# Supplementary material for: Single-Islet Proteomics Maps Pseudo-Temporal Islet Immune Responses and Dysfunction in Stage 1 Type 1 Diabetes
Source: bioRxiv. 2025 Nov 12:2025.11.10.687674. Preprint. [Version 1] doi: 10.1101/2025.11.10.687674 (PMC12642322; doi:10.1101/2025.11.10.687674)
Supplement: Supplement 1 [file media-1.xlsx]

## Sheet: Sheet1
Supplementary File 1
Tables containing meta data and all quantitative data across individual islets from the 6 donors

## Sheet: T1_Dataset meta data
Table 1: Meta data for all single islet mass spec data sets
Islet Sample ID	nPOD Case number	Class	CD3 status
X6450_SW190842_A2	6450	case	Negative
X6450_SW190842_A3	6450	case	Negative
X6450_SW190842_A4	6450	case	Negative
X6450_SW190842_A6	6450	case	Negative
X6450_SW190842_A7	6450	case	Negative
X6450_SW190842_A8	6450	case	Negative
X6450_SW190842_A9	6450	case	Negative
X6450_SW190842_B1	6450	case	Negative
X6450_SW190842_B2	6450	case	Negative
X6450_SW190842_B3	6450	case	Negative
X6450_SW190842_B4	6450	case	Negative
X6450_SW190842_B5	6450	case	Negative
X6450_SW190842_B6	6450	case	Negative
X6450_SW190842_B7	6450	case	Negative
X6450_SW190842_B8	6450	case	Negative
X6450_SW190842_B9	6450	case	Negative
X6450_SW190842_C1	6450	case	Negative
X6450_SW190842_C2	6450	case	Negative
X6450_SW190842_C3	6450	case	Negative
X6450_SW190842_C4	6450	case	Negative
X6450_SW190843_A2	6450	case	Negative
X6450_SW190843_A3	6450	case	Negative
X6450_SW190843_A4	6450	case	Negative
X6450_SW190843_A5	6450	case	Negative
X6450_SW190843_A8	6450	case	Negative
X6450_SW190843_A9	6450	case	Negative
X6450_SW190843_B4	6450	case	Negative
X6450_SW190843_B5	6450	case	Negative
X6450_SW190843_B7	6450	case	Negative
X6450_SW190843_B8	6450	case	Negative
X6450_SW190843_B9	6450	case	Negative
X6450_SW190843_C2	6450	case	Negative
X6450_SW190843_C4	6450	case	Negative
X6450_SW190843_C5	6450	case	Negative
X6450_SW190845_A1	6450	case	Negative
X6450_SW190845_A2	6450	case	Negative
X6450_SW190845_A3	6450	case	Negative
X6450_SW190845_A4	6450	case	Negative
X6450_SW190845_A5	6450	case	Negative
X6450_SW190845_A6	6450	case	Negative
X6450_SW190845_A7	6450	case	Negative
X6450_SW190845_A8	6450	case	Negative
X6450_SW190845_A9	6450	case	Negative
X6450_SW190845_B1	6450	case	Negative
X6450_SW190845_B2	6450	case	Negative
X6450_SW190846_A1	6450	case	Negative
X6450_SW190846_A8	6450	case	Negative
X6450_SW190846_A9	6450	case	Negative
X6450_SW190846_B1	6450	case	Negative
X6450_SW190846_B4	6450	case	Negative
X6450_SW190846_B7	6450	case	Negative
X6450_SW190846_B9	6450	case	Negative
X6450_SW190846_C1	6450	case	Negative
X6450_SW190846_C2	6450	case	Negative
X6450_SW190846_C4	6450	case	Negative
X6450_SW200602_A2	6450	case	Negative
X6450_SW200602_A3	6450	case	Negative
X6450_SW200602_A5	6450	case	Negative
X6450_SW200602_B1	6450	case	Negative
X6450_SW200602_B2	6450	case	Negative
X6450_SW200602_B3	6450	case	Negative
X6450_SW200602_B4	6450	case	Negative
X6450_SW200602_B5	6450	case	Negative
X6450_SW200602_B6	6450	case	Negative
X6450_SW200602_B7	6450	case	Negative
X6450_SW200602_B8	6450	case	Negative
X6450_SW200602_B9	6450	case	Negative
X6450_SW200602_C1	6450	case	Negative
X6450_SW200602_C2	6450	case	Negative
X6450_SW200602_C3	6450	case	Negative
X6450_SW200602_C4	6450	case	Negative
X6450_SW200602_C5	6450	case	Negative
X6450_SW200602_C6	6450	case	Negative
X6521_SW210407_A11	6521	case	Negative
X6521_SW210407_A7	6521	case	Negative
X6521_SW210407_B10	6521	case	Negative
X6521_SW210407_B11	6521	case	Negative
X6521_SW210407_B3	6521	case	Negative
X6521_SW210407_C6	6521	case	Negative
X6521_SW210407_C7	6521	case	Negative
X6521_SW210409_B11	6521	case	Negative
X6521_SW210410_B4	6521	case	Negative
X6521_SW210410_B5	6521	case	Negative
X6521_SW210410_B8	6521	case	Negative
X6521_SW210410_B9	6521	case	Negative
X6521_SW211005_A11	6521	case	Negative
X6521_SW211005_B6	6521	case	Negative
X6521_SW211005_C4	6521	case	Negative
X6521_SW211005_C5	6521	case	Negative
X6521_SW210407_A10	6521	case	Negative
X6521_SW210407_A4	6521	case	Negative
X6521_SW210407_A5	6521	case	Negative
X6521_SW210407_A8	6521	case	Negative
X6521_SW210407_A9	6521	case	Negative
X6521_SW210407_C11	6521	case	Negative
X6521_SW210407_C3	6521	case	Negative
X6521_SW210407_C8	6521	case	Negative
X6521_SW210407_C9	6521	case	Negative
X6521_SW210409_A10	6521	case	Negative
X6521_SW210409_A11	6521	case	Negative
X6521_SW210409_A3	6521	case	Negative
X6521_SW210409_A4	6521	case	Negative
X6521_SW210409_A5	6521	case	Negative
X6521_SW210409_A6	6521	case	Negative
X6521_SW210409_A7	6521	case	Negative
X6521_SW210409_A8	6521	case	Negative
X6521_SW210409_A9	6521	case	Negative
X6521_SW210409_B3	6521	case	Negative
X6521_SW210409_B4	6521	case	Negative
X6521_SW210409_B5	6521	case	Negative
X6521_SW210409_B6	6521	case	Negative
X6521_SW210409_B7	6521	case	Negative
X6521_SW210409_B8	6521	case	Negative
X6521_SW210409_B9	6521	case	Negative
X6521_SW210409_C10	6521	case	Negative
X6521_SW210409_C3	6521	case	Negative
X6521_SW210409_C7	6521	case	Negative
X6521_SW210409_C8	6521	case	Negative
X6521_SW210410_A11	6521	case	Negative
X6521_SW210410_A4	6521	case	Negative
X6521_SW210410_A5	6521	case	Negative
X6521_SW210410_A6	6521	case	Negative
X6521_SW210410_A8	6521	case	Negative
X6521_SW210410_B7	6521	case	Negative
X6521_SW210410_C11	6521	case	Negative
X6521_SW210410_C6	6521	case	Negative
X6521_SW210410_C7	6521	case	Negative
X6521_SW211005_A3	6521	case	Negative
X6521_SW211005_A7	6521	case	Negative
X6521_SW211005_A8	6521	case	Negative
X6521_SW211005_A9	6521	case	Negative
X6521_SW211005_B5	6521	case	Negative
X6521_SW211005_B9	6521	case	Negative
X6521_SW211005_C3	6521	case	Negative
X6521_SW211005_C6	6521	case	Negative
X6267_SW191224_A10	6267	case	Negative
X6267_SW191224_A3	6267	case	Negative
X6267_SW191224_A4	6267	case	Negative
X6267_SW191224_A5	6267	case	Negative
X6267_SW191224_A6	6267	case	Negative
X6267_SW191224_A8	6267	case	Negative
X6267_SW191224_B3	6267	case	Negative
X6267_SW191224_B4	6267	case	Negative
X6267_SW191224_B5	6267	case	Negative
X6267_SW191224_B6	6267	case	Negative
X6267_SW190806_C11	6267	case	Negative
X6267_SW190806_C8	6267	case	Negative
X6267_SW190806_C9	6267	case	Negative
X6267_SW190801_A11	6267	case	Negative
X6267_SW190801_A3	6267	case	Negative
X6267_SW190801_A4	6267	case	Negative
X6267_SW190801_A9	6267	case	Negative
X6267_SW190801_B10	6267	case	Negative
X6267_SW190801_B11	6267	case	Negative
X6267_SW190801_B4	6267	case	Negative
X6267_SW190801_B5	6267	case	Negative
X6267_SW190801_B7	6267	case	Negative
X6267_SW190801_B8	6267	case	Negative
X6267_SW190801_B9	6267	case	Negative
X6267_SW190801_C11	6267	case	Negative
X6267_SW190801_C3	6267	case	Negative
X6267_SW190801_C5	6267	case	Negative
X6267_SW190801_C6	6267	case	Negative
X6267_SW190801_C7	6267	case	Negative
X6267_SW190801_C8	6267	case	Negative
X6267_SW190801_C9	6267	case	Negative
X6267_SW190907_A3	6267	case	Negative
X6267_SW190907_A4	6267	case	Negative
X6267_SW190907_A5	6267	case	Negative
X6267_SW190907_A6	6267	case	Negative
X6267_SW190907_A9	6267	case	Negative
X6267_SW190907_B5	6267	case	Negative
X6267_SW190907_B6	6267	case	Negative
X6267_SW190907_B11	6267	case	Negative
X6267_SW190907_B7	6267	case	Negative
X6267_SW190907_B8	6267	case	Negative
X6267_SW190907_B9	6267	case	Negative
X6267_SW190907_C3	6267	case	Negative
X6267_SW190907_C4	6267	case	Negative
X6267_SW190907_C5	6267	case	Negative
X6267_SW190907_C6	6267	case	Negative
X6267_SW190907_C7	6267	case	Negative
X6267_SW190809_A10	6267	case	Negative
X6267_SW190809_A11	6267	case	Negative
X6267_SW190809_A5	6267	case	Negative
X6267_SW190809_A6	6267	case	Negative
X6267_SW190809_A8	6267	case	Negative
X6267_SW190809_A9	6267	case	Negative
X6267_SW190809_B3	6267	case	Negative
X6267_SW190809_B4	6267	case	Negative
X6267_SW190809_B5	6267	case	Negative
X6267_SW190809_B6	6267	case	Negative
X6267_SW190809_B8	6267	case	Negative
X6267_SW190809_C10	6267	case	Negative
X6267_SW190809_C11	6267	case	Negative
X6267_SW190809_C4	6267	case	Negative
X6267_SW190809_C5	6267	case	Negative
X6267_SW190809_C6	6267	case	Negative
X6267_SW190809_C7	6267	case	Negative
X6267_SW190809_C9	6267	case	Negative
X6450_SW190842_A1	6450	case	Positive
X6450_SW190842_A5	6450	case	Positive
X6450_SW190843_A1	6450	case	Positive
X6450_SW190843_A6	6450	case	Positive
X6450_SW190843_A7	6450	case	Positive
X6450_SW190843_B6	6450	case	Positive
X6450_SW190843_C1	6450	case	Positive
X6450_SW190846_B2	6450	case	Positive
X6450_SW190846_B5	6450	case	Positive
X6450_SW190846_B8	6450	case	Positive
X6450_SW190846_C3	6450	case	Positive
X6450_SW200602_A1	6450	case	Positive
X6450_SW200602_A4	6450	case	Positive
X6450_SW200602_A6	6450	case	Positive
X6450_SW200602_A7	6450	case	Positive
X6450_SW200602_A8	6450	case	Positive
X6450_SW200602_A9	6450	case	Positive
X6521_SW210410_B10	6521	case	Positive
X6521_SW211005_C7	6521	case	Positive
X6521_SW210407_B4	6521	case	Positive
X6521_SW210407_B5	6521	case	Positive
X6521_SW210407_B7	6521	case	Positive
X6521_SW210407_B8	6521	case	Positive
X6521_SW210407_C10	6521	case	Positive
X6521_SW210407_C5	6521	case	Positive
X6521_SW210409_B10	6521	case	Positive
X6521_SW210409_C11	6521	case	Positive
X6521_SW210409_C4	6521	case	Positive
X6521_SW210409_C5	6521	case	Positive
X6521_SW210409_C6	6521	case	Positive
X6521_SW210409_C9	6521	case	Positive
X6521_SW210410_A10	6521	case	Positive
X6521_SW210410_A7	6521	case	Positive
X6521_SW210410_A9	6521	case	Positive
X6521_SW210410_B11	6521	case	Positive
X6521_SW210410_B6	6521	case	Positive
X6521_SW210410_C10	6521	case	Positive
X6521_SW210410_C3	6521	case	Positive
X6521_SW210410_C4	6521	case	Positive
X6521_SW210410_C5	6521	case	Positive
X6521_SW210410_C8	6521	case	Positive
X6521_SW210410_C9	6521	case	Positive
X6521_SW211005_A10	6521	case	Positive
X6521_SW211005_B11	6521	case	Positive
X6521_SW211005_B3	6521	case	Positive
X6521_SW211005_B4	6521	case	Positive
X6521_SW211005_B7	6521	case	Positive
X6521_SW211005_B8	6521	case	Positive
X6267_SW191224_A11	6267	case	Positive
X6267_SW191224_A7	6267	case	Positive
X6267_SW191224_A9	6267	case	Positive
X6267_SW190806_C6	6267	case	Positive
X6267_SW190806_C7	6267	case	Positive
X6267_SW190801_A10	6267	case	Positive
X6267_SW190801_A5	6267	case	Positive
X6267_SW190801_A6	6267	case	Positive
X6267_SW190801_A7	6267	case	Positive
X6267_SW190801_A8	6267	case	Positive
X6267_SW190801_B3	6267	case	Positive
X6267_SW190801_B6	6267	case	Positive
X6267_SW190801_C10	6267	case	Positive
X6267_SW190801_C4	6267	case	Positive
X6267_SW190907_A10	6267	case	Positive
X6267_SW190907_A11	6267	case	Positive
X6267_SW190907_A7	6267	case	Positive
X6267_SW190907_A8	6267	case	Positive
X6267_SW190907_B3	6267	case	Positive
X6267_SW190907_B4	6267	case	Positive
X6267_SW190907_B10	6267	case	Positive
X6267_SW190907_C10	6267	case	Positive
X6267_SW190907_C11	6267	case	Positive
X6267_SW190907_C8	6267	case	Positive
X6267_SW190907_C9	6267	case	Positive
X6267_SW190809_A3	6267	case	Positive
X6267_SW190809_A7	6267	case	Positive
X6267_SW190809_B11	6267	case	Positive
X6267_SW190809_B7	6267	case	Positive
X6267_SW190809_B9	6267	case	Positive
X6267_SW190809_C3	6267	case	Positive
X6450_SW190843_B1	6450	case	#N/A
X6450_SW190843_B2	6450	case	#N/A
X6450_SW190843_B3	6450	case	#N/A
X6450_SW190843_C3	6450	case	#N/A
X6450_SW190846_A2	6450	case	#N/A
X6450_SW190846_A4	6450	case	#N/A
X6450_SW190846_A5	6450	case	#N/A
X6450_SW190846_B3	6450	case	#N/A
X6267_SW190809_C8	6267	case	#N/A
X6178_SW210404_A10	6178	control	#N/A
X6178_SW210404_A11	6178	control	#N/A
X6178_SW210404_A3	6178	control	#N/A
X6178_SW210404_A4	6178	control	#N/A
X6178_SW210404_A5	6178	control	#N/A
X6178_SW210404_A6	6178	control	#N/A
X6178_SW210404_A7	6178	control	#N/A
X6178_SW210404_A8	6178	control	#N/A
X6178_SW210404_A9	6178	control	#N/A
X6178_SW210404_B10	6178	control	#N/A
X6178_SW210404_B11	6178	control	#N/A
X6178_SW210404_B3	6178	control	#N/A
X6178_SW210404_B4	6178	control	#N/A
X6178_SW210404_B5	6178	control	#N/A
X6178_SW210404_B6	6178	control	#N/A
X6178_SW210404_B7	6178	control	#N/A
X6178_SW210404_B8	6178	control	#N/A
X6178_SW210404_B9	6178	control	#N/A
X6178_SW210404_C10	6178	control	#N/A
X6178_SW210404_C11	6178	control	#N/A
X6178_SW210404_C3	6178	control	#N/A
X6178_SW210404_C4	6178	control	#N/A
X6178_SW210404_C5	6178	control	#N/A
X6178_SW210404_C6	6178	control	#N/A
X6178_SW210404_C7	6178	control	#N/A
X6178_SW210404_C8	6178	control	#N/A
X6178_SW210404_C9	6178	control	#N/A
X6178_SW200130_A3	6178	control	#N/A
X6178_SW200130_A10	6178	control	#N/A
X6178_SW200130_A4	6178	control	#N/A
X6178_SW200130_A5	6178	control	#N/A
X6178_SW200130_A6	6178	control	#N/A
X6178_SW200130_A7	6178	control	#N/A
X6178_SW200130_A8	6178	control	#N/A
X6178_SW200130_A9	6178	control	#N/A
X6178_SW200130_B10	6178	control	#N/A
X6178_SW200130_B11	6178	control	#N/A
X6178_SW200130_B3	6178	control	#N/A
X6178_SW200130_B4	6178	control	#N/A
X6178_SW200130_B5	6178	control	#N/A
X6178_SW200130_B6	6178	control	#N/A
X6178_SW200130_B7	6178	control	#N/A
X6178_SW200130_B8	6178	control	#N/A
X6178_SW200130_B9	6178	control	#N/A
X6178_SW200130_C3	6178	control	#N/A
X6178_SW200130_C4	6178	control	#N/A
X6178_SW200130_C5	6178	control	#N/A
X6178_SW200130_C6	6178	control	#N/A
X6178_SW200130_C7	6178	control	#N/A
X6178_SW200130_C8	6178	control	#N/A
X6178_SW200130_C9	6178	control	#N/A
X6440_SW200130_C10	6440	control	#N/A
X6440_SW200130_C11	6440	control	#N/A
X6440_SW210401_A10	6440	control	#N/A
X6440_SW210401_A11	6440	control	#N/A
X6440_SW210401_A3	6440	control	#N/A
X6440_SW210401_A4	6440	control	#N/A
X6440_SW210401_A5	6440	control	#N/A
X6440_SW210401_A6	6440	control	#N/A
X6440_SW210401_A7	6440	control	#N/A
X6440_SW210401_A8	6440	control	#N/A
X6440_SW210401_A9	6440	control	#N/A
X6440_SW210401_B10	6440	control	#N/A
X6440_SW210401_B11	6440	control	#N/A
X6440_SW210401_B3	6440	control	#N/A
X6440_SW210401_B4	6440	control	#N/A
X6440_SW210401_B5	6440	control	#N/A
X6440_SW210401_B6	6440	control	#N/A
X6440_SW210401_B7	6440	control	#N/A
X6440_SW210401_B8	6440	control	#N/A
X6440_SW210401_B9	6440	control	#N/A
X6440_SW210401_C10	6440	control	#N/A
X6440_SW210401_C3	6440	control	#N/A
X6440_SW210401_C4	6440	control	#N/A
X6440_SW210401_C5	6440	control	#N/A
X6440_SW210401_C6	6440	control	#N/A
X6440_SW210401_C7	6440	control	#N/A
X6440_SW210401_C8	6440	control	#N/A
X6440_SW210401_C9	6440	control	#N/A
X6440_SW210401_C11	6440	control	#N/A
X6440_SW211202_A10	6440	control	#N/A
X6440_SW211202_A11	6440	control	#N/A
X6440_SW211202_A3	6440	control	#N/A
X6440_SW211202_A4	6440	control	#N/A
X6440_SW211202_A5	6440	control	#N/A
X6440_SW211202_A6	6440	control	#N/A
X6440_SW211202_A7	6440	control	#N/A
X6440_SW211202_A8	6440	control	#N/A
X6440_SW211202_A9	6440	control	#N/A
X6440_SW211202_B10	6440	control	#N/A
X6440_SW211202_B11	6440	control	#N/A
X6440_SW211202_B4	6440	control	#N/A
X6440_SW211202_B5	6440	control	#N/A
X6440_SW211202_B6	6440	control	#N/A
X6440_SW211202_B7	6440	control	#N/A
X6440_SW211202_B8	6440	control	#N/A
X6440_SW211202_B9	6440	control	#N/A
X6440_SW211202_C3	6440	control	#N/A
X6440_SW211202_C4	6440	control	#N/A
X6440_SW211202_C5	6440	control	#N/A
X6440_SW211202_C6	6440	control	#N/A
X6440_SW211202_C7	6440	control	#N/A
X6539_SW211202_C10	6539	control	#N/A
X6539_SW211202_C11	6539	control	#N/A
X6539_SW211202_C8	6539	control	#N/A
X6539_SW211202_C9	6539	control	#N/A
X6539_SW190806_C10	6539	control	#N/A
X6539_SW190806_C11	6539	control	#N/A
X6539_SW190806_C5	6539	control	#N/A
X6539_SW190806_C6	6539	control	#N/A
X6539_SW190806_C8	6539	control	#N/A
X6539_SW190806_C9	6539	control	#N/A
X6539_SW190806_A10	6539	control	#N/A
X6539_SW190806_A11	6539	control	#N/A
X6539_SW190806_A3	6539	control	#N/A
X6539_SW190806_A4	6539	control	#N/A
X6539_SW190806_A5	6539	control	#N/A
X6539_SW190806_A6	6539	control	#N/A
X6539_SW190806_A7	6539	control	#N/A
X6539_SW190806_A8	6539	control	#N/A
X6539_SW190806_A9	6539	control	#N/A
X6539_SW190806_B10	6539	control	#N/A
X6539_SW190806_B11	6539	control	#N/A
X6539_SW190806_B3	6539	control	#N/A
X6539_SW190806_B4	6539	control	#N/A
X6539_SW190806_B5	6539	control	#N/A
X6539_SW190806_B6	6539	control	#N/A
X6539_SW190806_B7	6539	control	#N/A
X6539_SW190806_B8	6539	control	#N/A
X6539_SW190806_B9	6539	control	#N/A
X6539_SW190806_C3	6539	control	#N/A
X6539_SW190806_C4	6539	control	#N/A
X6539_SW190801_A10	6539	control	#N/A
X6539_SW190801_A11	6539	control	#N/A
X6539_SW190801_A3	6539	control	#N/A
X6539_SW190801_A4	6539	control	#N/A
X6539_SW190801_A5	6539	control	#N/A
X6539_SW190801_A6	6539	control	#N/A
X6539_SW190801_A7	6539	control	#N/A
X6539_SW190801_A9	6539	control	#N/A
X6539_SW190801_B10	6539	control	#N/A
X6539_SW190801_B11	6539	control	#N/A
X6539_SW190801_B3	6539	control	#N/A
X6539_SW190801_B4	6539	control	#N/A
X6539_SW190801_B5	6539	control	#N/A
X6539_SW190801_B6	6539	control	#N/A
X6539_SW190801_B7	6539	control	#N/A
X6539_SW190801_B9	6539	control	#N/A
X6539_SW190801_C3	6539	control	#N/A
X6539_SW190801_C4	6539	control	#N/A
X6539_SW190801_C5	6539	control	#N/A

## Sheet: T2_all quan_Data
Table 2: All quantitative protein abundance data across 435 individudal islet samples. Note that protein abundances are in log2 scale median-centered to zero for each donor.
Gene Name	X6450_SW190842_A1	X6450_SW190842_A2	X6450_SW190842_A3	X6450_SW190842_A4	X6450_SW190842_A5	X6450_SW190842_A6	X6450_SW190842_A7	X6450_SW190842_A8	X6450_SW190842_A9	X6450_SW190842_B1	X6450_SW190842_B2	X6450_SW190842_B3	X6450_SW190842_B4	X6450_SW190842_B5	X6450_SW190842_B6	X6450_SW190842_B7	X6450_SW190842_B8	X6450_SW190842_B9	X6450_SW190842_C1	X6450_SW190842_C2	X6450_SW190842_C3	X6450_SW190842_C4	X6450_SW190843_A1	X6450_SW190843_A2	X6450_SW190843_A3	X6450_SW190843_A4	X6450_SW190843_A5	X6450_SW190843_A6	X6450_SW190843_A7	X6450_SW190843_A8	X6450_SW190843_A9	X6450_SW190843_B1	X6450_SW190843_B2	X6450_SW190843_B3	X6450_SW190843_B4	X6450_SW190843_B5	X6450_SW190843_B6	X6450_SW190843_B7	X6450_SW190843_B8	X6450_SW190843_B9	X6450_SW190843_C1	X6450_SW190843_C2	X6450_SW190843_C3	X6450_SW190843_C4	X6450_SW190843_C5	X6450_SW190845_A1	X6450_SW190845_A2	X6450_SW190845_A3	X6450_SW190845_A4
A1CF	-0.809354	0.209919	-0.118654	-0.767578	-0.173323	-0.181936	0.0671752	-0.201846	-0.774604	0.244518	-0.447925	0.106159	0.390345	-0.204841	-0.359383	0.498104	0.0260624	0.0036115	0.570786	0.253596	0.00067931	-0.106834	0.210569	0.082471	0.14039	0.0114218	0.240808	-0.587889	-0.969711	0.277838	-0.22299	-0.230283	0.709525	0.0372907	-0.308665	0.61188	-0.306291	-0.408741	-0.0326971	0.230786	0.552405	-0.0488013	0.180326	-0.109701	0.414455	-0.182345	-0.399956	-0.782241	0.356138
A2M	-0.290454	-0.2425	-0.608943	-0.596776	0.469537	-0.335171	-0.205664	0.161936	-0.58906	0.276444	0.0393746	1.4525	-0.131609	-0.135864	-0.392103	-0.934852	-1.15682	-0.0823727	0.993117	-0.655084	-0.729399	0.23386	0.00541483	0.0929108	0.185702	0.557725	0.764988	-0.213228	0.402586	0.276768	-0.407546	-0.479019	-0.0185642	0.938275	-0.504643	-0.174525	-1.40761	0.140382	0.984972	0.07003	0.642333	-0.447905	-0.464477	-0.832962	-0.368962	-0.0860223	-0.275979	0.306057	-0.197402
A2ML1													-2.1739																								0.882206	0.369394		-1.15493	1.34627				-0.993204
AAAS
AACS	-0.0558264	0.0998465	-0.795799	-0.335982	0.363431	0.50117	0.553165	-0.787382	0.203089	0.359008	0.321811	-0.004244	0.371157	0.0811937	-2.1421	0.35908	-0.267285	0.493014	-0.275743	0.0539867	-0.517067	-0.131753	0.346411	0.139452	0.0081832	-0.266623	1.23889	0.151922	-0.30488	-0.155191	-0.29768	-0.114712	-1.01991	-1.25641	-0.801204	0.120087	-0.138617	-1.10268	0.703017	0.182328	-0.124946	0.247748	0.45401	0.367778	0.340545	0.147741	-0.792434	-0.341679	-0.809182
AADAC	0.159105	0.409969	-0.198945	0.150559	-0.411162	0.0055273	-0.291785	0.0931054	0.198464	0.998481	-0.377246	-2.34559	0.0573673	0.0761797	1.02625	-0.122057	-0.0497513	0.21713	0.0979269	0.111562	0.789934	-1.66464	0.0993484	0.222612	-0.678896	-0.16643	0.838007	-0.149398	-1.82337	0.231882	0.0680834	-0.294964	-0.219357	0.943319	0.380672	-1.91411	-0.682946	0.0341653	0.783885	0.618178	-0.441883	0.499247	0.0599186	-0.0137327	-0.0690424	0.126094	-0.000287989	0.301268	0.218169
AAK1	-0.00835337	-0.0535882	0.111612	-0.0399006	0.214348	-0.420521	0.130159	0.0690286	0.168922	-0.057483	0.105074	-0.0781302	0.0734581	0.324718	-1.19448	0.0271003	0.410532	0.0702165	0.0405541	0.328599	-0.216695	-0.142418	0.13897	0.294177	-0.142682	0.0800429	-0.928558	0.0384886	-0.132417	0.0648127	-0.143475	0.0447808	-0.00899475	-0.947842	-0.424235	-0.0411294	-0.089909	0.189153	-0.101589	0.353444	0.2301	0.0594967	-0.178388	0.164416	-0.162166	0.135046	-0.0296459	0.0660463	0.0464783
AAMDC	-0.220585	0.633006	0.171519	-0.852944	-0.0904221	-0.0744233	0.394528	0.16918	0.0206738	-0.639045	-0.437291	-0.976094	0.066838	0.30674	0.154343	-0.907146	0.619834	0.313555	0.416003	-0.109198	-0.0646249	0.0188722	0.399392	-0.298718	-0.222121	-0.168674	0.22386	-0.137745	-0.3872	-0.639534	-0.155466	0.124133	0.085518	0.0427638	-0.374084	0.0916674	0.110841	-1.68627	0.37493	-0.110103	0.642328	0.579789	0.0589248	-0.381489	0.224485	0.125392	-2.10114	-0.259061	0.241254
AAMP	-0.359676	-0.0413441	-0.470467	0.305981	0.0763317	0.329237	-0.125287	-0.104056	-0.23502	0.253928	-0.0286364	-0.113447	0.200168	-0.144838	1.54004	0.110127	0.0423939	-0.377992	-0.593005	0.2207	0.295026	0.69777	0.249345	0.440879	0.202734	0.0687346	-0.210842	0.032343	-0.642452	0.116168	0.0695882	0.898258	-0.259185	-0.0403059	0.330957	0.0242162	0.0145973	0.179912	0.234035	-0.118959	-0.327986	-0.123496	0.210729	-0.800047	0.281375	0.100995	-0.0628921	-0.77911	-0.477443
AAR2
AARS1	0.343875	-0.346182	-0.318944	-0.482061	-0.134843	0.0243634	-0.224499	-0.00453689	-0.0452856	0.0303105	0.172226	0.342783	0.150175	0.0133915	0.46197	-0.147053	-0.208447	-0.00188389	0.432455	0.00179641	0.373697	-0.0935955	-0.206054	0.047264	-0.0238958	-0.200404	0.813166	0.0249217	0.0820342	0.0122575	0.167238	0.240457	-0.0999795	0.390708	0.0797638	-0.260867	-0.217778	0.159786	0.126013	-0.126507	-0.326223	-0.257965	-0.0907142	-0.15552	-0.152623	0.281391	0.469149	0.518917	0.150306
AARS2	0.135239	-0.239654	0.0934142	0.118514	0.134585	0.186565	0.137647	-0.744915	0.57726	-0.0518869	0.29741	0.259732	-0.200259	0.0719589	-0.150227	-0.289133	0.138773	0.0514598	-0.382951	-0.37741	-0.367369	1.19985	-0.576874	1.05537	0.185167	0.15666	0.814139	0.145023	0.350552	-0.426425	0.177411	0.301746	-0.0200867	-0.15014	0.116535	-0.604396	0.125587	-0.304034	-0.2711	0.033108	-0.481969	-0.447564	0.606246	-0.0288825	-0.0827735	0.245663	0.281291	-0.018911	-0.39836
AARSD1	0.326093	-0.0392974	-0.0230768	-0.722646	0.0315393	0.30952	-0.0860255	-0.137572	-0.339968	-0.0465019	-0.297172	-0.556808	0.132661	-0.188894	0.283257	-0.0867854	0.505027	0.0297174	0.120854	0.304233	0.614203	-0.0156407	0.318193	-0.00495624	-0.0272211	0.0999175	0.652934	0.0612179	-0.493883	-0.28051	0.333537	0.386732	-0.238334	0.326393	0.104876	-0.0738764	-0.0686542	-0.275096	-0.785894	-0.254298	0.208196	-0.027181	-0.234557	0.0916189	0.224375	0.0975574	0.62045	0.041589	0.728803
AASDHPPT	-0.0686222	-0.379829	0.0386736	0.999869	0.187339	-0.428208	-0.56418	-0.259462	-0.182767	-0.777816	-0.352927	-0.231351	0.695196			-0.694468	-0.780412	-1.27523		-0.66932	-0.129887	1.55242	-0.693424	0.888684	-0.61337	-0.0386912	-0.674793	-0.190054	0.628637	-0.0843073	0.475121	0.621035	0.265102	0.250809	1.4351	0.0608794	-0.974941	0.997216	0.0121489	-0.607221	-0.115537	-1.41751	-0.279494	1.53689	-0.736534	0.334838	0.246294	0.74074	-0.076999
AASS	0.359408	0.106255	0.557174	0.48706	0.361358	-0.566148	-0.124111	-0.425522	-0.146062	0.271617	0.281462	-0.651766	-0.264975	-0.0273627	0.67793	-0.35106	-0.366344	-0.0224209	0.0286869	-0.352295	-0.0475568	0.341445	-0.30694	0.233967	-0.167696	0.215308	0.596778	0.0731136	0.244328	-0.409808	-0.0985657	0.0800578	-0.898922	0.132066	-0.0144533	0.0519591	0.858888	0.221847	-0.080243	-0.473273	0.469404	0.172898	0.0324437	0.107349	0.0460328	-0.11069	0.0856775	0.328481	0.182974
AATF	-1.39609	-4.86316	-1.9231		-2.26094	-0.756962	-1.42494	-0.746908	-1.56232	-0.727677	-0.441023	-0.554603	-1.27703	-0.901905	0.78572	-0.53963	-0.890252	-1.06016			-1.29781		-2.84026					-1.75506
ABAT	0.661206	0.122423	-0.786234	-1.17213	-0.12431	-0.508466	-0.0877541	-0.618003	0.101523	0.0163197	0.208582	0.669855	0.181934	0.248336	1.11349	0.391972	0.0118226	-0.223818	-0.109426	0.125143	1.17797	-0.194557	0.164909	-0.0735193	-0.0198652	-0.197895	2.12886	0.803979	0.505293	0.302342	-0.0141519	0.0200684	-0.232876	0.643199	-0.124283	-0.014536	0.100383	0.00426471	-0.181655	-0.055368	-0.0972393	0.553327	-0.240335	0.267247	0.0962617	0.367029	1.12707	1.01873	0.340037
ABCA2								-0.102995		0.35767						0.458464	0.632016							1.61159	0.464409	0.797927			0.492864		-0.155025	0.475276		-0.17984		-0.0746941	-0.3701	0.0654665		-0.189956		0.739955	-0.115911	-0.16345	0.413837
ABCA5
ABCA8
ABCB1	-0.473183	1.09621	0.720489	-1.6468	-0.183461	-0.167355	0.243731	-1.72454	-0.300686	0.540135	-0.225752	-0.105033	0.360475	-0.408134	-2.13166	0.982842	1.78108	0.354281	-0.191258	0.317145	-0.138805	0.52259	0.911322	0.317394	0.580691	-0.134695	1.03044	-0.130284	-0.46147	-0.470941	-0.322698	-0.506252	-0.333896	-3.26495	0.87297	1.31693	-0.30204	0.564312	-0.127616	-0.298448	0.633377	-0.160396	-0.00273538	0.226955	0.895729	0.532452	-0.125958	0.890954	0.114457
ABCB6	0.6728	-0.19755	-0.804637	1.00468	0.0733206	-0.522311	-0.0652442	0.169995	0.682303	-0.847926	0.597338	-0.432568	-0.111866	0.758382	-1.38963	0.0985905	-0.340094	-0.0563064	-0.703795	0.0574042	0.200929	0.217399	-0.20529	-0.0260437	0.0944613	0.211325	-0.864684	0.225201	-0.197893	-0.249469	0.16162	0.130332	-0.572204	-1.98722	0.330565	-0.263333	0.530704	0.797019	-0.0516084	-0.055484	-1.17224	-0.0381414	0.195712	0.152124	-0.284846	0.105353	0.250138	-0.227692	-0.46639
ABCB7	0.0512881	0.569968	0.718548	-0.47096	-0.250677	-0.204006	0.849102	-0.123105	-0.17264	-0.35466	-0.636139	0.0169288	0.00428945	0.757303	0.125771	-1.0851	-0.8528	0.257794	-0.042065	0.265926	0.395274	0.435574	0.0557044	0.418619	0.917037	-0.148917	-0.164123	-0.201198	-0.236956	-0.615029	0.00463137	-0.256766	-0.168227	-0.868918	-0.760203	0.407788	0.486443	0.210755	0.134587	-0.378904	-0.315201	1.02816	-0.962769	-1.35122	0.818663	-0.218959	-0.734698	0.127778	-0.410363
ABCB8
ABCC1						0.58561						-1.77246			-0.498103		-1.32864					0.999774			0.517714				0.596196	-1.10314										-2.00576									0.816855
ABCC3		-0.327106													1.86343					-0.388982	1.05241													-0.87724										0.379196
ABCC4	0.0958308	-0.240396	-0.690826	-0.095916	-0.667497	-0.997925	-0.473384	-0.0803639	-0.841373	0.230139	-0.202675	0.109001	-0.0439855	-0.0487684	0.525758	-0.726669	0.962389	-0.0318479	0.900751	-0.776393	-0.467422	-0.0570793	0.0522475	-0.377411	-0.0842975	0.271813	0.203671	0.256934	-0.536113	-1.09745	-2.04826	-0.288932	0.234981	0.456299	-0.309597	0.464564	0.230273	-0.472104	0.554251	-0.552189	0.22371	0.410959	0.513455	-0.133573	-0.342615	0.157617	0.390499	-0.395276	0.0237173
ABCC8	0.276339	-0.133539	0.609288	0.51457	0.0891156	0.11268	0.0539233	-0.0756496	0.327917	-0.0968487	0.189869	-0.595737	0.0229316	0.442412	0.145674	-0.250065	-0.848359	-0.10442	-1.70911	0.0219593	-0.861217	0.071943	-0.250595	0.0442202	0.170816	0.104424	-1.07652	0.36157	-0.0603561	-0.309977	-0.0506772	0.0222548	-1.58154	-1.18053	0.433738	-0.416304	0.489741	0.378268	-0.41558	-0.222212	-0.935415	0.306144	0.087821	0.442954	0.173266	0.388898	0.343372	-0.721255	-0.277715
ABCD1
ABCD3	-0.168607	-0.101328	0.0929457	0.262444	-0.0648182	-0.181219	0.0146038	0.120168	0.214668	-0.246512	-0.183854	0.0048593	0.106997	0.346692	-1.3301	-0.236299	0.152852	-0.0951989	0.231161	0.142736	-0.556049	0.433395	-0.30232	-0.149834	0.176977	-0.0364168	-1.51692	-0.13759	-0.105725	0.0721489	-0.142499	-0.158877	0.0338968	-0.393949	0.0779709	0.20268	0.107239	0.217354	-0.0389466	-0.0182283	0.178006	-0.0183565	0.494308	0.25224	0.158337	-0.0491071	-0.182664	-0.11381	-0.24226
ABCE1	0.13341	0.100337	0.25444	-0.102439	-0.0854451	-0.349343	-0.232248	0.115995	0.0826015	0.0718815	0.16018	0.0300017	-0.0554082	-0.0507033	0.837771	-0.0995164	-0.0945032	0.162756	0.155522	0.0410463	0.67008	0.242747	-0.0532884	0.00142	-0.0105369	-0.0520585	1.2452	0.152863	0.0269548	0.178908	0.0039059	0.0871681	-0.0699409	0.427578	-0.0326567	-0.0787893	0.116723	-0.0571175	-0.120221	0.00963501	0.0010863	0.359074	0.0317477	0.16229	0.00128356	0.121808	0.603123	0.4155	0.3005
ABCF1	0.136378	0.16442	0.0850652	-0.103304	-0.236978	-0.160115	-0.340275	-0.043829	-0.0392723	0.0588087	0.0288314	-0.127959	-0.22601	0.191	0.902533	0.114566	0.187374	0.423516	-0.208058	-0.0133431	0.359702	-0.0443374	-0.120867	-0.0734867	-0.170201	0.00409191	0.32737	0.0342391	0.177985	-0.135456	-0.00459845	-0.15622	0.063941	0.346738	-0.00761398	-0.426165	-0.0290324	0.348053	0.239973	0.167898	-0.533323	0.180437	0.0177581	0.125857	-0.25117	0.118353	0.464876	0.856104	0.10263
ABCF2	0.131442	0.0799224	-0.083914	0.0041757	0.0265473	-0.391411	0.0751434	-0.114984	0.253806	-0.0915199	0.0219446	-0.494824	-0.00170917	-0.0185119	0.597536	-0.0197285	0.560829	0.377687	-0.374008	0.232916	-0.261465	-0.0740576	-0.0397669	-0.270929	-0.302303	-0.14183	-0.156361	0.13259	-0.0171963	0.0812105	-0.356164	0.0203123	0.088227	0.666259	-0.340898	-0.280028	0.0466654	0.407083	0.0870932	0.22905	-0.0139088	0.131692	0.269484	-0.227839	-0.00252649	-0.0211984	0.58656	0.695887	0.181206
ABCF3	0.126245	0.192847	0.306928	-0.0278783	0.00424638	-0.495689	0.121349	-0.039661	0.256844	0.167138	0.137382	-0.268303	0.0878032	-0.181417	-0.273052	-0.0369857	-0.0727384	0.240979	-0.205697	-0.0997082	-0.0396509	0.0899	0.0826995	0.149512	-0.124693	-0.231911	0.107829	0.104137	-0.0917337	-0.194787	0.0313285	0.223515	-0.278971	-0.106917	0.0241095	-0.062184	-0.141184	0.104257	-0.0605688	-0.0808145	0.132697	0.308769	0.10352	0.153556	0.241239	0.148738	0.0511375	-0.224608	-0.0339299
ABHD10	0.567154	-0.345662	0.25981	0.333345	0.0626217	0.366381	-0.155536	-0.263267	0.386682	-0.14522	0.5991	0.201732	0.291425	-0.204	-0.42939	0.118366	-0.0773539	-0.343629	-0.975313	0.258688	0.104612	-0.425631	-0.177221	-0.0438421	0.0998881	0.0541	-0.0397447	0.492714	0.259723	-0.313036	0.121832	-0.173575	-0.547648	-0.688558	0.541812	-0.0669461	0.342793	0.726529	-0.292349	-0.273703	-0.624014	-0.319886	0.288633	0.50149	0.0702672	-0.0644176	-0.479722	-0.312156	-0.339676
ABHD11	0.145821	-0.137884	-0.0730836	-0.147743	0.0721348	-0.402721	-0.0366084	-0.249017	-0.101317	-0.160927	0.0129525	-0.199582	-0.095514	-0.0295513	0.924614	-0.237324	-0.169598	0.0497947	0.561496	-0.260239	0.364671	0.0249482	0.0203746	-0.0832269	-0.38639	-0.305999	1.23598	-0.278435	-0.138557	-0.0460041	-0.112081	-0.0708605	-0.227844	0.245666	0.125038	-0.233816	-0.161101	-0.0765149	-0.145438	-0.144191	-0.50897	-0.168299	-0.362569	-0.370075	-0.100852	-0.293902	0.508984	0.392938	-0.0892008
ABHD12	0.24941	-0.160109	0.0873093	-0.241044	-0.167793	-0.0226385	-0.265277	0.0461301	0.256703	0.129289	-0.158603	0.509944	-0.0407842	0.0338484	0.123078	0.146384	0.0304899	0.152235	0.013124	-0.113802	-0.172429	-0.217159	0.0764004	0.0254033	-0.0682677	-0.0327428	-0.89051	-0.249121	-0.333022	-0.115323	-0.227508	0.0149535	0.222923	-0.295603	0.248912	0.199866	-0.0552879	0.0908188	0.176444	0.110372	0.299516	-0.149353	-0.0936249	0.00419832	-0.0941553	-0.106874	0.0322229	0.104253	-0.271994
ABHD14A	0.697476		-0.47844	0.0825949		0.443322	0.513956	-0.255676	-1.06066		-0.331552		0.448487			0.00307347	-0.242835	-0.160207	1.24439	-0.48001		0.344142	-1.29819	0.0658021	0.415012	0.374132		-0.508442	-1.29731	0.616316	-0.256012	-0.213289	0.746844		0.316167	-0.42626	0.322899	0.303313	-0.256595	-0.258419		-1.06509	-0.23195		0.0133483				-0.157357
ABHD14B	-0.528978	-0.0867599	-0.706346	-0.0692251	-0.35166	0.0711985	-0.345239	-0.235956	0.0456691	-0.0803617	0.283075	-0.133069	-0.185303	0.230259	-0.453942	-0.0461142	0.23063	-0.326469	0.491375	0.168873	0.602537	0.294953	-0.2097	0.265807	-0.299318	0.206019	-0.489147	0.853607	0.659899	0.569461	-0.0822653	-0.3514	-0.201386	-0.151419	-0.654116	-0.0256452	0.00323906	-0.105684	0.462436	0.0663246	-0.738993	0.0441249	-0.285807	0.431647	0.177888	-0.445477	-0.130065	-0.600461	-0.208558
ABHD15	-0.901114	0.22383	0.251907	0.148369	-0.173716	0.206567	-0.254064	-0.434511	-0.190977	0.284635	-0.816953	-0.0343863	0.298133	0.612917	-1.47941	0.117745	0.0324345	-0.0573264	0.745208	0.576111	-0.310723	0.324455	-0.482319	-0.078141	-0.110875	-0.388523		-0.943796	-0.451201	1.42093	-0.291914	0.00296495	0.86219	-0.370519	0.167315	0.297652	-0.341041	0.543944	0.295881	0.487202	0.152943	-0.585725	-0.304868	-0.444709	-0.119431	-0.234798	0.542251	0.320866	0.695273
ABHD16A	-0.129944	-0.312545	0.220311	0.70418	0.194681	0.129584	0.19213	0.190539	0.0803199	0.0939875	0.149296	-0.0532287	0.184431	-0.0559705	-1.78868	-0.0925816	0.00331575	-0.080613	-0.233023	0.13951	0.035477	0.103767	-0.211979	-0.199601	-0.0108495	-0.0727768	-2.08055	0.219007	-0.00634055	-0.0993482	0.311202	0.0824568	-0.376913	-1.2547	-0.0398936	0.0291205	0.302366	0.444679	-0.108018	-0.111496	-0.00688571	-0.0584002	0.352743	0.283296	0.167011	0.110643	0.319582	-0.224755	-0.425188
ABHD17A
ABHD17B
ABHD4
ABHD6	-1.23413	0.262775	0.123187	0.256767	-0.290709	0.245518	-0.726342	-0.240757	0.0831132	-0.0515981	0.278748		0.435503	-0.777467		-0.252981	-0.610918	-0.213069	-1.80861	0.173784	-2.28959	-0.244287		0.0221985	-0.462109	0.0769941		0.181794	0.289892	-0.213078		-1.44769	-0.641413		-1.50364	-0.172677	0.48221	-0.210161	-2.42935	0.375581		0.0493651	0.153627	-1.23337	0.472057	0.219159	0.0501177	-1.48591	-0.30501
ABI1	-0.456794	-0.169148	-0.123257	0.0351323	-0.239106	-0.110964	-0.0181303	0.14292	-0.168316	0.260731	-0.0523935	-0.177335	-0.219467	-0.0630501	-0.192298	-0.107958	0.188919	-0.0360326	0.926655	0.124265	0.331083	0.319319	0.0793186	0.196979	-0.191307	0.0317285	0.911559	-0.0791715	-0.13748	-0.188033	0.0829887	0.362255	0.324366	0.540058	-0.839822	-0.00531105	-0.0860052	-0.522053	-0.0544688	-0.0842113	0.451074	-0.0698497	-0.477836	-0.444383	-0.0159205	-0.133874	-0.450148	-0.909283	0.202655
ABI2	-0.0154319	-0.0152582	0.278932	0.4999	-0.127364	-0.143931	0.498793	0.232848	-0.393283	-0.055112	-0.0138211	-0.188648	-0.165101	-0.0958175	-0.611441	0.1942	0.44358	-0.379167	-0.0611385	0.240129	-0.641367	-0.367178	0.189143	-0.0337264	0.216279	0.240715	-0.193291	0.0648775	-0.651347	-0.0460619	0.339007	0.0165898	-0.310007	0.436141	-0.0667798	0.0231977	-0.0801035	-0.425581	-0.295878	0.116614	-0.247231	-0.172329	-0.011655	-0.138035	0.167907	0.105946	-0.149879	-0.683511	0.020395
ABI3	0.572257	0.784931	0.481217	0.737644	-0.166821	-0.984392		-0.189553	-0.0776497	-1.33396	-1.10461	0.419828	-0.599214	-0.303757	-1.25761			-1.09632	-1.43804	-1.46632	-0.685422	0.810185	0.223008	0.276626	-0.734821	-0.626306	-0.789353	-0.730917	1.00712	0.369744	0.0813866	0.561753	0.431817	0.192168	0.793882	-0.311769	-1.39685	-0.0797257	-0.57956	-0.462602	-0.317384	-0.816948	-0.323314	-1.03736	-0.221519	0.817402	-0.562942	-0.302489	-0.351927
ABI3BP
ABLIM1	-0.00340504	0.143852	-0.0158274	-0.192025	-0.0730548	-0.0533799	0.136388	0.046236	0.0344954	-0.0222934	-0.195753	-0.310322	0.0894318	-0.203362	-1.46963	0.218842	0.389598	0.0935714	-0.0929926	0.0911902	-0.544196	-0.141656	0.0820532	0.0254759	0.0500047	-0.00175139	-1.69014	-0.154332	-0.315994	0.0638012	0.0511785	-0.119329	-0.179956	-0.50029	0.0143735	0.137139	-0.0232078	-0.178233	-0.210986	0.348572	0.370578	-0.00527254	0.1544	-0.0532799	0.272564	0.0741506	-0.268354	-0.477566	0.0140873
ABLIM2	-0.749204	-0.147143	-0.00023535	-0.0626931	0.00604107	0.160393	0.158489	-0.157225	-0.458814	0.243301	-0.10039	-0.389499	0.203718	0.122281	-2.25813	0.834258	0.686155	-0.0519477	0.0459978	-0.147517	-0.529611	0.0361352	0.118117	-0.0716479	-0.191414	0.0716147	-0.294332	-0.162215	-0.51523	-0.31996	-0.243517	-0.181329	0.314731	-2.04972	-0.141803	0.423377	0.260726	-0.597236	-0.628686	0.398837	0.822097	-0.0389625	0.121354	0.0896055	0.369348	0.206581	-0.642149	-0.190304	-0.105559
ABR	0.094548	-0.0265137	0.160408	0.127089	0.935954	-0.171762	0.142108	-0.35667	0.151938	0.168997	0.0525031	-0.165286	0.0917404	0.0252579	-1.32611	0.0871456	-0.152848	-0.145411	-0.409749	-0.0351481	-0.335712	-0.01055	-0.170373	0.137899	0.0949681	-0.406676	-0.558932	-0.0168714	-0.00826835	-0.288615	-0.0673531	-0.117524	-0.118616	-1.37723	-0.146858	0.130325	-0.189855	0.250979	0.0496748	0.134563	0.248561	0.0103152	0.027188	0.345477	0.0562545	0.177786	-0.422431	-0.375799	-0.0713606
ABRACL	1.07624		-0.0880465		0.592306	0.57718	1.66064	1.44869	1.34834		1.47818				-0.0109015			1.10168					0.0760291		0.812944		-0.0608736	0.474761	-0.0724516			-0.598723							-0.259978
ABRAXAS2	0.116649	0.0199853	-0.256701	-0.414142	0.0794383	0.105096	0.22579	-0.321893	-0.336575	0.0196841	0.159247	0.104364	-0.0915929	-0.127187	-0.303965	0.0538194	-0.0206151	0.013342	-0.360538	0.0526244	0.204666	-0.0641458	0.0919752	-0.12405	0.147297	0.0500294	0.152926	-0.414594	-0.354243	0.0364991	-0.139138	0.0572399	-0.161272	0.0992401	-0.0953446	0.0235165	0.223885	-0.447207	-0.0656247	0.0273405	-0.340003	0.290613	-0.181535	-0.0794589	0.00177953	0.0859526	-0.169562	-0.155114	0.0310633
ABTB3	-0.64181	-0.714701	-0.266001	1.14632	-0.446603	0.0575773	-0.306782	0.958673	-0.347517	0.364238	-0.45104	0.600339	0.787803	-0.422398	-1.01432	0.0238881	0.82834	-0.154481	0.956077	0.169203	-0.425588	0.902407	-0.758915	-0.432492	-0.114652	-0.598425	1.13922	0.020685	0.611149	1.0609	0.540473	0.32859	1.52183	1.68866	-0.0367249	-0.0993685	-1.11632	0.55019	0.00794885	0.647471	-0.0699972	-0.809564	-0.0206033	-0.214788	-0.481917	0.0443468	0.0271403	0.550466	-0.393035
ACAA1	-0.189943	-0.280728	-0.0628245	-0.0603637	0.179421	0.0884115	0.161755	-0.00791403	0.309844	-0.0703708	0.350465	0.0187129	0.248832	0.0327334	0.181191	-0.065304	-0.451165	0.249923	-0.0283911	-0.0649131	-0.0369463	-0.527087	0.166411	-0.128965	0.0792076	-0.179462	0.0818413	0.300495	0.365986	-0.331323	0.35711	0.0859046	-0.544248	-0.271249	-0.329323	-0.240714	0.074278	0.0349185	-0.0950347	-0.165841	-0.470282	0.347744	0.0718303	0.0858833	-0.156856	0.068935	-0.170504	-0.475953	-0.318192
ACAA2	0.215565	-0.284944	-0.284884	-0.182107	0.0697958	-0.0685182	-0.092792	-0.190265	0.113242	-0.0984179	0.382735	-0.115432	-0.156613	-0.172712	0.326133	0.0164363	0.0412245	0.0649911	0.0936717	0.0838874	0.142651	-0.287242	0.0102627	-0.100006	-0.149308	0.0623403	0.324477	0.128502	-0.110964	-0.149138	-0.0943561	-0.135073	-0.164454	0.314165	0.101742	-0.105305	-0.0103249	-0.269463	-0.296416	-0.111444	-0.362878	0.112063	0.11668	0.129617	0.00221693	-0.136055	-0.220182	-0.388951	-0.110753
ACACA	0.315949	0.10498	0.398956	0.496324	0.254081	-0.1773	0.034452	-0.114989	0.202793	-0.166045	0.125449	-0.131236	0.116229	-0.0115426	-1.78571	0.0534416	-0.404127	-0.118806	-0.424431	-0.00800029	-0.277839	0.122592	-0.171955	-0.11031	-0.0166242	-0.0382001	-1.9198	0.17407	0.105721	-0.255739	-0.0328867	0.146047	-0.520093	-1.01834	0.163119	-0.0494671	0.275084	0.417008	-0.167769	0.145484	-0.0148843	-0.126244	0.175671	0.244942	0.14661	-0.0617209	-0.568172	-0.324731	-0.192338
ACACB	0.68335	-0.934616	0.645781	0.607307	-0.224578	0.449926	-0.781649	-0.396191	0.000129013	-0.32968	0.448907	-0.224721	0.0616879	0.357738	-0.716853	-0.519332	-0.392615	0.268282	-0.529366	0.569555	0.296389	0.112764	-0.347214	-0.2241	-0.129187	0.01947	1.33043	0.169893	0.346935	0.0788972	0.209516	-0.152917	-0.904514	0.502516	-0.0927817	-0.37712	0.594327	0.248324	-0.00356391	-0.176981	-0.911773	0.217114	0.258616	0.200789	0.0995388	0.288725	-0.361556	1.29824	-0.294514
ACAD11	0.40968	-0.0506528	0.24716	1.04719	0.0569377	0.0663866	-0.686361	-0.135177	0.00964699	-0.0967779	0.634441	0.234066	0.153187	0.202215	-1.6115	-0.090192	-1.54116	-0.281648	-1.10527	0.00201293	-0.0648223	0.0857478	-0.67315	0.314903	0.106189	-0.0567289		0.471408	0.0255241	-0.762462	0.0484682	-0.33691	-1.1847	-1.26341	-0.63908	-0.644858	0.93393	1.0053	-0.0246683	-0.361814	-0.156252	-0.23772	0.354038	0.481209	-0.249799	0.0700328	-0.271677	-0.322062	-0.665517
ACAD8	0.575366	0.271339	-0.0424337	-0.0396215	0.372418	0.533707	-0.175256	-0.33581	-0.980752	-0.0258	0.418431	0.172145	0.215504	-0.0125594	0.861995	-0.366084	-0.746454	-0.433814	-0.78856	-0.312124	-0.0747626	-0.0094901	-0.193223	0.123536	0.14414	0.0390037	1.38056	0.585566	0.158198	-0.333901	-0.222474	0.0983405	-0.97257	0.555866	0.399623	0.19254	0.258808	-0.145088	-0.525229	0.317368	-0.319419	0.236436	-0.261227	-0.0942836	-0.214218	0.19201	0.318865	0.0132807	0.139905
ACAD9	0.129965	-0.0191871	0.219178	0.132471	0.198269	-0.164228	-0.22713	0.0330574	-0.172179	-0.00588609	-0.130601	-0.156552	0.0804109	-0.0365777	0.342308	-0.0377236	0.0421861	-0.0125386	-0.156161	0.127512	0.138356	-0.2045	-0.202381	-0.016957	0.171561	0.151968	0.249653	0.196245	0.0314274	-0.154505	-0.121132	-0.16595	-0.0347975	0.0173695	0.152917	0.200029	0.247775	0.172111	-0.0180216	-0.000358278	-0.242385	0.223146	-0.169938	0.0308042	-0.0546412	0.0658716	0.266128	-0.333106	0.00801591
ACADM	0.414787	-0.310527	-0.234886	-0.298388	0.0730343	0.0792127	-0.312026	-0.52177	0.163842	-0.226833	0.333606	0.102233	-0.102099	-0.215847	0.725324	-0.378547	-0.591214	-0.208174	-0.152575	0.164915	0.246987	-0.174272	-0.173751	-0.0257832	0.101474	0.0433534	0.940756	0.237808	0.383426	-0.248329	-0.0579417	-0.100778	-0.846723	0.261443	0.197903	-0.508599	0.237417	0.059283	-0.156739	-0.368915	-0.378997	0.0675539	-0.0981468	0.0782242	-0.152516	0.255718	0.225966	0.127249	0.203051
ACADS	0.237105	-0.869124	-0.574402	-0.877116	0.355325	0.129768	-0.183764	-0.716893	-0.0400566	-0.434373	0.476204	0.574814	0.00781542	-0.166434	1.3863	-0.428482	-0.335581	-0.123591	-0.669505	0.222692	1.0981	-0.197507	-0.263298	-0.267575	-0.148784	-0.107744	2.17116	0.467208	0.467594	-0.281327	0.063477	-0.367954	-0.847355	0.953255	0.00186222	-0.602795	0.198716	-0.170503	-0.208425	-0.484652	-0.105573	0.353551	-0.181643	-0.105749	-0.25424	0.573385	0.150812	0.221373	0.233135
ACADSB	0.418051	0.0541605	0.0075736	0.172861	0.338311	-0.206183	-0.0229664	-0.907441	0.020565	-0.300212	0.525122	-0.313035	0.125134	-0.328932	0.979504	0.118133	-0.515181	-0.146399	-1.62101	0.0971443	-0.0125432	-0.0759785	-0.0784412	-0.135709	0.126133	0.135131	1.14449	0.466701	-0.24449	-0.45356	-0.163332	-0.443047	-0.698755	-0.685771	0.15425	-0.508415	0.446545	0.322531	-0.170506	-0.627514	-0.511888	0.485959	-0.0862106	0.156894	-0.190231	0.0587621	-0.182159	-0.282766	0.108928
ACADVL	0.164817	0.0221603	0.0425893	0.123785	0.0819789	-0.171756	-0.0588902	-0.0789764	-0.0738331	-0.135134	0.0529118	0.051769	-0.0652378	-0.119256	0.975846	-0.18329	-0.161857	-0.132434	-0.289934	-0.0123052	0.0817749	-0.111725	0.0336735	0.0312147	0.00774812	-0.0571147	1.07042	0.0412277	0.0349248	-0.00817075	-0.039208	-0.0761807	-0.341207	0.245533	0.186271	0.031084	-0.0766256	0.107013	-0.157264	-0.072197	-0.147124	0.0459259	0.111955	0.0307048	-0.0943472	0.0494151	0.00596265	-0.099076	-0.0554895
ACAP2	-0.168706	0.171561	0.0474613	0.107918	-0.15657	-0.0818986	0.0412185	-0.0786394	-0.391467	0.153185	-0.0600031	0.278978	0.117518	-0.0573084	-1.91123	0.11312	-0.0565873	0.0105205	-0.224448	-0.0833823	-0.306737	0.10545	-0.128418	0.06198	-0.116097	0.215902	-1.36617	-0.136016	0.0853475	-0.151631	0.0349647	0.0351421	0.141739	-0.140771	0.300595	0.0629274	0.246187	0.183226	0.49236	0.0246557	0.361127	-0.166395	0.00721365	-0.452185	0.0566389	-0.160513	-0.208703	-0.381425	-0.241206
ACAT1	0.334923	-0.115094	0.155612	-0.289751	-0.000967204	-0.492228	0.00362594	0.00424076	0.0856669	-0.258284	0.0797294	-0.151181	-0.103633	-0.222208	1.10328	-0.232878	-0.556814	0.144826	0.106035	-0.0279178	0.711945	-0.20963	0.221068	0.010636	0.0920399	0.0467503	1.66671	0.297388	0.0990801	-0.104007	-0.0421905	-0.0440745	-0.623057	0.565308	-0.10221	-0.264068	0.00110871	0.00895894	-0.247486	-0.0991909	-0.437369	0.239515	-0.202343	-0.167437	-0.201485	0.194398	0.356945	0.240374	0.0113249
ACAT2	-0.515839	0.530898	-0.392509	-0.061196	0.385103	0.256228	-0.073367	-0.378983	-0.25767	0.358921	-0.0414328	0.497017	0.427047	0.187663	-0.159901	0.438709	0.133156	0.310963	-0.61951	0.0557584	-0.187942	-0.598084	1.12883	0.0827293	0.482165	0.941615	-0.285984	0.213297	0.578293	0.160385	-0.0721292	0.196197	0.248625	-0.493497	-0.130357	0.294854	-0.0385259	-0.806673	-0.0385588	0.0308846	1.02513	0.147501	0.0120732	-0.250685	0.0145594	0.220591	0.39693	-0.0228252	0.146666
ACBD3	0.0502759	-0.132116	0.225679	0.154088	0.00414748	-0.0882977	-0.00872096	-0.0525029	0.316509	-0.0484887	0.0175558	-0.25065	-0.0498692	-0.0082176	0.989173	0.0770564	-0.586093	-0.162399	-0.448329	0.308553	0.0235936	-0.19739	-0.0989275	0.031578	0.23067	0.109838	0.994777	0.0883067	0.0277653	-0.153121	0.147752	0.106192	-0.786879	-0.102765	0.139531	-0.13534	0.164207	0.28055	-0.290682	-0.220506	-0.507234	0.00142529	-0.0141896	0.12271	-0.194563	0.303453	0.384472	0.257972	-0.0495541
ACBD5	-0.432796	-0.648607	0.656795	1.00313	0.247578	0.696777	0.234475				-0.800005	-0.406822	0.398081			-1.13177	-0.0698139			0.892748		0.0394771	-0.120883		0.429683	-0.807765		1.32564	0.169353			0.516395				-0.264784	0.343945	1.08165	-0.736332	0.542822		-1.21746	-0.837898		-0.423541	-0.912944
ACBD6	0.114202	-0.102748	-0.0722884	-0.27917	0.189718	0.210807	-0.103202	0.215865	0.187373	-0.140716	-0.270763	0.181879	0.19756	0.375749		0.253215	-0.290837	-0.273572	-1.62941	-0.13098	-0.41798	-0.176247	-0.667828	-0.303188	-0.0574266	0.14611		0.19792	0.321105	0.118489	-0.0859363	-0.298589	0.521007		-1.78727	-0.069925	-0.0410091	-0.642471	0.291331	-0.00625867	-0.276614	-0.108399	0.0580659	0.0189544	0.183186	-0.358721			-0.0884503
ACE	-0.642751	-0.481175	0.168585	0.213262	0.535589	-0.525629	-0.810023	0.21247	-1.14447	1.01553	-0.278047	0.348553	0.0768739	0.0679538	0.146102	-0.232993	0.918364	0.180202	0.594837	0.0267655	0.230945	-0.387869	-0.464443	0.0997639	0.0325832	0.333593	-0.13511	-0.0113412	-0.551326	0.515669	0.14208	0.0690807	1.01648	-1.20221	-0.604334	0.807887	-0.249263	0.107977	0.959169	0.450144	0.732625	0.0841746	0.578901	0.0285642	0.503473	0.271328	-0.72969	-0.624301	0.509511
ACE2	-0.301105	0.709425	-0.337247	-0.356883	0.141245	-0.521552	0.440865	1.40851	-0.964031	-0.035537	-0.382941	0.275054	0.124625	1.29276		-0.266676	-1.1153	-0.241534	1.51654	-2.25125			-0.455909	0.166096	-0.812813	-2.90851	-0.0788316	0.395352	0.545025	-0.36784	0.877468	-0.271786	-1.8488		0.579647	-0.129875	-1.28709	0.786568	0.547467	0.243041	-0.743637	-0.177057	0.572836	1.32929	0.0330808	0.736313			0.265987
ACIN1	-0.0911086	0.0256329	-0.0367545	-0.152774	-0.411858	0.100403	-0.165763	0.0416534	0.053825	0.305503	-0.12303	-0.224412	0.0581598	0.297712	-0.161729	0.0194045	0.287062	0.131574	0.313068	-0.0163236	0.044851	-0.0322844	0.163199	0.204847	-0.0925729	-0.0793898	-0.293317	-0.238524	-0.216067	0.1199	0.0820605	0.155934	0.52968	0.33296	0.00282286	0.113652	-0.183971	-0.135835	-0.0208283	0.21408	0.250955	-0.0963247	-0.017607	-0.144391	-0.11638	0.0641612	0.366992	0.54558	0.227896
ACLY	0.220696	-0.142282	0.353635	0.161855	0.213218	0.238378	0.12609	-0.261194	0.113115	-0.0383709	0.0746182	0.0439436	0.132362	0.159883	-1.77469	0.215873	-0.0202831	0.00418215	-0.169258	0.235982	-0.423528	0.0651604	-0.0439517	0.17479	0.133814	0.0811819	-2.05087	0.170139	0.0978737	0.0390654	0.163722	-0.0763402	-0.0783766	-0.617443	0.138811	0.0170844	0.0496592	0.245644	-0.0308146	0.0883967	-0.282475	-0.24383	0.208135	0.226699	0.118024	-0.00559153	-1.11335	-0.600374	-0.10105
ACO1	-0.132927	0.0887381	-0.573956	-1.19592	-0.293683	-0.507658	-0.258947	-0.0436155	-0.121828	-0.327602	0.13639	0.391561	-0.209155	0.133168	0.443129	-0.107648	-0.419244	-0.0891754	0.5836	-0.0965504	0.594343	-0.0746719	-0.342785	-0.124133	-0.18974	-0.333879	0.879242	0.130781	0.321521	0.239124	0.256226	0.0126664	-0.281774	0.708277	-0.106706	-0.28488	-0.0230349	-0.363344	0.369517	-0.0445682	-0.635855	0.380611	-0.414755	-0.196042	-0.358688	0.0111885	0.0798408	0.446497	0.190784
ACO2	0.187659	-0.046345	0.0670425	0.11774	0.0187609	-0.0923554	-0.199493	0.0531009	-0.00271916	-0.15317	0.138996	-0.0598313	-0.0877002	-0.0617907	0.898236	-0.106672	-0.163636	0.0405654	0.432658	0.135501	0.331213	-0.057096	0.0255489	0.00404426	0.0158433	-0.0329905	1.34256	0.0772903	0.10839	-0.0407019	0.0348321	0.0119884	-0.216042	0.0231144	-0.013035	-0.0702086	0.115544	-0.0199422	-0.16449	-0.0711216	-0.221192	0.136521	-0.0443972	0.121327	-0.0347471	0.264681	0.197778	-0.459284	0.113618
ACOT1	-0.191412	-0.243699	-0.0652905	-0.00928126	0.128901	0.365654	0.00281317	0.0275209	0.154859	-0.021327	0.157585	-0.126704	0.253374	-0.274074	-0.199299	0.097765	0.416677	0.0069762	-0.61886	0.0838327	-0.37779	-0.0387875	0.211876	0.129683	0.275375	0.155738	-0.265773	-0.00302939	-0.231184	-0.249993	-0.0791636	-0.637235	0.00711994	-0.483792	0.192898	0.139326	0.0177827	0.140531	-0.122759	0.0584247	-0.0726695	0.116796	0.0694825	-0.220123	-0.181006	0.264858	-0.315046	-0.590478	-0.172211
ACOT13	0.317326	-0.187623	0.658899	0.525892	0.12484	-0.00638938	-0.121615	-0.0985413	-0.110916	-0.0523735	0.169244	-0.0308387	0.160728	-0.0479154	0.708507	-0.279662	-0.202629	-0.0623107	0.159576	-0.0310813	0.0351071	0.185005	0.0737916	0.205445	0.451065	-0.146474	0.542261	0.223842	0.137897	-0.320364	0.259721	-0.249624	-0.501652	0.192129	0.55154	-0.0247456	0.362544	0.313021	0.332698	-0.11163	-0.280313	0.281518	-0.0270537	0.0490709	0.0271896	-0.15444	0.552845	0.614348	-0.0936781
ACOT2
ACOT7
ACOT9	-0.717647	-0.531235	-0.303093	-0.758899	0.128851	-1.50727	0.287179	-0.188605	0.204263	-0.04178	-0.708047	0.711248	-0.0687888	-0.74529	1.98725	-0.500177	-0.0922998	0.210272	0.270747	-0.664679	0.118359	-0.11665	0.134397	-0.450011	-1.68201	-0.574838	1.06311	-1.20821	0.481971	0.0385751	0.0694569	0.0190749	-1.11787	0.317379	-0.674665	0.969721	-0.581191	-0.937161	-0.53654	-0.0278037	0.59202	0.209511	0.10519	-0.815394	-1.1123	-0.399102	-0.0123981	0.15379	-0.956807
ACOX1	-0.0428263	0.0391565	-1.07918	-0.376958	0.0363004	0.0261929	0.0651991	-0.479369	-1.32871	0.0259363	0.0522091	0.414182	-0.851782	0.732741	0.412886	0.209506	-0.198685	0.111733	0.341002	0.0339816	0.301935	-0.0300621	0.15174	0.274094	0.0975485	-0.288647	0.739131	-0.0491973	0.189586	0.499815	0.338939	-0.207533	0.331297	-0.337061	-1.71071	-0.0317854	-0.471	-0.977855	0.19159	0.204266	-0.141424	-0.110641	-0.287761	0.801002	0.247079	-0.455754	0.272281	0.518778	-0.15594
ACOX3	0.327898	-0.159455	-0.248083	0.229338	-0.600697	0.07793	-0.963603	0.264807	-0.454665	-0.370798	0.323881	1.13804	-0.00266224	-0.440377	1.35957			-1.2734	0.443596	-0.375361		0.524908	-1.0531	-0.439195	0.252294	-0.183008	0.564262	0.695336	-0.000635211	-0.615941	-0.509942	-0.464174	-0.450608		1.05626	0.111679	-0.137437	0.368902	0.286177	-0.630168		-0.474994	-0.290441	-0.19207	-0.400346	-0.411777	0.799929		0.36336
ACP1	-1.02038	0.0220103	-0.615466	0.441534	-0.210478	-0.118836	0.168215	-0.538143	-0.00374113	-0.247105	0.0521405	-0.00625563	0.0141636	-0.298893	-0.329177	-0.208304	-0.139998	-0.115284	0.306585	-0.179503	-0.339331	-0.333001	-0.0166523	0.168493	0.0681637	0.014399	0.222026	0.352418	0.0513688	-0.299019	-0.171065	0.0700506	-0.36199	0.0526099	-0.103121	-0.281492	-0.283378	-0.986671	0.233279	-0.171103	0.335401	0.0465361	-0.359545	-0.270801	-0.204587	-0.0746251	0.185127	0.297034	0.140944
ACP2	-0.195222	-0.521281	-0.0430996	-0.707374	0.266536	0.414375	0.480046	0.0547612	0.288402	-0.0626842	0.166545	-0.201062	0.124478	-0.24432	2.02381	-0.0798265	-0.41351	0.183029	-0.0388878	-0.10371	0.63693	-0.162566	-0.730015	0.285758	0.208011	-0.449421	1.56557	0.558294	-0.223109	0.319298	0.301408	-0.190625	0.560264	1.08398	0.496798	-0.173122	-0.147697	0.0364682	0.425127	-0.0752901	0.163554	-0.550965	-0.235088	0.233594	0.052871	-0.515188	0.0837454	-0.0521951	0.31427
ACP3	0.518716	0.470335	0.766532	0.912051	-0.457352	-0.0899146	0.293777	0.943733	-0.0379478	-0.0270048	0.0363549	-2.18993	0.12861	-0.611174	-4.36134	-0.455623	-2.69839	-0.660914	-2.88638	0.533866	0.207036	0.52809	-0.614563	-0.530396	0.147431	0.00106551	-4.39133	0.350152	-0.65436	-0.883499	0.397877	-1.39865			-0.226204	-1.22777	0.925389	0.650338	-1.42724	-0.12039	-2.00298	0.355307	0.678339	0.943284	0.840057	0.298889	-0.356741	0.307877	-0.721034
ACP6
ACSF2	-0.0329484		-0.759634	-2.26941	-1.1265		0.047227	-0.214541	0.442571	-1.75751	0.230625	1.04844	-0.734215	-0.47661	1.17435	0.79001	-0.631118	0.857531	0.499908	1.76941	1.42322	-0.704249	0.30763	-1.60275			1.03499	-0.0267743	0.806426	-0.231593	-0.0802466	0.755948		1.65824		-0.857174	-1.062		0.243479	0.189919	-0.0748293	0.598279	-1.23075	-2.22026		-0.601849	-0.115919	0.295711	-1.07496
ACSF3	0.282338	0.0121937	0.0349736	0.000986642	-0.0279128	-0.435046	-0.0160988	-0.0277472	-0.0889132	-0.18764	0.151288	-0.0884061	0.042655	-0.0334165	0.82969	-0.0785678	0.0587789	-0.0217305	0.0796881	0.103633	0.20226	-0.0217587	0.0596196	-0.0144725	0.0126348	-0.133023	1.07831	-0.139673	-0.157949	-0.122939	0.0442788	0.155242	-0.0742973	0.0476547	0.0862741	-0.0531723	0.172656	-0.0237786	-0.013153	-0.121343	-0.381836	-0.0138237	-0.210287	0.161455	-0.0400646	0.306841	0.258568	0.168527	0.168599
ACSL1	-0.0605586	-0.236415	0.362098	0.383172	0.290304	0.0530441	0.301351	0.0324234	-0.231308	-0.0703814	0.409447	-0.704186	-0.0515125	0.370207	-0.102297	-0.24572	-0.904741	0.0370334	-0.610514	0.0738021	-0.108274	0.913421	-0.215604	-0.0471368	-0.150713	0.0834287	-0.467812	0.330732	0.115976	-0.194424	-0.188843	-0.144522	0.523678	0.459405	0.184937	-0.738382	0.602351	0.693859	0.0262772	-0.225854	-0.548568	0.0309832	0.144421	0.179504	-0.277426	-0.0928191	-0.0897895	-0.0434174	-0.269207
ACSL3	0.0530284	0.00314561	0.28589	0.213264	0.183136	-0.332012	0.0612834	-0.293901	0.182074	-0.257229	0.000620411	-0.0515495	-0.169798	0.222016	0.184127	0.0982239	-0.70443	0.0228033	-0.464072	-0.139758	-0.0545234	0.0526368	0.065313	0.108913	-0.170385	0.100013	0.286707	0.223418	0.00731097	-0.48834	0.0680233	0.0126804	-0.510933	0.183161	0.309647	-0.114278	0.304347	-0.129964	-0.26186	-0.0857422	0.167603	0.123718	0.180354	-0.228083	-0.215221	0.207699	0.0469713	0.0850128	-0.165109
ACSL4	-0.0948296	-0.819929	-0.765525	0.241116	-0.300636	-0.0337414	-0.755306	0.10312	0.139541	0.13867	-0.744265	-0.300356	-0.658955	0.337731	2.31917	0.362765	1.07935	1.03065	-0.325097	-0.461332	-1.15164	0.0120976	-0.76512	0.0211406	-0.559416	-0.107659	0.600723	0.17626	0.110656	0.407386	0.441434	0.583627	0.917233	0.483294	0.225567	-0.744263	-0.0847325	0.412667	0.894923	0.21789	0.0106227	-0.646783	0.887286	0.717377	0.0406685	-1.60989	0.454697	0.682094	-0.205626
ACSL5
ACSM3
ACSS1	-0.118815	-0.0533132	-1.0549	-0.515275	-0.176242	-2.20501	-0.190067	0.626653	-0.419419	-0.327047	0.404923	0.365031	0.340383	0.188556	1.63921	-0.352359	0.00204691	0.293001	0.680575	-0.0611342	1.18912	-0.471092	-0.159444	-0.982923	-1.13373	0.0937866	2.70319	-0.326753	0.354814	0.0630885	0.598704	0.110828	-0.0719601	0.76045	-0.451752	-0.307608	-0.301468	-0.298661	0.266897	-0.00833158	-0.622301	0.629814	-0.114608	-0.123717	-0.0518717	-0.0813816	0.763565	0.428468	0.46304
ACSS2	0.00692723	0.009156	-1.12661	-1.13198	-0.180033	-0.160305	0.135646	-1.18049	-0.0410705	0.256724	-0.08085	0.407289	-0.081762	-0.0641568	-0.10248	0.413597	0.436159	-0.00832973	0.599974	0.109917	-0.0686302	0.0502066	0.0936238	-0.107684	-0.214371	-0.36328	0.535706	0.445717	0.30319	-0.0677855	-0.518374	0.00629933	-0.636931	0.343678	-0.00194446	0.335398	0.253904	-0.673406	0.77638	0.103077	-0.22527	0.598549	0.294781	-0.368576	0.00105187	0.467017	-0.577368	0.280653	0.264637
ACTA1	0.826911		-0.0758511					0.97196						1.25999																-0.303984																-1.87122
ACTA2	-0.178816	-0.157365	-0.606859	-0.0905682	0.605181	0.95096	0.544968	0.867107	-0.680397	-0.0330407	-0.428978	0.91986	0.875321	-0.472235	-0.693723	-0.187153	0.831673	-0.523804	0.629152	-0.555888	-0.7152	0.524352	0.51553	-0.0424161	-0.116586	0.193359	-1.18564	0.116677	1.32252	-0.565115	0.545617	0.299862	0.215662	-0.536158	0.107974	0.257377	0.241182	0.159751	0.351163	-0.9423	0.457293	-0.563679	0.697913	-0.956342	0.0597501	-0.21495	-0.026272	-0.187187	-0.287592
ACTB	-0.284748	-1.62205	-1.51975	-0.155376	-1.47912	0.994887	-0.424255	0.956	-0.456054	0.946392	-0.591143	0.356349	-0.277768	0.46852	0.390113	0.0145975	1.57911	-0.891658	-0.107541					1.37142	-1.66016																		0.228498	-0.772853			1.58983	2.51628	0.629544
ACTBL2	-0.219249	-0.122966	0.0454745	-2.01811	0.1122	0.636018	0.288132	0.482134	0.0922985	0.640506	0.488951	0.62634	0.164365	0.202284	0.371543	0.609874	0.109123	0.543041	0.898163	0.789885	0.223249	-1.78294	-0.938736	0.735094	0.0197231	0.457101	0.469237	0.517814	0.507119	0.637116	0.297076	0.562943	0.376037	-0.79306	0.0983968	-0.460784	0.171823	0.691109	0.368146	-0.419845	0.125546	-0.856408	-1.11415	0.844342	-0.364305	-0.317656	0.086837	0.474976	-0.770798
ACTG1	0.108154	-0.23015	-0.27005	-0.252052	-0.155734	0.298925	-0.0182625	0.295601	0.0404808	0.15725	0.00788455	0.322678	0.0418855	-0.00982508	0.157841	0.125281	0.270396	0.210886	0.582704	-0.026682	0.00313089	-0.166756	0.0929815	0.104243	-0.0705289	0.0961644	-0.252816	0.013698	0.44022	0.222986	0.125989	0.19117	0.329132	0.00117734	-0.31965	-0.114592	-0.264606	-0.08256	0.12433	0.0433901	0.068382	-0.368958	0.00306807	-0.0857456	-0.13833	0.0881993	-0.0842524	0.215813	0.0400799
ACTL6A	0.252802	-0.0821349	-0.238986	-0.223749	-0.133465	0.292288	0.0811589	-0.0501711	0.0497038	-0.0952662	-0.15413	0.262233	-0.104195	0.177454	0.140241	0.213636	0.416866	0.0983453	0.278214	-0.086493	0.0252516	-0.226506	0.205102	0.08916	-0.0140801	-0.121415	-0.608282	-0.122344	-0.171948	0.28493	-0.0852636	0.0283007	0.213828	0.372659	0.186317	0.263754	-0.036241	-0.00330107	0.246182	0.175364	0.312154	-0.284367	-0.16749	-0.0305803	-0.138898	-0.0475776	-0.342301	0.341882	-0.0253033
ACTL6B	0.170672	0.0354052	-0.240884	-0.63958	0.290667	-0.159449	0.945214	-0.353696	0.711211	-0.107177	-0.0251722	-0.116788	0.184373	0.0123291		-0.0227149	0.16014	-0.348964	-0.917495	0.335828	-1.19645	0.17136	0.112425	-0.156743	0.0372699	-0.236611		0.266641	-0.479401	-0.288135	-0.462628	-0.331038	-0.36664		-1.00069	0.77465	-0.0416659		-0.580558	0.409647	0.322273	-0.467455	-0.366853	0.15608	0.507416	-0.700941			-0.621976
ACTN1	-0.0894409	0.0205218	-0.255167	-0.0691151	0.0664907	0.131961	0.194089	0.203714	-0.180087	0.0174956	0.015953	0.190952	0.00256394	-0.0543047	0.221555	0.0860312	0.337942	-0.00606863	0.263746	-0.0274112	-0.00821891	-0.120583	0.159402	0.272275	-0.107564	-0.136009	0.0209917	-0.0814727	0.0724472	0.0330837	0.0644087	0.078707	0.139422	0.00126259	-0.170078	0.0407664	-0.197609	-0.0671097	0.0240751	0.0598919	-0.0920272	-0.234769	0.115812	-0.260329	0.0179595	0.215793	-0.134225	0.08755	-0.00812318
ACTN4	0.137833	0.0112056	-0.233946	0.0258434	-0.0617255	0.0122477	0.0108954	0.310764	-0.116201	-0.0529835	-0.0287742	0.180327	-0.0530672	-0.00744955	0.645644	-0.162242	0.184448	0.0811895	0.347949	-0.141994	0.0823463	-0.115893	0.0638633	0.0483275	-0.119243	-0.0364807	0.531931	-0.0697378	0.311821	0.0840159	0.222822	0.0516793	0.00421692	0.298138	0.0107161	0.0012849	-0.207586	-0.146018	0.0523469	-0.0953929	0.045886	0.123651	0.126906	-0.224143	-0.041391	-0.00972763	-0.231264	0.171581	-0.100434
ACTR10	-0.0703176	-0.0650212	0.198749	0.278534	0.104323	-0.00911445	-0.0848954	0.0464631	0.171474	0.141643	-0.225405	-0.127235	0.0634548	0.100427	-0.329001	-0.860811	-0.254166	-0.159158	0.21092	-0.1851	-0.0772365	0.099404	-0.388871	0.0848044	0.0647799	0.270135	-0.221064	0.0920102	-0.524165	0.0434559	0.058095	0.0196532	0.195254	-0.377737	0.139559	0.321615	-0.0153947	0.12061	-0.233332	0.102269	-0.194303	-0.214973	0.0240862	0.108836	0.14862	-0.0869669	0.1082	0.164107	0.0847628
ACTR1A	-0.0686778	0.146075	-0.0179008	0.0167988	0.103453	0.210984	-0.216983	-0.0174451	-0.0296766	0.0184964	0.261715	0.02373	0.0596318	0.00290759	-0.232609	-0.0971431	0.030197	-0.166188	0.0817025	0.122996	0.206922	0.149732	-0.0363668	0.0915127	0.179432	0.031856	-0.0376734	-0.0536567	0.0391754	0.061123	-0.0157495	-0.160572	0.0997621	-0.0882381	0.296979	0.0373199	0.0174674	0.0884214	0.0540374	0.0277635	-0.239752	-0.112215	0.0183948	0.144512	0.0617409	0.0476169	0.103438	0.235857	-0.0728396
ACTR1B	0.24515	0.132419	0.358229	0.372311	0.0692004	-0.0710045	-0.0603796	0.138971	-0.133972	-0.0502603	-0.0280834	-0.472571	-0.430412	-0.0860476	0.431861	-0.136093	0.266198	-0.220385	-0.655626	-0.131336	-0.0818577	0.226887	-0.152126	0.0379433	0.0236697	-0.0393678	0.428317	-0.0211713	0.255617	-0.0871659	0.0657857	-0.0141638	-0.179485	-0.0223585	0.258119	0.188534	0.192044	0.430162	-0.544339	-0.362629	-1.05772	-0.787218	-0.175058	-0.303005	0.0453925	-0.191701	-0.0541048	0.156474	0.110096
ACTR2	-0.286137	-0.185186	-0.159085	-0.100995	-0.0725422	0.108122	0.0545787	-0.01816	0.0864655	0.3241	-0.194288	0.359287	0.0935585	0.277363	-0.0297595	0.147837	0.344425	-0.13742	0.235398	0.083837	0.0199622	0.00766736	-0.205958	-0.0861522	-0.121677	0.0374928	-0.217663	0.0827646	0.288606	-0.00733312	-0.05289	-0.031787	0.178152	0.125285	-0.0059089	0.0902343	-0.110364	0.346116	-0.129172	-0.123997	-0.142837	-0.0356448	0.177744	0.0501799	0.11246	-0.251064	0.0839779	0.39192	-0.0359959
ACTR3	-0.128722	-0.205622	-0.109622	-0.162375	0.235378	0.156886	-0.179756	0.076718	-0.164029	-0.0363599	-0.0196617	0.360796	0.180567	0.168077	-0.0717963	0.0463303	0.281227	-0.0909057	0.432715	0.0757634	0.16345	-0.138345	0.0786761	-0.0432031	-0.0249957	-0.0547849	-0.145882	-0.0840645	0.126844	-0.0586893	-0.258491	0.0894669	-0.14778	0.00994096	0.226205	0.0393496	-0.174949	-0.133698	0.133791	0.0117815	-0.0293014	-0.211258	0.00579966	-0.116745	-0.0820143	-0.0336355	-0.191018	0.234437	0.0474799
ACTR3B		-0.327121	1.10426	0.712794				1.1033										1.14805				0.381592	0.135311	0.130666	0.530216	0.161242		0.645556	0.172884	-0.0479212	0.261495	0.228687		-1.06215	0.451528	-0.650278	0.766038	0.977625	-0.886765			0.569294	-0.168512	0.8597	0.646921	0.970393
ACTR5				0.141206	-0.740203		0.130247	-0.170417						-2.71876		0.120955				0.888336	-0.510883	0.564033	-0.026456	0.0766435		-4.09455	-1.11227	-0.741496	-0.233913	0.266603	-0.0178251		0.0706492	-0.290887	0.331576	-0.00775322		0.432465	0.12663	0.201705	-1.83838			0.418135	0.0791675	0.0664144	-0.237743		-0.563322
ACYP1		0.342669					-0.480965									0.212543								0.807232	-0.153553	0.267632		-0.418797
ACYP2					0.0100286						-0.640503							0.0480883							0.734026	0.311221											0.472065	0.192625					-4.58986	0.320929
ADAM10	-1.75947	0.00278956	-0.505818	-0.200405	-0.439669	0.443992	0.350084	-0.0574497	-0.632165	-0.0432225	-0.241973	0.135299	0.074811	0.375245	0.21167	0.211956	-0.305666	0.0105116	-0.0871146	0.0637517	0.054075	0.0124119	-0.394798	-0.306045	0.107099	-0.0486524	-0.254929	-0.531519	0.0952139	-0.303068	-0.932835	-0.965163	0.13909	-0.546004	-0.14	1.30976	0.033825	-0.133309	0.287038	0.192012	-0.540972	-0.447092	0.153082	0.171045	0.414188	-0.25771	-0.097151	0.0159529	-0.181226
ADAR	0.148597	-0.239534	0.208022	-0.118049	-0.199424	0.12433	-0.130108	-0.16249	0.260042	0.113452	-0.000724391	-0.0847168	0.000658733	0.15074	-0.411218	0.191739	0.216281	-0.0187443	0.0354942	0.0261749	-0.0930448	-0.0946197	-0.144416	-0.109073	-0.0962769	-0.189472	-0.685133	-0.250896	-0.129046	-0.0290622	0.0966217	-0.0487058	0.023809	-0.293096	0.255072	0.0368899	0.0405082	0.0864461	-0.0819994	0.073743	-0.0735626	-0.0442641	0.185727	-0.0139934	-0.0290565	-0.0467412	0.150954	0.182061	-0.00727616
ADCY6
ADCYAP1
ADD1	-0.439601	0.134656	-0.368978	-0.547002	-0.286493	-0.186662	-0.0853192	0.32901	-0.0218789	-0.137638	-0.278015	0.533162	-0.418887	-0.208427	0.635318	0.0321593	0.284664	0.263243	0.89971	0.0826055	0.197135	-0.0661291	0.503704	0.0573607	0.0909326	0.0696745	0.465563	-0.0484389	0.496084	-0.0258401	-0.294146	0.279212	0.0232179	0.660978	-0.243488	0.140319	-0.182145	-0.330423	0.299047	-0.0431252	-0.0418854	0.00503872	-0.0413007	-0.884244	-0.115207	-0.244787	0.118035	0.454534	0.000401421
ADD2
ADD3	-0.430859	0.00412007	-0.596563	-0.387305	-0.146648	0.214274	0.173962	0.418139	-0.214284	-0.369988	-0.309491	0.397436	-0.591551	-0.167993	1.00196	-0.534569	0.0277823	0.326077	0.542409	-0.170565	0.405302	0.140377	0.586181	0.397888	-0.554285	-0.427224	0.73429	-0.650394	0.509311	0.151703	0.0592648	0.467666	0.166741	0.655968	-0.170402	0.156035	-0.644075	-0.368528	0.0887187	0.12476	0.385672	-0.241963	-0.0534049	-0.867558	-0.237138	-0.337132	0.285874	0.032104	0.0274591
ADGRG1	0.279253	-0.178891	0.873143	0.369695	0.514602	-0.260673	0.220782	-0.223107	0.634569	0.163939	0.718175	-0.171652	0.1103	-0.359431	-2.89434	0.33937	-1.04391	0.0134833	-2.31588	0.334135	-0.202995	-0.602848	-0.392646	0.0218875	0.255977	0.0195038	-2.91255	0.586718	-0.20961	0.0334663	0.191927	-0.284899	-2.03799		-0.285926	-0.703452	0.718826	0.410436	-0.330513	0.192462	-1.44094	0.032143	0.486501	0.484071	0.271266	0.593836	0.0407847	-0.383797	-0.0979812
ADGRL1
ADH1B	-0.609071	0.407539	-0.26625	-0.750117	0.0966418	0.81745	0.440343	-0.130816	-0.0487111	-0.3197	-0.85167	0.481901	-0.146954	-0.114906	0.540864	-0.561235	-0.63033	-0.221274	0.734041	0.611589	0.167849	1.28016	0.322663	-0.279532	-0.0538611	-0.144748	0.383962	-0.262657	0.390303	0.258696	-0.477422	-0.261388	0.801929	1.67387	-0.12376	0.515043	-0.131761	-0.533473	1.22766	0.380413	0.932603	-0.210808	0.107795	-0.804526	-0.218251	-0.45874	0.0276903	-0.0252937	0.298024
ADH1C	-1.70431	0.721387	-0.990727	-1.24523	-0.634082	0.954242	1.15364	-1.58132	0.362594	-0.749879	-1.18268	-0.351478	-1.02431	0.119147	1.05232	-1.10425	-0.938608	-0.836716	0.105522	0.512204	0.0432548	0.603925	-0.337955	-1.33349	-1.33417	0.59597	1.38565	-0.998611	-0.152491	-0.950185	0.693352	0.290267	-0.0758263	0.748121	-0.607674	0.126584	0.176607	-1.48886	1.27411	-0.460698	0.46173	0.860121	0.089458	-1.2398	-1.10093	-0.633945	-0.46631	-0.65006	0.364129
ADH5	-0.215741	-0.0442117	-0.198047	-0.715945	0.482004	-0.21942	0.496926	-0.357958	-0.270263	-0.353178	-0.286306	-0.0828879	0.11892	0.0532988	-0.156191	0.077433	0.0120454	-0.208974	0.28402	-0.0408565	0.0247044	-0.157038	-0.12583	0.0788185	0.0404043	0.303968	0.205493	0.281169	-0.163781	-0.263941	-0.580908	-0.419079	-0.282072	0.0923505	-0.234311	0.222721	0.0701244	0.0217557	-0.0882852	0.0467879	-0.0518528	0.236477	0.13469	-0.57087	-0.229497	0.142007	0.347765	0.445738	-0.0771794
ADI1
ADIRF	-4.07373			1.25437		0.530167	-0.352972	0.340351		-0.276714	-0.420207	0.588983	0.0509003	0.185678	-2.96501	0.757222	-0.0422772	0.194857	0.650401	-0.420367	-1.24612	-0.558485	-2.39782	0.489536	-1.69157	0.423159	-3.28099	-0.612578	0.200514	0.0540225	-0.967954	0.625056	0.153356	1.56185	0.339299	0.144497	-0.913416	0.929928	-0.754005	0.73295	0.427213	0.145186	0.319042	-0.0844385	0.142216	0.202884	1.0836	-0.737546	0.612828
ADK	0.189466	-0.0680118	-0.65882	-1.16963	0.0957472	-0.367396	-0.119013	-0.897935	-0.33683	0.0798426	-0.414202	0.47398	0.170432	0.149209	-0.157677	0.452711	0.112537	-0.771373	-0.31799	-0.33837	0.114477	-0.00370021	0.160778	0.274752	0.55527	0.196159	0.35606	0.797092	0.537283	-0.0477823	-0.335909	-0.475717	-0.639098	0.0899953	-0.537712	-0.305152	-0.451679	-0.949183	0.345341	0.214432	-0.0978783	0.165569	-0.516128	-0.0394398	-0.15671	0.0330357	0.126974	0.661781	0.243261
ADM
ADNP	-0.0243914	0.0740953	0.00399245	-0.131045	-0.142598	0.270636	0.0640061	-0.321713	-0.185349	0.200033	-0.0910013	-0.350228	0.101343	0.177136	-0.285128	0.0119418	0.30947	0.201117	0.211883	-0.276464	-0.0748277	-0.122493	0.265795	0.223453	0.0491291	-0.0883082	-0.600646	-0.233708	-0.392982	0.1255	-0.13046	0.0681173	0.168428	0.202056	-0.0497333	0.176723	-0.0330533	-0.0259517	0.0227676	0.0403908	-0.0208811	-0.410774	-0.234855	-0.0774451	0.121067	-0.0593994	0.166243	0.0803696	0.201822
ADPGK	-0.277397	-0.0179927	-0.0233199	-0.076356	-0.284163	-0.463502	-0.489257	0.698192	0.499282	-0.325754	0.11685	-0.345808	0.2125	-0.298357	0.778056	-0.0095518	0.0869281	-0.0735173	-0.06798	0.384089	0.309262	0.273599	0.0706386	0.0406639	0.0524381	-0.213281	0.0929958	-0.0472204	0.169787	0.14437	0.189499	0.120375	-0.310523	-0.320765	-0.646629	-0.212236	0.540486	0.526694	0.316047	-0.162017	-0.835561	0.0440631	0.149635	-0.149213	-0.0270163	-0.121618	-0.0453432	0.116669	-0.83707
ADPRS	-0.0578518	0.306447	-0.600017	-0.174087	0.179712	0.751898	0.546224	-0.513024	0.0388944	0.297478	0.0164677	0.659862	0.503026	0.813923	-0.373438	0.555858	0.747348	0.290859	0.226949	-0.0387882	-0.748547	0.0318207	0.549522	0.807547	0.700235	0.610135	-0.081817	1.07064	0.76609	0.545601	0.362645	-0.37745	-0.394585	-0.217101	-0.196574	0.413336	-0.215391	-0.797359	0.388927	0.444258	0.995794	0.459848	-0.0792209	0.750479	0.269832	0.808228	0.279058	-0.00497622	0.359307
ADRA2A	0.0940443	0.394895	0.284079	-0.91814	0.909547		1.20257	-0.263465	0.843376	-0.996076	-0.154819		-1.30812			-0.617545	-0.12283	0.882009					0.0720283	0.543581	0.267738	1.12686		0.251225	-1.34843					-0.660306		-0.0590895	0.766381		-0.821972		-0.695304	0.930242	0.690321	-0.12755	0.364742
ADRM1	0.329847	-0.375751	0.420954	0.118443	-0.266141	0.36527	-0.244463	0.133843	0.0604168	0.184796	0.250823	0.0339929	-0.103082	0.239696	0.169462	-0.315591	-0.120734	-0.23129	-0.386196	-0.116903	-0.105342	0.0989132	0.161611	0.171142	0.309194	-0.38622	0.282166	0.304025	-0.102179	0.0427085	0.156029	0.0453551	-0.214128	-0.11585	-0.15374	-0.247805	0.0865481	0.119145	0.0641136	-0.345868	-0.550423	-0.331933	-0.198157	0.22912	0.164681	0.310492	-0.0703357	-0.109976	0.301535
ADSL	0.137226	0.00739088	-0.376894	-0.537992	-0.0238456	-0.0812771	0.30698	-0.181772	-0.159914	0.0706003	0.234242	0.15116	-0.108323	0.14644	-0.299923	-0.0900768	-0.0759175	-0.115421	-0.357512	-0.028953	0.171257	0.140413	0.156087	-0.181466	0.0349021	0.181969	-0.205675	-0.105466	0.13052	-0.263535	0.160733	0.0975554	-0.315616	0.258979	-0.325059	-0.187141	-0.126149	-0.0678486	0.132974	-0.0627551	0.157178	0.206079	0.0614747	-0.238793	0.260941	0.30041	0.0766462	-0.0536294	0.178088
ADSS2	-0.0867933	0.00239523	-0.109072	0.531588	-0.352026	0.00516648	-0.149025	-0.807038	0.577637	0.150351	-0.187003	0.0854772	-0.0152927	0.453232	0.996571	-0.633823	-0.30566	-0.431046	-1.09963	0.162044	-0.0544379	0.113012	0.287689	0.436875	0.0917911	0.263815	-0.754289	1.16957	0.637097	0.140009	-0.448599	-0.0169711	-0.404931	-1.52779	0.0945177	-0.132369	0.0126989	-0.342425	0.238469	0.292219	0.0343868	-0.298836	0.156978	0.0415586	0.044903	-0.61419	0.831084	0.409557	-0.377235
AEBP1	-0.250419	0.186964	-0.307137	-0.377979	0.722917	0.547432	0.105601	0.72271	-0.53511	0.161123	-0.577812	0.0209031	0.76039	0.150023	0.108782	0.363673	0.0580388	0.0837733	0.806825	-1.03862	-0.554176	-0.139325	0.00558507	-0.0166296	0.339926	0.705711	0.0669292	0.109417	0.642453	-1.42196	0.706052	-0.04862	0.240975	0.376819	-0.355482	0.260783	-0.0432279	-0.243816	-0.351103	-0.0475742	0.00634893	-0.150975	0.407393	-0.822443	0.461225	0.258751	1.00584	1.24808	0.0642276
AFDN	-0.0614202	0.0138354	0.00215139	0.170313	-0.0132116	-0.143467	-0.155601	0.215403	-0.164874	-0.0235089	-0.115419	0.0515464	-0.103837	0.0638571	0.54862	-0.0391504	-0.013892	0.189215	0.052833	-0.18533	0.0974993	-0.262021	-0.104441	-0.120039	-0.0221835	-0.0507839	-0.153271	0.0607192	-0.10422	-0.0526655	0.132062	0.0419321	-0.0468661	0.478691	0.26157	0.0194295	-0.00916176	0.110724	-0.104333	-0.0871784	0.117513	0.00407588	-0.22115	-0.000411448	0.106939	0.0637372	0.156003	0.349723	0.0355254
AFF4	0.0479946	0.754659	1.2902	0.354128	-0.704405		-0.0363515	0.28451	-0.0932995	-0.152262	-0.365318	0.209039	-0.266582	0.228849	-3.11482	0.393451	0.271641	-0.705029	-0.300616	0.11763	-0.756268	0.182589	-0.0702434	-0.492978	0.159907	1.07397	-0.42984	0.0671034	-0.405254	1.71155	-0.00426118	0.231827	0.20412	0.355449	0.379924	0.0539714	-0.515498	0.312255	-1.02193	0.209469	0.423368	-0.804774	-1.82766	-2.41751	-0.295626	0.340611	-0.118076	-0.0101854	0.47966
AFG2A	-0.727784	1.32012	0.768395	0.535752	1.19628	1.08241	-1.21096	0.63651	-0.00814666	1.31755	0.902219	1.07252	0.735156	-0.85857		0.410919	0.95844	-0.666193	-0.198465	1.36738	-0.336691	-0.317341	-0.221369	1.19427	-0.0517667	-0.191994	0.74779	-0.236856	-0.0481363	0.178495	0.0652461	0.00949201	0.121621	0.756184	5.19205	-0.175288	-0.0459466	1.29784	-0.137727	0.00378219	-0.038891	-0.0039125	-0.202732	0.341977	0.0397291	-1.2027	0.88122	3.05443	0.0722752
AFG2B	0.567308	-0.156502	0.277146	0.459151	-0.87028	0.22466	-0.456284	0.311589	0.105033	0.0749489	0.186508	-0.0474612	-0.498539	-0.0805717	0.847244	-0.111041	0.00469017	0.0468119	0.328268	-0.183311	0.129783	-0.335195	-0.297462	-0.0147606	-0.617042	-0.465508	0.253348	-0.415887	0.34937	0.408293	0.458986	0.260171	0.810687	0.340148	0.506152	-0.384356	-0.049797	0.487109	-0.184143	-0.360493		-0.578623	-0.389032	-0.0321349	-0.462381	-0.0296519	1.05554	0.560161	0.33792
AFG3L2	0.0509764	-0.147809	0.271615	0.407344	0.0412976	-0.117391	0.069598	-0.0095801	0.186585	-0.129278	0.173642	-0.173375	-0.0537598	0.20188	0.196361	-0.225648	-0.225987	-0.0190594	0.08566	0.158678	0.206117	-0.0748439	-0.124752	-0.110289	0.132537	0.0373549	-0.0401988	0.183367	0.0223039	0.0150165	0.0189183	-0.104429	-0.105868	0.266841	0.425369	-0.181683	0.207907	0.477286	-0.172409	-0.165192	-0.368547	0.0658084	0.114162	0.1297	-0.157487	0.0179733	0.121917	-0.030334	-0.107201
AFTPH	0.0036077	-0.23324	-0.309163	-0.908242	0.427785	-0.428803	-0.0809153	-0.0281263	-0.813816	0.246893	-0.416139	-0.136655	-0.179565	0.812671	-0.814432	-0.409381	-0.115257	-0.397649	0.732546	0.15613	-0.013391	0.171971	0.123249	0.0593428	-0.0923386	0.27407	-1.38694	0.123518	-0.304471	-0.195327	0.0214725	0.312478	-0.135743	-0.459034	-0.458737	0.212572	-0.526824	-0.412937	0.0913288	0.473561	0.538128	0.260929	0.183749	-0.666743	-0.037903	0.144156	-1.22432	-0.807493	-0.190306
AGAP1		2.15538		-0.521154	-1.03448					-0.296222	-1.0628		-0.904052	-2.39663	-0.264527	-0.648054	-0.141468	-0.60728					0.141306	0.826986	0.367446	-0.127327	1.3556	-0.64975	-1.778	-1.52907	0.994274		-1.94495				1.34503		-0.408258	0.718552	1.83451		-0.8111				-0.704501		0.972671
AGAP3	0.246114	-0.127409	0.1145	0.116723	-0.143619	-0.462228	-0.409222	0.293506	-0.3476	0.0172628	0.534143	-0.354432	0.00141649	-0.033925	0.639959	0.0735518	-0.285481	0.477235	-0.394293	-0.102613	-0.253492	-0.433656	0.302591	0.488455	0.419013	-0.0723198	-0.639089	-0.392176	0.128133	-0.271663	-0.187828	-0.00177103	-0.39919	0.451878	-0.192406	-0.147402	-0.16572	0.163403	0.13442	-0.0443721	-1.45667	-0.0699407	-0.36365	-0.177893	-6.66085e-05	-0.035379	-0.0450479	-0.35953	0.296763
AGFG1	0.131497	-0.0151662	0.326708	0.264123	-0.0909411	-0.0612224	-0.244671	0.136669	-0.0366054	0.122992	0.178746	0.0799327	-0.273575	-0.0632727	-0.696999	-0.0394277	0.269041	-0.0395357	0.028357	-0.0712628	-0.116011	-0.0151835	-0.141694	-0.176356	-0.28764	-0.221276	-0.546645	-0.222711	0.0323773	0.117674	0.0727021	-0.183206	0.135203	-0.3594	-0.0687729	0.0332938	-0.0934696	0.345178	0.291286	0.018277	-0.441972	-0.219241	-0.0155819	0.236041	-0.0886225	-0.0703188	-0.329283	-0.386475	-0.0866762
AGFG2	-0.0224046	0.307029	-0.191099	0.439433	-0.475156	-0.972123	0.250987	0.0605187	-0.104069	-0.390492	0.00920206	-0.107743	0.034174	0.0520186	-1.04057	0.0164767	0.643998	0.00675375	-0.127774	0.234083	0.0791465	0.0556537	0.488914	0.226478	0.0246255	-0.0985059	-1.67077	-0.204093	-0.330396	0.00824125	0.361398	-0.449379	0.463868	-0.529068	0.163037	0.0271099	-0.0370824	-0.140786	0.0583906	0.154491	0.501774	-0.188592	0.0516981	-0.339141	0.160518	0.460246	0.239931		0.293875
AGK	0.00091451	-0.11769	0.369699	0.390948	-0.236406	-0.0383103	0.182304	-0.028056	-0.128805	-0.194165	0.0779823	-0.176039	-0.0765227	0.0612026	0.0736982	0.000835752	0.0113161	-0.109359	-0.493109	0.180184	0.0749767	0.0827976	-0.248566	-0.0945488	0.180732	-0.155854	-0.131264	-0.0201924	0.141627	0.0795876	-0.0245858	-0.0973305	-0.298176	-0.158829	0.170601	-0.264961	0.158821	0.277869	-0.0418602	-0.0958629	-0.4911	-0.348785	-0.199881	0.137038	-0.132231	-0.249905	0.304099	0.132269	-0.11501
AGL	0.100436	0.319587	0.0695385	0.0889849	0.197103	-0.223399	0.0773691	-0.219898	-0.0888826	-0.0975206	-0.128617	-0.137549	0.0844451	-0.175926	-0.00411105	-0.0761137	-0.30272	-0.0295063	-0.0533511	0.033241	0.198332	0.0388201	-0.0443484	-0.0589329	0.0853862	-0.0671479	0.323702	0.015823	-0.0452195	-0.0509037	0.275227	-0.0151047	-0.372181	0.299477	0.0463119	-0.104664	0.026282	0.072726	-0.108961	-0.152619	-0.371251	0.0254996	0.184342	0.0587819	0.174182	-0.00516651	-0.109062	0.211763	0.0581352
AGO1	-0.367165	-0.0450903	0.17359	-0.100948	-0.00488068	-0.0751733	-0.0324382	-0.242189	0.0617181	0.0454665	0.402576	-0.30324	0.0509105	0.00676029	-0.366778	-0.0449395	-0.00210645	0.198193	0.125266	-0.0936679	0.115143	0.0171851	-0.108141	0.0806674	0.132657	0.395222	-0.341501	0.213346	-0.183968	0.0650764	0.0125793	-0.0699684	0.0816228	-0.17092	-0.569913	0.267466	-0.314343	-0.379196	0.033649	-0.0272275	0.291828	-0.060653	0.0983096	0.292745	-0.00898296	-0.0358238	0.455201	0.248815	-0.190838
AGO2	-0.138164	-0.322841	0.439673	-0.184251	-0.0364516	-0.0747512	-0.15577	-0.483141	-0.219581	0.277431	-0.0908372	-0.406058	0.37795	-0.277956	-0.793819	0.0707409	-0.0793726	-0.16926	0.239127	0.608571	-0.0442458	0.0782934	-0.286499	-0.812405	0.0806219	0.0517375	-0.669979	-0.0986709	-0.21875	-0.429325	-0.373987	0.00909012	0.344957	0.238302	0.550708	0.285119	0.0739742	-0.0685191	0.00285718	0.216756	-0.295493	-0.184765	0.0829771	0.168528	0.158793	0.0138466	0.0807409	-1.25831	-0.102504
AGO3	-0.2398	-0.0305397	0.217859	0.106432	0.197687	0.000120425	0.00149847	-0.118075	-0.318686	0.0672336	-0.181586	0.0807675	0.103282	0.183754	-0.573383	0.611062	-0.180716	0.088311	0.00616688	0.277676	-0.249962	0.257457	-0.300035	-0.109558	-0.0103939	0.107036	-0.7587	0.113799	0.228002	0.0476163	0.264203	0.0833657	0.397291	0.195466	-0.0494157	0.0328598	0.133869	0.0845041	0.297382	-0.14479	-0.210485	-0.0251385	-0.143254	0.011774	0.0539628	-0.0258518	-0.0946679	-1.13189	0.0502738
AGPAT1	-0.366451	0.228756	0.238842	0.226338	0.00777836	-0.354601	0.0754391	0.572203	0.244998	-0.0993845	0.111219	-0.610517	-0.021458	0.920401	0.363208	-0.0610164	-0.207308	-0.142162	0.0536252	-0.114081	-0.948231	0.638526	0.0956527	-0.0780964	0.195666	-0.105168	-0.34957	0.153185	-0.345283	-0.387901	-0.371715	-0.318786	0.342636	-0.582112	0.629509	-0.00982835	0.233577	-0.214755	-0.0667449	0.958521	-0.144724	-0.060461	-0.479299	0.494163	-0.153782	0.132593	-0.225162	-0.108903	0.949229
AGPAT2
AGPAT3
AGPAT5	0.0476464	0.458745	0.353768	0.317355	0.391416	0.129948	0.0936821	-0.805871	-0.1144	0.16102	0.4817	-0.352255	0.112268	-0.164784	-2.13741	0.0631519	-0.627845	-0.121543		0.331778	0.0386657	-0.0288987	-0.642187		0.37552	0.221628	-1.10318	0.253206	0.0045628	-0.642811	0.603279	-0.123515	-2.15651		-0.127605	-0.0298165		0.167289	-0.0966996	-0.686986		0.625633	-0.18304	0.227607	0.111493	0.422805	-0.496028		-0.520602
AGPS	-0.020964	-0.138686	-0.00448369	0.205335	0.0864248	-0.266144	-0.5399	-0.035792	0.359903	0.223249	-0.113853	-0.176933	0.286896	0.480776	0.101838	-0.324848	-0.168692	-0.302479	0.443101	0.308904	0.131926	0.0910144	0.0199725	-0.27491	-0.0153995	-0.0719486	-0.850792	0.0240951	0.0581992	-0.164946	-0.0615911	-0.251936	0.131573	0.263591	0.121614	-0.0760541	0.0533007	0.267049	0.286075	0.231958	0.258824	-0.0151673	-0.00742635	0.0572861	0.151661	0.225549	0.412318	0.146364	0.168986
AGR2	0.104243	0.181027		-0.515039	-1.50003	-0.376669	0.122137	2.35696	-1.09163	-1.17657					1.35743		-1.98303	-0.752608		0.638	0.922825		-1.51064			0.901857	1.87784	-1.56091				0.73643		-0.120488		-0.0121733	-1.36532		-0.106337		0.269808	-1.16757	-0.344147	0.762296		-0.982674	0.739089	-0.540144	-0.358116
AGRN	-0.00113659	-0.48927	-0.0802891	-0.147233	-0.360348	-0.335245	-0.0216528	0.509279	-0.0684737	-0.0136317	0.128139	0.688445	-0.0746458	-0.457766	0.0415438	-0.195272	-0.322037	0.186403	0.544773	-0.187745	0.299425	-0.374504	0.249053	0.160675	-0.0952493	0.154394	-0.227127	-0.0147207	0.275475	-0.153114	-0.144473	0.210244	-0.50355	0.495326	-0.755513	-0.23044	-0.752045	-0.0831977	0.385119	-0.19044	-0.256429	0.228849	0.218665	-0.704921	-0.199258	0.395076	-0.343862	0.0394462	-0.0143445
AGT	-1.34242	0.609189	-0.733759	0.380111	0.398042	-0.173145	0.978396	0.0701212	0.104247	0.302584	-0.0940162	-0.571302	0.338957	0.0588008		0.013137	-1.34264	-0.659817	-0.0473303	0.425756	-0.349834	0.618567	0.245513	0.172814	0.755262	-0.183564	0.0823013	1.01566	-0.329768	-0.143196	0.440116	-0.770448	-0.845906	-1.2881	0.0295606	0.482319	0.367835	-1.06647	0.0465992	0.485117	1.34956	0.369621	-0.24214	0.129567	-0.143254	-0.18838	-0.371091	-0.0447623	-0.767709
AGTRAP	-0.250238	0.06632	-0.257939	-0.401527	-1.70009	-0.610193	-0.570222		-0.262185	0.563722	-0.471616	0.395387	-0.078487	-0.192207	0.827698	-0.967365	0.236682	0.0975765	0.534366	0.71939	0.255552	0.412622	-0.480106	-0.194129	-0.304904	-0.714439	1.13516	0.235138	0.329571	-0.337785	0.0240957	-0.323704	-1.01758	-1.60223	-0.625316	0.0805187	0.135722	-0.216629	-0.355717	0.392502	-1.16751	0.159436	-0.416468	0.273607	0.147105	-0.218309	-1.56023	-0.300749	0.0398368
AHCTF1	0.448527	-0.21757	0.0704458	0.0542439	-0.517547	-0.146977	-0.297276	0.232732	0.16574	0.158513	-0.00547188	-0.0448902	-0.393173	0.0894181	0.197802	-0.00556226	0.158782	-0.0018651	-0.226744	-0.105195	0.0363139	-0.238951	-0.192568	-0.296341	-0.00203722	-0.083583	-0.134534	0.0579391	-0.739137	-0.244747	0.0223374	-0.0309159	0.207999	-0.335962	0.152749	-0.355138	0.109584	0.136201	-0.188602	-0.166423	0.206813	-0.270114	-0.122186	-0.0411718	-0.150908	0.159582	0.433863	0.467162	0.112128
AHCY	0.485344	0.0203508	-0.476908	-0.730614	0.379692	0.282661	-0.106522	-0.631302	0.229312	0.272368	0.286539	1.00717	0.652311	0.532766	0.240857	0.512488	0.500519	-0.00515129	-0.333977	0.19782	0.0290666	0.356389	0.602808	0.681454	0.843955	0.687789	0.140719	1.17297	0.605947	0.18143	0.00958263	-0.0924391	-0.378884	0.0951816	-0.248135	0.251237	0.011235	-0.525709	0.841289	0.500465	0.767515	0.759246	0.0874133	0.28426	0.157489	0.183689	0.368655	0.604359	0.352416
AHCYL1	0.351673	-0.278232	-0.0400198	0.180984	0.196196	-0.0798038	0.00219335	-0.0666509	0.366936	-0.129798	0.228378	-3.81273e-05	-0.0892005	-0.101468	-0.354116	0.158403	-0.360573	-0.0978711	-1.02792	-0.103985	0.138359	-0.262695	-0.231109	0.014521	0.244165	0.217585	0.117399	0.311819	0.307063	-0.467568	0.12541	-0.00328078	-0.736539	-0.556617	-0.252265	-0.201039	0.304326	-0.0613466	-0.325545	-0.162054	-0.596578	0.37911	0.268176	0.079508	0.138588	0.113885	-0.553505	-0.226137	-0.0727219
AHCYL2	-0.492573	-0.505869	-0.163456	0.0242354	-0.104488	-0.55112	0.974465		-0.422668	0.50126	1.32509	-0.255701	-0.503295	-0.290146		-1.04268		2.1157			-0.597663	0.0414766	-0.686391	0.18949	-0.262684	-0.00265032	1.72615	0.239505	0.480655	-1.05048	-0.215866	-0.600724	-0.638024	0.23477	0.465308	-0.0307443	0.542855	-0.0426235	-0.0656511	-0.12438		0.422564	0.300239	0.347284	-0.025393	-0.414935			0.102237
AHNAK	0.056783	-0.174311	-0.476809	-0.528997	-0.0541198	0.617767	0.352532	0.582467	-0.608024	-0.283662	-0.649727	0.902086	-0.31931	-0.513691	0.471089	-0.381728	-0.318038	-0.114885	1.1426	-0.19378	-0.512957	0.156314	0.295041	0.0630018	-0.182063	-0.147398	0.240375	-0.374251	0.869858	0.142029	-0.070486	0.30177	0.357955	1.34031	-0.3937	0.0545552	-0.574269	-0.61237	0.356571	-0.352799	0.372551	-0.366739	-0.221814	-1.17669	-0.423623	-0.17076	-0.120259	0.409773	-0.192952
AHSA1	0.168249	0.0574792	-0.0502199	0.0419238	0.0203023	0.118685	-0.178558	-0.17506	-0.126948	-0.0218538	-0.00517375	0.0193909	-0.0779081	0.269385	-0.111494	-0.0114534	-0.194974	-0.00334276	0.0749187	0.146437	-0.351512	0.00637816	0.111445	0.219599	0.0371226	-0.0167833	-0.331034	0.163353	0.158399	0.200922	0.0638964	0.115593	-0.097306	-0.464812	-0.128678	-0.118071	-0.0727014	0.0530227	0.091073	0.128971	-0.120789	-0.171962	-0.124485	-0.0391609	0.174021	0.115147	-0.237586	-0.485812	0.0662653
AHSG	-0.354298	-0.162375	-0.212097	-0.450399	0.932278	-0.316732	1.20529	-0.0738404	0.429823	0.0169805	-0.347471	0.960874	0.317844	-0.603379	0.834673	-0.491385	-0.920774	0.206119	0.642962	0.134494	-0.21949	0.607788	0.368235	-0.271135	-0.339552	-0.419716	0.634862	0.855355	0.991075	0.577792	-0.513849	-0.76817	-0.190659	1.03285	-0.540668	0.10009	-0.504587	-0.0416376	1.52841	0.619795	1.20223	0.588023	-0.0453819	-0.649558	-0.0579129	-0.400812	-1.77297	-2.08971	-0.336263
AIDA	0.241471	0.455027	0.110324	-0.0421364	0.361162	0.348206	0.459328	-0.303304	-0.102851	0.134006	-0.048872	-0.0204722	-0.0582625	-0.307868	-1.01962	-0.00292567	-0.149968	0.111249	-0.746514	0.0606283	-0.403138	-0.0973804	0.265839	0.468842	0.419777	0.21762	-0.684605	0.416877	0.611814	-0.283411	0.222196	0.114592	-0.543703	-0.26417	-0.24236	0.175636	0.187586	-0.391837	-0.265267	0.192143	0.272171	0.107669	-0.00326378	-0.48384	0.128486	0.454999	-0.480627	-1.1237	-0.154985
AIFM1	0.0515984	0.0483888	0.0514471	0.234932	0.0809783	-0.2313	-0.0917439	0.129144	0.203635	-0.270392	0.142299	-0.0868463	-0.0688815	0.0501905	1.29962	-0.169734	-0.454481	-0.0904822	-0.188913	0.0124509	0.465581	0.0711979	-0.181939	0.00312369	-0.0622831	0.00952419	1.5321	0.233482	0.130649	0.025033	0.0859422	0.00837566	-0.269745	0.41545	0.155577	-0.104757	0.166264	0.140446	-0.127391	-0.279803	-0.537544	0.0246951	-0.0326633	0.051468	0.0249556	-0.0410537	0.238786	0.125467	-0.130027
AIFM2	0.392715	-0.35794	0.426036	-0.0274454	0.196504	-0.345412	-0.750148	0.166466	0.385745	-0.175317	0.0924143	-0.189235	-0.66809	-0.577004	-0.802521	0.00392215	-1.3899	0.569572		-0.130969	-0.372146	-1.45216	-0.692508	-0.0832484	0.216183		-1.88776	0.244349	0.258488			-1.02276	-0.807302			0.371632	-0.031541		-0.948768	-0.0560148		-0.0131194	-0.353438		0.437192	-0.23444	-0.683077		-0.856492
AIG1	0.350586	-0.180382	1.17888	0.946462	0.151699	-0.271119	0.698829	-0.373794	0.0803831	-0.0757577	-0.322834	0.152947	0.478566	0.284284	-3.0466	-0.538407	-0.812856	-1.02638	-0.277745	-0.296196	-0.532383	0.323712	-0.638208	-0.713941	-0.735045	0.0847157	-2.26906	0.670932	1.13284	0.295057	-0.0524961	1.45514	-0.833683	-2.46996	-0.926239	0.208208	0.313894	0.0338466	-0.0144023	0.0461614	-1.55657	-0.116281	-0.290861	0.764726	0.684262	-0.133735			-0.593867
AIMP1	0.144292	0.178032	0.124244	-0.048225	-0.0280615	-0.256046	-0.205131	-0.0146769	0.0386845	-0.125096	0.044003	0.0418421	-0.107528	-0.186368	0.407176	-0.186137	-0.00101336	0.0160325	0.298446	0.000326766	0.346569	-0.192581	0.00819654	0.133326	-0.161968	0.00864434	0.89055	0.13727	0.0643052	-0.0223792	0.0882109	-0.0612459	-0.351068	0.323254	0.140356	0.000600655	-0.0212474	-0.183485	-0.0735219	0.00938887	-0.0260451	0.112506	-0.138369	-0.211928	0.0178222	0.108549	0.272805	0.699678	0.046768
AIMP2	0.179162	-0.0713229	-0.0204928	0.231751	-0.334869	-0.152781	-0.349157	0.112807	0.0523061	-0.0807208	0.113984	0.0997991	-0.0937108	0.130327	1.09509	0.0854154	0.219225	0.403264	0.16189	0.0013973	0.478297	-0.0506854	0.140559	-0.0174424	0.116539	-0.0997178	1.05376	-0.252981	0.00688823	0.00425305	0.0490855	-0.03738	-0.103097	0.251741	0.00413968	0.0614769	0.137633	0.259692	0.31205	-0.10124	-0.308842	-0.180138	-0.224718	0.0381947	-0.288784	-0.00569914	0.520154	0.843396	-0.0943587
AIP	-0.095813	0.0530864	-0.270816	-0.357588	0.258158	-0.0478366	0.277902	-0.537613	0.0203164	0.048215	0.0180858	-0.0494627	0.139657	-0.0895719	-2.40436	0.263249	0.320944	-0.164068	-0.270657	-0.0747742	-0.503086	-0.108764	-0.195918	-0.0327631	0.0467646	0.116485	-1.93528	-0.00352769	0.0903166	-0.15295	-0.266356	-0.494863	0.0561124	-0.222168	-0.0669804	-0.00984821	-0.13259	-0.632185	-0.137042	0.0905091	0.171623	0.0471139	0.0618642	0.0941348	0.0899788	-0.0926004	-1.5606	-1.23107	0.012301
AJM1		-0.593832	-1.24883			-1.26308	-0.0403118		0.0330065		0.492564					-0.0185613	-0.0486859	0.505212		-0.501985	-0.276803		0.0230614						-2.51624						-0.299485							-1.94371		0.49829
AK1	-0.560125	0.00323157	-0.259912	0.196968	-0.0421975	0.342454	0.137552	-0.137459	-0.236394	0.196953	0.0467519	0.0248444	0.225052	-0.0198848	-0.668676	-0.109466	0.222571	-0.0381678	0.0220016	-0.0453142	-0.165475	-0.00483746	0.218992	0.42612	0.178371	0.319211	-0.398927	-0.31073	-0.02602	0.135355	-0.103832	-0.323871	0.173418	-0.0464434	-0.0429042	0.0369581	-0.108765	-0.0982099	-0.0593798	-0.103566	0.0104997	-0.209676	-0.103886	0.197981	0.363403	0.0550803	-0.343744	-0.163087	-0.106748
AK2	-0.382694	-0.305228	-0.190199	-0.13274	0.0186689	0.209304	-0.057572	0.289472	0.113425	0.285696	-0.103298	0.219292	-0.116997	0.140386	1.26881	-0.357545	-0.115078	0.0154601	0.227447	0.185716	0.370805	0.0260352	0.0152456	0.235923	-0.0898443	-0.0322096	1.09004	0.215714	0.410014	0.167124	-0.109884	-0.0600304	-0.279618	0.0815449	0.158794	-0.194313	-0.297795	-0.218217	0.0457744	0.00626093	-0.044969	0.0431707	-0.156386	0.199754	-0.199294	-0.178223	0.270843	0.491118	-0.321385
AK3	0.107179	-0.121456	-0.426278	-0.0210315	0.111577	-0.337674	-0.00290584	-0.327482	-0.054698	-0.135919	0.223711	0.154666	0.368499	-0.12755	-0.0858955	-0.00601393	-0.0776642	-0.0316146	0.0868971	0.0484799	-0.103621	0.0954582	0.119768	0.170681	0.401562	-0.00839509	-0.0331988	0.41711	0.118992	-0.269804	-0.15028	-0.202381	-0.336169	-0.355458	-0.2799	-0.0495459	0.104921	-0.398756	0.205704	-0.139844	-0.220189	0.0432058	0.181421	0.0349844	0.0694147	0.128434	-0.253681	-0.219764	0.0741028
AK4
AKAIN1	0.379933	-0.477033	0.421419		-0.471782		-0.396373		-0.0897424	0.962124			0.300725			0.459859				-0.444505				0.326308	0.256937	0.632005		-0.198398	-0.649276		-0.292413					-1.04652		0.206361	-0.12049				-0.961132	-0.019325	-0.779992	-0.451892		-1.31824	0.206339
AKAP1
AKAP10	-0.665382	0.779326	0.508602	0.764913	-0.0513777	-0.471901	0.78149	0.206852	0.0370517	-0.794806	-0.26792	0.0587032	0.312529	0.100489		-0.614688	1.02013	0.345123	0.485868	0.359024	0.701133	0.647221	0.30981	0.0940918	-0.140225	0.477551		0.139759	0.145429		0.266153	0.654967	-0.023657	1.18488	-0.53494	0.546807	0.617661	0.613228	0.241564	0.0677594	-0.79585			-0.811392	0.423167		1.00047	1.54228	0.654626
AKAP12	-0.504198	-0.120705	-0.290895	-0.651653	-0.205264	0.229996	0.23131	0.00890633	-0.580548	0.31515	-0.32644	0.289457	0.219128	-0.233422	-1.70963	-0.0204776	0.391761	-0.0088916	0.389181	0.109768	-0.214792	0.182098	0.343379	0.141675	0.12604	0.118893	-1.58024	-0.299157	-0.0930089	-0.139466	-0.505854	0.126241	0.503403	0.207217	-0.300267	0.170397	-0.1739	-0.00685977	0.165268	-0.134823	0.0441975	-0.25043	-0.317319	-0.391013	0.0452401	-0.008056	-0.721055	-0.555694	-0.112538
AKAP13	-0.0110197	-0.830874	-0.153316	0.554952	-0.109226	-0.511276	-1.07382	0.341456	-0.444473	-0.920819	-0.969136	0.094393	-0.486206	0.332572	1.12093	-0.0179715	0.036728	-0.279326	0.777037	0.107629	0.626335	0.378005	-0.410134	-0.341491	-0.249759	-0.718472	0.594325	-0.374361	0.103628	0.0594695	0.361658	0.285356	0.637733	0.418371	1.10728	-0.615313	-0.0586508	0.551263	0.335389	0.211743	-0.790016	-0.104676	0.132701	-0.0559203	-0.546944	0.00830641	0.616663	1.00093	0.157078
AKAP17A
AKAP8	0.0924745	-0.103893	-0.0466897	0.200942	-0.259762	0.199558	0.0333852	-0.204801	-0.243604	0.279719	-0.323537	0.0278225	-0.0449123	0.00120698	0.630518	0.0544972	0.266669	0.0728161	0.400785	0.0130138	-0.343496	-0.105602	0.0593078	0.00340491	0.0815315	0.00278953	0.0808942	-0.042965	-0.14253	0.250461	0.123306	0.366185	0.475629	-0.0328765	-0.0457108	0.089476	-0.403877	-0.659554	0.0117888	0.0222277	0.23642	-0.239051	-0.0143708	-0.126109	0.0688751	-0.0635458	0.306791	0.446325	0.124513
AKAP8L	-0.790178	-0.0881046	-0.0784106	0.229111	-0.304748	0.713293	0.202629	0.269751	0.233163	-0.202689	-0.132409	0.132625	0.124885	0.0832582	-0.45456	-0.0763864	0.276054	0.117161	0.0342876	0.45246	0.0957395	-0.00713459	0.446061	-0.399427	0.0559523	-0.15289	-0.43386	0.111835	-0.187297	0.127507	-0.413878	0.437083	0.472917	-0.581888	0.219709	-0.0814386	-0.117232	0.0542353	-0.326088	0.25289	-0.00458643	0.0943701	-0.0469052	-0.0577837	0.0190868	-0.309364	0.6537	0.825806	0.000887303
AKAP9	0.218247	0.116016	0.305403	0.0545241	0.0945303	-0.084368	0.125425	0.00244619	0.13634	0.0889229	0.0562428	-0.220519	-0.0697172	-0.125995	-0.434465	-0.0103754	-0.183539	0.175162	-0.303886	-0.0575776	0.177158	-0.0891825	-0.0266707	0.0454192	0.0369572	0.0868817	-0.137512	-0.106479	-0.184752	-0.110795	0.0152546	-0.127246	-0.133274	-0.531572	0.0240008	-0.106499	0.315876	0.0115834	-0.254073	0.0289744	-0.202378	0.0998174	-0.0524571	0.0339024	0.0750404	0.00273535	0.0700629	0.0495545	-0.00930083
AKR1A1	0.261455	-0.0974993	-0.509262	-0.871083	0.0694575	-0.165945	-0.222687	-0.433397	0.166912	0.189363	0.301718	0.664523	0.229519	0.322292	0.851155	0.208615	-0.0752277	0.175079	0.322815	0.215041	0.545967	0.247838	0.0923961	0.289726	0.0130356	0.329153	0.467407	1.13614	1.01687	0.317969	-0.00670802	-0.262662	-0.688678	0.563094	0.190477	-0.0686381	0.00928288	-0.052241	0.333848	0.337859	-0.502365	0.390944	-0.00684145	0.618148	0.250645	0.312343	0.308198	0.262702	0.304149
AKR1B1	-0.313062	-0.794984	-0.432692	0.614984	-0.259944	0.216009	-0.532321	-0.193904	-0.0672738	0.176111	-0.563663	-0.23045	0.0648356	0.420516	1.90055	0.721977	1.18406	1.3673	0.158263	-0.446324	-0.275815	-0.238122	-0.00596835	0.76687	0.435207	0.470747	-1.12664	1.1183	0.705732	0.0621152	-0.556104	-0.0983801	0.28162	-0.921289	-0.0655258	-0.0257769	-0.0105998	0.82522	0.89783	0.937961	-0.00784605	-0.0129372	-0.0683649	0.610131	0.504537	-0.403763	0.608712	1.65361	-0.0483292
AKR1C1	-0.22241	-0.48314	-0.204779	0.0480443	0.300396	0.0090489	0.430636	-0.531657	-0.279056	0.11206	-0.405817	-0.187186	-0.233244	-0.181236	0.828129	0.987853	-0.130645	-0.132093	1.26813	0.62611	0.627568	-0.1513	0.13493	-0.146151	0.0991003	-0.413015	0.28778	0.309645	0.997628	-0.178476	0.476214	0.457382	-0.112086	0.243205		-0.473394	0.050587	-0.860015	0.483647	0.197148	0.119257	-0.332969	-0.82206	-0.414651	0.118572	-0.659805	0.375878	0.81792	-0.121372
AKR1C2
AKR1C3	0.123835	0.013836	-0.391508	-1.62683	-0.175661	-0.623277	0.0951473	-0.755974	-0.595771	0.13963	0.168639	0.00876868	-0.137336	0.0288254	0.849766	0.172941	-0.0421729	0.061069	0.51615	0.160948	0.633027	0.319208	-0.0758912	-0.510013	-0.384318	0.251687	1.02278	0.401206	-0.053494	-0.160233	0.0872666	0.0212316	0.107857	1.12353	0.0677515	0.304128	0.172634	-0.748673	0.338676	-0.123533	0.448465	0.657403	-0.243309	-1.00489	0.0270475	-0.0261599	0.157283	0.270981	-0.00763339
AKR7A2	0.203181	-0.442494	-0.630734	-0.473431	0.201953	0.720383	-0.110696	-0.569597	0.251664	0.133933	0.287621	0.620413	0.272541	0.294572	-0.787888	0.308348	0.527996	-0.0435661	-1.02204	0.52434	-0.474704	0.200366	0.0392239	0.747415	0.200999	0.442793	-0.907042	0.699843	0.627015	0.41578	-0.111932	-0.136718	-0.129112	-0.818781	-0.147032	0.269447	0.0360195	-0.403522	0.208545	0.347151	0.286109	-0.274922	0.0997538	0.30738	0.18968	0.280436	-0.439442	0.00192729	0.213448
AKR7A3	-0.296286	0.11355	-0.655877	-0.430271	-0.523422	-0.461193	-0.79151	0.212623	-0.667017	-0.395883	-0.303111	0.271839	-0.906407	-0.723733	0.596507	-0.223561	0.246735	-0.302383	0.486955	-0.72905	1.12858	-0.53833	-0.0483488	-0.539355	-0.897242	-1.10919	1.36674	-0.116292	-0.309299	0.510236	0.238952	0.113512	-0.000139855	0.817039	0.107511	-0.0406464	-0.0933994	-0.429269	-0.132683	-0.431101	-0.993431	0.211636	-0.227383	-0.164153	-0.596889	-0.239096	-0.00375995	0.223711	-0.109553
AKT1	0.297826	0.256155	0.0846987	0.000334209	0.312049	-0.103813	0.0228485	-0.42269	-0.283078	-0.184594	0.0775818	-0.283538	-0.0579864	0.0657068	-0.807093	-0.0704313	-0.82283	-0.214366	-0.748376	-0.132436	-0.311823	0.433755	-0.095216	0.0059247	0.225414	0.0981536	-0.914247	0.39327	0.449636	-0.354614	0.210117	-0.0784479	-0.307876	-0.728785	-0.0856375	-0.218925	0.0758427	0.432806	0.0229295	-0.147743	-0.528821	-0.161153	0.195615	0.528098	-0.22503	0.227643	-0.450731	-0.50841	-0.222521
AKT1S1
AKT2	0.327308	-1.04447	-0.415863	-0.464986	-0.32326	-0.856986	0.493209	0.383938	0.0417816	-0.463602	-0.226151	0.381413	-0.485481	0.0710964	1.21714	-0.103717	0.104669	-0.0142155	0.687625	-0.793237	0.322935	0.0356097	-0.334377		-0.884341	-2.79155	0.891171	-0.0532705	0.603728	0.373245	0.147881	0.0843115	0.250308	0.511098	0.302668	-0.129749	0.38807	0.0693462	0.0855392	0.169531	-0.290143	0.344788	-0.0973745	-0.237332	-1.23825	-1.133	-0.257364	0.38115	-0.317749
AKT3	0.272988	2.07631		-3.19548	-0.511709	0.187071	-0.287455	-0.19261	0.20813	-0.0810934	0.296784	-0.0818398	0.0145999	1.96482	0.840464	-0.0457088	0.0774411	-0.838926		0.22835	-1.3439	-0.539909	-0.0767649	0.678001	-0.873361	0.0749601	-2.63614	-0.134219	0.331176	-0.233401	1.70518	0.599534	0.192162	2.56209	-0.0521347	-0.815488	0.170207	-0.419604	0.658382	0.0677002	1.82002	-0.973932	0.114553	0.22399	-0.317954	-0.0567734	2.70911	3.37004	-0.929865
AKTIP	0.221092	0.20156	-0.520834	0.338354	-0.0839881	1.47361	-0.263844	-0.185003	0.274912	-0.223845	-0.0845358	-0.419738	-0.34474	0.0889909		0.102509	0.435821	-0.472262	-0.703649	0.0668277	0.216461		-0.143304	-0.0555376	-0.14282	0.131474	-1.09104	-0.103024		0.217586	0.353833	0.135357	-0.156296		-0.459949	0.0431703	-0.838926	-0.646987	0.511961	0.401096	-0.212068	-0.263819		0.640361	-0.116984	0.394626	-0.153977	-0.963807	0.35108
ALAD	-0.466445	-0.417391	-1.25703	-1.01202	-0.338797	0.475756	0.0741926	-0.0838885	-0.558987	0.130156	0.372484	-0.021796	-0.200873	0.0906852	0.332378	-0.076507	-0.0240749	-0.223218	0.358203	0.311069	0.813663	-0.206928	-0.147084	-0.586166	-0.237186	-0.172105	0.949026	0.0412259	-0.0445191	-0.0699284	-0.0662582	-0.142185	0.0312363	1.17161	-0.381035	-0.209359	-0.442789	-0.177242	0.110825	-0.422351	-0.088129	0.486738	-0.244328	0.0553449	-0.523269	-0.123863	0.389327	0.77146	0.210256
ALB	-0.381697	-0.744462	0.0714197	-0.642858	0.515031	-0.0671151	0.355575	0.209916	0.196104	0.0763462	-0.144461	0.729713	0.178737	0.399893	0.716438	-0.614681	-0.0958202	0.183973	1.24813	0.102309	0.135378	0.120367	0.307169	-0.116618	-0.0529375	-0.193439	0.588739	1.0024	0.919335	0.403992	-0.474421	-0.555309	0.0957487	0.666825	-0.317256	0.0372384	-0.548089	-0.286355	1.26471	0.756591	0.943416	0.376762	0.128729	-0.0538447	0.0862327	-0.344157	-0.450955	-0.645607	-0.34576
ALCAM	0.345327	-0.184485	0.183242	0.203583	-0.112581	0.215362	0.0634299	0.0230578	0.412375	0.315427	0.265706	-0.700629	-0.00812788	0.179996	-1.21887	-0.102331	1.24543	0.0465702	-0.638685	0.17997	0.00558496	0.200746	-0.053695	0.1929	0.179059	0.162625	-1.43668	0.326287	-0.0781061	-0.0582154	0.254935	0.118606	-0.298658	-1.10773	0.104501	-0.0816847	0.368791	0.372742	-0.0741249	-0.0540747	-0.311199	-0.00297384	-0.0784211	0.369989	0.398914	-0.0674911	0.275534	0.192644	-0.262562
ALDH16A1	-0.534712	0.35773	0.00133939	-0.820477	0.289176	-0.0903815	-0.0604225	-0.119373	-0.068804	-0.115344	0.202834	-0.264039	-0.165297	-0.190247	0.3038	0.168653	0.35235	0.106565	-0.20387	-0.0871982	0.533529	-0.0567713	0.1931	-0.117677	-0.0064849	0.144273	1.45055	-0.0310856	0.150674	-0.284709	-0.00638361	0.0435143	-0.167168	0.00159467	-0.309408	0.0938732	0.0509092	-0.297843	-0.147688	-0.199165	0.110913	0.367071	0.0401479	-0.385734	0.0110427	0.324251	-0.48115	-0.856651	0.259984
ALDH18A1	0.214814	0.0100646	0.416996	0.423162	-0.0543385	-0.252553	0.0161058	0.0821921	0.154652	-0.207881	0.185631	-0.30726	-0.133203	-0.116633	0.750439	-0.167501	-0.119531	-0.129752	-0.454536	0.0966458	0.471776	0.0750132	-0.149312	-0.0708395	-0.16052	-0.170684	0.777399	0.224086	0.0932314	-0.0108986	0.180725	-0.0544488	-0.321732	-0.0292687	0.307984	-0.316661	0.112258	0.425301	-0.198801	-0.169537	-0.894277	-0.0134159	0.0818662	0.302149	-0.143206	0.093693	0.390233	0.0622563	0.070888
ALDH1A1	0.139323	0.0416944	-0.526521	-0.665553	0.0643042	0.519817	0.0981392	-0.545571	0.138652	0.476684	0.0566807	0.917562	0.792449	0.710494	-0.202674	0.232106	0.653061	-0.111138	-0.0125648	0.580119	0.166555	0.253934	0.489887	0.452375	0.682794	0.42528	-0.863805	0.841821	0.843427	0.706987	0.0923154	-0.0901692	0.329792	-0.0516479	-0.324597	0.270953	-0.253644	-0.334907	1.08093	0.823029	0.447867	0.159091	0.390721	0.326765	0.216	-0.0496654	0.084725	0.280509	0.404672
ALDH1A3		0.696303			0.152305			0.30646			-0.103403	-0.646332		-0.173915	0.600597	0.175474	-0.0493638	0.104739		-0.476575	0.526941	-3.3147			0.110011	-0.067387	0.761226			0.156645				1.00229		-0.720875		-0.335226	0.524346	0.192666	-0.116435	0.525469		-1.06665	-0.194629	-0.549158	0.157561	-1.19694	0.0602904
ALDH1B1	-0.279876	-0.244139	-0.800451	-0.676883	-0.194435	0.0478028	0.154369	-0.980264	0.0297768	0.0228464	-0.327004	0.914228	0.164904	0.37175	1.24167	0.235442	0.349467	0.04039	0.294684	0.191146	0.761667	-0.0405751	0.105341	0.375997	0.405321	0.498049	1.15089	0.0500195	-0.163064	0.706509	0.227128	-0.0323697	0.465578	0.722507	-0.386871	0.339702	-0.238133	-1.39326	0.482023	0.395968	-0.0630052	0.515255	-0.408521	-0.0524288	0.191857	-0.228411	0.552281	0.0745265	0.416837
ALDH1L1	-0.242333	0.218295			-0.857488	0.821894	0.473057	0.123672	0.0152068	-0.124038	0.109029	-0.412821	-1.2575	-0.198392	2.78901	-1.37898	-0.250974	0.476473	0.418181	-1.98053	1.74781	-0.787552	0.139697	-1.225		-1.34243	2.52277	-1.5457	-0.439338	0.210152	0.460004	0.3923	0.450983	1.78858	0.200518	0.0640003	-0.464596				-0.214274	0.917836	-0.59284	-0.202289		0.192222	1.91121	2.04345	0.94618
ALDH1L2	0.775418	0.399203	0.139626	-1.27914	-0.320567	-1.73946	-0.622082	0.694054	-0.40768	-0.411005	0.375369	0.0759227	-0.436564	-0.384765	4.20688	-0.219545	-0.205801	0.399595	0.900647	0.0768627	2.41272	-0.35655	0.60835	-0.107181	-0.480458	0.190563	4.82955	0.514602	0.360949	0.268945	-0.143644	0.129284	-0.0846884	2.3523	-0.587434	-0.0122818	-0.115378	-0.153792	-0.314224	-0.803477	-1.36539	1.26706	-0.551817	-0.269556	-1.03658	0.529716	2.15414	1.80695	0.796254
ALDH2	0.214938	-0.112303	-0.933831	-0.529896	0.228577	0.663751	0.493627	-0.561347	0.417652	0.265074	0.0965667	0.860475	0.504215	0.492011	1.29237	-0.25203	0.431442	0.00453876	-0.486906	0.592389	0.68918	0.269042	0.54465	0.455659	0.476446	0.638985	1.49544	0.698244	0.938008	0.500995	0.309661	-0.0515656	0.0276637	0.672335	0.083492	-0.0279557	-0.177018	-1.01921	0.846381	0.507416	1.02517	0.341729	0.128744	-0.0420099	0.045254	0.172319	-0.144383	-0.0238758	0.465507
ALDH3A2	0.02569	0.181215	0.208967	0.0141925	0.0189439	-0.153153	-0.242936	0.10597	-0.0165632	-0.324036	0.146535	-0.0548218	-0.14614	-0.129588	1.52714	-0.227754	-0.239822	0.0705678	-0.222482	-0.0303364	0.686984	0.0985253	-0.121527	0.0197874	-0.07197	0.101345	1.36681	0.118281	0.113985	-0.089896	-0.054119	0.0964831	-0.225973	1.40423	0.0601238	-0.102713	0.021932	-0.209367	-0.151309	-0.175953	0.0181785	0.497792	0.0973577	0.158272	-0.102618	-0.0240329	0.0352257	-0.310088	-0.00143088
ALDH4A1	0.283358	0.335972	0.229516	0.557086	0.334573	0.228149	0.140971	-0.553224	0.254803	-0.137244	0.307537	-0.32017	-0.298763	-0.38563	0.415596	-0.231781	-0.693749	-0.133548	-0.360912	0.320214	-0.145126	0.353243	-0.00152701	-0.0492685	-0.260864	0.263668	1.12807	0.456422	0.542139	-0.0705183	0.00991244	0.188769	-0.700497	-0.203894	0.175379	-0.389225	0.193713	-0.000498951	-0.170332	-0.00917373	-0.164436	0.387418	0.100279	0.0223492	-0.0924025	0.150198	-0.0532698	-0.0944314	-0.317604
ALDH5A1	-0.0322946	-0.360166	-0.202579	0.00175013	0.23674	0.0885377	-0.401035	-0.163097	-0.023077	-0.167489	0.141546	-0.0582176	-0.0498803	-0.0668518	-0.0328189	0.19652	-0.00214052	-0.188964	-0.774075	0.0636117	0.311927	-0.10907	0.00152719	-0.217701	-0.10543	-0.328313	0.781234	0.212774	-0.025004	-0.204432	-0.194562	-0.273766	-0.212441	-0.0556571	0.289539	-0.0167254	-0.0418559	0.109955	-0.311031	-0.139107	-0.38986	0.206656	-0.0931934	0.091061	0.0987409	0.184175	-0.178772	0.478466	0.157041
ALDH6A1	0.325748	0.234883	0.168644	-0.145869	0.0467293	-0.429503	-0.157076	0.241089	-0.224847	-0.102235	0.233844	-0.0737314	-0.224898	-0.0393469	1.97722	-0.167249	-0.113949	0.061361	0.457043	-0.0237617	1.10212	-0.152278	0.0626836	0.0211762	-0.054707	0.18039	2.42648	0.339672	-0.00167299	0.134555	0.0724894	-0.0309987	-0.0730846	1.01054	0.104971	-0.0467353	0.086166	0.14823	-0.192716	-0.257847	-0.170708	0.43229	0.0566614	0.0703311	0.0253709	0.197787	0.51729	0.705642	0.396363
ALDH7A1	-0.0572857	0.0167028	-0.088986	-0.364403	0.0788637	-0.194242	0.223368	0.0621876	-0.193442	-0.0306672	-0.0148594	0.182767	0.085688	-0.104897	0.770427	-0.236398	0.0729838	0.0255314	0.15759	0.112992	0.304251	-0.201173	0.0340288	-0.0602007	-0.113162	0.0312937	0.995638	0.115592	0.0194607	0.0245651	-0.155045	-0.0344042	-0.141118	0.592229	0.180834	-0.10262	0.0379802	-0.0540835	-0.113043	-0.145545	0.160289	0.0724157	-0.0282206	0.0136719	-0.0856649	-0.137079	0.350252	0.274268	-0.00611396
ALDH9A1	0.495118	-0.551615	-0.539816	-0.366294	0.251694	0.952327	-0.1491	-0.456313	0.325691	0.271992	0.280619	0.814608	0.611005	0.532013	-0.39938	0.0110468	0.102245	0.0666675	-0.970399	0.457622	-0.173048	0.236917	-0.124103	0.885161	0.433176	0.575183	-0.220628	0.665185	0.883595	0.469784	0.129475	0.108942	-0.544502	-0.359037	0.228176	-0.508975	-0.22833	0.11485	0.378517	0.0974236	-0.271361	-0.181028	0.389927	0.637983	0.162595	0.281536	0.370306	0.167217	0.310162
ALDOA	0.11898	-0.0436236	0.15829	0.259124	0.192541	0.242798	0.0378128	-0.20493	0.0939728	-0.0254348	0.151721	-0.00179255	0.0745829	-0.043609	-0.281128	-0.170084	-0.175279	-0.0572175	-0.174553	0.00771279	-0.16956	0.159394	0.0286832	0.143964	0.212848	0.0297871	-0.184377	0.249291	0.140181	-0.0609099	-0.000975926	-0.14283	-0.218582	-0.341429	-0.251828	-0.167374	0.0509519	0.0334154	0.00810543	-0.065646	-0.143469	-0.0522561	0.157969	0.0611234	0.0769968	0.204859	-0.241566	-0.122282	0.00454885
ALDOB	0.341562	0.173794	0.2673	-2.1656	-0.380681	-1.02976	-0.395662	0.224861	-0.478456	0.156667	0.162923	0.517373	-0.183076	-0.217063	0.708039	0.0437074	0.00237717	-0.00933398	0.699002	-0.276976	0.63747	-0.257572	0.172032	-0.240691	-0.437258	-0.347753	1.22143	0.360031	0.668699	0.431042	0.098428	0.270234	-0.210126	0.795506	-0.192616	-0.174999	-0.211956	-0.199027	-0.3041	-0.609588	-0.221479	0.428331	-0.53353	0.195937	-0.338036	0.275192	0.243633	0.431319	0.0739961
ALDOC	0.328398	-0.0545398	-0.0492019	0.525202	0.472651	0.550743	-0.158206	-0.273275	0.00372639	0.411152	-0.0192872	-0.0642493	0.409654	0.0195531	-1.14175	-0.236359	-0.90233	-0.0222336	-0.693136	0.453044	-0.51896	-0.129792	0.542341	0.638582	0.417171	0.242533	-1.97301	0.313808	0.0221955	-0.27942	0.127665	-0.0624367	0.0900457	-0.616809	-0.108594	0.0644678	0.0882876	-0.41831	-0.0591735	-0.130536	0.431599	-0.138278	0.43631	0.00852836	-0.0570226	0.166495	-0.526632	0.0160279	0.295649
ALG1	0.623846	0.281461	0.560389	0.452507	-0.0611983	-1.00899	0.0348381	-0.353742	0.63545	-0.962203	-0.556009	-0.571703	-0.0499559	0.0770234	0.974561	-0.0514596	-0.15602	-0.251096	0.449906	-0.0789109	0.624344	-0.117932	-0.314361	0.298513	-0.283793	-0.0554255	0.155022	-0.264826	0.184557	0.363854	-0.769524	-0.223599	0.128902	-0.248022	0.279915	-0.00204764	-0.324552	0.100345	0.507915	0.291525	-0.43444	0.372001	-0.447505	0.177893	0.0583612	-0.510364	-0.135913	-0.949007	-0.00844558
ALG11
ALG13
ALG2	0.0196296	0.113505	0.572694	0.319996	0.0788213	-0.0775731	-0.276985	0.440153	0.574102	-0.249514	0.303507	-0.270185	-0.0310692	0.129509	0.456907	-0.387497	-0.929727	-0.0421594	-0.681387	-0.0742172	0.317862	0.251658	-0.355165	-0.0274275	0.016753	0.263438	0.673097	0.274667	0.277818	-0.363259	0.0328957	0.00867092	-0.833683	-0.498293	0.261318	-0.137548	0.427106	0.487008	-0.254347	-0.204027	-0.726116	0.301228	-0.0658867	0.340881	0.342279	0.0644343	0.418625	0.0747017	-0.272054
ALG5	0.534408	0.149198	0.478453	-0.0119054	0.252233	-0.714368	-0.395925	0.327108	0.256883	0.32533	1.22458	-0.067327	0.242482	-0.28429	1.77393	-0.184616	-0.31262	0.292049	-0.318303	0.657181	1.65205	-0.492229	0.0227241	-0.384181	-0.276727	0.184268	2.50007	0.6252	0.470359	-0.00141424	-0.407382	-0.0589536	-0.373493	1.16333	-0.0493553	-0.13716	0.215425	0.233237	-0.135911	-0.368844	-0.150438	0.648833	-0.063092	-0.213422	-0.0867021	0.150959	0.0808226	0.19234	0.81967
ALG9	0.381069	-0.50442	0.102406	-0.219019	-0.339716	-0.0846072	-0.259232	0.462359	-0.0547444	0.228126	0.772723	0.132718	-0.0829786	0.172613	1.13328	-0.384841	-0.0201143	-0.109789	-0.169331	0.201353	1.28597	0.287471	-0.0711914	0.268273	-0.0739112	-0.120654	1.46836	-0.130387	0.0568804	0.381728	0.266428	0.719804	0.17852	0.905816	-0.590911	-0.221264	-0.215082	-0.0752122	0.091046	-0.0362206	0.117865	0.176876	0.281754	0.183619	-0.0955384	0.319972	0.67456	-0.0219195	0.347725
ALKBH5		-1.57881	0.916094	-0.131063	-1.30888		-1.4021	-1.43029	0.767056	-1.15032			0.0792537	1.93304	0.0690884	-0.864717	-0.199644	-0.349463	2.02581	-0.0162483	0.494787	1.03933	-0.399579	-0.0395721	-0.278295	0.507717	-0.518209	0.219334	1.60178		-2.47122	-0.450988	-0.856875		-0.300407	-0.776323	0.671497	-1.35205	-0.51894	-0.826063	-0.253151	-0.266469	0.881712	0.903443	-0.602982	0.0845165	0.750539	0.972115	-0.86656
ALKBH7	-0.662436	-0.197146		-0.166401	0.218367	-0.589449	-0.266032	-0.297251	2.39302		-1.05663	-0.134337	-0.184695		0.717143	-0.387401			0.976115		0.0175405		-0.0496752	-0.906677	0.270434	-0.494467		-0.13373	1.70237	1.89003	1.71313	1.59497		0.077017	0.313766	-0.277975	-0.509233	-0.165135	-0.365485	0.671387	0.305856	-0.358954	-0.846341	-0.923026	0.155792	-0.258446	-0.600183	-0.119311	0.329005
ALOX12B	-0.667742		0.270771	-0.407786									0.347214	2.26051	-1.17473				0.140194	-0.297609	-0.00554101	0.935389					0.907886	-2.64138		0.387612				2.14683	-0.361403		-1.58722		-0.111154	0.387037	0.998997							0.455056	-1.55678
ALOX5
ALOX5AP
ALOXE3	-2.35712	2.33625				-0.542489	2.83957			-0.426615										2.49721	-0.638691					2.70921								2.16924	2.56057			1.26504			-0.263029		-1.04796	0.234243				-0.948926
ALPL	0.28341	-1.19802	-0.339724	-0.536452	-0.987619	0.420629	-0.135825	0.714496	-0.13551	-0.275018	-0.437774	0.982439	-1.1234	0.510138	-0.417489	-1.42972	0.0959279	0.0925365	1.66273	0.381383	0.355153	-0.00338674	-0.79806	0.115441	-0.746239	-1.40992	0.0924836	-1.176	0.780028	0.397806	0.911746	0.182172	0.893089	0.857919	0.131226	-0.227972	-0.517823	-0.763686	0.859369	-1.1387	-0.421379	-2.23161	0.699564	-0.171464	-0.570143	0.537752	-1.07389	-0.191656	-0.506171
ALYREF	-0.602689	-0.221323	-0.427115	-0.286024	-0.377528	-0.058119	0.224855	0.0144116	0.130352	-0.168095	-0.20112	-0.0796939	0.377448	0.161282	0.0215989	-0.10324	-0.263876	-0.27327	0.508993	0.118078	-0.0463427	-0.0337312	-0.0667545	-0.561675	-0.165742	-0.0451982	0.0698089	-0.0207334	-0.198252	0.0571856	-0.0211336	-0.316181	0.114078	-0.101238	-0.450337	0.718277	-0.124068	-0.141765	0.0131668	0.311428	-0.11548	-0.159993	0.0806941	0.12765	-0.0412051	-0.110871	0.366465	0.222852	0.00986164
AMACR
AMBP	-0.246053	-0.565018	0.49501	-1.421	0.400993	-0.116332	0.422991	0.365909	-0.145117	-0.36151	0.652493	0.836259	0.198887	-0.790772	0.747267	0.140782	-1.06841	0.308635	3.02088	-0.190863	-0.130954	-0.736811	2.13079	1.01651	0.886647	0.919795	-0.562529	-0.327152	-0.937157	0.897374	0.219717	0.423869	1.55185	1.86635	-1.57053	0.39264	-0.390673	-1.06544	0.895103	0.973084	1.34016	-0.487058	0.769809	-0.650062	0.888677	0.252956	-1.21601		-0.17977
AMDHD2		0.237143		2.44554		0.38773	-0.0963657		0.265731			0.411798	-0.0867515			-0.131777			-0.0653347			-1.85827	0.277983	-0.535735	-0.522516			-0.293898	0.477927		0.483541	-0.488678			-0.606537	-0.0809058		2.76847	0.217041			-0.127565	1.50729		0.528689		-0.217502		-1.99635
AMER3	-0.338998	0.116435	-0.054801	0.167351	-0.11629	0.0961362		-0.0984809	0.648654	-0.117918	-0.427359	0.468366	0.219895	0.188166		0.128092	0.55759	-0.139861	0.433193	-2.90402	-1.11088	-0.465156	0.586488	1.09248	0.917704	0.676428	0.90623	-0.0748428	0.422144	-0.0953686	0.797313	0.684147	-0.620273	-0.697582	-0.750646	-0.326515	0.181243	-1.08349	-0.205195	0.255824	0.123557	0.0504737	0.419241	-0.32109	-0.538276	-0.0222611	0.0873695	-0.959931	0.0438836
AMFR											-0.267538		-0.620329		-0.444862	0.343276		-0.747839	0.384429					-0.183663						-0.386735		-0.0609234			-1.27357					0.918615				-0.952216	0.607609	0.610153			0.500773
AMOT
AMPD2	0.0108275	0.058934	-0.0207485	0.170915	-0.0410714	0.089471	0.0602087	-0.254147	0.122298	0.128028	0.096461	-0.0900746	0.0378696	0.0926904	-2.50393	0.133633	0.0851262	-0.0853098	-0.338109	0.168778	-0.0635862	0.248856	0.0653222	0.0282731	0.0126871	0.0471541	-2.62649	0.0164329	-0.00823005	-0.0787158	0.0968888	-0.00696802	-0.2759	-0.921259	0.11824	0.0168043	0.0612855	0.000934361	0.0431952	0.0557098	-0.0456393	-0.165362	0.223308	0.173791	0.211093	0.0897554	-0.770298	-0.365111	0.0052988
AMPD3	-0.107398	-0.230055	-0.444611	0.297181	-0.199536	-0.024983	-0.208902	0.752747	0.631848	0.581349	0.672879	-0.284629	-0.457759	-0.600321	-0.539062	0.421535	0.268166	0.322396	-0.710774	0.693574	0.789369	-0.659135	0.134038	0.0107411	0.0796748	-0.11966	-1.0169	-0.320302	0.496721	0.0951479	-0.194963	0.241738	0.7979	0.805859	-0.356792	-0.600503	-0.558719	-0.287579	1.08531	0.024296	-1.35457	-0.555113	0.180439	-0.239028	-0.228659	0.181976	-0.475037	-0.581967	0.302453
AMPH	-0.486087	-0.601822	0.331859	0.516722	-0.576419	0.698566	-0.0204529	-0.00873192	-0.391608	0.603768	0.00451885	-1.19869	-0.196339	-0.552647		0.0724005	-0.0144705	0.286297	-1.6215	0.136244	-0.41612	0.315417	-0.0317683	0.0408322	0.345898	-0.165254		0.112484	-0.516604	-1.29184	0.107864	-0.200557	-0.335037		-0.129625	-0.301229	0.490956	0.594452	-0.581005	-0.0924536	-1.64751	-0.749237	-0.773263	0.461434	0.19795	0.107586	-0.337861		-0.862688
AMT	0.609875	0.323525	0.148938	0.131812	0.537577	-1.05584	0.340549	0.141361	0.0622607	-0.0152616	0.00129766	-0.145051	-0.0401731	-0.279484	1.9296	-0.113502	-1.31661	-0.101842	0.0941641	-0.296431	0.820395	-0.107218	0.398037	0.0171491	-0.251388	0.298223	2.8493	0.358424	0.0902803	-0.143469	-0.231893	0.0286566	-0.62335	0.690652	-0.16058	-0.217029	0.314747	0.103797	-0.0768413	0.252131	-0.242814	0.751334	0.0450493	-0.182577	-0.192607	1.10019	0.518623	-0.358056	0.474633
AMY1B		1.79546							0.287619													-1.42236			0.12089		2.58136	-0.45781						-0.506975				-0.96306		0.9604						0.967626	0.379562	1.75456
AMY2A	0.563993	0.184199	-0.0972748	-0.318884	-0.565618	-0.48123	-0.254438	0.39539	0.295533	-0.026674	0.634425	-0.0188452	0.0554425	0.708609	1.36583	-1.22472	0.420929	0.356422	1.21294	0.0187215	1.91433	0.508742	-0.740912	-0.751392	-0.980463	-0.423764	2.088	-0.491913	-0.214291	0.488764	0.570187	0.560825	0.355801	1.99531	0.222583	-0.238745	-0.326118	0.225089	0.193438	-0.0122522	-0.282703	0.849186	-0.00311657	-0.0952007	-0.103575	-0.039565	1.3802	1.23337	0.87391
AMY2B	0.399011	-0.704455	-0.796925	-0.571893	-0.750484	-0.665033	0.176194	0.166417	-0.122036	-0.14607	0.55645	-0.00718028	-0.00560877	0.686908	1.37644	-1.21873	0.671679	0.387593	0.546401	0.03774	2.0495	-0.154821	-1.19375	-0.830174	-1.16349	-0.679416	1.91647	-0.907168	-0.971061	0.140381	0.476304	0.155346	0.53417	1.07028	0.143208	0.58251	0.116501	0.0592381	-0.151428	-0.559804	-0.673708	0.962975	-0.531732	-0.74013	-0.721246	-0.770015	0.885491	1.13309	0.414322
ANAPC1
ANAPC2	-0.577442	-0.0543614	0.221876	0.0466168	-0.0197151	-0.0976025	-0.597303	-0.115706	-0.701904	-0.020237	-0.133018	0.224093	0.0180731	-2.93025		0.0766919	0.329114	0.30761		0.586841	0.028625			-1.01526	-0.116768	-0.205558	0.00633538	-0.666673			-0.630844		-0.295672			0.702816	-0.475304	-0.821922	-0.813124	-0.0783366		1.13681	-1.31804		-1.69593	0.0194749	-0.602492		0.023096
ANAPC4
ANAPC5
ANAPC7
ANG		-0.529916	-0.854602	0.61565	0.201602		-0.748814	0.399443	-0.0642767		-0.885516	-0.287355	-0.455843		2.73725	-0.515369	-0.235968	-0.000128663	1.04416		0.0202117		-0.00254756	-0.628884	-0.226185	-0.000539243	2.36665	-0.873719	-0.982808	0.0403605	-0.484986	-0.26172	2.01589	-0.0885161	-0.11472	-0.236126	0.839654	0.95829		-0.216427	0.00961368	0.694242	1.19075	-0.151036	0.124846	-0.0489034	-0.59943	0.0876269	-0.572069
ANGEL1	0.257045	-0.603051	0.0966908	0.587318	-0.107489	-0.0102442	-0.26538	0.151391	0.955061	0.242703	0.617379	-0.555131	-0.265404	0.170282	-1.67299	0.0588814	-1.22932	0.0649155	-1.6762	-0.0588845	-0.415039	0.612517	-0.694359	0.30394	0.283187	-0.258175	-3.096	0.1919	0.160255	-0.506917	0.416508	-0.377984	-0.238201	-1.25696	0.333203	-0.689019	0.416457	0.889847	-0.404427	-0.10586	-0.889814	0.0560792	0.0428191	0.483835	-0.175264	0.214473	0.179501	0.353448	-0.911606
ANGEL2
ANGPTL4	-0.0333777	-0.868433	-0.473651	-1.21898	0.191455	-1.07345	-1.88659	0.839648	0.527722	-0.21569	0.309661	0.386463	-0.81864	-1.3136	1.03897			0.0180551	1.15906	-1.36461	0.544563	0.0435812	1.21625			-0.156486	0.64296	-0.440921	-0.390971	0.483935	-0.71643	0.0940783	1.05781	0.73413	-0.27083	-0.0378502	-0.40971	-0.231494	0.957691	0.181032	-1.87277	-1.48338	0.0621096	0.0859691	-0.479046	-0.193315	0.557573	0.306696	-0.655352
ANK1
ANK2	-0.994794	0.275344	0.126787	-0.831638	-0.121655	0.0876461	0.471827	-0.402364	-0.974804	0.232114	-0.841259	0.646883	0.0474399	-0.0876478	-0.582328	0.457319	-0.291113	0.048397	0.86566	0.220733	-0.388297	0.212235	0.263488	0.41137	0.11369	-0.0512141	-1.52082	-0.270339	-0.377587	-0.0543109	-0.615677	0.0574839	0.430788	0.850801	-0.716862	0.536583	-0.700323	-0.497509	0.226703	-0.181368	0.652996	-0.195718	0.131807	-0.336332	0.205107	-0.312147	-0.204607	-1.16472	0.0582411
ANK3	-0.250363	-0.292974	-0.435886	-0.305549	-0.133769	-0.275596	0.518016	0.556278	0.212989	0.171539	0.243802	-0.0787366	-0.0841956	-0.633827	1.58619	0.250167	1.35412	0.10627	-0.0422952	-0.136851	0.319655	0.129175	0.220512	-0.0350267	-0.304028	0.104162	0.978029	-0.121521	0.0480496	0.398705	0.00564486	-0.558727	-0.69311	0.699927	-0.196584	-0.392157	-0.0123254	-0.298241	0.59605	-0.147564	-0.279609	0.856654	0.155695	-0.345262	0.0288328	0.035579	0.159642	-0.767437	-0.063162
ANKFY1	-0.200691	-0.398302	-0.053766	0.383671	-0.0980777	0.121369	0.293321	0.205911	-0.102116	0.224283	-0.175363	0.00544192	-0.105357	-0.0355163	-0.215621	-0.324992	0.163996	-0.0423514	0.111963	-0.266126	0.0189413	0.257046	-0.00552771	-0.0691278	0.111941	-0.209607	-0.684303	-0.0125901	0.49616	0.171993	0.21864	0.094418	-0.119153	-0.130151	-0.356519	0.13279	-0.0974132	-0.0635484	0.251302	-0.130954	0.138425	-0.152415	0.147858	-0.0860508	-0.0952752	-0.167431	-0.82164	-0.220938	-0.0496911
ANKH
ANKHD1	0.108171	0.183753	-0.113183	0.203651	-0.146976	-0.286326	-0.0469389	0.616692	0.384862	0.138838	0.267537	-0.046464	0.305774	-0.275091	0.0435596	0.164399	-0.285009	0.0332295	-0.0493574	0.127382	0.384825	-0.532814	-0.400161	0.0772336	-0.221904	-0.0757252	0.307644	0.33457	-0.242378	0.381948	0.229759	0.0119248	-0.0542833	0.963673	-0.00415794	0.0748464	-0.0362385	0.155431	-0.325855	0.0342579	0.0900182	-0.00719427	0.0941721	0.313136	-0.431087	0.427731	0.440184	0.442065	0.263006
ANKIB1	0.13534	0.517311	0.15283	-0.438217	-1.36674	-0.7083	0.963312	-0.858209	0.34349	0.223373	0.234299	-2.40805	0.282664	0.416817		-1.11005	0.636878	0.372727	0.172987	-0.359533	-2.34467	0.461977	-0.456379	0.948507		-5.56453		0.126242	0.438873	0.646299	-0.915636	0.306345			0.446847	-0.159858	1.0944	-0.390012	-0.5701	-0.0869886	0.914684	-1.03814	-1.2626	0.437172	-0.81807	-2.49967		0.0496171
ANKLE2	0.196401	-0.660074	0.0587356	0.402508	0.290754	0.149169	0.408599	-0.181905	-0.0298157	-0.210669	0.078109	-0.225712	-0.883834	0.182384	-0.403607	-0.64102	0.0156165	0.00520673	0.470366	-0.0132855	-0.888188	0.138495	-0.531142	-0.510966	-0.312192	0.218976	-0.136519	-0.304051	-0.423455	0.115807	0.200904	0.505274	0.547749	0.25485	0.288474	-0.122268	-0.333069	-0.18192	0.114299	-0.0175044	-0.634615	-0.721959	0.00729361	-0.213442	-0.0637423	0.0311583	0.653443	0.467828	-0.246674
ANKMY2	0.609129	0.303811	0.475792	0.43888	0.171703	0.031909	0.240375	-0.0966169	0.239164	0.0181868	0.0694153	-0.660366	-0.0562326	-1.04945	-1.08829	-0.209521	-0.318471	-0.141453	-0.390181	-0.195977	-0.942444	0.170237	-0.102557	-0.222767	0.00742062	0.30255	-0.637257	0.252586	0.263625	-0.719735	0.499778	0.123321	-0.755435	-0.47035	0.285707	-0.00473652	0.358416	0.180258	-0.245334	-0.320876	-0.425885	-0.654586	-0.149221	0.470047	-0.270532	0.380188	-0.20456	0.119409	-0.0520751
ANKRD10		-0.0629523	-0.679066		0.264867																	1.6256	0.0629523		0.588608	0.137401		-1.73139															-0.830557
ANKRD12	-0.191481	-0.207133	0.323031	-0.059163	-0.630937	-0.15191	-1.22002	0.0399615	-0.314377	0.0440471	-0.408495	0.448848	-0.284353	0.703106	0.334256	-0.905489	-0.618278	-0.5727	0.779896	-0.145854	0.386993	0.404587	-0.288059	-0.0964625	0.0866719	-0.0585794	0.590021	-0.49546	0.21043	0.550638	0.0158121	0.0955243	1.01781	1.17687	0.531833	-0.157723	-0.421703	0.0269563	0.602243	0.0168281	-0.178011	-0.625095	-0.162126	-0.263725	-0.371539	-0.715894	0.192149	0.027826	0.233436
ANKRD13A	-0.595207	0.195976	-0.514929	-0.947732	0.170239	0.181208	-0.107435	0.510075	0.925164	0.053318	-0.331215	-0.725221	-0.519729	0.168282	-2.11704	-0.123512	0.119057	0.16909		-1.20289	0.772862	0.364239	-0.523515		0.377876	0.070006		-0.0871229	-0.260781		-0.665857	-0.601483	-1.04098			-0.582706	-0.458677		0.443765	-0.385775	-2.84015				0.106892	-0.387748			-0.177775
ANKRD13D
ANKRD17	0.441039	-0.00293268	-0.0135318	0.427529	-0.283805	-0.106597	-0.204391	0.220572	0.177766	0.204053	-0.0374838	0.133528	-0.180174	0.288767	-0.0988983	-0.574906	-0.0384887	0.0120889	-0.0923518	-0.0262771	-0.0347326	0.382869	0.00448739	-0.273583	-0.36326	-0.157496	-0.0870638	0.0530042	-0.154842	-0.0162164	0.154368	0.200262	-0.417827	0.29937	0.0310953	0.032593	0.0071313	0.627569	0.291943	0.284048	0.096578	0.162387	-0.0323264	-0.0454951	-0.398228	-0.104121	0.40203	0.676695	0.0213602
ANKRD24	-1.10227	0.0798305	-0.34792	-0.406567	-0.661807	0.0135374	0.0343492	-0.00295443	-1.10683	0.36203	0.569067	-0.560885	0.0955439	-0.740828	0.00505393	0.235464	0.0749387	0.371361	-0.363187	-0.0623163	0.0577603	-0.0472294	0.376344	0.0625073	0.393488	0.0686047	-0.127408	0.209335	0.10805	-0.200623	0.179531	0.221785	-0.0144848	-0.602601	-0.13409	-0.0863288	0.50934	-0.327571	0.189898	0.245569	0.308575	-0.0813073	-0.0485055	-0.193763	-0.0234372	0.0610714	0.516461	0.739945	0.194277
ANKRD28	-0.123897	-0.491499	-0.0247225	0.193697	-0.683798	-0.334109	-0.232646	-0.188485	0.100948	-0.386336	-0.0255821	0.0532117	-1.98538	0.247201	0.984172	-0.232983	-0.0459315	-0.15627	0.307696	0.58538	0.653514	0.646233	-0.380454	-0.03978	-0.616263	-0.492001	0.956286	-0.514302	0.486319	0.578808	0.336101	-0.0730368	0.451603	0.0112423	-0.0625118	-0.384717	-1.05686	0.61333	-0.0435251	-0.295899	-0.378732	-0.117939	-0.041659	0.396573	-0.945185	-0.829077	0.618153	0.525717	-0.399393
ANKRD40
ANKRD44	0.0450772	0.0739605	-0.493825	0.408922	0.0906208		0.110974	0.222214	-2.3053	-0.0150796	-0.162954	0.405212	0.127566		-0.934568		-0.910814	-0.0208626					0.096284	0.0351729	0.291303			-0.736037				0.412931				-0.0147704	-0.0983878			-1.88074		0.0963788	0.63355		-0.658182	0.278925	-0.328544
ANKS1B	0.24935	-0.00576408	0.0174008	-0.0967402	-0.280268	0.0849795	-0.479456	0.125573	-0.141315	-0.044358	0.113689	0.255553	-0.0236133	0.00237277	0.822414	-0.0541281	-0.0772409	0.40324	0.187479	-0.0744688	0.195462	-0.0247902	-0.217981	-0.104345	-0.163919	-0.222645	0.697488	-0.0724939	0.257506	0.236987	0.0290398	0.0039684	0.0948448	0.525552	-0.0707691	-0.171567	-0.0570509	0.467289	0.25244	0.0669875	-0.406301	0.188236	-0.130992	-0.199156	-0.185319	-0.0458031	0.711771	0.903128	0.0907191
ANO10	0.47512	0.14427	0.158123	0.0520494	-0.1974	-0.297185	-0.100167	-0.0313036	0.313842	0.199712	0.158793	-0.112137	0.00398206	-0.0187098	0.242344	-0.175023	0.166859	0.0773968	-0.470714	0.126046	0.441793	0.0961976	0.130037	0.0144863	-0.146561	-0.141575	0.038369	0.0338481	0.0969442	0.180466	0.0427925	0.170671	-0.463269	-0.0141242	-0.0195628	-0.40551	0.0573255	0.128881	-0.0182344	0.0482344	0.132524	0.180274	-0.533084	0.0256231	-0.195758	0.222962	0.349096	0.544201	0.10718
ANO6	-0.254232	0.242811	-0.890581	-0.795529	-0.179126	0.17394	0.0250001	1.00216	-0.106886	-0.184069	-0.525168	0.360447	-0.301698	-0.592815	1.84796	-0.58925	-0.170468	-0.270375	1.15236	-0.170085	1.82934	0.0384255	0.476851	0.0370296	-0.643116	0.303022	1.76886	-0.183887	0.973918	-0.173556	-0.419701	0.216365	0.440052	1.55868	-0.719386	0.0547765	-0.330504	-1.04075	0.0361	-0.446956	-0.119378	0.428703	-0.535643	-1.09092	-0.415595	-0.450342	0.125204	0.425139	-0.125027
ANP32A	0.105329	0.0563667	-0.206431	-0.163262	0.0465066	0.342375	-0.017373	-0.038937	0.146117	0.0475823	0.179744	-0.0213784	0.123299	-0.0772359	-0.638617	0.186275	0.00407722	0.0884579	-0.438772	-0.120044	-0.338186	-0.098899	0.129016	0.0220286	-0.047902	0.11544	-0.593974	-0.0404524	-0.174808	0.0138996	-0.00749901	-0.227368	0.234576	-0.140771	-0.111989	0.0808699	-0.229035	-0.201062	-0.0409433	0.0793987	0.13344	0.112728	0.0116828	-0.073978	0.143692	-0.0419631	-0.133159	-0.171889	0.232773
ANP32B	0.269311	0.00877512	-0.430556	-0.0471737	-0.0146243	0.341675	0.305787	-0.586829	0.162041	0.203081	0.076325	-0.632745	0.327162	-0.216401	-0.320863	0.238233	-0.413214	-0.265679	-0.383899	-0.303217	-0.357473	0.00448971	0.0521279	-0.244748	-0.375987	-0.10229	-0.482005	-0.165926	0.127178	0.119503	-0.171509	-0.231544	0.473541	-0.030876	-0.286326	0.0567942	-0.308244	-0.276006	0.091744	0.153732	-0.0316208	-1.01525	-0.296113	-0.136234	-0.470036	0.0768717	-0.413594	-0.120114	0.0474311
ANP32E	0.00483846	-0.132023	0.0681546	0.524232	-0.276764	0.115288	0.258579	0.0186685	0.0979331	-0.112511	-0.123106	0.0296587	0.0737379	0.145617	-1.26502	0.0420985	-0.0270515	-0.164062	-0.751868	-0.00672027	-0.44347	0.114473	-0.0453059	0.207769	0.164037	0.281753	-1.13154	0.108151	-0.355602	0.249198	-0.0732683	-0.183022	0.388449	-0.20024	0.0741346	0.117354	-0.0668321	0.0288277	-0.361651	-0.472497	0.343148	0.113288	0.03334	-0.234998	-0.341939	-0.0287281	-0.0142493	0.449754	-0.509735
ANPEP	-0.15076	1.29404	-0.26986	-1.02081	-1.36644	-2.12435	-1.05965	1.2337	0.0690968	-0.620086	0.885844	0.509166	-1.02919	-0.546624	2.849	-0.297362	1.15575	1.09294	1.48024	0.458108	2.31713	-1.0355	1.32396	-0.12588	-0.665211	0.792179	3.73674	0.786266	1.05257	1.03976	-0.207092	0.659938	-0.139148	2.49753	-1.44451	0.395944	-0.338182	-0.818976	-0.57914	-1.58196	-0.912105	1.80092	-0.673785	-1.62298	-0.75989	0.630767	0.601251	1.08945	1.14495
ANXA1	-0.140853	0.264791	-0.14972	-0.39618	0.262415	0.614388	0.375031	0.306841	-0.0891379	-0.19644	-0.472785	0.901031	-0.0817488	-0.347621	-0.156801	-0.455428	-0.708294	-0.287778	0.513843	0.0186901	-0.520126	0.625283	0.347481	0.0161273	-0.0565945	-0.0872207	-0.189325	-0.107754	0.822234	-0.158124	-0.108345	0.315843	0.0167818	0.612614	0.143225	0.0979248	-0.239721	-0.250047	0.698249	-0.15112	0.262436	-0.698614	0.200926	-0.960622	-0.333297	-0.150222	-0.328796	-0.216957	-0.0533558
ANXA11	-0.245115	0.0166121	-0.224845	-0.0495399	-0.0756855	-0.141248	-0.0148557	0.045156	-0.214364	0.28577	-0.143307	0.123787	-0.0391641	-0.108898	-0.22054	-0.0647418	-0.00415612	-0.0691686	0.40611	-0.0234814	0.166207	0.0131337	0.2272	-0.0268952	-0.149002	0.0449177	-0.192357	-0.125235	-0.0853332	0.0903088	-0.0644168	0.0167169	0.312047	0.376149	-0.212744	0.118801	-0.261458	-0.30536	-0.0332084	-0.113701	0.333632	0.0340107	0.0957793	0.0604981	-0.134364	-0.181371	0.0827372	0.134388	-0.00405638
ANXA2	-0.0994449	-0.0236592	-0.226928	-0.395903	-0.210635	0.153662	0.116368	0.261735	-0.13978	-0.347855	-0.19854	0.537758	-0.432343	-0.246002	1.52025	-0.376051	0.13797	0.233447	0.81567	-0.332666	0.287007	-0.123928	-0.0522456	-0.0333855	-0.200366	-0.159831	0.901033	-0.300868	0.406272	0.373934	-0.026224	0.113225	0.24552	1.74253	0.0628081	-0.164693	-0.372232	-0.237645	0.275403	-0.173665	0.443899	-0.196254	-0.179298	-0.513398	-0.395169	-0.124635	0.385173	0.487923	-0.154489
ANXA3	-0.513581	0.171929	-0.365944	-1.7528	0.157977	-0.269203	0.607407	0.504317	0.323473	-0.304275	0.114638	0.0406635	-0.391895	-0.0439075	1.35571	-0.306836	-0.328594	0.328012	0.693542	-0.0778349	0.893946	-0.116122	-0.364649	-0.517978	-0.360701	0.331534	1.21592	-0.0321217	0.177229	-0.25659	0.694145	0.362112	-0.0117256	1.68342	0.157286	-0.139602	0.131282	-0.404653	0.466168	-0.405887	-0.766091	0.844082	-0.300564	-0.270778	-0.136256	0.17095	0.612439	0.742188	0.340177
ANXA4	-0.51881	0.16444	-0.544978	-1.25944	-0.833932	-0.0675303	0.186728	0.876478	0.481791	-0.79004	0.168155	0.762256	-0.801422	-0.210732	2.73429	-0.690381	0.253193	0.44189	0.483569	-0.27846	1.33995	-0.739704	-0.239346	-0.0934239	-0.523656	0.428855	1.98142	-0.73064	0.125062	0.207957	1.11402	0.674103	0.0623801	2.29628	1.02163	-0.135846	0.144078	-0.510123	0.168252	-0.927419	-0.52165	1.02107	-0.311614	-0.910929	-0.637125	0.0873257	1.1429	1.10494	0.32857
ANXA5	-0.47538	0.110323	0.0117052	0.0677683	0.0814985	0.24068	0.23647	0.470966	-0.112017	-0.0213231	-0.0482222	-0.0129725	-0.29987	-0.128145	0.107756	-0.137615	-0.260147	-0.337689	-0.0483751	-0.13106	0.0610009	0.0376114	-0.0142612	0.26147	0.148207	0.21392	0.0673485	0.223954	0.298784	0.0429021	-0.139052	-0.169872	-0.204143	0.516283	-0.201607	-0.214892	-0.0820343	-0.139676	0.138052	-0.356972	-0.123638	-0.0507346	0.17289	-0.0151351	-0.232992	-0.0801452	-0.0748733	0.213667	0.103715
ANXA6	-0.187877	0.0463313	0.00811113	-0.246844	0.0915945	0.123497	0.262399	-0.125003	-0.272681	0.170752	-0.0312976	-0.0259002	0.170669	0.176916	-1.07141	0.19528	0.44241	-0.124554	0.291144	0.118429	0.0443307	0.0435338	0.0696191	0.0404313	-0.128246	0.166907	-0.956437	-0.0995704	-0.214055	0.155596	-0.202848	-0.158731	0.203438	-0.224636	-0.520124	0.159058	-0.0941978	-0.151574	0.0216771	0.0301709	0.319454	-0.318982	0.207948	0.0938231	0.0996275	-0.00261936	-0.284089	-0.593934	-0.165257
ANXA7	-0.236382	-0.199196	-0.167232	-0.0650629	-0.156693	0.357259	0.571471	0.0781	-0.238046	0.292746	-0.0122719	0.141287	0.413169	0.0925244	-0.656646	0.243546	0.217117	0.0559228	0.431714	0.160456	0.00245976	-0.0297962	-0.058231	0.247532	-0.0862865	0.133311	-1.08096	0.0919323	0.0440304	0.273202	0.126953	0.0988844	0.309809	-0.191901	0.0854979	-0.0256796	-0.209165	0.0368671	0.0358907	0.00185371	0.186484	-0.186748	0.14794	-0.0453145	-0.0292488	-0.00355256	-0.328641	-0.507029	-0.106101
AOC3	-0.117147	0.148928	-0.755067	0.397307	0.0855349	0.532373	0.0327228	0.933556	-0.742302	-0.224277	-0.558417	0.551711	0.0374261	-0.522743	0.227962	-0.227382	-0.162357	-0.41911	0.980919	-0.22897	-0.273421	0.186204	0.360379	-0.0478674	-0.00150832	0.263274	0.853537	-0.134143	0.719505	-0.288504	0.155042	0.0409606	0.000334894	-0.083809	-0.298738	0.576376	0.0164786	-0.662989	0.536896	-0.161453	0.0335939	-0.442872	0.343234	-1.08263	-0.171456	0.200147	-0.495732	-0.0706721	0.160425
AOX1	0.145879	0.205185	-0.493052	-1.01734	-0.285069	-0.679113	-0.141649	0.651844	-0.585463	-0.188159	0.0881406	0.503811	-0.414571	-0.109224	2.42926	-0.301343	-0.131148	0.255043	1.24882	-0.289002	1.86607	0.300532	0.284969	-0.22325	-0.440589	-0.184408	2.76405	-0.0657576	0.186085	0.4523	0.0418343	0.388291	0.908005	2.61783	0.306804	0.253616	-0.207633	-0.0159496	-0.0652058	-0.288851	0.497135	0.610079	-0.239742	-0.210692	-0.209457	0.272629	1.53896	1.34648	0.6344
AP1B1	-0.105906	0.010337	0.23082	0.26669	0.0365165	-0.13812	-0.0486438	0.0575039	-0.208518	-0.182282	-0.0509585	0.130341	0.068638	0.0515617	0.155278	-0.175741	-0.13818	-0.0942228	-0.189108	-0.00720453	0.0567978	0.206217	-0.20252	-0.158116	2.39408e-07	-0.0401755	0.251928	-0.014796	-0.0136909	-0.0767575	0.0326971	-0.0715378	-0.199034	0.297412	0.346459	-0.181185	0.11481	0.153382	0.0878095	-0.0444151	-0.130923	-0.145604	0.189311	0.046301	0.0268186	-0.122511	0.23873	0.248929	-0.143254
AP1G1	-0.0904633	0.10568	0.443416	0.266706	0.0592813	-0.0167409	-0.149123	-0.0846122	0.00377053	-0.252176	-0.0097392	-0.0211468	0.0924929	0.115618	0.216976	-0.346775	-0.409045	-0.215657	-0.551619	-0.0306514	0.0833454	0.200073	-0.43047	-0.18305	0.0743866	0.250321	0.341843	0.0661552	-0.0166501	-0.179801	-0.0812797	-0.172649	-0.0254899	0.344834	0.477222	0.0135081	0.315676	0.231194	-0.106995	-0.161249	-0.176464	-0.0661122	0.31567	0.267462	-0.0812296	-0.216559	0.0842737	-0.163321	-0.0968454
AP1G2				0.535756							-2.37877	-2.18024								-1.14176							0.0494168	-1.9434		0.0616782	-3.45082			0.952096	-0.45195			0.425435	-0.212499			-1.96476	-0.438069	-0.309189			0.38719	-0.000272241	0.222981
AP1M1	-0.111319	-0.138679	0.35361	0.065888	0.107368	-0.0318099	-0.151468	0.0733239	0.00100277	-0.244417	0.0148473	-0.000635578	-0.101197	0.0325688	0.515305	-0.114946	-0.0551125	-0.18647	-0.0772533	-0.070501	0.172652	-0.0717141	-0.200833	-0.0841685	0.0376181	-0.139211	0.337129	-0.198878	0.0557027	-0.173763	0.127269	-0.102649	0.0380574	0.0783984	0.103625	-0.114369	0.116905	0.143063	-0.0207843	-0.0696612	-0.580432	-0.123968	0.150243	-0.119622	-0.0258429	-0.126617	-0.113974	-0.14643	-0.00535992
AP1M2	-0.03269	0.0589428	0.286148	0.49799	0.201264	-0.638477	0.287844	-0.0382224	-0.0102212	-0.142376	0.180337	-0.0459321	0.0494377	-0.126333	0.0510963	-0.29462	-0.0977109	-0.270343	-0.298951	-0.904281	0.237618	-0.639631	0.00526401	-0.163335	0.181207	-0.060741	0.464443	0.0949787	-0.206729	-0.198453	0.346673	-0.191562	0.319976	0.271789	0.30932	0.205341	0.316165	-0.0479965	-0.648869	-0.0526308	-0.344804	-0.501398	0.280819	0.435946	0.0175976	-0.112175	0.0215568	-0.130317	0.109252
AP1S1	-0.193677	-0.756418	-0.046165	-0.476287	0.358986	-0.0950802	0.602273	-0.199854	0.168687	0.15905	0.522818	0.534154	0.396196	0.300321	-0.0173167	0.142216	-0.402629	-0.214789	0.492994	0.303933	-0.0201461	-0.548316	-0.321382	-0.364127	-0.0825304	-0.0993079	0.116049	-0.409848	-0.905691	-0.651398	-0.200602	-0.197005	-0.104648	-0.284341	0.367617	0.0432205	0.0397989	-0.92264	-0.132104	-0.0838739	-0.0995584	0.173199	0.246472	-0.0638703	-0.0585337	0.0386364	0.521482	0.249349	0.140759
AP1S2	-0.481102	-0.10127	0.0154897	-0.104134	0.153967	0.106962	0.421799	-0.275463		0.28071	-0.0422637	-0.164655	-0.581529	-0.486814	0.79122	-0.302143	0.202057		0.199195	-0.015464	0.0437571	0.0113703	-0.115185	-0.0435593	-0.0496842	0.225902	0.721788	-0.294646	-0.396316	-0.0703483	-0.400949	-0.313173	0.0329627	1.08388	0.413155	-0.043132	0.223671	-0.114079	-0.1136	-0.459345	0.614064	-0.115213	0.0268365	0.0652301	0.237629	-0.26309	0.0262637	0.00714969	0.321066
AP1S3	0.0482908	0.21188	0.771789		0.424044		0.335538	-0.690746			0.53608		0.258292		0.346818	-0.376638		-0.831829	-0.621298	0.378391	-0.588871		-0.222562	-0.578044	-0.352095	0.0428588	0.514569	-0.861165					0.560233	0.665017		0.462654	0.366099			0.149729	-0.562722	0.484695				-1.01446			-0.0137771
AP2A1	-0.00223861	0.153841	0.150609	0.183268	0.138422	-0.00336288	0.158443	0.152338	0.0363347	-0.235067	-0.215058	0.0434529	-0.00983243	-0.151331	-0.621397	-0.026348	-0.0327866	-0.0705811	-0.17981	-0.0326734	-0.276859	0.0792973	-0.0580548	0.0197432	0.0382426	0.0135755	-0.893538	0.120552	0.111312	-0.0600805	0.0365285	-0.0719963	-0.212148	-0.354666	0.0922209	0.086279	0.0547389	0.128554	0.143787	-0.00479937	0.0591176	0.147858	0.112801	0.082567	0.0280708	-0.0632627	-0.269313	-0.20662	-0.0139312
AP2A2	-0.0888693	0.140576	-0.10447	0.15587	0.0393697	-0.115906	-0.0558426	0.0713124	-0.169743	-0.212467	-0.137069	0.186375	0.0796957	0.00472682	-0.0713376	-0.266541	0.154279	-0.263823	0.250214	-0.352005	-0.185056	0.079594	-0.0955275	-0.00369842	0.0551375	-0.23963	-0.515615	-0.244655	0.102624	0.0114165	0.00846327	-0.0915383	0.14224	0.16404	-0.0131389	0.0278155	-0.154323	0.0807366	0.22942	-0.0644941	0.109435	-0.202653	-0.0369432	-0.145387	-0.153635	-0.287226	-0.0429372	0.0273769	-0.0831798
AP2B1	-0.106632	0.110652	-0.0430351	0.0914393	0.0180206	-0.0336095	0.112774	-0.0878128	-0.155429	-0.104429	-0.0312848	0.199917	0.0388663	0.190876	-0.642384	0.167485	-0.0345908	-0.222475	-0.140548	-0.0305117	-0.549253	0.0375927	0.0312515	0.139514	-0.210775	0.135046	-0.82987	-0.0307507	-0.298983	-0.264336	-0.13659	-0.141746	0.0325215	0.0828732	0.134345	0.200936	0.152781	0.000958644	0.0206517	-0.0111541	0.124642	-0.212473	0.322042	0.0703732	0.150536	-0.185877	-0.284289	-0.165774	-0.229097
AP2M1	-0.224772	0.133259	0.156864	0.0777796	0.404837	0.036118	0.221025	-0.00301651	-0.112353	-0.149068	-0.1018	0.159288	-0.0669358	0.250533	-0.445501	0.111416	0.135102	0.0698146	-0.0413533	-0.0257531	-0.0941662	-0.0595834	0.233568	-0.0639791	0.0906057	0.233724	-0.62547	0.0159765	0.104501	-0.0841697	-0.0328707	-0.085586	-0.1157	-0.0205731	0.355892	0.0401318	0.0102924	-0.0203519	0.163038	0.108804	0.186496	-0.00813836	0.179547	0.0141212	0.110811	-0.0436365	-0.30623	-0.209778	-0.0197624
AP2S1	-0.239108	-0.164988	0.261863	0.331905	-1.0769	0.719302	-1.1952	0.03334	-1.07901	-0.299048	-0.0764416	0.371463	0.486054	-0.021404	-0.125181	-0.40665	-0.0924205	-0.537993	0.379398	-0.103955	-0.713851	0.58266	-1.64984	-0.247828	-0.0777076	0.316119	-0.430801	0.365338	0.0380518	0.222984	0.19704	-0.452594	0.162396	-0.64278	0.161905	0.499157	0.494064	0.125757	0.199913	0.130212	-1.25984	-1.27909	0.179455	-0.300856	0.355524	-0.520991	0.483099	0.0877378	-0.0456171
AP3B1	0.022542	0.0711312	0.206111	0.00762528	0.128288	-0.14187	-0.129127	-0.082402	-0.125447	-0.0558293	0.0557923	-0.179866	-0.00727183	-0.183583	0.522813	-0.0129196	-0.0217428	-0.0726525	-0.325495	0.111848	0.151249	0.0862647	-0.0509859	0.00102158	0.122207	0.0401744	0.828318	0.095037	0.00388267	-0.075745	-0.00209974	-0.147106	-0.279936	0.225433	-0.0498371	0.0910434	0.0721716	0.0476632	-0.115432	-0.196417	-0.170225	0.0776852	0.0110161	0.102641	0.0281138	-0.139366	-0.0481715	-0.257142	-0.175085
AP3B2	-0.358377	0.0142438	0.0538944	-0.0876895	-0.112649	0.0489673	-0.130179	-0.124194	-0.0820768	0.0635583	-0.247198	0.0363949	0.197216	0.300564	-2.05581	0.0166079	0.282672	-0.250869	0.319769	0.0894599	-0.557097	0.0914272	-0.141539	-0.210956	-0.0301765	-0.04839	0.426672	-0.495588	-0.36926	0.107328	-0.229445	-0.295427	0.461745	-1.1934	0.308429	0.110341	-0.293125	-0.0544603	0.210148	-0.0314986	0.306192	-0.623821	-0.0785739	0.103793	0.245441	-0.227699	-1.07273	-1.17562	-0.011889
AP3D1	0.201274	0.0116174	0.190479	0.00550356	-0.358574	-0.0602536	-0.118541	-0.00518664	-0.0887087	-0.28654	0.0538084	0.0112047	-0.0401908	0.063528	0.427007	-0.331644	-0.167051	0.0568684	0.0989435	0.0067397	0.154272	0.120597	-0.129284	-0.117274	-0.137541	-0.00300817	0.482525	-0.242945	-0.141496	-0.222071	-0.206494	-0.116312	-0.203424	-0.378075	0.25696	-0.187194	0.100948	0.186182	-0.15025	-0.0979341	-0.144543	-0.148359	0.0558159	0.102423	-0.11518	0.0303413	-0.115823	0.0125147	-0.0439742
AP3M1	-0.0616608	0.0139221	-0.0152338	0.0656903	0.0370007	-0.198984	-0.0806689	0.334421	-0.0714164	-0.180718	0.203475	-0.00612842	-0.0771996	0.204386	0.48245	-0.274182	0.252375	-0.217918	0.0483328	0.0445033	0.274309	-0.0073245	-0.0277028	-0.195477	-0.0472786	0.0342304	0.445066	0.041937	0.0406054	0.164401	-0.0625597	-0.106878	0.155972	-0.603442	-0.0312829	0.0623644	0.264923	0.129424	-0.0174803	-0.0623166	-0.237336	0.0838949	0.139798	0.26771	-0.00297719	-0.348267	-0.0513644	-0.252356	0.0336867
AP3M2	-0.86039	-0.532159	-1.31945	-4.06656	-0.225313	0.591336	0.521521	0.522688	0.155348	0.450434	0.480662	0.114582	0.0728475	0.0698509	-1.09916	0.529812	0.382756	0.0243558	0.688635	0.789402	0.471294	-1.02743	0.0699043	0.311855	0.290177	0.410005	-0.335556	0.00542376							1.1384	0.165464	0.290882				0.348876	0.333444	-2.92708	-3.61023	0.200841	-2.19225	-0.237245	-1.68868
AP3S1	-0.181589	0.106536	-0.0701917	-0.1396	-0.437564	-0.111745	-0.23934	0.283414	-0.104553	0.0239468	-0.267688	0.256375	0.0170279	-0.0916241	1.16109	-0.608226	0.302758	0.14057	0.273859	-0.286407	0.546256	0.0406356	0.147158	-0.14783	-0.322996	-0.273156	1.17551	-0.610454	-0.0612691	0.396127	-0.220515	0.173354	0.381047	0.766803	0.31471	0.163016	-0.171364	-0.0343953	0.00915821	-0.00214138	-0.218586	-0.000629113	-0.0634927	-0.348047	-0.389229	-0.15423	0.738056	0.638565	0.127094
AP3S2	-0.491995	-0.670582	0.383415	0.372098	0.474969	0.352746	-0.104811	0.0186211	0.242638	0.687052	0.249107	0.43133	0.641538	0.612362	-2.61167	0.905457	-1.19073	-0.580928	-1.03245	0.382389	0.167319	0.317372	-0.82604	0.47407	1.15634	-1.31895		0.272141	-1.57774	0.831771	0.16589	0.576036	0.431691	-0.407545	0.859189	0.648523	-0.164851	0.0591883	0.629599	0.436479	-1.00066	-0.00975256	0.409836	0.605458	0.371263	-0.631544	-0.21343	0.148832	-0.478015
AP4E1
AP4S1
AP5Z1	-0.325436	-0.869297	0.3286	-0.588123	0.255868	0.623765	-0.58451	-0.831946	0.510712	-0.318487	0.253713	0.169473	-0.0609137	-0.505052	-1.12489	1.09473	-1.22668	0.0440147	0.404331	0.768631	-0.0831181	1.92711	1.56736	0.485656	0.505727	0.25992	-0.0533893	-0.0113277	-0.588246	-0.0993309	-0.446867	-0.534424	-1.25129	-1.11818	-1.87287	0.549452	-1.18422	-0.912016	0.349476	-0.224058	-0.0978445	0.10184	-0.0312818	-0.281095	0.404991	0.200122	-1.58047	-3.63968	-0.476984
APBB1	-0.431406	-0.15721	-0.358568	-0.15643	0.719139	-0.0653	-0.762034	0.342829	0.252309	0.0810365	-0.0216746	-0.608216	0.0453746	-0.12947		0.387334	-0.617957	-0.30425	1.29855	0.257975	0.541357	-0.416269	-0.319333	0.122922	-0.549636	-0.22673		-0.273246	0.119649	0.631096	-0.54763	0.0622789	0.517911	-0.0668907	-0.700246	0.297198	-0.0911489	-0.107024	-0.220221	0.676935	0.883951	-0.0524695	-0.0842123	0.300691	-0.0924666	0.1171	-1.11731	-1.13221	0.243775
APBB1IP
APC	0.58319	0.546575	-0.123823		0.127106		0.220244		-1.19029	0.00632563	-1.56625	-0.0505496	0.0913601			0.655913	-0.451069	0.0391044		-0.421391			-1.09788	-0.0515167	-0.3579	-0.814048		-0.617854	0.664568	0.0144701		0.268034					-0.552767	0.301554		-0.72665		-1.24697	-0.500523	0.244705	-0.311802	0.208145			-0.0418293
APCS	-0.288421		-0.585123	-1.81894			0.752894	0.242606		-1.15477		0.178607	-0.193174										0.438602	-0.0496279	-0.472593	-0.0563168	-0.168355	-1.07128		0.868728	-0.329217					0.11419	-0.494732				2.20608	0.441441				-0.521536			-0.644058
APEH	0.0813695	-0.0769223	-0.474115	0.0181933	0.232207	0.573596	0.0841718	-0.72243	0.358641	0.0461465	0.0525789	0.661974	0.283645	0.216645	-0.932977	-0.181453	-0.0177561	-0.258314	-0.428054	0.304372	0.0333292	0.246852	-0.190723	0.0886546	0.473935	0.0542893	-0.122675	0.503795	0.708348	-0.282433	0.139488	-0.274941	-1.02903	-0.12364	-0.366585	-0.222283	-0.123405	0.0412027	0.281554	-0.0502688	-0.291995	0.131539	-0.354923	-0.206058	-0.039788	0.192796	-0.327691	-0.7474	0.0603288
APEX1	-0.0662464	-0.127148	-0.0571307	-0.146214	0.0163772	0.0925864	0.174039	0.0808606	0.140052	-0.0508206	-0.0850968	-0.0567019	0.108307	-0.0468781	0.380993	-0.149363	0.32921	0.0710277	-0.154239	-0.0790735	0.423801	-0.162416	0.178189	0.0922996	0.237224	0.139899	-0.165946	-0.0226445	0.0602909	0.141668	-0.121056	-0.168615	0.0992106	0.168118	-0.167472	0.136336	-0.102725	-0.367677	0.0412391	0.158105	0.347493	0.191281	0.13547	0.0516215	0.116135	0.0198472	0.0079764	-0.181751	0.0638709
API5	0.0844189	-0.0020786	0.16308	0.260334	-0.0910324	0.0160014	-0.227841	-0.253627	-0.156035	0.0176925	-0.213075	-0.166229	-0.1264	0.0871438	0.366002	-0.0320575	0.452882	-0.0215047	0.0317057	-0.120849	-0.185658	0.0765501	-0.191337	-0.122075	-0.233555	0.0332021	-0.0826254	-0.220947	-0.245207	0.0670728	0.146437	0.153261	0.476697	0.273701	0.205273	0.11314	0.00366076	0.110161	0.10976	0.0755075	0.318033	-0.358744	-0.0436792	0.130331	-0.146681	-0.143876	0.20175	0.364257	0.0581475
APIP	0.294191	-0.635522	-0.609905	-0.64128	-0.542633	0.620398	-0.41867	-0.557254	0.152656	-0.0892861	0.240784	0.809247	0.426043	-0.0836954	-0.0359349	0.0601841	0.0813238	0.3808	-0.230214	0.00991457	-0.257353	0.145332	0.593303	0.203594	0.0187236	0.43466	0.823332	0.28168	-0.655761	0.270421	-0.18924	-0.337355	-0.223008	-0.919496	-0.364256	0.372726	0.0979897	-0.374423	-0.102391	0.0232314	0.457335	-0.149447	0.109865	0.422757	-0.0712484	0.642216	0.251775	-0.000278591	0.479257
APLP1	-0.357089	0.350246	-0.0467158	0.52824	-0.653914	0.0634577	-0.25738	-0.180729	0.132995	0.581098	-0.0893366	0.525769	0.031969	0.509631		0.405286	0.149807	-0.683478	-0.00670538	-0.207857	-0.743926	-0.131875	0.213418	-0.0188236	0.340868	-0.0179722		-0.654752	-0.713621	-0.610096	-0.103773	-0.401949	0.0118116		0.44053	0.35771	-0.220635	0.541767	0.237361	-0.207465	-0.562297	-0.690066	-0.165378	0.285473	-0.349912	-0.0943755	0.540597	0.526569	0.0357564
APMAP	0.21888	-0.140136	0.365452	0.19323	-0.108996	0.128334	0.0612525	0.222575	0.450417	-0.0833302	0.203194	0.0214565	0.109472	-0.0956667	-0.434981	-0.0514577	-0.415962	0.178653	-0.116543	0.0857155	0.177686	-0.0747031	-0.1361	0.191995	0.246091	0.149567	-0.358614	0.165942	0.073542	-0.136939	0.0651551	0.050304	-0.1817	0.0536378	0.0751067	-0.263207	0.263909	0.309339	-0.130121	-0.161479	-0.268708	0.0827016	-0.156141	0.0386404	0.0892369	-0.0173284	0.458301	-0.218175	-0.180927
APOA1	-0.210682	-0.115232	-0.306607	-0.63196	-0.159016	-0.35319	0.174075	0.196446	-0.410241	0.0316028	-0.333365	0.923182	0.00612459	0.162539	0.688764	-0.827888	-0.846654	-0.138318	1.53881	-0.245913	-0.454492	0.320968	0.07981	-0.225943	-0.386233	-0.218409	1.20618	-0.0488898	0.701142	0.450912	-0.439697	-0.514502	0.101501	0.66955	0.102064	-0.253115	-0.896976	-0.130375	0.694471	0.27022	0.554926	-0.0775055	-0.255541	-0.416993	-0.356089	-0.414528	-0.804787	-0.471712	-0.48783
APOA2	0.274765	-0.355057	0.180513	-1.48302	0.295264	-0.759504	0.834994	-0.0901169	-0.292658	0.723409	-0.441512	0.611864	-0.430906	-0.0924075	1.03598	0.203664	-0.278907	0.315073	1.2433	-0.0867967	-0.0264404	0.264763	0.490399	-0.0653633	0.286156	-0.0454842	1.22515	0.718631	0.491854	-0.683126	-0.539846	-0.000448329	-2.03488	-0.934384	-0.333288	0.358123	-0.670754	-0.341022	0.467942	0.567223	0.738113	0.309752	0.0879019	-0.577875	-0.0242786	-0.505412	0.761566	0.100464	-0.579188
APOA4	-0.0509948	0.42187	0.025608	-0.693936	0.13478	0.341146	0.28696	-0.127563	0.508348	0.070821	0.632616	0.923083	-0.447109	-1.94648	0.530976	-0.806318	-0.886925	0.0785261	1.88835	-0.109213	-0.38251	-0.754308	0.160238	-0.59942	-0.316377	-0.291097	0.432982	0.398287	1.13438	-0.0169155	-0.68854	0.215629	-0.501862	1.49758	-2.71183	0.197339	-1.30941	-0.319753	-0.0618084	0.248703	1.38004	-0.231373	0.516083	0.143439	0.0106053	0.760325	-0.998183		-0.110413
APOB	0.125804	0.442378	0.600482	0.198903	0.239006	-0.270783	-0.660035	-0.0192236	0.516687	0.0240646	-0.734387	0.370921	0.0203325	-0.227181	0.744167	-0.832305	-0.254658	0.111001	-0.543436	-1.14157	1.02275	-0.290007	0.148255	0.196545	0.247963	0.659271	1.48154	-0.529617	-0.212138	0.156712	-0.451591	-0.405464	-0.375478	0.764391	0.50034	-0.46963	-0.0595123	-0.0487137	0.573806	-0.00375152	0.578849	0.137263	-0.572133	-0.403824	-0.304312	0.0511782	-0.471588	1.22057	-0.0628015
APOBEC2	0.061845	-0.574901	-0.0863577	0.630219	0.488117	0.895385	0.193797	-0.0504125	0.385986	0.788481	0.420767	-0.806638	-0.179462	-0.0675911	-1.29743	-0.352864	-1.25476	0.467166	-0.833218	0.275867	-0.486968	0.669739	-0.0568887	0.335996	0.340608	0.534897	-1.4652	0.717802	0.285025	-0.692416	0.325787	0.0656119	-0.685995	-1.2561	0.373394	-0.835473	0.982974	-0.134781	-0.11235	-0.413851	-1.17374	0.263326	0.587481	0.496762	0.593922	0.396835	-0.182773	-0.0763698	-0.284094
APOC1	0.158004	0.416284	-0.169738	-0.952925	0.343744	-0.384958	0.420665	-0.434641	0.476459	0.348966	0.237045	0.385532	-0.117658	-0.180464	0.610685	-0.886237	-1.34416	0.577803	2.07219	-0.46597	-0.372057	0.483396	0.568244	0.0784808	0.640535	-0.181587	1.94225	-0.254043	-0.529007	0.896627	-0.3024	-0.717273	0.52907	0.681229	-0.426849	0.344173	-0.605994	-0.384846	-0.272445	0.832716	0.650775	-0.189105	-0.0153104	-0.857865	-0.354905	-0.0447098	-0.288101	0.511138	-0.50829
APOC3		-0.670782	-1.17711	0.785509	-0.074433	-1.58028	-0.663889	0.790102	-0.0446012	0.17369	-0.0535657	0.516979	0.0923368	0.230523	1.06018	-1.03625	0.0752689	-0.04766	0.689852	-0.5587	-2.73152	-2.85918	-1.38695	-0.105021	-0.479512	-0.875073	2.67529	-0.397331	-0.791915	0.104669	-1.18366	-1.05561	-0.471418	1.07783	-0.258265	-0.100957	-1.10187	0.242286	-0.0909976	-0.257319	1.07032	-0.993067	-1.48002	-1.33033	-0.50728	-0.033129
APOD	-0.00435775	1.06867	0.135117	-0.890347	0.100274	-0.929263	0.192656	-0.121755	0.131367	-0.390498	-0.47663	0.151914	-0.528215	-0.706159	2.4887	-1.13151	-0.435276	0.139909	1.98354	0.0341919	0.897026	1.01194	0.16425	0.235452	-0.283795	-0.606871	2.54206	0.135144	0.510997	0.695963	0.253758	0.22928	0.316535	2.7219	0.162538	0.0123428	-0.738936	-0.157036	0.331751	0.641595	1.35546	-0.0161892	-0.584274	-0.961998	-0.34164	-0.0841999	1.26052	1.34589	0.16898
APOE	-0.215166	0.0838261	-0.838219	0.279386	0.360579	-1.21476	-0.268698	0.827255	-0.396688	-0.155687	0.335157	0.384114	0.663135	-0.145589	-0.948058	-0.137626	-1.0966	-0.243877	0.657348	-0.912485	-0.785724	0.0410688	0.328525	0.497443	0.429919	0.0110467	-0.390376	-0.0385708	0.280505	-0.0420276	0.316284	0.494891	-0.155708	0.917078	-0.754428	-0.213592	-0.877662	-0.00802548	0.53816	-0.188199	1.00582	-0.858542	-0.538959	-1.83938	-0.21744	0.5794	-1.5585	-1.10686	-0.536099
APOH	-0.765439	-0.0956801	-0.201778	-0.623858	-0.163458	0.612059	-0.068217	-0.543911	-0.361708	0.44734	-0.463974	0.928049	1.28303	0.632521		0.764178	-0.690086	0.191693	0.195679	0.835423	-0.282588	1.14014	1.14053	0.134628	0.305084	0.925766	-1.11192	0.642476	-0.577614	0.159192	-0.671165	0.558078	0.0790308	-0.972032	-0.0793002	0.479016	-0.35198	-0.367701	0.814014	0.995501	0.692991	0.025237	0.444624	0.0850427	1.27215	0.0482699	-1.55212		-0.00564322
APOL2	0.189768	-0.0979072	0.298994	0.230609	-0.240356	-0.284723	-0.425949	-0.141101	0.390931	0.0960468	0.469054	0.684472	0.00414553	-0.768576	-1.95244	0.0648479	-0.649397	0.471722	-0.249176	-0.274226	-0.283183	0.277888	0.218009	0.223883	0.15252	-0.400492	-1.8372	0.423025	0.886396	-0.385434	0.773282	0.97403	-1.06518	-1.7149	0.454857	-0.310135	0.338003	0.0731741	0.409978	-0.118308	-0.0367897	-0.65532	0.189888	-0.38092	-0.0906417	0.260436	0.709455	-0.206754	-0.26904
APOL3
APOO	0.135969	-0.112485	0.167669	0.241342	0.368241	-0.150951	0.229049	-0.0320089	-0.0345062	-0.241462	0.0240681	-0.03692	0.00356171	-0.338145	-1.06052	-0.0351051	-0.309585	0.12813	-0.0471134	0.0639051	-0.0257469	0.110303	-0.135584	-0.392565	0.155315	-0.0109485	-1.16042	-0.167593	-0.3268	0.156943	-0.0213953	0.128467	0.0789014	0.0646855	0.321261	-0.129465	0.148966	0.112158	-0.0849455	0.0226526	-0.0713749	0.386053	-0.0976749	-0.0908936	0.0629767	0.149409	0.0525733	-0.308346	0.0403597
APOOL	0.0718238	-0.390742	0.247007	0.0866802	0.676976	-0.344452	0.0384458	0.199474	0.230291	-0.369223	0.0881778	-0.291918	-0.14715	-0.0359224	0.522388	-0.0603679	0.099511	0.00471547	-0.285409	0.299593	0.552316	-0.274063	-0.121959	-0.142617	-0.065026	0.0744633	0.642166	0.309698	0.00846373	-0.335552	-0.0576086	-0.436859	-0.388278	-0.0880217	-0.202682	-0.245048	0.408803	0.123609	-0.181003	-0.178805	-0.762697	0.597473	0.183666	0.169962	0.124185	0.221566	-0.626787	-0.952967	-0.304386
APP	0.44551	-0.603456	0.084995	1.41571	0.0245769	-0.141379	-0.76909	0.395825	-0.327984	0.14034	-0.735814	0.633906	-0.530969	-0.194406	1.36339	-0.75121	-0.100648	-0.400076	0.530812	-0.557206	0.80164	0.018025	-0.58769	-0.262645	-0.520695	-0.105214		0.754323	0.867929	-0.313576	-0.413701	0.161603	-0.089904	-0.769429	1.77179	-0.0224311	0.171959	-0.0773324	-0.261021	0.770537	-0.814974	0.762362	0.211416	-0.434395	0.815326	-0.83819		-1.91758	0.212733
APPL1	-0.0665214	-0.0454889	-0.222637	-0.374596	-0.078838	-0.119551	-0.128356	-0.0444683	-0.23395	0.0268269	0.000601023	0.218423	0.029606	0.100462	-0.0736941	0.0137356	0.389352	-0.105362	0.124404	0.200091	0.340808	0.108778	0.0296959	-0.0489888	-0.263969	0.0263096	0.466427	-0.144113	0.0441451	0.149222	0.0449038	-0.0789149	0.300051	0.466997	-0.0385087	-0.0689858	-0.143605	-0.015322	0.0505394	0.00282108	-0.116682	-0.0760294	-0.12221	-0.0160792	0.149712	0.114085	-0.250126	0.099616	0.125179
APPL2	-0.00798671	0.00784863	0.0387674	0.41655	0.180128	0.261642	0.109466	0.196433	0.0822374	-0.00155431	0.084142	-0.124525	0.19819	0.127071	-0.879248	-0.520618	-0.110489	0.0335422	-0.510424	0.0380087	-0.500529	0.191425	-0.129447	-0.218025	0.0866993	0.114513	-0.333219	0.296531	0.120897	0.0495031	0.0967322	-0.0640058	-0.286332	-1.06349	0.15558	0.0637435	0.356377	0.416702	-0.479951	0.0958798	-0.720473	0.0673411	0.134028	0.132542	0.195053	0.150186	-0.579412	-0.532846	-0.113953
APRT	0.177407	-0.132986	-0.120499	0.137908	-0.256737	0.0213854	-0.309062	-0.597164	-0.359754	0.0473664	-0.104012	-0.340252	-0.3553	0.851321	-0.059484	0.293845	-0.143664	0.0599432	0.656202	-0.616268	0.298457	-0.0375927	0.00802018	0.213089	-0.412126	-4.45419e-05	0.616311	0.651837	0.274432	0.563246	-0.500001	-0.408943	-0.484206	-0.14917	-0.303944	-0.505791	-0.468685	-0.162987	0.551492	0.386043	0.203358	-0.180214	-0.471011	0.0320235	-0.0581032	0.0836831	-0.333727	-0.149563	0.00356285
AQP1	-0.500724	0.396299	-0.827083	-1.05773	-1.23463	-0.426579	-0.0845376	1.44206	1.3362	-1.32007	1.11138	1.10349	-1.43064	-0.769009	4.3787	-0.834548	1.06577	1.42381	0.892353	-0.289122	2.48743	-1.31778	-0.159087	0.700285	-0.748598	1.20667	3.40198	0.435466	1.39024	1.05392	-0.216467	0.536704	-1.52214	3.73358	-3.10759	-1.07756	0.246866	-0.526542	0.436495	-1.27141	-0.0145669	2.29115	0.194618	-0.879596	-0.558181	0.387432	1.03265	-0.87624	0.695948
AQP8															5.56844		-0.991159		0.293083								5.83901					0.277042	-0.978032		-0.511573									1.97672
AQR	-0.513498	0.121889	3.88479e-05	-0.644614	0.195514	-0.219416	-0.141657	-0.121873	0.124685	0.185139	-0.0468449	0.0846779	-0.0872467	0.0895797	0.294133	0.0109061	0.234456	0.258911	0.254442	-0.197622	-0.210447	0.112526	-0.223066	0.117052	-0.455482	-0.354774	-0.522464	-0.22618	-0.0537023	0.249453	0.0930414	0.210986	0.710806	-0.0310134	0.0367451	0.158769	-0.0639521	-0.0621352	-0.0434026	0.323419	0.0478708	-0.452984	-0.0620546	0.0447911	0.096661	-0.216315	-0.335922	0.00909671	0.363764
ARAF	-0.0605505	0.388321	-0.011183	-0.187977	0.267603	-0.568231	0.279164	-0.211472	-0.345623	-0.289109	-0.0950571	-0.0669528	0.0328268	-0.0913642	0.482459	-0.127928	0.181249	-0.251349	0.19514	-0.246206	0.00375811	0.12762	0.0714498	0.0413576	-0.0788585	0.340476	0.369676	-0.195317	0.00870086	0.175042	0.0947235	0.154448	0.238081	0.225131	-0.215008	0.251141	0.0239003	-0.163261	-0.157814	-0.166271	0.773937	-0.169208	0.0622318	0.0820046	0.0864245	-0.201798	0.0416461	0.230135	0.232102
ARAP1
ARB2A
ARCN1	0.186709	0.0882163	0.408125	0.219705	0.0100902	-0.134851	0.00436793	0.0235135	0.156172	-0.0983383	0.125184	-0.186166	-0.168848	0.062464	0.881656	-0.112442	-0.234131	-0.0297106	-0.381715	0.196937	0.431108	0.0345601	-0.0112285	-0.0692982	0.103816	0.0664884	1.23719	0.207884	0.0102031	-0.00385531	0.0285165	-0.0501286	-0.40532	0.0300049	0.173342	-0.000222046	0.15921	0.285411	-0.105252	-0.0436686	-0.332839	0.105074	0.0646741	0.141	-0.00630427	-0.0784787	0.0902545	-0.230812	-0.0934298
ARF1	0.276865	-0.403549	0.335608	-0.17489	0.0640721	0.652497	0.258885	0.0923388	-0.279932	0.07706	0.182498	0.307529	0.21218	0.00950031	-0.0596452	0.245417	0.00941843	0.00257021	-0.205294	-0.0568171	0.146127	-0.610064	-0.247243	0.354626	-0.0441879	0.0751009	0.208921	0.0933062	0.307437	0.232103	-0.147759	-0.0601852	0.0116395	0.170825	-0.0245484	-0.134087	-0.181177	-0.0117062	-0.0453255	-0.329072	0.0139275	-0.684371	0.211068	0.063912	-0.0808994	0.316277	-0.151196	-0.727207	-0.0723895
ARF4	0.077292	0.152712	0.0580304	0.358988	0.022406	0.359394	-0.602244	0.127441	-0.102558	-0.205429	0.143101	-0.161572	0.0178715	0.23155	0.563815	-0.725484	-0.588668	-0.356917	-0.276037	0.0271783	0.127972	0.0369495	-0.834789	-0.0221284	0.194615	0.0523323	0.587905	0.570302	0.0278022	-0.0688746	-0.0568279	0.0926478	-0.198489	0.480002	0.198699	-0.0956813	0.184483	0.3783	0.139487	-0.106743	-0.376606	-0.642296	0.311139	0.20729	-0.239171	-0.357698	0.208157	0.0580574	0.119292
ARF5	0.0150932	-0.15813	0.118249	0.0374763	0.613253	0.272594	0.606187	-0.287838	-0.0662197	-0.223662	-0.260932	-0.102022	-0.372506	-0.332592	-1.0344	-0.142831	-0.131829	0.359516	-0.149448	0.106468	0.248222	-0.274332	0.0364824	0.242048	0.250163	0.327724	-0.0135975	0.530799	-0.012748	-0.326815	-0.530538	-0.199969	-0.745786	-0.432751	-0.217638	-0.309823	0.0642388	-0.409795	-0.346882	-0.0293654	-0.0723901	0.107222	0.518812	-0.10485	-0.0406192	0.337745	-1.40359	0.0560844	-0.580383
ARF6	-0.432292	-0.099697	0.169111	-0.0375703	-0.358938	0.0852875	-0.353581	0.728194	0.0679422	-0.131656	-0.299581	0.0785353	-0.0266875	0.180632	0.903233	-0.825975	-0.109412	-0.168276	0.656087	0.128053	0.495978	0.316647	-0.809122	-0.0120892	-0.576694	-0.303366	0.965174	-0.451769	0.266408	0.436156	0.12193	0.0469266	0.515482	1.03341	0.514586	-0.614126	0.311578	0.128935	0.30794	-0.0348359	-0.272174	0.370892	-0.182635	0.215605	-0.0106731	-0.147708	0.480781	0.501326	0.230345
ARFGAP1	-0.119106	-0.0359342	0.282958	0.0338559	0.0935176	-0.366561	0.183352	-0.347344	-0.173924	0.0696252	0.0637931	-0.244029	-0.21314	-0.102823	1.1063	0.57073	0.030961	0.420738	-0.148225	0.287636	0.114485	-0.0816399	0.642935	0.416289	0.265198	0.483289	0.739118	0.0843285	-0.0985811	0.0312649	-0.26064	-0.216545	-0.159832	-0.483004	-0.0319209	0.237706	-0.16031	0.161481	0.316043	0.054383	-0.496033	0.11269	-0.197538	-0.187647	-0.264604	0.404357	-0.141692	0.151263	0.365419
ARFGAP2	0.18076	0.128706	0.0582682	0.190406	0.00822885	0.0882959	0.179987	-0.107879	0.244799	-0.032877	0.0424913	-0.289539	-0.177549	0.0323932	-0.284585	0.0337395	-0.0992512	0.0984809	-0.251833	0.0608513	0.017891	0.0896318	0.170392	0.00049407	-0.215845	-0.180778	0.24139	-0.133602	-0.0296993	0.0451741	-0.00848207	-0.0450783	-0.0880593	0.0231895	0.30443	-0.322597	-0.0447413	0.130683	-0.163155	-0.0985039	0.122699	0.0164869	0.0887976	0.12556	0.0119819	0.0732796	0.0560182	-0.396359	0.0542821
ARFGAP3	0.377716	0.0652473	0.321517	0.212867	-0.00228548	-0.473899	-0.131659	0.0966451	0.173434	0.0769285	0.448366	-0.0791649	-0.0559127	0.0189737	1.10186	-0.0342973	-0.245801	0.111966	-0.0449796	0.00366659	0.591172	-0.186616	0.0151036	0.0280915	0.173515	0.0802938	1.42611	0.112625	0.067551	0.0420248	-0.00669448	0.0715574	-0.364889	0.055385	-0.179131	-0.337769	0.342695	0.461674	-0.229542	-0.17754	-0.86872	0.123272	-0.106559	0.00196337	-0.0728698	0.176034	0.511974	0.773251	0.392489
ARFGEF1	0.119194	-0.322262	-0.208699	0.332641	0.14113	-0.0684916	-0.130117	0.00589346	0.0470164	0.117285	-0.0399093	-0.161633	-0.182887	-0.365544	-0.426389	-0.0654621	0.37301	-0.00327569	0.277937	0.252134	-0.0956069	-0.0185971	-0.0789195	0.0840606	0.000493423	0.0829355	-0.128745	-0.00800742	-0.413969	-0.122097	0.0670583	0.130563	0.452001	-0.556763	0.0625866	-0.0548805	-0.156144	0.338567	0.0765653	0.159754	-0.199754	-0.229914	-0.185888	0.130979	-0.0295592	0.0202187	-0.0070113	-0.218858	0.0470249
ARFGEF2	0.102621	0.12408	0.255782	0.0080659	0.167467	-0.238827	-0.107462	0.0286427	0.0883464	-0.116609	-0.127532	-0.315235	-0.0749439	-0.0624052	0.751173	-0.0618958	-0.197811	-0.0433101	-0.531487	-0.205718	0.333906	0.0575378	0.0126032	0.00608213	0.018661	0.0492386	1.15119	0.17566	-0.167335	-0.170036	-0.107665	-0.0863627	-0.289615	-0.387317	0.0330278	-0.0181284	0.117425	0.109952	-0.134556	-0.0950648	-0.386748	0.223666	-0.0174107	-0.0602284	0.117399	-0.0857305	0.0555493	-0.294744	-0.0652732
ARFGEF3	-0.258995	0.0205463	-0.0625255	0.0389693	-0.0122523	0.00527748	-0.0725226	-0.128938	-0.228849	0.0724509	-0.0263659	0.0281044	-0.0128979	0.168393	-1.64069	0.0728162	0.632642	-0.145588	0.0481561	0.0204966	-0.274737	0.0932799	-0.135415	0.127067	0.182912	0.127843	-1.39487	-0.218317	-0.463421	0.0425497	-0.0635548	-0.171266	0.419456	-0.900496	-0.186795	0.147009	-0.122686	-0.0573148	-0.0354763	0.138218	0.335824	-0.158173	-0.112417	0.0473894	0.056282	-0.0210244	-0.453234	-0.346101	0.117697
ARFIP1	0.412699	-0.0179992	0.201997	0.0734989	-0.238729	-0.13979	-0.110166	0.239781	0.0541207	0.214719	-0.0115459	8.67321e-05	0.288495	0.1914	-0.815337	-0.0703613	-0.0621484	-0.0167974	-0.118217	0.0514697	-0.401348	-0.0814947	0.117922	0.195732	0.151697	0.0491828	-0.947058	0.0586987	-0.227498	-0.092828	-0.136345	0.0399712	-0.0277129	-0.348034	0.384152	-0.117126	0.159674	0.177634	-0.280881	-0.0500942	-0.102912	-0.140503	0.0776903	0.00104289	0.115982	-0.0252705	-0.086971	-0.754318	0.0991591
ARFIP2	0.30216	0.135067	0.305788	0.131134	0.149055	-0.594897	0.185063	-0.0471812	0.247786	-0.0146169	0.0239987	-0.536259	-0.270987	-0.23651	0.240665	-0.0931678	-0.311319	-0.227321	-0.408362	0.228215	0.109566	0.122666	-0.157094	-0.208072	0.0608222	-0.0958093	0.612102	0.446076	-0.049718	0.159243	0.273059	-0.203248	-0.623556	-0.422021	-0.0822846	-0.0827307	0.136525	0.0330624	-0.276665	0.114866	0.404813	0.377588	-0.201042	0.303154	0.198877	0.0230992	0.215477	0.0141703	0.0835428
ARG1	-0.771029	-0.726642	-1.09146	0.10556	-1.55989	0.302557	1.46344	-0.203054	0.0910822	-0.595654	0.549043	-0.105623	-0.311766	0.516214	0.993469	-2.102	0.353865	-0.101068	2.30375	1.61929	0.558193	2.11964	-0.169553	-0.0940757	-0.197755	-0.43417	-0.140426	-0.576742	-0.427756	0.0725658	0.497804	0.00954789	-0.111158	4.46376	1.5852	-0.721345	-0.925342	0.108932	0.66477	-0.31269	3.9076	-0.615824	-0.520051	-1.15395	0.0412796	-0.294857	2.94158	3.76557	0.418785
ARG2	0.438603	-0.377324	0.886197	0.742543	1.01838	0.104086	0.313862	-0.81343	0.682787	0.193511	0.963844	-0.914997	0.422113	0.400911	-1.39167	0.781279	-1.63533	0.212202	-1.43433	0.537317	-1.48752	0.42028	-0.192545	0.271891	0.602243	0.759863	-1.36	1.31946	0.02433	-0.708471	-0.184756	-0.551144	-1.66748	-2.36086	-0.999794	-0.336028	1.02904	1.5933	-0.75247	0.232026	-0.835709	1.11736	0.663092	0.900596	0.575703	-0.0101611	0.179413	-0.194019	-0.546925
ARGLU1	0.163519	0.0662312	0.138895	0.431254	0.338533	0.133206	-0.346914	0.0689579	-0.0427927	0.191023	-0.182857	-0.114087	-0.235303	0.519409	0.0107032	-0.119553	0.18346	0.114611	0.116549	-0.203144	-0.395157	0.256165	-0.101214	0.249772	-0.28186	-0.0709379	-0.173803	-0.320534	-0.185879	0.131775	0.134334	0.0714845	0.460336	0.295607	0.298939	0.111481	-0.0729032	-0.24608	0.0218823	0.230355	0.854285	-0.0435839	0.0580085	0.0276147	-0.619089	-0.170592	0.446776	0.60433	0.156549
ARHGAP1	-0.389898	0.0398948	-0.142707	-0.105099	-0.30568	0.107693	-0.102856	-0.224086	-0.269956	0.12709	-0.232553	0.154627	0.129905	0.202035	-1.48968	0.0437548	0.654978	-0.24087	0.164819	0.149739	-0.358531	0.00318784	0.0784542	-0.00249739	-0.0643159	0.0624196	-1.71089	-0.27034	-0.196117	0.320103	-0.278729	-0.164497	0.400656	-0.311128	0.0547628	0.151257	-0.154189	-0.14552	0.149545	0.209904	0.143911	-0.103284	0.126929	-0.0129587	0.0965179	-0.211364	-0.767098	-0.691631	-0.0295904
ARHGAP12	-0.127636	0.145088	-0.235927	-0.0228727	0.0222286	-0.0137068	0.379596	0.261013	-0.128812	0.237008	0.2284	-0.0947604	0.115922	0.108641	-1.24684	0.0990648	1.23714	0.0277298	0.400865	-0.3035	-0.0483846	-0.372553	0.217214	-0.114033	0.0805157	0.0357123	-1.27728	-0.218087	-0.285736	0.730814	-0.380929	-0.198287	0.456095	0.213155	-0.482126	0.206867	-0.106099	0.0223892	-0.178163	0.293843	1.22253	-0.123766	0.0464506	0.0654565	0.144119	-0.0981052	-0.353277	0.322332	0.195395
ARHGAP17	-0.200921	-0.143979	-0.0686416	-0.222305	0.288062	-0.450112	0.352021	0.332423	-0.170154	0.00294181	0.134754	-0.105361	-0.0927534	-0.296998	-0.0869163	-0.142614	0.281847	0.0273685	0.354333	-0.109286	0.045537	0.190138	0.130223	-0.0167572	-0.0432305	0.00379129	-0.184725	0.031933	-0.0403901	-0.402101	-0.0388634	0.199138	-0.172187	0.342149	-0.162024	0.457743	-0.0193459	-0.315146	0.0715283	0.184301	0.329858	0.00819968	0.0121831	-0.193067	0.199671	-0.0649333	-0.59461	0.0147688	-0.274308
ARHGAP18	0.321256	0.43719	-0.337681	-0.522367	0.221515	-0.419984	0.548412	-0.115437	0.058213	-0.0710175	0.211628	-0.0812897	-0.417805	-0.374462	0.724296	-0.53384	-0.33249	0.472241	-0.0642622	-0.0984296	0.535992	0.059328	0.499476	-0.0210259	0.0519727	0.457091	1.29761	0.30359	-0.143889	-0.852161	0.14459	0.134094	-0.898497	-0.232357	-0.00134446	-0.108118	0.145014	0.00640584	-0.344977	-0.384917	0.523801	0.750315	0.0382166	-0.0710261	0.242767	0.525125	0.0941198	-0.749269	0.0983828
ARHGAP35	-0.0359921	-0.135149	-0.187338	0.332514	-0.0230742	-0.185302	0.223354	-0.037165	0.249606	-0.0344587	0.182886	-0.361578	0.431546	-0.226073	-2.13595	0.180462	0.0711611	-0.101271	0.212754	-0.153699	-0.431179	0.111269	0.107515	-0.31043	-0.0590738	0.172147	-1.85909	0.344618	0.0492744	0.207615	0.114215	-0.320076	-0.181175	-1.41345	-0.518975	-0.0335114	-0.150216	0.240099	-0.407288	0.0545102	0.115757	0.233761	0.00380858	-0.158431	0.448131	-0.15007	-0.837269	-0.595895	-0.31343
ARHGAP44	0.0952443	0.480948	0.833184	0.822905	-0.804385	0.461652	-1.14255	0.270532	-0.12717	0.117507	-0.222016	-0.0918247	0.189588	0.0266359		-0.788329	-0.133584	-0.324817	-0.672009	0.264516	-0.274533	0.46595	-0.963927	-0.572386	0.355134		-2.36417	-0.649491	0.16569	-0.271607		-0.134668	0.0667053		-0.0131141	-0.00318864	0.227806	0.186171	-0.472224	-0.436198				-0.291366	0.224274	-0.0997383	-0.726459	0.204148	0.213586
ARHGAP45
ARHGAP5	-0.174716	0.0754876	-0.128215	-0.652494	-0.960207	-0.0205675	0.407589	-0.403975	-0.309656	0.424172	-0.232994	-0.0891392	0.018968	0.591782	-0.0646186	0.439512	0.0527626	0.345647	0.752995	0.566741	0.0345499	-0.221435	-0.211632	-0.118086	0.48622	-0.00859675	-0.11337	-0.418026	-0.192682	0.35516	-1.36028	-0.518738	0.38944	0.69695	0.227083	0.178982	-0.103621	0.24576	0.418671	-0.0517517	0.0784276	-0.407816	0.201014	-0.4775	-0.300965	-0.127842	0.563425	0.888565	0.283923
ARHGDIA	0.19511	0.427479	-0.839751	-0.553477	-0.886021	-0.108994	-0.8365	-0.427486	0.49194	-0.525739	-0.525006	-0.243783	-0.648974	-0.302161	0.868458	0.0737443	0.321562	-0.104293	-0.167246	-0.424059	0.152527	-0.360225	-0.248943	0.345681	0.194627	-0.211524	-0.0906749	1.04569	0.480319	0.0207368	-0.303231	-0.29646	-0.29752	-1.43301	-0.957608	-0.424911	-0.0197815	-0.503151	0.364011	0.270829	0.517342	0.467344	-1.11914	-0.326541	-0.536357	-0.0677871	0.664353	1.30548	-0.470192
ARHGDIB	0.160366	0.175561	-0.521594	-0.602061	0.414444	-0.0611029	0.171416	-0.150868	-0.864174	0.309076	-0.390959	0.643579	0.101044	-0.104013	-0.350538	-0.368943	-0.539118	-0.259159	0.530585	0.128333	-0.405659	0.672249	0.149119	0.249687	0.318961	0.339906	-0.673676	0.442641	1.35897	-0.0455735	-0.211062	0.241072	-0.219275	0.020684	-0.44009	-0.195504	-0.660213	-0.276679	1.13833	0.413757	-0.103413	-0.00835551	-0.209134	-1.12362	-0.319054	0.076166	-0.107083	0.12576	0.298427
ARHGEF1	-0.353303	0.176208	-0.104287	0.0595472	-0.184246	0.105103	-0.32305	0.190055	-0.348167	-0.249553	-0.163622	0.503256	-0.386105	0.125867	0.559367	-0.401396	-0.318883	-0.0165719	0.626396	-0.390176	0.158117	0.401152	0.0257857	-0.0746403	0.0534585	-0.202788	-0.197218	-0.210395	0.375476	-0.0816923	0.109654	0.272939	-0.0690349	0.0765606	-0.445071	-0.179109	-0.533839	0.264009	0.166396	-0.0612758	-0.192171	-0.134008	0.167673	-0.341688	0.178765	0.0603685	-0.0207184	0.152188	-0.0115964
ARHGEF10
ARHGEF10L	-0.156835	0.500075	0.0504288	0.343649	0.0408803	-0.528715	-0.00116018	-0.517468	0.0477828	-0.256755	0.0573887	-0.19253	-0.0762914	0.197251	-0.413135	-0.28228	-0.438735	-0.0395456	0.483677	-0.177932	-0.123574	0.167904	-0.491387	-0.0623437	0.261258	0.0234558	-0.34247	0.0858464	-0.676471	0.218214	0.163121	0.0742807	0.202589	0.158751	0.434053	0.2632	-0.0817537	-0.0545808	0.0287074	-0.159333	0.32167	-0.432608	0.13573	-0.00894693	0.0155058	-0.112087	-0.258535	-0.147094	0.0808446
ARHGEF11	-1.11198	-0.222223	-0.266639	-0.417218	-0.0211951	0.187278	0.0233098	0.216097	0.018115	0.294397	0.294589	0.155699	0.0859095	-0.0962708	-1.36847	0.289076	0.425313	0.0637719	0.246985	0.121874	-0.943714	0.00709533	0.331331	0.0856746	0.26784	0.14689	-0.973825	-0.175938	-0.0407349	-0.288127	0.138465	-0.153407	-0.474985	-2.10413	-0.693562	0.171333	-0.234751	-0.545888	-0.390083	-0.190508	0.178656	0.36285	-0.057373	-0.19305	0.660459	0.245733	-1.01299	-1.13848	-0.250946
ARHGEF12	0.0481819	0.182804	0.0998965	0.166787	-0.0981738	-0.297973	-0.104715	-0.0665087	-0.096372	-0.0929012	-0.142652	0.180949	0.125917	-0.0612549	-0.894328	0.0931103	0.0255124	0.0573227	0.157441	-0.00546266	-0.126543	0.00970885	0.0430239	-0.187768	0.023373	0.173727	-1.09795	-0.238663	-0.0314335	0.31531	-0.0856731	-0.0563234	0.240977	0.00989721	-0.232093	0.136054	-0.0509206	0.0695397	0.0393746	-0.189056	0.255679	-0.198507	-0.142353	0.0814855	0.0122824	-0.0333825	-0.127482	0.116159	0.0528185
ARHGEF16	-4.28224				-3.79111	-2.11212	-1.98988			0.998515	1.25381			-0.899651						-0.707285	-2.52087	1.18745		-2.67939	-4.10934		0.167586	-1.35737	0.0784315		-0.84424		-0.487397	1.31687	0.314169		-0.737627	0.996281					-1.97602
ARHGEF17	0.160757	-1.31071	-0.203007	0.352308	0.00096542	0.116377	0.236241	0.514298	0.6511	0.0612578	-0.18359	0.128213	0.370764	-0.17629	-0.519114	0.114425	-0.375505	-0.0880852	0.381259	-0.038437	-0.144667	-0.456139	0.17595	0.144217	-1.54472	-0.0958234	0.566668	0.362963	-0.0522377	-0.140515	-0.330857	-0.307937	-0.00205406	0.462204	0.419555	-0.100599	0.350386	-0.349112	-0.242677	0.120125	-0.387542	-0.0598765	0.0378038	-0.0700316	-0.255182	-0.0822939	0.840479	0.0498194	0.169049
ARHGEF18	0.140551	-0.673478	-0.179517	0.147004	-1.79757	-0.060801	-0.377886	0.871203	-0.193372	0.130239	0.322008	0.423132	0.339114		0.640124	0.13626	0.171356	0.611956	-0.954563	0.117169	0.382424	-0.0562581	0.509696	-0.48704	-0.859453	-0.967893		-0.811613	0.69698	0.118591	0.309261	-0.0889334				-0.768465	-0.709467	-0.659392	-1.02159	-1.16107	0.248172	-0.579946	0.746555		0.43953	0.76684	-0.0461537	1.03775	0.905696
ARHGEF2	0.0237538	-0.497485	-0.790291	0.332089	-0.73995	-0.222822	-0.28045	0.084915	-0.237171	0.0293816	-0.0875014	0.889057	-0.188176	0.176347	1.33657	-0.060559	0.58937	0.780237	0.891683	-0.360647	-0.0115785	0.102545	-0.533411	-0.280181	-0.501262	-0.780668	0.556514	-0.243613	0.878513	0.211244	0.0146281	0.338651	-0.0175632	0.974917	-0.0786122	-0.45116	-0.612679	0.348301	0.700807	0.499089	-0.187708	-0.203801	-0.417561	-0.391627	-0.212361	-0.56147	0.680818	1.14149	-0.285102
ARHGEF28	-0.992098	-0.137402	-2.96519	-1.68666	0.29661	0.602708	0.542318		-0.459299	-0.696251			0.150555			0.211594	1.11791	0.153865		0.124157		-3.3024	-0.458356	-0.205182	0.250998	0.0559004	0.227729	-0.801592	-0.571466	-0.0409092	-0.526054	-0.882719	0.254247	1.10805	1.22178	0.00383791	0.757431	-0.164439	0.180695	-0.326044	0.860341	-0.125712	-0.7787	-0.422952	-0.576168	-1.24116	-0.560926	0.149834	0.193995
ARHGEF37	0.592795	0.359911	0.474361	0.471701	0.0299777	-0.959901	0.569383	0.506131	-0.508527	-0.399415	-0.306726	-0.478282	-0.475189	0.160351	1.66658	-0.221424	0.686784	-0.543118	0.642466	0.265538	0.358534	0.81516	-0.0754356	0.147397	0.102048	0.217861	1.08414	0.0398988	-0.245181	-0.0634849	0.517294	-6.14544e-06	-0.185725	2.84258	1.96887	-0.187606	-0.0486055	0.135293	0.695463	-0.143461	1.69715	-0.525533	-0.105374	-0.585825	-0.727289	0.339931	0.946431	1.40212	0.388274
ARHGEF40	-0.337957	0.457418	-0.245246	0.331742	-1.14466	-0.346627	-0.75978	0.183301	-0.845581	-0.135091	-0.699482	0.329437	-0.0519191	0.27329	0.564702	0.179158	-0.411711	0.0818497	4.63203	0.432869	0.266544	-0.138189	-0.948692	0.417561	-0.0534386	-0.802389	0.838806	-0.29822	0.647449	0.189382	0.114017	0.715844	-0.217713	2.13918	0.407023	0.223873	0.0696349	1.1319	0.588248	0.200344	-1.45265	0.255945	-0.572523	-0.918037	0.604446	-0.442351	-0.143237	-0.367104	0.280334
ARHGEF5	0.251931	-0.328945	0.630406	-0.494394	-0.781964	-1.1381			0.705498	0.720144	-0.00352927	1.42532	-1.87709	0.431234	-0.0366948	0.362425	-0.929551	-0.483095			-0.0818066		0.345493	0.293844	0.23464	0.171873		0.0887084		0.238457		-0.382529	0.298705		0.499375	-0.275661	-5.09223	0.285708	-0.2947	0.245241	-0.0287743				-0.383652	0.390447	1.16043	1.2337	0.311093
ARHGEF6	-0.0862431	0.0151561	-0.417549	-0.0506393	-0.163463	0.142557	0.538345	0.0151155	0.166469	-0.239116	-0.887984	-0.0394491	0.0848567	0.37317	0.748241	-0.630972	-0.269806	0.297325	-0.18874	0.163724	0.614087	0.152154	0.0598356	-0.180978	-0.173333	-0.586696	1.51442	-0.0651537	0.135411	0.233252	0.337767	0.367667	0.289878	0.606288	0.298071	-0.0325307	-0.538206	0.191483	-0.243542	-0.0732705	0.285784	0.237737	0.192751	-0.105516	-0.438226	-0.110528	0.813743	1.47223	-0.00859456
ARHGEF7	-0.0580525	-0.000833353	0.0424192	0.218446	0.170535	-0.130403	-0.197192	-0.145223	0.161347	-0.0517572	-0.070752	0.0621087	-0.16087	0.00792758	1.50363	-0.251546	-0.0436189	0.117926	0.00744723	-0.191579	0.203591	0.0342152	-0.0243152	-0.262628	-0.232414	0.0142955	0.781222	-0.0140487	0.21122	-0.270376	-0.0462025	-0.349327	-0.336122	0.22512	-0.00376779	0.0212168	-0.458001	0.184811	-0.105842	-0.334852	0.0603708	0.184991	-0.280972	-0.262006	-0.0843497	-0.139063	0.385968	0.589405	0.176181
ARID1A	0.504047	-0.395679	0.297553	-0.257542	0.155369	-0.50143	-0.548835	0.47232	-0.158981	-0.034456	-0.513669	-0.604471	-0.492072	0.295351	-0.635746	0.0410946	-1.23903	0.156178	0.179444	0.232015	0.698588	0.323873	-0.399329	-0.174615	-1.74388	0.231461	-1.03884	0.173777	-0.481062	0.0766598	-0.270957	-0.00229763	0.0228276	-0.131756	0.285808	0.183531	0.164834	-0.585646	0.00389606	0.354687	0.331464	0.25414	-0.427378	-0.234951	-0.351628	0.0401016	-0.720282	0.394248	0.278316
ARID1B	-0.432037	0.386583	-0.456744	-0.633104	-0.196304	-0.911294	0.104419	0.0161655	0.190415	0.26908	-0.000740797	-0.265567	-0.251216	-0.914134	-0.46624	0.225688	0.388578	0.122453	0.0226874	0.79109	0.513018	-0.0124355	0.541326	-0.464098	0.299361	0.362368	-0.294888	0.190084	-0.162467	0.279759	-0.155197	-0.348505	0.531374	0.2193	-2.01925	0.351404	0.270993	-0.605379	-0.163252	0.459728	0.334496	0.203517	0.229672	0.322936	0.0152421	0.0462005	0.128349	1.77077	-0.0958496
ARID4B	-0.428877	0.215231	-0.0316071	-0.22028	0.0939487	0.130359	0.115372	-0.158432	-0.246537	0.261086	0.00987699	-0.100329	-0.270901	-0.690625	-1.96767	0.31759	0.0445679	0.185901	0.171652	0.05241	-0.211587	-0.0715617	0.501983	0.0208075	-0.236745	-0.60548	-0.362893	-0.224679	0.59074	0.364437	0.518966	0.286966	0.593002	-0.914364	0.26313	0.0626117	-0.352565	0.397955	0.359056	0.254992	0.126241	-0.0276394	-0.196296	-0.0590503	0.401567	-0.113107	0.607773	0.395152	-0.612354
ARIH1	-0.271374	4.24984	-0.716957	-0.194081	3.85411	-0.0588243	3.7065	-1.01467	-0.632135	-1.77775	-0.78664	4.69755	4.18326	-0.0688262	7.89932	-0.236535	-0.976893	-0.623755	3.55576	4.06597	-0.16565	-0.168079	0.648444	-0.309918	0.625528	0.0730676		-0.148208	5.83277	5.44543	5.9798	0.767567	0.0190253	-0.847285	0.347396	-0.528825	0.550746	6.1265	-0.163218	0.452685	4.34729	0.245699	0.331212	0.736897	-0.330414	0.327201	-1.66877	-0.744497	0.595685
ARIH2
ARK2N	-0.475458	-0.578855	0.0275403	-0.751591	0.0138967	0.407803	0.111817			-0.641545		-0.567414	0.0178017	-0.681857		-0.165472	0.974074	-0.150724				-0.0895213	-0.621073	0.700213	-0.639191	0.327394		-0.12019	-0.593807	-0.0387121	-0.48495	-0.121784	-0.193437		0.589733	0.129908	-0.0675214	-1.3356	-0.581966	0.735313	0.401429	-0.0640238	-0.172065	-1.24263	-0.256428	0.0770702	-0.487601		-0.00285951
ARL1	0.136787	-0.195151	-0.105203	0.271691	-0.215628	-0.124322	-0.320323	0.0949907	0.310927	-0.7116	0.094314	-0.229383	0.534657	-0.0295851	0.619379	-0.263528	0.538612	0.287211	-1.25734	0.82476	0.291546	-0.108375	6.22565e-05	-0.063453	0.0532925	-0.0697671	0.992936	0.119683	0.342912	0.0106526	-0.117842	-0.438	-0.452452	1.09029	0.685794	-0.482368	-0.338194	0.408555	-0.0437357	-0.175092	-0.482965	-0.118568	-0.163319	-0.119953	0.389717	-0.235856	0.120793	0.561219	-0.432833
ARL10
ARL15	-0.331947	1.258	-0.107939	0.400225	0.450327	-0.378945	0.446947	-0.885037	0.0489678	0.41967	0.199071	-0.598825	-0.391815	-0.245952		0.19808	-1.32518	-1.55148	-0.513088	-1.16415	0.48734	-0.497219	0.77592	0.197232	0.237268	-0.376215		0.000626538	-0.439013	0.31992	-0.468592	-0.848026	0.0584855	-1.49434		0.330168	-0.501542	-0.2757		0.00840952	0.769485	0.512295	-0.185165	0.644107	0.105845	0.093202	1.54019	0.39843	-1.34981
ARL2
ARL3	0.130784	0.0835655	-0.175338	0.0723069	-0.00949045	0.669513	0.0300388	-0.317632	0.632273	-0.36381	0.033839	0.491044	0.041728	0.276358	-1.15215	0.528533	0.465356	0.0485686	-0.418398	0.281457	-0.527105	0.532502	0.686037	0.979055	0.953834	0.88132	-1.02191	0.889832	0.473262	0.165155	-0.273104	-0.809785	-0.1297	-0.905917	-0.493876	-0.019772	0.210359	0.0417791	0.717409	0.303503	0.45205	0.430706	0.0476175	-0.305961	0.0389222	0.0722293	-0.322112	-0.998526	-0.144792
ARL6	-0.0751499	-0.124133	0.374047	0.819394	0.105035	0.147132	-0.58035	0.0995799	0.312497	-0.0755941	0.128339	0.00934787	0.349393	0.0283846	-0.682979	-0.320836	-0.543542	-0.246561	-0.7628	0.339997	-0.494769	-0.106402	-0.0104053	0.242524	0.240268	0.372313	-1.16506	0.0163417	0.298902	-0.0679063	0.22909	-0.472293	-0.40746	-1.49192	-0.310074	0.0519657	0.240504	0.129836	-0.0360747	-0.148518	-0.271527	-0.33861	-0.129063	0.203025	0.214688	-0.316335	-0.202017
ARL6IP1	0.824714	1.22242	0.125067	0.812036	0.369062	-0.0896821	0.0831448	-0.28057	-1.07561		0.248874	-0.159712		-1.91935	0.207238	0.208943	-0.361741	-1.65532	-1.37238	-0.120842	0.207789	-0.944117	-0.465671	0.397581	0.120179	0.0687527	-0.0708239	0.199724	0.094679	0.628875	0.91974	1.03526	0.98329	0.242352	0.979329	0.0163645	0.352669	0.605962	-0.355683	-0.585013	0.0953	-0.366601	0.184383	0.249475	-0.199249	-0.155906	0.00139906	1.04594	-0.415902
ARL6IP4	0.124482	-0.00405806	0.222323	0.0299752	0.195546	-0.205061	0.0648121	-0.18723	0.251833	-0.020152	-0.019734	-0.226478	-0.000570384	-0.0718229	-0.680388	0.0924071	0.0588509	0.182451	0.527791	-0.0541165	0.0831912	-0.0548115	0.145623	-0.168656	-0.13255	-0.0613368	-0.640715	-0.152308	-0.36977	0.0813085	-0.258609	-0.139834	0.757338	-0.225303	0.0229398	0.202064	0.0963991	-0.136889	-0.236331	0.0993066	0.351353	0.101788	-0.096908	0.191712	0.0951499	-0.0214714	0.0268402	0.260024	-0.0942944
ARL6IP5	0.201281	-0.100415	0.0426891	0.086611	-0.0656148	0.304187	-0.0795674	0.538	0.410291	0.158084	0.417641	0.40755	-0.114104	0.104342	0.607875	0.160825	-0.489759	-0.063705	-0.14212	0.0181459	0.0818476	0.176221	0.272063	0.0999589	-0.0572939	0.00271755	-0.162379	0.351394	0.228853	0.047677	-0.304108	-0.0647577	-0.238541	0.486302	0.260753	-0.213678	0.150703	0.29573	-0.264091	-0.349208	-0.582862	-0.264271	0.0360943	0.237748	-0.203751	-0.0595447	0.195525	0.257997	-0.265707
ARL8A	0.250554	0.168171	-0.689466	-0.073281	0.44264	-0.287997	-0.0427331	0.245087	-0.375394	-0.232449	-0.183007	0.346237	0.701321	0.00930199	0.257245	-0.132029	-0.0945363	-0.695294	0.124647	0.767516	0.305173	0.168878	-0.287842	-0.39172	-0.457703	-0.377465	0.727586	-0.0843914	-0.0890334	-0.578756	0.222117	-0.00536439	0.0986607	0.315611	-0.248357	0.216246	0.0352026	-0.0317258	-0.341497	-0.163641	-0.604717	0.253387	0.437125	0.28785	0.595581	-0.0445427	-0.223606	-0.207859	-0.489692
ARL8B	-0.102637	-0.111674	0.306959	-0.0666721	0.263134	-0.24918	0.212323	0.0570202	-0.217778	-0.11423	0.557307	0.00323736	0.0782955	0.199098	0.100972	-0.0754904	-0.253621	-0.343887	-0.800102	-0.144761	-0.204543	0.0207135	-0.0423533	0.00773261	0.179777	0.0934633	-0.194592	0.170967	-0.28323	-0.363884	-0.369837	-0.647744	-0.321489	-0.868587	-0.26094	0.0626563	0.119045	0.133829	0.139613	-0.236255	-0.34221	-0.00544963	0.187344	0.358856	0.186508	-0.021132	-0.475482	-0.722303	-0.187456
ARMC1	-0.17593	-0.572309	0.0612858	0.302084	-0.84467	0.0650975	-0.339679	-0.272641	-0.0931348	-0.0117687	-0.149103	-0.0989777	0.418958	0.461619	-0.490537	0.0419088	0.0391981	0.187639	0.00540862	0.0227409	0.540597	-0.0489681	0.337859	0.0197067	0.195406	-0.126904	-1.14558	-0.480354	-0.262518	0.0856539	0.180103	0.208481	0.0354169	0.38155	0.663911	0.0376116	0.102472	0.405262	0.0556485	-0.0235089	-0.210758	-0.578104	0.23402	0.404387	-0.116968	-0.294042	0.755809	0.584266	0.119765
ARMC10	0.0835999	-0.05497	0.486328	0.374372	-0.136521	0.0269138	-0.276496	0.0698614	0.331855	-0.259081	0.238584	-0.301941	-0.00810828	0.0962324	0.261358	0.0435753	-0.393106	-0.228739	-0.818836	0.0756805	0.197229	-0.0424063	0.039611	-0.0450659	-0.0798244	-0.279828	0.554041	-0.0285418	0.019976	-0.322768	-0.0181711	-0.0660701	-0.0183616	0.425289	-0.124027	-0.34381	-0.129333	0.352311	-0.181814	-0.214714	0.540885	0.336233	0.0169959	0.373939	-0.337886	-0.174779	0.0928346	-0.797071	0.0100143
ARMC6
ARMC8	0.388277				-0.743244	-0.0600621	-0.0439949	0.579912	0.0903753	-0.211523		0.280624	0.239692	-0.72918	-0.300972	0.19542	0.0974755	0.366607	-0.0446344	-0.191003	0.255948	-0.162082		0.629666	-0.224029			-0.783371	-0.167649	-0.570466	-0.213337	0.0219021		-0.0804816	-0.486819	0.107419	-0.886701	0.0416675	0.270918	0.573941		-0.153106			-0.471079	-0.364365	0.29041
ARMC9	-0.0776881		-0.211767	0.802193	0.125692	0.361797	-0.24927	0.331646	0.391375	-1.25382	0.12603	0.0628837	-1.49707	0.320637	-0.370912	-1.06369		-0.337869	-0.434118	-0.0735711	0.158794	0.433956			-0.303072			0.462791			-0.308133	-1.44703				-0.159307	0.554364	-0.633157	0.233082	-1.10107	-1.39425	-0.43639	0.343507	-0.333083	0.519047			-0.250593	-1.28764
ARMCX1	0.400025	-0.0108178	0.601612	0.403701	-0.0700644	0.0630922	0.0977337	-0.0944728	0.215012	-0.00698856	-0.172154	-0.145901	-0.266507	0.00177002	-0.845994	0.0138302	-0.479824	-0.0564684	-0.403951	0.147482	0.0712206	-0.00317405	-0.113926	-0.120106	0.115566	-0.158302	-1.53809	0.096893	0.0331271	0.29452	-0.101179	0.291222	-0.0239302	-0.533342	-0.00851503	-0.0674544	0.101778	0.499991	-0.00498055	-0.0725271	-0.139482	0.0920432	-0.138722	0.0208977	-0.153197	0.157909	0.131525	-0.0203281	-0.0305784
ARMCX2	0.564471	-0.139174	0.549136	0.565574	-0.116376	0.131802	-0.0293745	0.168592	0.298622	-0.362665	0.151386	-0.158133	0.0521128	-0.222311	-0.672683	0.238441	-0.610277	-0.211635	-0.0194624	-0.0203176	0.365164	-0.111901	-0.053569	0.136184	-0.0354664	-0.229147	-0.714738	0.0424102	-0.192711	-0.0606165	0.0610842	0.00249221	-0.385234	-0.424284	-0.443796	-0.320983	0.0208116	0.328209	0.0445263	0.0159393	-0.686746	-0.375973	-0.0390286	0.168411	0.065738	0.0567197	0.410862	-0.216092	0.0135424
ARMCX3	0.342017	-0.4369	0.540399	0.401245	-0.0992042	0.255049	0.204181	-0.0688816	0.0906526	0.022175	-0.032739	-0.122137	0.122704	-0.130813	0.181266	-0.128136	-0.955452	-0.256734	-0.522283	0.298992	0.0255897	-0.0333262	-0.0866597	0.256063	0.0074537	-0.0193178	0.185426	0.10017	-0.157345	0.0172168	-0.488189	-0.0478157	0.0666412	-0.377222	0.132158	-0.227393	-0.138736	0.565261	-0.310334	-0.235956	-0.606483	0.144327	0.19013	0.421119	0.104954	-0.0508427	-0.38849	0.011947	-0.112653
ARMCX4
ARMCX6	-0.470018	0.360784	0.889353	0.164479	0.487101	-0.637738	0.306238	0.0142439	-0.176431	-0.0480359	0.491399	-1.27209	0.374063	-0.290908		0.276641	-0.535269	0.0311469		-0.24192	-1.2837	-0.49932	-0.145057	0.253799	0.488138	-0.031674		0.366102	-0.588356		0.0113054	-0.050224	-0.754491		-1.41411	-0.0607064	0.441852	-1.26209	-0.44592	0.38997	0.795965	0.151005	0.167989	0.00728164	0.272854	0.448273	-0.342917
ARMH3	-0.13	-0.234109	-0.253787	0.0398771	0.0713341	0.104763	-1.91776	0.479743	0.244613	-1.26382	-0.0293267	0.253433	0.422942	-0.394197	-0.789265	-0.193947	0.379701	-0.233037	0.160581	-0.433225	0.176894	-0.0601766	0.34744	0.27864	-0.00677435	0.375598	-0.0134323	0.222027	-0.333188	-0.0478408	-0.81562	-1.24355	-0.195551	0.183665	-0.305882	0.268077	0.0758881	0.0188567	-0.225058	0.147702	1.01909	0.412163	-0.0707508	0.358091	-0.336625	-0.919996	0.314694	0.264773	-0.312112
ARMT1	-0.103128	0.142149	0.0196286	0.112643	0.0502697	0.198483	0.01404	-0.156957	-0.114575	-0.0254423	0.0109923	0.139849	0.178362	0.0287933	-0.858841	-0.0753016	-0.0575338	0.0016499	-0.761257	-0.061681	-0.022275	-0.0719924	0.170704	0.325751	0.260194	0.264817	-0.686765	0.194886	0.024595	-0.307869	0.0541218	-0.305761	-0.612059	-0.283216	-0.232498	0.149142	-0.0560123	0.0767576	-0.0042051	-0.0405829	-0.156731	-0.0374228	-0.0398042	-0.0262207	0.352971	-0.144247	-0.269075	-0.0394351	-0.115103
ARPC1A	-0.0623149	0.0972762	0.0863778	0.0657431	-0.0284903	0.081699	-0.217003	0.264763	-0.125441	-0.0907685	-0.00371279	0.0453611	0.131022	0.0920141	-0.913325	-0.15422	-0.0332188	-0.14772	-0.230951	0.173162	0.0428683	0.182582	-0.20356	-0.0260736	-0.047066	0.0269247	-0.353252	0.158216	0.345958	0.0731644	-0.00789659	-0.129129	-0.0625533	0.149274	0.200094	0.085615	0.159964	0.0970971	0.0452169	-0.133466	-0.306663	-0.242696	-0.0735873	0.0158629	0.22555	-0.0692083	-0.492078	-0.537401	0.0494417
ARPC1B	-0.159866	0.117854	0.0118653	0.132871	0.138233	-0.232451	0.0976868	-0.00514505	-0.101098	-0.0832025	-0.220107	0.57494	-0.0347358	-0.0710594	-0.0829651	-0.249134	-0.0165439	-0.0165213	0.234104	-0.253657	-0.0539	0.118173	0.112651	0.00166427	0.135325	-0.0741289	-0.424065	0.118039	0.34684	-0.228994	-0.0285035	0.0654103	-0.236108	0.276246	0.0227094	0.0493484	-0.20719	0.100566	0.135879	0.0174423	0.318098	0.0669904	0.161832	-0.171024	0.0429778	-0.0576206	-0.0147843	0.126247	-0.018304
ARPC2	-0.21951	0.0368593	-0.107102	0.00530855	0.0354536	-0.0515165	0.0514158	0.0034611	-0.464711	-0.0836132	0.0643629	0.355208	0.0586078	-0.137167	-0.342385	0.318497	0.257411	-0.0772282	0.24034	-0.187227	0.0237554	0.112561	0.0468244	-0.0819615	-0.0550948	0.0105388	-0.314597	-0.0607531	0.256586	-0.116561	-0.100929	-0.0876834	-0.0141521	0.442223	0.370527	0.0405784	-0.0695643	0.0322922	0.0691549	-0.182621	0.190564	-0.15607	0.39531	-0.0182998	0.00252014	-0.176651	-0.374421	-0.256825	-0.202904
ARPC3	0.172354	-0.127358	-0.177712	-0.130688	-0.0473324	-0.317046	-0.149694	0.0972147	-0.0958102	0.382952	0.225182	0.634671	0.133342	0.329867	-0.175451	-0.0724824	0.197004	0.160411	-0.0698781	0.24459	-0.109224	0.0966201	-0.0996324	-0.0311752	-0.187839	-0.0444051	-0.352592	-0.181972	0.309131	-0.136758	0.0248727	0.0660248	-0.238964	0.0478207	0.301729	0.0431001	-0.00969155	0.265013	0.133927	0.0562838	-0.00357056	0.227968	0.090607	-0.229226	0.00349895	0.0579822	-0.170199	-0.322402	0.036311
ARPC4	-0.136452	-0.0332621	-0.0420239	0.270485	-0.0829513	0.185335	-0.102354	0.0555622	0.0800732	-0.209951	-0.208097	0.465193	-0.0245673	0.148016	-0.1191	-0.0589778	-0.0287733	-0.430961	0.226923	-0.0470593	0.20756	0.0488876	0.235835	-0.060674	-0.235528	-0.160513	-0.390218	-0.079995	0.3366	0.136312	0.0171564	0.115521	0.124226	-0.0349775	0.37822	0.00357603	-0.0193688	0.33303	0.117056	0.0208858	0.242368	-0.168407	0.0646072	-0.0681369	-0.107787	-0.115514	-0.100222	0.420645	-0.0576089
ARPC5	0.0332431	0.00517124	-0.129599	0.00515659	0.146143	0.202083	0.213961	0.192869	-0.0718835	0.014032	-0.0563239	0.240512	-0.107635	-0.0343405	-0.611434	0.13255	0.228481	0.022883	0.313348	-0.125428	0.0346227	-0.189644	0.0983777	0.0387945	-0.0469677	0.164689	-0.263295	-0.0498499	0.26927	0.141926	-0.00811222	0.107603	-0.0624553	0.160795	0.172607	0.0530488	-0.271705	-0.184544	0.0789572	-0.102477	-0.106005	-0.21252	-0.122275	-0.169135	-0.203522	-0.0725565	-0.188417	0.111685	0.0287816
ARPC5L	0.0986852	0.437892	-0.115782	0.143224	0.192955	0.179961	0.429077	0.322428	0.415482	-0.263081	-0.0226916	-0.283286	-0.342125	0.0150751	-1.05929	-0.15572	-0.156072	0.0903144	0.00748566	-0.324383	0.042698	0.0963689	0.0875303	-0.174586	0.0779209	0.290572	-0.475136	0.455154	-0.161925	0.118558	-0.209877	-0.285062	0.17684	-0.123853	0.363469	0.0997357	0.23145	0.0327009	-0.291745	-0.00596472	0.382777	-0.365721	0.475201	-0.1628	-0.155316	0.0423034	-0.0626833	0.855864	0.162549
ARPIN	0.228657	-0.4822		0.380098	-0.708095	-1.02905			0.0406133	-0.410661	0.344253	0.280872	0.586374	-1.50279	2.58631		0.0159402	-0.026484	-0.320976	0.00989091	0.0502736	0.355561	-0.700656	1.05982	-1.72266	-1.18839	1.51176	-0.143508	0.0892902	0.146713	-0.0118268	0.387088	-0.125218	-0.0106868	-0.233858	0.265968	-2.03291		-0.0196667	-0.0859547	-0.170666	0.269943	-0.720817	0.0921858	0.41585	0.0330768	0.1808	0.433369	0.152936
ARPP19	0.16549	-0.478291	0.152452	0.193776	-0.309945	-0.460486	2.23703	-0.542187	0.305098	-0.446287	-0.330134	-0.28889	-0.408988	-0.260288	0.188282		-0.207296	1.19079	1.39676	-0.021191	0.698344	-0.481228	0.764478	1.23047	0.510395	0.762135		0.741378	0.180693	-0.139512	0.214578	-1.06159	-1.62719	-1.16039	-0.0731746	-1.244	-0.437939	-0.259844	0.243565	0.297918	0.391231	0.094392	0.147294	0.474763	0.157832	1.55981	-0.733454		0.700113
ARRB1	-0.342327	0.0410611	-0.348524	-0.939489	0.00972063	-0.190969	0.359403	-0.119171	-0.390282	0.0824676	-0.472015	0.440402	-0.0135753	-0.239341	0.25226	-0.00152713	0.0128078	-0.043489	0.61506	0.374702	0.361182	-0.0920382	0.0575502	-0.0119617	-0.0217515	0.0869585	0.505592	-0.231408	0.400219	0.147104	0.00359754	0.356021	0.0326457	-0.19	-0.387391	0.380048	-0.55687	-0.39761	0.605436	0.0789861	0.0416708	-0.235579	0.116008	-0.413693	0.212883	0.1209	-0.375404	-0.207869	0.237876
ARRDC1
ARSA	-0.0809883	-0.697679	-0.966122	-1.01579	-0.958415	0.318712	0.584686	-0.794736	-1.10931	0.0159773	0.349769	1.02125	0.370602	0.703952	0.790476	-0.398847	0.208416	0.243525	-0.823333	-0.52189	-0.957568	-0.308772	0.243673	0.305599	-0.337653	-0.811756	-0.151885	-0.99369	1.02794	0.67543	-0.238981	0.195648	-0.184361	-0.994167	0.443881	-0.523995	0.134774	0.215293	0.596134	0.208964	-0.643228	-1.80406	-0.279507	0.981533	0.256756	-0.477992	1.22361	1.29276	0.362904
ARSB
ARSD
ARSL	-0.101593	-0.317363	-0.0674926	-1.08067	-0.237555	0.0531575	-0.474209	0.523723	-0.860209	-0.00255364	0.508857	0.0225228	-0.382068	-0.659606	2.9038	0.237153	1.43061	0.369831	0.550851	0.304121	2.60225	-0.527999	1.51238	0.0289535	-0.431271	0.267455	2.97673	0.639855	0.138991	0.76452	-0.505286	-0.286929	0.173053	1.97823	-0.215739	-0.0220492	-0.391419	-0.759992	-0.128664	-0.318804	-0.0511652	1.6816	-0.582708	-0.54542	-0.981876	0.0367426	-0.15267	0.34423	0.879528
ARVCF	-0.0135693	0.081366	0.130076	-0.195741	0.277701	-0.0444933	0.56419	0.0443334	-0.0757932	0.383297	0.0115431	-0.550568	-0.163457	-0.354511	-0.996448	0.301776	0.121426	0.285228	-0.308633	0.0181493	-0.952927	-0.168339	-0.0154178	0.21937	0.104974	-0.0614065	-1.29636	-0.100377	-0.459274	-0.0674241	0.172188	-0.134088	-0.334965	-1.15987	-0.422512	-0.199582	0.18122	-0.0806094	-0.123176	0.402177	-0.20534	0.253446	0.0685168	0.111854	0.178136	0.266057	-0.20182	-0.0281647	-0.040526
ARX	-2.19305	-0.441561	-0.750262	-0.921328	0.307799	0.4325	0.497391	-0.295154	-0.426748	0.492556	-1.60451	-0.11286	0.362469	-0.128355		0.15135	1.44062	0.20403	0.827415	0.301276	-1.14209	-0.225978	0.370373	-0.010038	0.135764	0.0179348	-0.0869532	-1.00166	-0.764185	1.1905	-0.734439	0.267043	1.47284	-0.934931	-0.703337	1.16131	-1.33515	-1.44297	0.247271	-0.131247	1.71535	-0.805144	-0.354308	0.48138	0.227816	-0.663299	-1.39271		-0.400095
ASAH1	-0.257285	0.350811	0.00756963	-0.177997	-0.0828948	0.0869109	0.213404	0.172915	0.0156678	0.527287	0.227868	0.0418689	-0.166213	-0.117081	0.348333	0.197404	-0.360734	-0.311306	0.472641	-0.234301	-0.191396	-0.056239	0.0293888	0.103618	0.177321	0.293766	0.51522	0.339504	-0.169397	-0.156082	-0.0453891	0.0378593	0.330467	-0.106912	-0.459167	-0.490501	-0.112531	-0.220613	-0.144065	-0.164572	0.101652	-0.151395	0.0340926	0.0658924	-0.278411	-0.00389889	-0.293222	-0.354701	-0.159554
ASAP1	0.719918	-0.105164	-0.0201168	0.784666	-0.129803	0.0641644	0.593573	0.168611	0.433149	-0.248088	-0.0609384	-0.11459	-0.195588	0.0422454	0.0601198	-0.22492	-0.239585	0.229284	-0.56757	0.167561	-0.134029	0.273445	-0.196673	0.0764568	0.0674175	-0.175004	0.965375	0.489114	0.186072	-0.238003	0.114961	-0.000986261	-0.453724	0.49052	0.00520659	-0.365806	0.429306	0.322604	-0.363177	-0.0521302	-0.414393	0.219297	-0.06154	-0.00421561	0.147327	0.0942448	-0.377884	-0.181818	0.306741
ASB9	0.435978	-0.779079	0.365133	0.256852	0.543818	0.244563	0.0805674	-0.372398	0.913469	-0.00524528	0.585437	-0.871031	-0.0371901	-0.501683	-2.28321	-0.0438898	-3.02152	0.158375	-3.08735	0.127187	-0.304934	0.264827	-0.56733	0.254078	0.118937	0.189939	-2.11506	0.974616	0.396503	-1.24289	0.126405	-0.197394	-1.42661	-2.94033	-0.553499	-0.879661	0.674985	0.523835	-0.811144	-0.472547	-1.98722	0.581022	0.240064	0.441737	0.0377986	0.194111	-0.358221	-0.728753	-0.717998
ASCC2	-0.100445	-0.0390986	0.109872	0.31974	0.189857	-0.274623	-0.0425807	0.00372485	0.246538	0.454657	-0.167048	-0.0998121	-0.428908	-0.328626	0.00391946	0.134761	0.230598	0.225365	0.0989333	-0.230597	-0.374667	-0.0148372	0.278736	-0.09793	-0.19467	-0.306966	-0.482365	0.0202253	-0.172972	-0.101864	-0.0251878	0.225226	-0.546406	0.0278804	0.494171	-0.285573	0.00610437	0.404969	0.0423126	0.52094	-0.285493	-0.106651	-0.0781974	-0.149216	0.00131527	-0.316906	0.335909	0.155227	0.0296458
ASCC3	-0.264308	0.3075	0.0184021	0.268371	0.0323639	0.0267722	-0.189351	-0.532758	0.130537	-0.267727	-0.0304534	0.0914274	0.00961359	-0.129696	0.457727	0.054493	0.133931	0.164297	-0.217131	0.0184307	0.0943484	-0.214882	-0.070921	-0.085592	0.000138483	0.164135	0.124175	0.0543454	-0.0858126	-0.248615	0.105064	-0.0335164	-0.283429	0.119574	-0.0420947	0.0217514	0.509288	0.307088	0.130151	-0.0742265	-0.52645	-0.0757763	-0.351086	0.20784	0.239315	-0.0847487	0.0368974	0.299236	0.0278182
ASDURF											0.467734		-0.458218
ASH2L	-0.459239	-0.840049	-0.221473	0.230058	-0.230434	-0.115371	-0.314001	0.00813866	-0.0819359	0.102525	0.053172	-0.10852	0.322915	0.05525	-0.00176	0.0976674	0.335836	-0.084699	0.22008	0.097963	0.141089	0.0152519	0.0625141	0.0695635	-0.140341	-0.0399943	-0.56415	-0.3159	-0.260166	-0.0148068	-0.323597	-0.0291677	0.618506	-0.446473	-0.386931	0.205025	0.0369517	0.0163447	-0.0802157	0.163674	-0.0121367	0.140101	0.289371	0.188391	-0.000683047	-0.375609	-0.254846	-0.15593	0.237074
ASL	0.456568	0.00411885	-0.369559	-0.880627	0.0179495	-0.330195	0.258952	-0.613591	-0.010689	-0.0542529	0.011688	0.188568	-0.191906	-0.188962	-0.367057	-0.328345	0.333174	-0.0505803	0.0124722	-0.223103	-0.281256	0.563779	-0.118152	-0.264494	-0.0364012	0.0477738	0.340411	-0.18346	-0.392225	0.271861	0.302514	0.227537	0.41598	0.78644	-0.000514153	0.00690773	-0.154665	-0.557552	-0.0947898	-0.173587	0.0713495	0.281703	0.0386676	-0.131763	-0.190477	0.340909	0.434505	0.0944258	0.182474
ASMTL	-0.0599218	-0.443964	-0.359354	-0.232322	-0.178775	-0.087241	-0.166	-0.142735	-0.320767	0.123617	-0.145115	0.32231	0.111798	-0.0293494	-0.236342	-0.125998	0.323105	0.0257233	0.1921	-0.0272258	0.107267	-0.154511	0.0162568	-0.297725	-0.091876	-0.046497	-0.330204	-0.0754965	-0.0320732	0.125131	0.111726	0.0105819	0.183714	0.000605136	-0.313669	-0.208175	-0.423455	-0.16848	0.232989	0.100559	-0.241083	-0.167367	0.111616	-0.103944	0.0793425	-0.0605134	-0.00309978	-0.137049	0.0554454
ASNS	-0.143692	0.239286	-0.0723358	-0.322451	-0.0389652	-0.278404	-0.198475	-0.208377	-0.615983	0.132963	0.0500116	0.200161	0.289963	0.0183764	0.222247	0.660692	0.592624	0.00509533	0.0262294	-0.0935986	0.486791	-0.1637	0.419682	0.161991	-0.233683	-0.232514	0.839018	0.0644413	0.0234984	-0.0538309	-0.156048	-0.00197011	0.0452601	-0.493892	-0.198428	0.415241	0.134304	-0.141553	0.155581	0.189358	0.376876	0.521051	-0.299013	0.0727021	-0.0182794	0.131841	0.515945	0.429107	0.0624167
ASPH	0.108627	-0.0539338	-0.160765	-0.311304	-0.00595947	0.0734604	0.361834	-0.204128	0.131708	0.268535	0.187036	0.450408	-0.345497	-0.0739249	-0.765669	0.00796866	-0.744073	0.232791	-0.361823	-0.275097	-0.385857	0.570931	0.23081	-0.0414846	0.00475108	-0.494372	-0.871038	0.0210563	0.306171	-0.386753	0.335672	0.129813	-0.59379	0.821105	-0.066992	-0.31341	0.163678	0.0492156	0.0842795	-0.298454	-0.0228454	0.135662	0.10149	-0.372961	-0.530692	0.190983	0.0735672	-0.0350502	-0.187422
ASPN	-0.409798	-0.0401222	0.243969	0.114438	0.104503	1.2607	0.492577	0.618903	0.371666	-0.344874	-0.792401	0.430388	0.665908	-0.650289	-3.25101	0.0035	-1.52417	-0.0373594	1.02433	0.289813	-0.259072	0.736994	1.10169	0.668586	0.882848	1.1445	-2.6601	0.220071	0.145458	-0.418004	-0.457074	-0.969862	-1.9916	-1.18526	-0.68036	-0.0652591	-0.151317	0.65039	0.692007	-0.426218	0.887708	-0.543309	0.499118	-0.171432	0.387712	0.320492	-1.02745	-0.71639	-0.798724
ASPRV1														0.511651																											-0.511651			-0.850982			-0.573593
ASPSCR1	0.219922	0.284276	-0.334752	-1.3118	0.279406	0.0554536	0.221504	-0.257717	0.0382449	0.21002	0.081716	-0.093899	0.392277	-0.658601	-0.666911	0.646706	0.259561	-0.223584	-0.0681091	0.237832	-0.507434	-0.171857	0.424009	0.469512	0.168525	-0.0209448	-0.0223293	-0.0487655	-0.135118	0.171157	-0.0709068	-0.953378	-0.556939	-1.32051	-0.977928	0.337402	0.0382765	-0.438669	0.0731235	-0.0972877	0.427748	0.356396	0.269433	-1.08313	0.457584	0.156203	-0.933695	-1.02856	0.456623
ASS1	-0.358411	0.11656	-0.302655	-0.922972	-0.132727	0.109569	-0.0147919	0.0466205	-0.398916	-0.298473	-0.360637	0.146886	0.0789508	0.230015	0.303454	-0.179326	-0.410157	-0.232416	0.548018	0.206234	0.479928	0.623495	0.124397	-0.25344	-0.273818	0.167063	0.144743	-0.837191	-0.0650495	-0.235493	-0.0970278	-0.0264775	0.46507	0.835212	0.162138	0.422945	-0.350488	0.0015005	0.428039	-0.119049	-0.317661	0.200093	-0.118295	-0.437705	0.121436	-0.130109	0.234749	0.018048	0.0783962
ATAD1	-0.0572586	-0.545056	0.144854	0.482484	0.00365176	0.14866	-0.654129	0.018098	0.334015	0.336285	-0.465433	0.102014	0.355046	0.453358	0.0400351	-0.0921344	-0.0563184	-0.209097	-0.299877	-0.0812107	-0.00467497	0.0167151	-0.54376	-0.302858	0.0694494	-0.080408	-0.295106	0.205284	0.144427	-0.345707	0.0663773	-0.0822442	-0.486491	-0.835581	0.356952	-0.0228342	0.249295	0.300504	0.0853534	0.0221237	-0.624371	-0.227644	-0.0771213	0.34191	0.0465865	-0.352536	-0.0107093	-0.97579	-0.20114
ATAD3A	0.0606918	-0.111731	0.228519	0.101271	0.126336	-0.432628	0.111135	-0.00485982	0.288447	0.105268	0.0639987	-0.2332	0.141106	-0.1218	0.683314	-0.00482799	0.206458	0.0808124	-0.431765	0.223715	0.325852	-0.400927	0.156897	0.0116226	0.0370541	0.122674	0.675187	0.322695	-0.289567	-0.018557	0.0295242	0.0359745	-0.235956	-0.185692	0.0527023	-0.115943	0.388457	0.164697	0.0708726	-0.112566	-0.390154	-0.0121042	0.0841569	-0.12191	0.0984753	-0.0144272	0.0155087	-0.106843	-0.225954
ATAD3B	-0.452366	-0.351928	0.401269	0.577809	-0.0298546	-3.17491	0.293663	0.0527645	-0.575448	-1.40706	0.579576	0.404852	0.306327	-0.543498	0.310197	0.635181	0.182142	0.127081	-0.00207704	0.414424	0.118819	-0.846505	0.29227	0.207718	-1.91485	-1.17822	0.398249	0.407534	-0.0628137	-0.695052	-0.416396	0.0338478	-0.808344	0.315345	-0.8761	-1.62369	-0.132968	0.212931	0.44004	-0.567166	0.46474	-0.840381	0.42467	-0.43811	0.552261	-2.95475	-1.05392	-0.2245	-0.175182
ATE1	0.0394647	-0.0397744	-0.0884834	0.238955	0.00781419	0.334378	-0.0684576	-0.344761	-0.03482	-0.204575	0.000518063	0.226151	0.349552	0.0560756	-1.18464	0.123957	0.261757	0.0747756	-0.244252	0.178707	-0.481039	-0.177257	0.145105	0.406839	0.0431849	-0.0500464	-0.583625	-0.947929	0.00146525	-0.0863788	-0.0721203	-0.213983	0.193908	-0.0343665	0.117976	0.0706521	0.0836322	-0.121582	-0.179728	-0.14317	0.235967	0.0148822	0.111833	0.139286	-0.0670596	-0.124294	-0.498373	0.182119	0.0183396
ATF2
ATF7IP	0.0225929	-0.614286	-0.426401	0.664852	0.000549994	0.297653	-0.203485	0.378796	-0.00287793	0.256014	-0.30038	0.377709	-0.0938309	-0.000324696	0.36213	-0.0343421	-0.281408	0.164372	0.937666	-0.381281	-0.166219	-1.48766	0.0345787	0.253821	-0.75505	0.0898174	-0.223049	-0.157852	0.387631	-0.411285	0.295807	0.484132	0.477117	-0.0313526	-1.07337	0.227764	-0.259786	-0.0128884	0.269908	0.507052	0.389841	0.101121	-0.465917	-0.793164	-0.328918	-0.00806886	-0.288114	0.721154	0.0331273
ATG13	0.171805	-0.957912	-0.140096	-0.744802	0.251293	-0.246023	0.327068	-0.610769	0.0891583	0.642299	-0.217026	-0.152745	0.0669547	-0.165095	-0.938507	0.681994	0.00735429	-0.191411	-0.682093	0.0993511	0.0841067	-0.070842	0.0165113	-0.216306	0.211405	0.201446	-1.69553	-0.291827	-0.293261	-0.387663	0.20485	-0.0398203	-0.467797	-1.3484	-1.09957	-0.0320157	-0.0843406	-0.252048	-0.226998	0.117857		-0.221821	0.322856	0.220929	0.3397	0.223116	-0.591283	-1.82884	-0.302303
ATG16L1
ATG2A	-0.25898	1.3337	-0.10778	1.24184	0.177499	-0.417432	-0.174969	-0.676989	-1.67792	-1.31704	-0.679429	-1.07283	-0.192103	0.44432	-0.279089	-0.431061	-0.448995	-0.926244		-1.18712	-1.82256	1.4379	0.25312	-0.0047145	0.350643	-0.04098	0.764392	0.0871605	-0.79729	0.464622		0.0187313	0.408989	-0.0832972	-0.476058	0.283303	-0.0140873	0.522704	0.286831	0.516943	0.261023	-0.814031	0.289485	-1.37585	-0.934574	-0.394296	0.382783	0.892506	0.191179
ATG2B	-0.71801	0.40196	0.375479	0.0105858	0.320397	0.642253	0.333337	-0.261526	-0.0595442	-0.0189935	0.0834088	-0.192885	0.18995	0.219456	-0.41249	0.065675	-0.589146	-0.154065	-0.84285	-0.220599	0.294998	-0.346826	-0.560411	-0.0131398	0.0517324	0.104549	0.191079	-0.422561	-0.04161	-0.441451	-0.0171659	-0.357501	0.30958	0.661483	0.0382183	0.122315	0.289402	0.251486	0.526392	0.0583854		-0.5036	-0.149841	-0.323128	-0.102226	0.170719	-0.178421	0.173187	0.464713
ATG3	-0.0727819	-0.885549	-0.125441	-0.916582	0.126439	0.368735	0.453	0.268298	0.56053	0.428595	0.322109	0.682871	0.707914	0.386102	0.345065	0.374724	0.611426	0.339926	0.447541	0.548254	0.610949	-1.26208	0.191248	-0.545578	0.0214601	0.114836	-0.353157	-0.171102	-0.264528	-0.867621	0.0939389	-0.603882	-0.645746	0.29011	0.371368	0.551326	0.170139	-0.140324	-0.303024	0.161233	0.126388	0.475146	-0.00217477	0.369607	0.301265	-0.022588	-0.501038	-0.314844	-0.0845841
ATG5	0.271313	-0.238422	-0.198464	-0.695691	1.01125	-0.663971	0.8117	0.42314	0.382272	-0.323061	0.299452	-0.20175	0.242122	-0.227429	-1.13478	0.131898	0.637949	0.258464	-1.41143	-0.545759	0.445925	-0.0727425	0.0871046	0.182842	-0.0070985	0.0624459	0.939845	-0.178597	-0.2948	0.453406	0.322985	0.41946	-0.76614	-2.82303	-1.49174	0.0012253	0.124706	-0.197021	0.161703	0.107764	-0.168301	0.0714467	0.183836	0.536433	0.213223	-0.402178	-1.12156	-0.444046	-1.39674
ATG7	0.298963	-0.132562	0.281366	-0.0295666	0.394403	0.116822	0.250703	-0.0401257	0.233162	-0.00443711	-1.21832	-0.0416549	0.0359654	0.143769	-0.837277	-0.194105	0.0502662	-0.685252	-0.078652	-0.0849024	-0.238698	0.0124339	-0.0852728	0.0394638	0.191872	-0.120244	-0.386068	0.238081	0.134975	0.0436175	-0.12859	0.027574	-1.05164	0.65822	-0.780583	-0.141473	0.173339	-0.0202423	0.00340816	-0.267272	0.353412	0.279743	0.127449	-0.300604	0.157063	0.443962	-0.616627	-0.410198	0.000702456
ATG9A				0.731612	-1.11498							-0.581232		-0.414914	-2.23843					-1.29179					-0.41875		0.737884		-3.57037					0.170863	0.900423		-0.534365	0.305901	0.600486			-1.03874		-1.89689			-0.994963	1.38842	0.39798
ATIC	0.194126	-0.155567	-1.10833	-0.711845	0.313819	0.405343	0.227558	-1.01674	0.336844	0.226296	0.491434	1.01533	0.294565	0.37545	0.321571	0.30056	0.240289	0.0547352	-0.528267	0.427945	0.4112	-0.130238	0.372883	0.29076	0.147117	0.441979	-0.912945	1.17397	1.14452	0.390286	0.20345	0.0101182	-0.991701	0.0799499	0.238695	0.16745	-0.250704	-0.274629	0.578519	0.328821	0.128937	0.422932	0.0225284	0.227377	0.243699	0.329734	0.0139592	0.431423	0.379263
ATL1	0.207115	0.141934	0.335806	0.285959	0.038852	-0.0173959	0.367642	-0.165264	-0.0645359	0.15607	0.05451	0.194022	-0.0515244	-0.105447	-2.18334	-0.103436	-0.40182	0.0759557	-0.482231	-0.0392342	-0.388546	0.17191	-0.323948	0.00540104	0.0206191	0.00978212	-2.20505	-0.143448	0.137329	-0.102716	0.229899	-0.193203	-0.205546	-0.343133	0.44188	0.0632702	0.367625	0.281989	-0.163092	-0.017649	0.0195749	-0.0938735	-0.0775467	0.145336	0.00335723	-0.000510962	-0.235486	-0.46836	-0.225983
ATL2	-0.871549	-1.60379	-1.22273	0.457435	-0.879761	0.400642	0.312128	-0.391549	-0.468446	0.672686	0.660296	0.00444764	0.160817	-0.182291		0.722951	0.51584	0.659395	0.275647	0.230264	0.765214	-0.351895	0.994886	-0.751757	-0.500018	-1.12492	-0.540309	0.399747	-1.11369	-0.638869	-0.765357	0.256052	0.752596	-0.984139	0.0650121	1.07318	0.563787	-0.521599	-1.55569	0.311439	0.685812	0.455691	0.941217	0.915293	-0.351998	-0.143537	-0.684789	-0.236956	-0.757302
ATL3	-0.154709	-0.0641871	-0.0667054	0.0194471	-0.128277	0.291414	-0.018637	0.0876178	-0.265476	-0.263397	-0.0660786	0.00807962	0.129378	-0.172597	0.724988	-0.155632	0.00299873	0.227535	-0.0499246	0.293024	0.327711	-0.181783	-0.207307	-0.0147234	-0.000282995	-0.164078	0.83137	-0.00597601	0.171056	-0.0578806	0.0395317	-0.0715473	0.0799785	0.36947	0.00318284	0.0400774	0.0207296	0.0298198	0.0659518	-0.0613172	-0.191644	0.0356787	0.164106	0.0216381	-0.31788	-0.27523	-0.350635	-0.3742	0.056551
ATM	0.341909	-0.0584382	0.653704	0.342503	0.261784	-0.133933	-0.0642828	-0.12231	-0.384543	0.131589	-0.23508	-0.087275	-0.135372	0.338928	0.421659	-0.168931	-0.402602	-0.0612737	-0.872973	-0.102825	-0.0774888	0.0587579	-0.216907	-0.0192402	0.0137433	0.365509	0.192789	0.365642	-0.144689	0.0526822	0.122283	0.102627	0.510769		-0.466021	-0.567638	0.632675	-0.58255	-0.147662	-0.102398	-0.38278	0.0434123	-0.289397	0.0619723	0.582497	0.223391	0.332627	-0.861356	0.0936564
ATOX1	-3.16677	0.676633		-0.674091						0.535909	-0.0664239			-1.25857		0.00754183	0.23401	-0.64368					0.133974	1.33715	-0.309192	0.162464		0.672634	-0.509973					-1.00943	-1.1998	-2.10013	-0.310932	-0.35899	-0.0347397	-0.155054			-1.25811	0.309963	-1.23105	-0.290154		0.221171
ATP13A1	0.169228	0.186751	0.34679	0.411815	0.209905	-0.151769	-0.0260558	-0.000490517	0.191578	-0.132567	0.12423	-0.29634	-0.0784337	-0.10528	-0.249284	-0.113005	-0.200914	-0.105073	-0.604084	0.017754	0.0414934	0.0156106	-0.182379	0.122703	0.255539	0.200617	-0.223464	0.0966311	-0.156852	-0.280122	0.0153776	-0.152603	-0.316438	-0.366231	0.123409	0.0549407	0.407698	0.196396	-0.144084	-0.155912	-0.00664509	0.157472	0.0878438	0.182402	-0.00552303	0.140692	-0.0208753	-0.407545	-0.114567
ATP1A1	0.0949505	-0.181503	0.0936702	0.225921	-0.0745027	-0.0974604	0.0279627	0.142321	-0.0130671	-0.0267928	0.105272	-0.0615941	-0.0885944	0.0135683	0.214602	-0.0785785	-0.344969	0.0376017	0.184246	-0.0363868	0.191907	-0.0215608	-0.186213	-0.0253693	-0.0280565	0.0471056	-0.0579406	-0.0492475	-0.0863743	0.0205859	0.0377986	-0.0278368	-0.0772636	0.490893	0.226083	-0.197232	0.0910304	0.217501	-0.0945565	-0.145284	-0.185099	0.0114291	0.0134988	-0.0312588	-0.130243	0.0193743	0.227785	0.028284	0.0273308
ATP1B1	0.0335325	0.189548	-0.00796988	0.0738058	0.0673318	-0.430345	0.10616	-0.0114074	0.113779	0.00495083	0.0822772	-0.1692	-0.159405	-0.172973	0.246946	0.00476355	0.100035	0.058358	-0.16375	-0.460486	0.125327	-0.0907815	0.231127	0.120108	-0.0235303	0.273781	-0.0305904	-0.267411	-0.110056	0.222547	0.171866	-0.0796479	0.0256265	-0.174147	-0.311358	-0.0248461	-0.0108188	-0.0414939	-0.165784	-0.0234375	0.211851	0.153538	-0.0409871	-0.0929191	-0.172039	0.0363173	0.199312	-0.0248231	-0.0369244
ATP1B3	0.531321	0.0843583	0.375009	0.784926	-0.185985	0.332293	0.826478	0.505809	0.127402	0.0114773	0.0860729	-0.333827	-0.285753	0.248051	-1.24466	0.4103	-0.889212	0.248821	0.321869	-0.286959	0.0255683	-0.0910008	0.504101	0.806352	0.159741	0.282115	0.0962427	0.518583	0.768978	-0.0590094	0.219311	0.300253	-0.0103335	-0.803358	-1.14278	-0.0193994	0.468279	-1.10871	-0.400305	0.0658878	-0.28725	-0.330663	0.00921131	0.207491	0.0315046	0.682995	0.137151	0.222507	0.0038429
ATP2A2	0.152958	-0.112538	0.311446	0.24371	-0.0359269	-0.153849	0.0358629	-0.127262	-0.0916787	-0.103195	-0.0648098	0.0581575	-0.0446677	0.149308	0.21096	-0.00665523	0.00044784	-0.0735965	-0.168669	-0.0263484	0.323463	0.157339	-0.224548	-0.0495767	0.0732619	0.0807972	0.0902549	0.110658	0.0571763	-0.156161	0.0812178	0.0257847	-0.0717403	0.0773057	0.077832	0.0843274	0.17383	0.258608	-0.0120678	-0.178718	-0.180547	-0.20377	-0.231893	0.0630348	-0.123176	0.120849	0.17936	0.254546	0.00745898
ATP2A3	0.50056	-0.208868	0.452927	0.494232	0.349542	0.122119	0.0819041	-0.0805269	0.651365	0.0807756	0.554123	-0.255438	0.00798118	0.180205	-1.48917	0.0720007	-1.17604	0.0930433	-1.10699	0.0708678	-0.271338	0.284333	-0.368353	-0.0365721	0.0573433	-0.0434809	-1.47294	0.427422	0.329122	-0.416093	0.223903	0.0929735	-0.801714	-0.964192	0.554601	-0.621077	0.607727	0.637673	-0.44745	-0.240351	-0.840177	-0.0701398	0.13126	0.474257	-0.05915	0.128447	0.557596	0.0617949	-0.17199
ATP2B1	-0.195307	0.0318816	0.0274665	0.202875	-0.0118923	-0.0430225	0.126847	0.0528636	-0.0347447	-0.0994942	-0.224777	-0.0458262	0.118183	0.114943	-1.13202	0.0667007	0.0821466	-0.231219	0.561018	0.189172	-0.200639	0.296487	-0.211628	-0.0747921	-0.0202619	-0.113366	-1.3184	-0.150573	-0.108588	0.158609	0.0735914	0.0352783	0.434575	-0.414434	0.270715	0.113105	-0.116325	0.0450245	-0.0449318	0.0878459	0.00175758	-0.267468	-0.0613509	0.107511	0.0590053	-0.0810701	0.0722841	0.32243	-0.00682371
ATP2B4	-0.425907	0.112752	-0.201497	-0.249862	-0.0665079	0.200837	-0.0109119	0.443215	-0.554866	0.105668	-0.291081	0.189405	-0.207709	0.105	-0.630675	-0.278549	0.676015	0.042062	0.832317	-0.011519	-0.118274	0.118037	0.260488	0.192429	0.0810961	0.138736	-1.00339	-0.279711	-0.0315727	0.359357	-0.173559	0.115973	0.527336	0.796997	-0.194894	0.33868	-0.557327	-0.255856	0.0514591	-0.201948	0.474915	-0.342038	-0.484339	-0.0850334	-0.255671	0.0259934	-0.194261	0.578154	0.0362507
ATP2C1	0.203018	-0.674921	0.400716	0.21181	0.265072	-0.269568	0.164957	-0.17841	0.291575	-0.349357	0.195315	-0.179567	-0.166627	0.032267	-0.170067	-0.075462	-0.497479	0.090871	0.161884	0.373283	-0.00578561	-0.271975	0.02145	-0.233108	0.0131958	-0.0136397	-0.326438	0.394677	0.174155	-0.486991	0.12598	0.0494165	-0.613687	-0.752227	-0.0363677	-0.105042	0.232912	0.153511	-0.0420565	0.18254	-0.492441	0.341358	-0.0566938	-0.262461	-0.00247849	-0.0518017	-0.204531	0.0144776	-0.209546
ATP5F1A	0.139497	-0.0440854	0.182279	0.286417	-0.150458	-0.0917032	-0.243985	0.0868192	0.00991591	-0.0863747	0.187059	0.0504692	0.0214609	0.144943	0.29418	-0.116296	-0.0738729	-0.121678	0.270658	-0.0670794	0.0908536	0.209732	-0.186204	0.0400996	-0.0783595	-0.0423234	0.182424	0.0457323	0.0562987	0.118407	0.10497	0.0372402	-0.0155719	0.127496	0.275265	-0.247488	0.12379	0.347699	-0.00483205	-0.173722	-0.361679	-0.224984	0.159267	0.241287	-0.176124	-0.0792528	0.2642	0.120911	-0.109883
ATP5F1B	0.297046	-0.362868	0.321932	0.0884386	-0.263219	-0.126754	-0.185195	0.235285	0.070129	0.24124	0.259544	0.348484	0.219339	0.236045	0.38769	-0.039684	0.155864	-0.102813	0.328706	0.0344803	0.451543	-0.0510807	-0.124263	0.0683124	-0.0670341	-0.183497	0.358103	0.0458038	-0.0219306	-0.0870018	0.131842	0.055936	0.0809964	0.169945	0.250147	-0.138297	0.0258878	0.287495	-0.208839	-0.0871105	-0.138263	-0.203647	0.158072	0.296249	-0.0517664	0.0111463	0.348777	0.134626	-0.0936285
ATP5F1C	0.214952	0.106083	0.286917	0.355213	0.577113	-0.176808	-0.0714478	-0.212838	-0.389736	-0.17756	0.214657	-0.00551306	0.130928	-0.0463254	0.273415	-0.0242763	-0.163347	-0.158206	0.0989946	-0.238668	0.112394	0.244857	-0.108102	-0.0275845	0.238552	0.301559	0.574294	0.289867	-0.0391816	-0.0101259	-0.163758	-0.177053	-0.176955	-0.584353	-0.358307	0.152546	0.358602	0.0957126	-0.221805	0.00678125	-0.253521	0.386076	0.243628	0.135329	0.123431	-0.0375341	-0.152618	-0.450281	-0.118269
ATP5F1D	0.0678119	-0.00050056	-0.246067	-0.109361	-0.0443309	-0.508818	-0.264845	0.116728	-0.218125	-0.154528	0.222772	-0.105028	0.0470823	-0.110653	0.0215658	-0.351849	-0.0136242	-0.251108	0.188942	-0.0624965	0.120613	-0.136096	-0.421845	-0.0240173	-0.230294	-0.0890175	0.137632	-0.0399116	-0.019575	-0.0960893	0.0534902	-0.151509	-0.0794136	0.420078	0.332854	-0.446131	0.0195769	0.0689441	-0.166925	-0.157526	-0.138869	0.0459524	-0.152031	-0.173447	-0.250558	-0.1039	0.0488226	-0.163848	-0.102184
ATP5F1E	0.500453	0.61862	0.19679	0.189132	0.0848463	-0.459566	-0.21508	0.0652652	-0.0831123	-0.355692	-0.096484	0.306256	0.218181	0.225953	-0.710616	0.121713	-0.271037	0.0697906	-0.684833	-0.501309	-0.101243	0.446552	-0.141898	-0.158115	0.655108	0.381904	0.0932502	0.332492	0.262966	-0.425607	0.169541	-0.0607207	-0.452718	0.200907	0.122841	-0.278247	0.200763	-0.275248	0.257383	-0.158699	-0.297829	0.234883	0.331379	-0.391291	0.292809	-0.0642478	0.0361857	0.0399424	0.311483
ATP5IF1	0.0358739	0.423865	0.134818	-0.457993	0.354911	-0.126762	-0.896547	-0.39818	-0.183507	-0.755285	0.097336	-0.0583069	0.206632	0.0295804	1.90685	-0.795402	-0.884324	0.180258	0.137506	-0.0566637	-1.65004	-0.146757	0.188194	-0.763361	-0.135392	-0.548182	-0.282523	0.191663	-1.04852	-0.189875	0.503603	-0.467491	-0.194066	-0.502095	-1.35703	-1.32796	-0.30783	-0.532331	0.0639656	-0.271065	0.19839	0.850677	-0.0450539	-1.10797	0.548191	-0.203106	0.505525	-0.0504343	-0.698097
ATP5MC2
ATP5ME	0.0472975	-0.116471	0.184361	-0.0520979	0.151137	-0.368318	-0.242988	-0.436653	-0.210971	-0.570855	0.00340209	-0.326582	-0.164674	0.0145641	-0.193473	-0.150017	0.294438	0.248755	0.372823	-0.0855198	0.0387553	-0.20287	0.0908097	-0.293077	0.106126	0.204178	0.256264	0.118649	-0.0846512	-0.295113	-0.0936703	-0.156568	-0.107094	-0.169049	0.419884	0.36862	-0.163026	-0.32826	-0.00656285	-0.183316	-0.410706	-0.193817	0.285575	0.0388315	-0.0454894	-0.337743	0.0845929	-0.143182	-0.0618939
ATP5MF	0.989353	-1.27378	-0.470135	-1.21066	-0.159149	0.546076	0.522096	0.70937	0.147327	0.752815	0.851326	0.871354	0.527501	0.544404	1.19979	0.902654	0.928516	0.45149	1.06108	0.948161	0.86289	-1.05855	0.30572	-0.177901	0.613665	0.273017	-1.01414	-0.569452	-0.337012	-0.214484	-0.393463	-0.354799	0.0733261	1.87021	0.41288	-0.0895377	-0.509153	0.182535	0.781818	0.580834	-0.421569	-0.424758	-0.276307	0.217592	-0.217356	0.330834	0.299743	0.168775	-0.341722
ATP5MG	0.430744	-0.0495846	0.336721	0.697156	0.288003	-0.150084	-0.133013	0.403126	-0.167855	-0.342711	0.0375583	-0.0407036	-0.0422538	0.0378209	0.238101	-0.461642	-0.301257	-0.194639	0.0924484	-0.168027	0.732477	0.240564	-0.332949	-0.219805	-0.0843507	-0.00770422	0.0650098	0.0811319	0.266139	0.163524	-0.0866235	-0.113951	-0.115847	0.0811662	0.875693	-0.113192	0.34522	0.630994	-0.000794792	-0.0407844	-0.125711	-0.0746977	0.0706428	0.367833	0.12256	-0.188297	0.271955	0.131643	0.10176
ATP5MJ	0.181396	-0.0926335	0.586619	0.199972	-0.138067	-0.141429	-0.251658	0.0926814	0.328042	-0.336124	-0.289675	-0.597204	-0.0728594	-0.831945	0.299706	-0.726901	-0.133921	0.193643	-0.642884	0.631086	0.829275	0.636473	0.0691435	-0.25903	0.0501174	-0.0718518	0.579854	0.252502	1.01052	0.145331	-0.0873172	-0.18594	0.807997	-1.07487	-0.6008	-0.406813	-0.455027	-0.633786	0.0835616	-0.837426	-0.323703	0.560216	0.624835	-0.216906	0.102031	0.283505	-0.236169	-1.08614	0.00519777
ATP5MK	0.0232889	0.0233991	0.387303	0.423782	0.046004	-0.0657328	-0.426953	-0.173989	-0.22661	-0.0931974	-0.0159154	0.0120128	-0.114758	-0.0512429	0.281248	-0.305896	-0.406192	-0.268264	-0.439749	0.0582968	0.174363	0.0703115	-0.238583	-0.167755	0.0734991	0.271265	0.0698272	0.152269	-0.249909	-0.490529	-0.490696	-0.502432	-0.214022	0.396245	0.312405	0.0187125	0.291016	0.203968	-0.225247	-0.252724	0.123995	0.120668	0.149987	0.0133013	0.143221	0.00593726	-0.17556	-0.167669	0.0700073
ATP5PB	-0.0991008	-0.126309	0.465916	0.407324	0.127322	0.0877846	-0.0926253	-0.111024	-0.0226983	-0.450688	0.237303	-0.229012	0.194431	-0.00133919	0.174823	-0.163202	0.0500933	-0.181239	-0.214175	0.0726798	0.242155	0.0986682	-0.248784	-0.021492	-0.0438022	0.237502	0.386481	0.0645844	0.0637766	0.0842708	0.0126488	0.129398	-0.0622714	-0.605639	0.331148	0.034039	0.19278	0.240786	-0.00447916	-0.218829	-0.230747	0.0882795	0.230605	0.254551	0.152585	-0.110422	-0.423758	-0.0812395	-0.0922123
ATP5PD	0.203546	-0.20974	0.208063	0.143945	0.117925	-0.385185	-0.082505	-0.196864	0.131155	-0.0445471	0.521126	0.265376	0.169796	0.0852241	0.325583	0.012107	-0.010766	-0.102302	-0.0400033	-0.145476	0.251632	0.110687	-0.268983	-0.0941404	0.083323	-0.119241	0.258599	0.10006	0.00114658	-0.0364393	-0.124435	-0.0815335	-0.37922	0.027552	0.40603	-0.243217	0.088109	0.304805	-0.0397385	0.0369824	-0.42649	0.0509144	0.113387	0.252364	0.152833	0.0251111	-0.120502	-0.476327	-0.190932
ATP5PF	0.542486	0.113497	0.0533734	-0.854286	0.351374	-0.204246	0.338439	-0.540786	0.105729	-0.010409	0.15579	-0.217961	0.446871	-0.150941	-0.231153	1.01819	0.259618	-0.124343	-0.0163383	-0.246867	-0.0483166	-0.479786	-0.171965	-0.107763	0.179264	0.189621	0.482085	0.496206	0.229203	-0.385904	-0.640673	-0.798135	-0.337789	0.375406	-0.0921089	-0.0915214	0.0896312	-0.464276	-0.288619	0.0612368	-0.505198	0.512785	-0.482705	-0.133801	0.136307	-0.0573399	-0.353706	-1.00861	-0.290298
ATP5PO	-0.0905153	0.176223	0.105523	0.224938	0.121479	-0.273574	0.375497	0.0265374	0.0375032	0.142654	0.0215484	-0.168561	0.135991	-0.0976645	-0.103105	0.0178355	0.189591	0.0306844	-0.302739	0.185808	0.0191177	-0.0141726	-0.0441673	-0.109351	-0.0192569	0.197334	0.208468	0.0702758	-0.0193638	-0.0884979	-0.0364776	-0.123988	-0.136471	0.321365	0.403777	-0.144601	0.046344	0.358746	-0.0307833	-0.0798771	0.205246	-0.121195	-0.247816	0.103286	-0.0970263	-0.0948942	-0.256397	-0.355359	-0.138602
ATP6AP1	-0.511264	0.196581	0.0295383	0.0359466	-0.0937105	0.0160664	-0.336031	0.0876693	-0.213924	0.149951	-0.25391	0.0311137	-0.0509769	0.163136	-1.37438	-0.366448	0.378861	-0.268462	0.117627	0.0240301	-0.538269	0.265122	-0.369173	0.107004	-0.106765	0.263491	-1.46573	-0.0816773	-0.165016	-0.188981	-0.0369635	-0.0380694	0.0480062	-0.447145	-0.0157036	0.326203	0.141243	-0.30342	0.0788831	0.0974285	0.535612	-0.130485	0.160999	0.326896	0.0207591	-0.275059	-0.0893184	0.29396	-0.0781749
ATP6AP2	-0.658197	0.0583658	-0.381463	-0.147229	-0.172943	0.267758	-0.0830846	-0.129265	-0.412426	0.475955	-0.146687	0.0598517	0.015107	0.0660357	-3.04629	0.196703	0.282643	-0.0424679	0.545051	0.181707	-0.339882	0.112553	0.219444	0.0741524	0.260652	0.0869588	0.434968	-1.00344	-1.14217	0.0365752	-0.881952	-0.248588	0.42561	-0.319515	0.210922	-0.0503238	-0.876778	-0.316506	0.179776	0.410924	0.47663	-0.668357	-0.374546	0.189127	0.227756	-0.321663	-0.0912755	-0.153767	-0.0896167
ATP6V0A1	-0.330809	-0.0369914	-0.0328019	-0.163245	-0.169676	-0.137278	0.0559508	0.164505	-0.177022	0.323435	-0.00596139	-0.0244275	0.100921	0.078996	-2.50695	0.311234	0.499903	-0.014589	0.452552	0.00105259	-0.0366819	0.0521913	0.119972	0.17152	0.169803	0.196445	-2.63308	-0.0853509	-0.401716	0.0301285	-0.116883	-0.0870781	0.492372	-0.767884	0.131229	0.295047	0.131771	-0.0744458	-0.019232	-0.0485115	0.327929	-0.0807762	-0.0982104	0.0489864	0.0548691	-0.0983828	-0.42416	0.189806	0.00917156
ATP6V0C	-0.801283	-1.43528	-2.10089	1.25651	-0.556433	0.935105	0.759868	0.287713	-1.35192	1.10449	0.791768	0.763942	0.685829	0.248903	-1.42553	1.04315	1.49699	0.440409	1.03059	0.289216	0.834486	-4.05601	-0.37624	-0.800669	0.365538	0.941456	-4.08279	0.969229	0.269012	0.943741	-0.954516	0.355943	1.85758	-1.72751	-1.11325	0.178436	0.438491	1.02896	0.584569	0.070743	1.23374	-1.81792	-0.387266	-0.975696	-0.272242	0.803505	2.02426	-0.664147	1.45109
ATP6V0D1	-0.372262	6.33351e-05	0.0478274	0.167939	-0.181166	-0.163728	-0.011227	-0.334022	-0.25999	0.081924	-0.201701	-0.308528	0.0370702	0.276514	-1.75683	-0.00167784	0.245324	-0.276961	0.132195	0.0295466	-0.324355	0.184059	-0.222347	0.0711331	0.0649012	0.0847407	-1.8075	-0.274775	-0.382736	-0.0800342	-0.193451	-0.3974	0.433915	-0.028143	0.354802	0.0086877	0.143929	0.0682523	0.047838	-0.00565765	0.106541	-0.518924	0.105154	0.0701588	-0.0191841	-0.238772	-0.100119	0.15529	0.18352
ATP6V1A	0.0385166	-0.0840136	0.0891952	0.124501	0.00297941	0.259879	0.0876499	-0.0355161	0.1586	0.225127	0.198879	0.0173017	0.0859107	0.0503036	-1.27832	0.224367	0.102063	-0.0486993	-0.244312	0.0519827	-0.282704	-0.0344661	-0.131555	0.185787	0.0589746	-0.0124811	-1.37751	0.131759	0.127525	-0.085632	0.08424	-0.0331846	-0.225287	-0.524102	0.221567	-0.0851292	0.284808	0.234912	-0.0333022	0.0216656	-0.238946	0.0201891	0.179973	0.147854	0.0908763	-0.0597774	-0.0810743	-0.0121731	-0.0144474
ATP6V1B2	0.0754548	-0.0164921	0.354251	0.358271	0.0430683	0.0473778	0.00127313	0.198722	0.300696	0.0325736	0.0542441	0.0627451	-0.0617824	0.160945	-1.32869	-0.167004	-0.235782	-0.0843609	-0.208292	0.000196508	-0.34801	0.126032	-0.0811997	0.0490162	0.00547113	-0.0896491	-1.60467	0.058823	0.0322266	0.0727344	0.141037	0.0588516	-0.159133	-0.57036	0.0406721	-0.206947	0.183788	0.296739	-0.0836045	0.00905861	-0.136099	-0.26236	0.09819	0.162045	0.0557481	-0.132667	-0.350743	-0.0872038	-0.195006
ATP6V1C1	-0.043329	-0.0640848	0.281221	0.418054	0.195211	0.0444847	-0.152206	-0.213392	0.313489	0.0201585	-0.110391	-0.0877931	0.0291293	0.0029538	-0.675431	-0.0391044	-0.23582	0.129081	-0.230414	-0.0184497	-0.137291	0.0154923	-0.220204	0.11482	0.214122	-0.0264286	-0.82782	0.00296558	0.09072	-0.0570219	0.120609	0.0388782	-0.138044	-0.244997	0.242021	-0.164969	0.252374	0.330878	0.12332	0.0636594	-0.391932	-0.254652	0.00874274	0.00494713	0.0522894	0.122952	-0.321215	-0.22147	-0.0157794
ATP6V1D	-0.102856	-0.0533419	0.290737	0.45797	0.0528037	0.0109478	-0.177402	-0.0626462	0.161062	0.110639	0.191529	0.0285415	0.21912	-0.0729648	-1.49134	0.100628	-0.245669	-0.156545	-0.287854	0.136777	-0.350314	0.0890224	0.0274629	0.0808465	0.0757988	-0.036421	-1.63509	0.00673318	0.0565703	-0.146473	-0.0338859	-0.0192175	-0.347642	-0.944081	0.0427348	-0.118537	0.215812	0.213595	-0.0168317	-0.140266	-0.215118	-0.0686568	0.23724	0.232185	0.117404	-0.0400183	-0.129727	-0.274343	0.0879334
ATP6V1E1	-0.0193789	-0.0274887	0.106264	-0.158393	0.691053	-0.0526308	0.255664	-0.115965	0.188582	0.29804	0.101732	-0.159822	-0.196946	0.129573	-1.05849	0.0626222	-0.0647776	0.0328908	-0.331868	0.0355066	-0.113599	-0.320518	-0.283656	0.0797812	0.0115667	-0.304129	-1.12087	-0.188639	0.340941	0.101964	0.256854	0.041748	-0.379611	-0.343078	0.408509	-0.138654	0.0767776	0.315185	0.394101	0.422099	-1.07748	-0.467583	-0.0480566	0.0110139	0.0543965	0.193671	0.158895	-0.133125	0.106593
ATP6V1F	-0.101403	0.0924464	-0.00571475	-0.0545753	0.195469	-0.328188	0.56528	0.0292481	0.462523	-0.102495	0.231239	-0.401593	0.0173781	-0.175473	-2.6684	0.325336	0.144194	0.0543364	-1.09915	-0.0555157	0.00254315	0.0414691	0.0644598	-0.0477927	0.284064	0.164182	-1.21902	0.49225	0.63253	0.121144	0.0204263	-0.203123	0.158224	-3.15128	0.495687	0.0642962	0.504438	-0.606676	-0.139224	0.25473	-0.133788	-0.00652895	0.170554	0.108319	0.218272	-0.146962	-1.13084	0.109641	-0.287407
ATP6V1G1	-0.0398358	-0.0497507	0.0408682	0.372437	0.0505802	0.0106265	-0.106318	0.535877	-0.124306	0.211734	0.219743	0.361852	0.294622	0.176836	-1.39523	0.396742	-0.181487	-0.565545	-0.848891	-0.020927	-0.307244	0.0684225	-0.0213808	0.126858	0.181638	-0.123818	-1.66125	0.00346599	-0.0967915	-0.50063	-0.124965	0.0694482	-0.0989803	-0.789073	0.311951	-0.107922	0.175528	0.50357	0.016328	-0.0157262	-0.330138	-0.15356	0.513817	0.214359	0.245804	-0.0743496	0.332436	-0.0338657	0.0440913
ATP6V1H	0.149288	0.224261	0.270952	0.399004	0.0735589	0.139441	-0.0310784	-0.0166811	0.0701641	0.067037	-0.148202	-0.130779	0.01192	0.0372598	-1.59977	-0.13076	-0.265294	0.0109436	-0.287164	0.0129299	-0.360252	-0.0331071	-0.121684	0.0684295	0.160775	0.00205839	-1.51297	0.147859	-0.0127051	0.0600529	0.0598214	-0.00234844	-0.333066	-1.0128	0.281107	-0.0898672	0.204084	0.389153	0.0325461	0.0614104	-0.0529093	0.0257081	0.133314	-0.00479616	0.0909429	-0.0233908	-0.153054	-0.144681	-0.115021
ATP7A	0.334413		-0.0854491	0.658517				-0.103952	-0.681943					0.26359	-0.663944				-0.286673								-0.436109		0.215275		-0.21495			-0.905018	-2.62147			1.14811									0.224299	-1.10285	-1.3136
ATP8A1	-0.0628652	0.107421	-0.028983	0.252135	0.04108	0.0174187	-0.0721357	-0.143505	-0.183044	0.116822	-0.0701616	-0.0854769	0.184689	0.209423	-3.09569	-0.166567	0.546684	-0.234739	-0.447371	-0.060228	-0.315697	0.30704	-0.161235	0.0408234	0.0842108	-0.0696232	-1.41639	0.312336	0.0658953	-0.305392	0.0533355	0.095713	-0.0687182	-1.78891	0.752626	-0.0109953	0.225443	-0.00408132	0.113073	-0.170791	-0.361834	-0.147818	0.147794	0.260744	0.203303	-0.119889	-0.280698	0.148387	-0.121345
ATP9A	-0.290964	0.0271902	0.10097	-0.0236316	-0.0605166	0.0537351	-0.0641596	-0.100248	-0.388548	0.233924	-0.237975	-0.0613609	0.138027	0.214892	-3.34337	0.0804881	-0.0395933	-0.250467	0.233884	0.0543577	-0.263341	0.126305	-0.188063	0.0827438	0.0793615	0.109486	-3.34296	-0.244565	-0.466605	0.0866119	-0.254051	-0.100036	0.499179	-0.428103	0.142442	0.144585	-0.0108998	0.0228902	0.199801	0.0750191	0.198568	-0.206789	-0.000687203	-0.0320007	-0.0132485	-0.0473176	-0.251068	-0.323658	0.13093
ATPAF1
ATPAF2	0.654003	0.0656506	0.248929	1.14291	-0.0504897	0.378799	-0.11696	0.103174	0.160267	-0.69655	-0.136775	-0.10424	0.698177	0.505421	-0.462335	-0.374833	-1.03205	-0.20398	-1.51732	0.52771	0.418639	0.489982	-0.371251	-0.11046	0.224886	-0.118453	0.593769	0.284847	1.37991	0.322134	0.494669	-0.153862	0.288517	-2.22925	0.422998	0.186466	-0.0727753	1.07348	-0.140689	-0.135452	-0.911086	-0.647654	-1.0044	0.253325	0.071748	-0.23728	-0.274759	-0.751107	-0.0124695
ATRX	0.118726	0.0799268	0.279563	0.228202	0.0824894	0.00975214	0.0872802	-0.175174	-0.0447223	-0.124202	-0.616861	-0.236912	-0.0133448	-0.0942371	-1.17861	0.151667	0.51596	-0.756505	-0.486184	0.262026	-0.402812	0.195301	-0.165823	-0.153831	0.168749	-0.0228668	-1.29134	-0.376343	-0.348267	0.127485	0.137088	-0.183677	0.194835	0.101668	0.162634	0.121539	0.190092	0.062609	-0.363676	0.0801581	0.21976	-0.400815	-0.287662	0.139366	-0.075079	-0.0902702	-0.347496	0.329453	-0.0278213
ATXN10	0.163075	0.18118	0.0409508	0.256774	0.319144	-0.00670969	0.194971	-0.209078	-0.296411	-0.0414721	-0.266183	0.128441	0.162534	-0.0148467	-1.14329	-0.074718	0.130135	-0.119517	-0.138309	-0.217258	-0.345562	-0.00729471	0.103268	-0.0199633	0.125418	0.23072	-1.18949	-0.0695396	-0.0680787	0.106768	-0.0890048	-0.138865	0.151029	0.0722142	-0.356614	0.38194	-0.0650602	-0.164871	0.148567	0.219404	0.375791	0.0175416	-0.0974369	0.0460921	-0.0272233	0.0184125	-0.506495	-0.466158	0.172868
ATXN2	0.14497	0.125254	0.219924	-0.0594086	0.49595	-0.154107	0.389924	0.211141	0.360964	-0.144002	-0.0200918	-0.58877	0.0545058	-0.2589	-2.09181	0.483769	-0.224281	0.26208	-1.05506	-0.534133	-0.730358	-0.599933	0.373672	0.519909	-0.01656	0.416127	-0.675143	0.496804	-0.697342	-0.260374	-0.243348	-0.181738	-0.608687	-0.946992	-0.194983	0.273437	0.0278124	0.217249	0.128104	0.283323	-0.646764	0.3416	-0.0701356	0.193387	-0.0378211	0.158739	0.869788	1.3933	-0.142452
ATXN2L	0.0328261	0.270423	0.25089	0.100677	0.149734	0.417791	-0.192086	0.0421952	0.303854	-0.00948661	-0.238958	0.0126466	-0.155516	-0.186678	-0.453496	0.0547663	-0.000591246	0.264567	-0.236164	0.185154	-0.0996017	-0.201371	-0.0738583	0.15741	0.079511	-0.00550636	-0.361171	-0.0475136	0.00465124	-0.0542157	0.471474	0.242674	0.426814	-0.493006	0.0422362	-0.151872	0.0325513	0.181783	0.105149	0.0280658	0.332199	-0.194965	-0.0421075	0.199366	0.0542628	0.0941847	0.441826	0.725515	0.212435
ATXN7L3B	-0.31967	-0.703215	-0.411285	-0.159611	-0.376716	0.0739593	0.490251	0.291163	0.454416	0.097459	0.0265661	0.201878	0.304505	-0.010533	-0.291979	0.210487	0.366068	-0.0349832	0.0401053	0.023057	0.116173	-0.352674	-0.254326	0.25706	0.030579	-0.233891	-0.313909	0.145913	0.34663	0.177458	0.398566	-0.065322	0.335626	-0.29142	-0.767652	0.0769161	-0.356053	-0.373438	-0.0632755	-0.230908	-0.233902	-0.0634934	0.078991	0.47572	0.0311815	-0.135118	0.150241	-0.0199661	-0.256914
AUH	-0.0057986	0.233807	0.180408	0.243859	0.351959	-0.303173	0.154998	-0.117651	-0.18302	-0.046758	0.264627	-0.440198	-0.0483606	-0.207448	0.339316	0.0544755	-0.232688	-0.321359	-0.0969018	-0.179467	-0.0373114	-0.0270777	0.0030946	-0.00195396	0.0425739	0.0956999	0.595699	0.164503	-0.121344	-0.255832	-0.23616	-0.390216	-0.0782463	-0.0553705	0.355802	0.148241	0.325971	0.0783426	-0.556171	-0.0946428	0.119357	0.30396	0.128552	0.157446	0.0807128	-0.159247	-0.243506	-0.472867	-0.253249
AUP1	-0.284465	0.439825	0.319378	-0.391587	-0.261635	-0.0660559	-0.23136	0.0448256	0.0790223	0.142704	-0.360183	0.0946146	-0.446735	0.362448	0.218679	-0.380944	-0.174414	-0.143562	0.574038	-0.00221618	-0.0135894	0.29464	0.0565322	-0.173363	-0.0559932	-0.168587	-0.0759931	-0.141478	0.0626057	0.551886	-0.0296918	-0.304504	0.820913	0.486991	-0.0152515	0.208515	-0.394654	-0.384112	0.0169279	0.184773	0.0275258	-0.0601863	-0.0436261	-0.184853	0.115091	-0.00794334	0.117292	-0.353624	0.0502587
AVEN	0.710672	0.0452026	-0.350672	0.506515	-0.308075	0.437338		0.48475	0.27349	-2.16842	-1.73175	-0.658515	-1.96586	-0.242472	1.286	-1.49292	-0.19705	0.289755	-1.29826	-0.926958	0.233448	0.330586			-0.115172		1.46202	-0.525516	-0.872272	0.209476	-2.63829	0.508758	-0.12856	-1.06375	0.334893	-1.32473	-1.03352	-0.187015	-0.660247	-0.586947	-1.04027	-0.263676	-1.00667	-0.152081	-0.569752	0.193013	1.32863	1.45541	0.176934
AVL9	0.047146	-0.0467787	-0.248535	-0.0700509	0.0568809	0.127442	-0.00844875	0.255692	0.120785	0.383307	0.163543	-0.567566	-0.10698	-0.0891444	-1.29906	-0.0319109	0.0495825	0.1966	-0.171024	-0.0772272	-0.0342205	-0.219393	0.0241231	0.196507	-0.186341	0.0515383	0.811836	-0.0139564	0.0187602	-0.150483	0.204585	-0.102835	-0.131422	-0.12063	0.202291	-0.0688411	-0.108533	-0.0858173	-0.15743	-0.0582554	0.201514	0.0801294	0.327719	-0.110722	-0.100654	0.188491	-0.833483	-0.28246	-0.650571
AZGP1	-0.597352	0.681176	-0.0285673	0.194287	-0.445267	-0.0391267	-0.187517	-0.291363	-0.112437	-0.841987	-0.337106	-0.711755	-0.455926	0.0259564	1.35419	-1.04289	-0.349603	0.268267	2.53909	-0.00965955	1.87356	2.79422	0.193525	-0.498626	-0.545309	-1.03506	1.96018	0.277126	0.780412	0.649497	0.127732	-0.349856	-0.183401	3.84888	0.209604	-0.684765	-1.28221	-0.267023	0.645845	0.425279	3.67801	0.41932	-0.31387	-0.0465927	-0.606956	-0.426645	1.34957	2.3832	-0.034234
AZI2
B2M	-1.00961	0.253422	-0.725091	-0.965898	-0.319899	-0.193082	-0.0281967	-0.00033663	-0.716175	-0.130927	-0.902561	0.746075	0.496224	0.133379	-2.03354	0.222447	0.921201	-0.436354	1.17591	-0.0533462	-0.381572	0.184301	0.805694	0.374592	0.501649	-0.160043	-2.49556	-0.278811	-0.138235	0.356973	-0.0202527	0.541498	-0.107457	-1.23033	-0.363675	0.577172	-0.403084	-0.858623	0.851735	0.716119	0.844723	-0.721511	0.276276	-0.624189	-0.00322018	0.0447233	0.475771	0.546609	-0.103492
B3GALT6
B3GAT3	0.0640876	-0.0303335	0.349808	0.358046	0.0190368	0.138189	-0.0270378	0.094924	-0.0737548	0.0782034	-0.180317	-0.216385	0.0892512	0.190027	-1.86578	-0.0173405	-0.0814254	0.0564672	-0.0764071	0.12177	-0.178326	0.0312823	0.0799209	0.0386625	-0.101851	0.104754	-2.01319	-0.164818	0.0022467	0.315789	0.111777	0.111794	-0.00948193	-0.0900735	-0.356322	-0.0373813	-0.114088	-0.047071	0.1738	0.00453002	-0.173013	-0.0705514	-0.261321	0.00260834	-0.0390677	0.188144	0.350703	-0.145941	-0.144804
B3GNT9				0.662038															-0.533349		-0.564215									0.439557					-0.534748			0.248821	0.0124523								-0.131888	0.594201
B4GALT3	-0.669542	0.401759	-0.363666		-0.355902	0.109308	0.150435	0.0338745	-0.658749	0.669652	-0.170363	-0.0208575	-1.737	0.531257	-0.727487	0.578521	0.355702	0.107826	0.0753302	-0.158032	-0.286603	-0.0557449	-0.0637986	0.271571	0.109603	-0.0221258	-2.20002	-0.193004	-0.357956	0.315786	-0.240672	0.332496	0.479443		-0.349765	0.248789	-0.111809	-0.542033	0.482941	0.454096		-0.124332	0.205606	0.341134	0.420641	-0.976123	-0.681272	-0.0615171	0.0689432
B4GALT4	-0.138696	0.0242393	-1.09673	0.0974239	0.239076	-0.404984	0.271752	-0.227189	0.240139	-0.687192	-0.0228608	0.498863	0.533975	0.121985	-2.17052	0.140626	0.335957	-0.949613	0.105597	0.205029	-0.500867	0.43132	0.539599	0.50608	-1.00661	0.459723	0.37853	-0.636888	-0.57165	0.312098	-0.874463	-0.79561	-0.835608	1.11282	0.386091	0.53412	-0.464444	0.237224	-1.11195	0.50577	0.177726	0.428906	-0.583143	0.728319	-0.812474	-1.1537	-0.717844	-0.374122	-0.078071
B4GAT1	-0.573351	0.0189353	-0.181081	0.134775	-0.176762	0.422742	0.0223456	-0.125475	-0.363538	0.44667	-0.455236	-0.811898	0.351076	-0.0884878	-0.0411028	0.280318	0.354574	-0.161866	0.306313	-0.289265	0.130449	0.256768	0.0398128	-0.0610597	0.232343	-0.0924381	0.370763	-0.25453	-1.17434	-0.294978	-0.118076	0.122738	0.405684	-0.284229	0.66835	0.135516	0.406719	-0.215664	-0.0698768	-0.0485708	0.734076	-0.0273248	0.0952195	-0.134028	0.0497522	0.0748036	0.155074	0.00976443	0.0636634
B9D2	-1.40245	0.0942958	-0.79354	-0.748224	0.47207	-1.13994	0.315809	0.111574	0.327518	0.0140252	-0.183676	0.196945	0.567299	-1.56215		-0.0297984	-0.0927702	-0.584739	-1.23689	-0.00977804	-0.324824	0.860254	0.0480824	0.222449	-1.67755	-0.208656	-2.22857	0.118348	-0.293663	-0.157239	0.180104	-0.373421	0.065618		-0.148755	0.2358	-0.129143		-0.369939	0.186069	0.76911	0.00291421	-0.206964	0.562982	0.414782	0.114061	0.3815	0.637334	-1.27951
BABAM1	0.0769425	0.100355	0.00431314	-0.168822	-0.581355	0.0147518	-0.262794	0.0550356	-0.134998	0.0259333	0.160517	0.434675	0.000177686	0.332285	-0.302958	-0.565519	-0.467054	0.137813	0.316228	0.0267339	0.311891	0.16412	0.0255351	0.025531	0.399554	-0.340067	-0.4144	-0.44012	-0.201911	0.104026	0.0807856	0.523182	0.15127	-0.654052	-0.0501416	-0.160118	-0.0801342	0.219941	0.145227	0.137554	0.294728	0.137969	-0.103236	0.105411	0.0127069	-0.214139	-0.217781	0.164317	0.155529
BABAM2	-0.650007	-0.177164	-0.22637	-0.431979	0.150358	-0.399493	0.318082	-0.0901357	-0.126998	-0.117192	-0.264447	0.154912	0.025558	0.00916714	-0.493274	0.290409	-0.071577	0.214591	-0.185027	0.0768512	-0.0660266	0.0120848	0.34395	0.0495504	0.101917	0.122394	0.0806921	-0.279193	0.146322	-0.589953	-0.192815	-0.0357063	-0.312609	-0.264992	-0.83487	0.154932	-0.0200389	-0.0617533	0.27912	-0.0776869	0.254633	0.54597	0.296444	-0.00508716	-0.00882084	0.271005	-0.53744	-0.246558	-0.130956
BACC1	0.306722	0.356473	-0.384028	-0.30473	0.306844	-0.506424	0.468618	-0.506009	-0.078156	0.200858	-0.017664	-0.579382	0.210692	0.262574	-1.1646	0.468031	-0.111	-0.221289	-0.354709	0.151272	-0.411902	-0.22027	0.286659	-0.23837	0.00729566	-0.0119591	-1.05767	-0.224805	-0.345959	0.0691907	-1.02019	-0.207676	0.522214	0.521256	-0.123633	0.199245	-0.270242	-0.359736	0.198658	0.656426	0.150059	0.34375	0.154788	0.0588807	0.0944813	-0.575363	0.14387	0.574854	0.15734
BAG1	-0.0909263	-0.2008	-1.28152		0.312136	0.226248	-0.441138	-0.506757	0.0397261	1.21997			-0.671063			1.7156	-0.97085	0.00110442	-0.292401		0.169701		0.430438		-0.359233	-1.05209	-0.179643	-0.262883	-0.147753	0.50413		0.488987	0.862533			0.249024	0.526143	0.269327	-0.269962	0.682013		0.308514	0.984257	-1.25807	0.660151	-0.0156007			-0.195388
BAG2	-0.205275	0.193982	0.103651	0.208579	-0.178357	0.293409	-0.278565	-0.016897	0.160394	-0.0542116	-0.490031	0.254466	0.413495	0.344821	-2.15841	-0.192742	-0.125288	-0.511181	-0.114302	0.249769	0.121149	0.322877	0.000264302	0.0965526	0.0871832	-0.0302042	-2.07396	0.322267	0.160182	-0.140659	0.226615	-0.188405	-0.163641	-1.03746	0.173761	-0.0449727	-0.418879	0.28337	0.10475	-0.0806157	-0.0487216	-0.224345	-0.733813	-0.138288	0.140671	-0.0144097	0.447531	0.00639944	0.172134
BAG3	0.393195	0.317898	-0.407273	-0.873627	0.732254	-0.200201	0.396555	-0.36543	1.05663	-0.735343	0.190754	-0.246315	-0.0251391	-0.173709	-1.59694	0.417894	-1.00941	0.552133		-0.668624	0.0480782	-0.295445	0.204263	0.840146	0.415575	0.360716	-0.0522839	0.725096	0.362749	-0.832475	0.113036	0.237562	-1.83062	-2.1306	-1.19805	-0.790542	0.629331	-0.379472	0.429255	0.175655	-0.627998	0.540432	0.490431	0.126348	-0.444384	0.599159	-1.74479		-0.0910803
BAG5	-0.0730535	0.146954	0.295504	0.0917801	0.116385	-0.0891193	0.260988	-0.348352	0.157083	0.169485	0.167949	0.264171	0.067244	-0.298336	-0.442324	0.10334	0.0444265	0.19672	-0.205223	0.0836101	-0.118032	-0.54008	0.137126	0.0598701	0.0196792	-0.316693	-0.29283	-0.079015	-0.526521	0.377768	-0.556988	-0.293419	0.020337	-0.0192436	0.339753	0.286839	0.25094	0.214794	-0.0570182	-0.228527	-0.0934848	-0.0403924	-0.225552	-0.0632074	-0.103809	0.0485777	-0.199745	0.0914223	-0.122403
BAG6	0.0574718	0.0687395	0.00678431	0.0840879	0.195588	0.082036	0.187564	0.0127016	0.173395	0.121392	-0.0557968	-0.24574	-0.105062	-0.159367	-0.31221	0.0374546	0.44399	0.676625	-0.0885514	0.0359349	-0.241363	-0.111211	0.0357105	0.133226	0.0349409	0.187244	-0.370979	0.261777	-0.118179	0.162371	0.268835	0.204265	0.352574	-0.608629	-0.315095	-0.111841	-0.0234304	-0.202987	-0.0354729	0.0674853	0.0443062	-0.119691	0.0317874	0.00387248	0.0565504	0.207817	0.2903	0.437351	-0.0128603
BAIAP2	0.147732	0.228462	0.48343	0.261449	0.107282	-0.078063	0.254117	-0.128402	0.0942878	0.334783	-0.0265858	-0.347242	-0.0358818	-0.0292814	-1.15042	0.00306486	0.555429	0.143003	-1.04424	-0.210256	-0.41063	-0.0612267	0.243552	0.462371	0.260131	0.137974	-0.752235	0.375978	0.000537625	-0.266416	0.148738	-0.351072	-0.385228	-1.26011	-0.219958	-0.0771964	0.231658	0.335433	-0.193239	-0.270836	-0.12958	-0.0769718	0.097673	0.00897696	0.042145	0.199679	0.17146	0.558808	0.122322
BAIAP2L1		-0.269797	-0.0349183	1.37577	0.0146413	-0.113557	-1.02907	0.0731051	-0.0278046	0.395461	0.401264	-0.511914	-0.0265403	-0.149789	2.07679	0.495442	0.780703	0.724119	-0.0908264	-0.476255	0.295571		0.743969	0.460747	-0.494647	-0.967031	1.20923	-0.841337	-0.18885	0.355081	-0.117113	0.939444	0.345967	-0.044164	0.00452888	0.568293	-0.00173234	0.728356	1.12859	-0.425132	1.11949	0.00162741	-0.871808	-0.338888	-0.537738		1.48319	2.76386	-0.00722307
BAIAP3
BAK1
BANF1	0.11672	-0.481828	-0.290432	-0.60435	-0.0694245	-0.32012	-0.0025289	0.173488	-0.00233903	0.273779	0.334231	0.117775	0.357018	0.083632	0.6351	0.102564	0.238039	0.143496	0.539823	0.0455979	0.406125	0.0994589	0.0275952	-0.178453	-0.268739	0.0439009	0.394321	0.03238	0.212695	0.313532	0.400274	0.296738	0.227524	0.279809	0.0113662	0.0990653	-0.170833	-0.483573	0.0400992	0.200163	0.568138	0.138222	-0.218626	-0.0349969	-1.14879	0.164621	0.572276	0.0448035	-0.0634993
BASP1		-0.444329	-1.53051			0.922093	-0.671253									-1.19692						0.0897428	1.36939	-0.186387	0.390471	0.96851	-1.93483	0.889775	0.923361	-0.0432315	-1.34981	-0.172472	-0.337547	-0.146596	-2.00766	-0.196709	-1.2072	-1.85714	1.47401	0.0370979	1.55025	0.491495	-0.0230021	-1.76108	-0.390598	0.198681	-0.392595	-0.337938	-0.551669
BAX	0.201649	0.38134	0.0934784	-0.0938841	0.820439	0.360964	0.39786	0.254503	-0.475656	0.280294	0.423353	0.204545	0.449503	0.427731	-0.848824	0.262408	0.486357	-0.148931	0.607147	0.289114	-0.51486	-0.732364	0.359447	0.850253	-0.322578	0.0437414	-0.726509	-0.558364	0.400095	0.622742	-0.163867	-0.19272	0.777788	-0.105048	-0.154093	0.381539	0.146443	-0.615615	0.053835	0.259016	-0.371144	-0.820071	0.0946048	0.303959	0.239025	0.193882	-0.125033	0.239014	-0.0603125
BAZ1B	-0.388659	-0.12933	0.0759483	0.00333139	-0.321794	-0.105377	0.326074	-0.345264	0.259139	0.411848	-0.0498293	0.0874349	0.129874	0.580638	0.0759685	0.0856491	0.437193	-0.0109789	0.46226	-0.0101349	-0.0671709	-0.126673	0.0998925	-0.0669089	-0.18778	0.0616419	0.174272	-0.427804	-0.356319	0.46267	0.345885	0.457648	0.029874	-0.479456	0.327157	0.141519	0.012589	0.0898159	-0.00797696	0.219886	-0.342709	-0.281518	-0.209787	0.31803	-4.84735e-05	-0.296455	0.490315	0.83476	0.319306
BBLN	-0.0452289	0.0945734	-0.151847	-0.80918	0.508654	0.239266	0.477065	-0.692876	-0.0837301	0.321156	0.362121	-0.816305	0.518535	-0.341428		0.71517	0.291873	-0.159904	-1.10171	0.362007	-0.722474	-0.714946	0.377859	0.633449	0.617576	0.370114		0.145217	-0.680585	-0.373082	-0.392741	-0.386316	-0.438386	-0.938915	-0.907711	0.0262322	-0.234145	-0.756438	-0.0629688	0.0775837	0.397074	0.232504	0.410917	0.12097	0.489238	0.450009	-1.3087		-0.42666
BBS1
BBS2	0.118765	0.0724051	-0.299043	0.0182975	0.18809	0.461237	0.518305	0.0171414	-0.318405	-0.0988559	-0.188777	-0.473631	0.172235	-0.618619	0.591877	0.154738	0.252138	-0.310303	0.0970247	0.139883	-0.360241	0.0615862	0.32495	0.170473	-0.180823	-1.12546	0.35231	-0.437582	0.227556	-0.379748	0.255525	0.33481	-0.159936	0.826265	-0.785598	-0.379013	-0.385664	0.408096	0.194176	-0.19017	-0.0249161	-0.0267269	0.0610865	-0.0534309	-0.237653	0.358902	-0.363883	-0.58881	-0.512589
BBS4		-0.157702	-0.133792	0.58698	-0.746009	0.432409	-0.772331	-0.283726	-0.495276	-0.0678111			0.0862477	0.697291		-1.37201	0.500151	-0.835908		0.375938	0.227571	1.23014	-0.516548	0.0516537	0.271392	0.194745		0.40891	-1.24488		-0.228	-1.34529			-0.170065	-0.184035	-0.831946	0.856934	-0.100614	0.164405			0.616103	1.27183	0.623595	-0.484837		-0.0734821	-0.88022
BBS5	-0.100754	-0.377681	0.388825	0.596383	-0.253626		0.516495	-0.564224				-0.236891	0.0105216	0.548388			0.0737024	-0.788127		0.352845	-0.643796	0.500832	-0.499012	0.82791	0.184069	-0.364524		0.145072		0.191065		0.254055	-0.706257		0.39071	-0.482265	0.201224		0.806618	0.310149	-0.820708	-0.567189	-0.264197	0.32915	0.198627	0.112986	-0.0964431	-0.0274219	0.0661717
BBS7			1.28841				0.55312	-2.07547	-0.131318	-0.58379	0.404395					0.52376	-0.253877	0.579058		0.0243748								0.109813	0.0922273		-2.48098	-0.98779			-0.507909			-1.29527		0.617221			-0.322024		0.876892
BBS9	0.601621	-0.214256	0.414891	0.548312	-0.181958	0.316474	-0.557374	-0.107087	0.0290746	0.135403	0.211447	-0.114162	0.0880138	0.549322	-1.96718	0.248538	-0.151523	0.0266309	-0.591527	-0.242469	-0.356246	-0.0933559	-1.057	-0.0983969	0.0550129	-0.595485		0.223616	0.00565746	0.0433386	0.314617	0.250975	-0.224865		0.140319	-0.524472	0.49771	0.618534	-0.17691	-0.128976	-1.78484	-0.341095	0.424302	0.191014	-0.38648	0.398435	0.54644	0.529143	-0.353543
BBX	0.481389	-0.225731	-0.182219	-0.929474	-0.0734398		0.502623	-0.276024	1.58726	0.967439	0.774225	0.662259	-0.253059	-0.813317	-0.0632221	0.679204	0.483544	0.229484	-0.166374	-0.6357	-2.43515	-2.00117	1.08935	0.593391	0.662745	0.451706	-0.366733	0.0343957	-0.600788	-0.2097	-1.15187	-0.307614	-2.21026	-1.96842	-1.31993	0.102258	0.792638	0.528021	0.507783	0.481433	-0.171393	0.301257	0.501275	-0.686401	0.204501	0.143924	-0.4064	-0.0233544	0.0203761
BCAM	-0.355172	-0.0809688	0.0399106	-0.156736	-0.0678347	-0.174837	0.0577715	0.682593	-0.505065	0.317141	-0.23587	0.536188	0.159087	-0.0409831	-0.878615	0.0293156	0.18436	0.0945559	0.918322	-0.16035	-0.247241	-0.186042	0.218226	0.199554	0.171615	0.239262	-1.52659	-0.368345	-0.204007	0.142402	0.0340486	0.105192	0.46273	0.322803	-0.216765	0.197933	-0.476876	-0.149876	0.363651	0.0997452	0.243168	-0.380723	-0.0524961	-0.268575	0.0216355	0.1708	-0.351113	-0.203336	-0.0787086
BCAP31	0.159148	-0.0541377	0.0661467	0.0853132	-0.542835	-0.115023	0.116959	0.252861	-0.0861882	0.117714	-0.12965	0.200852	0.295173	0.0618238	0.50185	0.425536	-0.375002	0.0791971	0.0979271	0.223097	0.793942	0.3279	0.084694	0.213356	-0.121894	0.0539819	0.734523	-0.0917701	0.195727	0.400993	0.172937	0.229698	0.129588	0.688972	0.116204	-0.365715	-0.32967	0.154321	0.095369	-0.192222	-0.578526	-0.159529	-0.0912897	0.0655983	-0.294435	-0.178591	0.257935	0.472748	0.201012
BCAR1	0.00723973	0.249974	-0.192635	0.0550871	-0.237788	0.229591	-0.0130255	0.524457	-0.00303734	-0.254539	-0.235325	-0.617583	-0.170636	0.0415967	-0.460377	0.296791	0.203836	-0.00667589	0.879954	0.0181219	-0.522453	-0.186189	0.398365	-0.106324	0.0791308	0.312128	-0.253835	-0.337745	0.306779	-0.217468	0.233745	-0.193064	0.0201773			0.29998	-0.495959	-0.770009	-1.03534	0.0275425	0.106387	0.116702	-0.117652	-0.0430354	0.415649	-0.0692302	0.24827	0.760658	-0.0408985
BCAR3	0.529752	0.208785	-0.722733	0.029487	-0.662536	-0.551109	-0.177301	0.0289018	-0.587406	-0.0332298	-0.799239	0.493498	-0.169703	0.345725	0.173078	0.127096	0.945208	-0.362655	1.54679	-0.141063	0.227528	0.102799	0.0754477	-0.326314	-0.0844664	-0.305952	-2.27729	-0.451888	-0.515862	0.268015	0.12271	0.0221133	0.681356		0.0586688	0.402176	-0.793457	0.464847	0.554294	0.242185	-0.286014	-0.534006	-0.679037	-0.342637	0.0094157	-0.223615	0.619309	1.31265	-0.0748584
BCAS2	-0.268661	-0.495385	-0.719142	-0.443476	0.0494716	0.836559	0.600312	0.526925	0.284953	0.696452	0.91312	-0.336108	0.500516	-0.138565	0.24864	0.767039	0.530754	-0.11848	0.404946	0.864657	-0.696337	-0.0870142	0.0708268	0.27561	-0.0320196	-0.176118	-0.193046	-0.354195	0.187226	0.514846	-0.686717	-0.182103	0.296117	-0.286971	1.04267	0.190078	0.0647268	-1.70161	-0.255477	0.193211	0.153571	-0.139469	-0.836115	-0.419106	-0.451116	-0.129641	-0.350877	0.160617	-0.454653
BCAT1
BCAT2	-0.0822715	-0.441295	0.159128	-0.85099	0.0552722	-0.173786	-0.152018	0.555376	0.185967	-0.0444717	0.525998	-0.387915	0.224979	-0.250661	0.307075	0.115233	0.320462	0.429438	0.743124	0.458291	1.17714	-0.547309	-0.147976	-0.0376346	-0.0625256	-0.0289515	1.46597	0.38553	0.245723	-0.00425057	-0.171603	-0.146407	0.00507361	0.515453	-0.608759	-0.250555	0.137511	-0.415329	-0.135217	-0.375183	-0.407982	0.533727	0.112648	0.150674	-0.183952	-0.164949	0.227858	0.175308	0.0691358
BCCIP	-0.443692	0.0425469	-0.958605	-0.524752	0.140039	-0.124082	-0.21924	0.334124	0.245676	-0.433993	-0.283681	-0.00175497	-0.388907	0.0310325	0.824508	-0.0567189	0.0522287	-0.292751	0.0241178	-0.648089	0.693082	0.080346	0.316645	-0.294248	-0.247744	-0.192398	0.695396	0.0150359	0.0543652	-0.0522017	-0.553169	-0.244202	-0.516675	-0.459355	-0.61509	-0.0830751	-0.0840117	0.138436	0.347108	0.650966	0.0258773	-0.395218	-0.0670183	0.285054	0.13081	-0.485171	0.125295	0.448405	-0.0984925
BCKDHA	0.0475594	-0.0755071	0.231613	0.336822	0.312565	-0.306024	0.0373168	-0.0127903	0.121133	-0.105342	0.334863	-0.36721	0.0245092	0.0194348	1.05842	0.446933	-0.0275164	-0.110031	-0.675908	0.0299392	0.43354	-0.263881	-0.146791	0.0357184	0.11518	0.0993774	1.16832	0.190736	-0.0656922	0.000733696	-0.0941687	-0.310827	-0.290855	-0.194617	0.130479	-0.242126	0.553131	0.407904	-0.442435	-0.167061	-0.48927	0.0194548	0.117636	0.315503	0.0337897	0.239811	0.185264	-0.0446857	-0.0458576
BCKDHB	-0.173348	-0.305579	0.447823	0.326833	-0.0845289	0.0225591	-0.262592	-0.428954	0.0273735	-0.0521092	0.16838	-0.590792	-0.0934164	0.136362	1.0154	0.126663	0.0879315	0.0455014	-0.622227	0.257287	0.26029	0.0122654	0.015763	0.052865	0.0768576	0.121659	0.629361	0.0636236	-0.201961	-0.415267	0.0325761	-0.512005	-0.215977	-0.257931	-0.553341	-0.288787	0.300519	0.481978	-0.412601	0.0730789	-0.705313	0.353154	-0.0381731	0.397356	0.0982646	0.175253	0.193715	-0.0886317	0.0535322
BCKDK	0.194317	-0.134076	-0.103375	-0.155302	0.269812	-0.047151	-0.11156	0.345325	0.0270053	-0.15258	0.136112	0.118675	-0.182809	-0.636874	1.92484	0.0416781	0.381589	0.113056	-0.20741	-0.029933	0.543067	-0.0735227	-0.195566	-0.0330364	-0.11436	-0.102661	2.04588	0.161618	0.218043	-0.120182	-0.208313	-0.100871	-0.574408	0.208934	0.012777	-0.179212	0.219257	0.0516566	-0.330733	-0.318692		0.276113	-0.385404	-0.0237828	0.0429625	-0.163355	0.612628	0.431726	-0.0179349
BCL2L1	-0.105827	-0.540304	-0.0631878	0.201498	-1.71287	0.428128	0.14921	0.075916	0.545526		-0.350091	0.365159	0.133842	1.12651	1.50212	-0.331248		0.305203	0.154538	0.291617	0.866135	-0.619724	0.0313389	0.476194	0.299125	0.550828	-2.00485	0.591975	-0.904629	0.204744	-0.000835475	-0.361729	-0.825359	0.0136561	0.0436851	-0.0522053	0.460947	0.224769	0.868579	-0.0452694	-0.210072	0.354584	0.525851	0.277629	0.072098	0.28267	0.611646	-1.44846	-0.468952
BCL2L13	0.081988	0.118095	0.260791	0.0928526	0.355076	0.00729115	0.188784	0.113824	0.170635	0.225468	0.362253	-0.203248	-0.0551533	-0.00731964	-1.31679	0.166712	0.292567	0.268961	-0.307056	-0.25346	-0.412035	-0.356504	-0.0398923	0.393214	7.77321e-05	0.0173326	-0.437029	0.252215	0.047688	-0.513131	0.0921087	-0.0046557	-0.293561	-0.918275	0.179433	0.0242924	0.274945	0.244888	-0.169498	-0.168122	-0.167883	0.521884	-0.350222	-0.107042	0.0875643	0.317658	0.144263	-0.00517792	-0.040098
BCL2L15	2.51533	0.691393	-0.931338	-0.0120586	0.202621		-0.285295		-0.355684	-0.548487	-1.29352		-0.226191	1.04874	-0.33282	0.545987	-0.1193	-0.45634	-0.564956	-1.39054	1.3919	0.646558	-0.315885	-0.847894	-0.796941	-0.478553	1.89964	0.0563531	-0.0901803	-0.678093	1.03037	-0.108071	-0.448733	2.56639	0.470655	-0.0870509	0.638425	-0.0516696	-0.280333	0.604705	-2.04995	0.776355	0.69572	-0.482499	0.496514	-0.389131	-0.836391	0.334278	-0.885774
BCL2L2	0.101914	-0.28002	-0.133938	0.187116	-0.515298	-0.00769528	0.15929	0.111815	0.664854	0.0633839	0.181321	-0.0681688	-0.0978398	0.202516	0.138168	0.155096	-0.409782	0.219847	-0.0319929	-0.805676	0.646793	0.0817512	-0.107317	0.0430682	-0.0343608	-0.202289	0.58636	-0.0200584	-0.137759	0.165099	0.349129	-0.0225087	-0.203231	-0.513245	0.0815382	-0.131231	-0.11226	0.00317011	-0.739393	-0.0433378	-0.70063	-0.400439	-0.0958526	-0.00376408	0.0782062	0.0473633	0.586649	0.0451314	0.468886
BCL9	-0.511036	-0.261865	-0.130555	-0.30369	-0.457773	1.11997	0.0133996	-0.171058	-0.180217	-0.33333	-0.422913	0.161936	-0.248021	0.5009	-0.731965	0.338174	-0.53097	-0.11431	0.224958	-0.0307235	0.0138733	0.260956	0.185953	0.181761	0.108682	0.324813	-2.01537	0.0121132	-0.373935	-0.241668	-0.592007	0.0106568	0.198259	-0.669377	-0.59834	-0.0181454	-0.496377	-0.792721	0.111413	-0.252449	0.123137	-0.13375	-0.150665	0.273825	0.0997469	0.22682	0.233019	-0.401087	-0.56098
BCLAF1	-0.211624	-0.00422931	-0.0157607	0.205782	-0.0955676	-0.0250332	0.0629883	-0.145097	0.149223	0.304908	0.0166266	-0.254607	-0.14217	0.458218	-0.127574	0.117145	0.299041	0.0811434	0.0566889	0.163263	0.0391446	0.0314709	0.028906	-0.0254865	-0.127647	0.108308	-0.224965	-0.0596964	-0.239801	0.170333	0.0580015	0.124635	0.402736	0.284831	0.366724	-0.0298075	-0.34418	-0.0859887	-0.175867	0.189978	-0.102972	-0.0594468	-0.178121	0.113807	0.174886	-0.19848	0.184041	0.603214	0.179833
BCR	-0.378385	-0.114605	0.308635	-0.240547	0.484152	-0.514652	0.261272	-0.0833204	0.202558	0.261311	-0.215053	-0.137313	0.205878	0.217565	-0.742619	0.262061	0.430425	0.157381	0.48616	-0.0141299	-0.245544	-0.0813119	0.381766	0.104487	0.102402	0.255049	-0.885235	0.130951	-0.344853	-0.00835283	-0.0624341	0.00760763	0.398763	-0.930145	0.0232691	0.425254	-0.301282	0.221641	0.108598	0.292797	0.132913	0.031378	-0.47448	-0.435189	0.0871325	0.0162738	0.0977568	0.516504	0.280744
BCS1L	0.104253	-0.0904121	0.418885	0.314176	-0.695952	-0.111933	-0.457651	0.331813	-0.0811358	-0.356649	-0.0678933	0.318412	-0.238681	0.251971	0.513089	-0.109563	-0.245968	-0.65028	-0.730675	0.0136813	0.190623	0.130222	-0.368088	0.0174927	0.0550171	0.109921	-0.991656	0.165791	0.273878	-0.321645	0.363323	-0.00679688	-0.533102	-1.24128	0.312436	-0.250209	0.23084	0.264353	0.180026	-0.0920873	-0.205441	-0.0714834	0.247928	0.270633	0.0401669	0.246238	-0.404274	-0.936532	-0.247787
BDH1	0.313212	0.0076949	0.398131	0.622787	0.523579	0.145144	-0.0746375	-0.285756	0.454438	-0.452611	0.330718	-0.948132	-0.379134	-0.101974	0.183657	0.216223	-0.187076	-0.0207156	-1.11308	0.0812395	-0.149989	0.0629728	-0.103413	-0.118495	0.0212266	0.0147489	-0.969993	0.405674	-0.146522	-0.297741	-0.111428	-0.787093	-0.481549	0.618238	0.181448	0.0746824	0.434102	0.940034	-0.69585	0.0435787	-1.1897	0.232763	0.0375065	0.129232	0.128291	0.230733	0.449005	-0.352573	-0.0732129
BDH2	-0.772293	-0.505745	-1.8325	-0.216349	-0.969711	0.437164	0.79349	0.485379	-0.9681	-0.880797	-0.888542	0.54841	0.199714	-0.431588	0.990136	0.472936	-0.491117	-0.322907	-0.572367	-0.816631	0.639252	0.429708	-0.777087	0.440067	-0.850162	-0.624678	-0.034445	0.85276	-0.0761663	0.909205	-0.738299	-0.886931	0.120271	0.789444	-0.478237	-0.751676	-0.704449	0.255623	0.981432	0.196077	-0.963323	-0.50255	-0.556975	0.440844	-0.307141	0.409462	0.613813	0.277408	0.794046
BEND3
BET1	0.193337	-0.180749	0.25834	0.157373	0.283433	0.0304175	-0.29124	0.40436	-0.0391352	-0.0611896	0.0652413	-0.135535	-0.151831	0.203043	1.03876	-0.434332	-0.945776	-0.378965		-0.116571	0.0894141	-0.342243	0.102234	-0.0768111	0.149138	0.108679	0.807172	0.110786	0.112505	-0.381626	-0.22633	-0.18179	-0.207161	-1.10409	0.256407	-1.42583	0.357485	0.230772	-0.105005	-0.0204424		-1.40477	0.333163	0.325632	0.0868842	0.149665	-0.0710923	0.312678	-0.260244
BET1L	-0.494321	0.632288	1.58249	0.738768	1.18719	0.332695	0.629611	-1.32042	0.0225275	-0.0267623	0.125088	-0.691563	0.0579362	0.137633	0.419375	-0.112738	-1.43357	-0.683363	-1.98017	0.257431	-0.585754	-0.875822	-0.97907	-0.152099	0.341331	0.270706	1.43797	1.0523	-0.631818	-0.631524	-1.18065	-1.34562	0.00476646	-3.08539	0.0663687	0.20097	0.632829	0.959895	-0.864331	0.104086	-1.14575	0.52629	-0.925071	0.212211	0.3551	-0.388836	-1.21174	2.96657	-1.17977
BEX2	0.0401052		0.67797	0.0274114	-0.560952	-0.519601			-0.29186	0.625593	-0.727007	-0.101711	-0.898129	-0.0495685			1.27473	-0.505338			-0.669571			0.383832		-0.189371	-1.92718	-0.245758	-0.521675		-0.146178	-0.143353	0.553105	-1.98321			-0.51045			0.978356		-0.585323				-0.0767584	-0.352226	-0.527774	-0.0459469
BGN	-0.0989956	-0.222354	0.209457	0.22215	0.587804	1.17123	0.941245	0.367212	-0.0597341	0.012271	-0.148415	0.270185	0.593258	-0.567794	-1.86501	0.268928	-1.20635	0.0877075	1.02888	0.314473	-0.449948	0.6169	0.889622	0.92437	0.936137	1.14905	-1.83557	0.425425	0.0321911	-0.487993	-0.481472	-0.612162	-0.591318	-0.14867	-0.826137	-0.0714605	-0.262071	0.684111	0.708578	-0.278322	0.639355	-0.10743	0.614232	-0.219879	0.293856	0.462872	-1.19367	-0.829268	-0.338374
BHLHA15
BID	-0.566558	-0.307028	-0.66397	-0.288842	0.0479709	0.236654	-0.0107433	-0.226233	-0.356098	0.0288761	-0.10004	0.231468	-0.0521971	0.199388	0.314991	-0.639094	0.359571	0.2484	-0.239746	-0.670259	-0.820052	-0.354162	0.352329	0.0837918	-0.224571	-0.318994		-0.419363	-0.58009	-0.107791	-0.325537	-0.311227	0.000660378	-0.695763	-0.530279	0.134036	-0.58599	-0.586786	-0.135113	-0.126189	0.287177	-0.799516	-0.0590444	-0.664646	-0.0108298	-0.223156	-0.230607	0.180818	-0.128772
BIN1	-0.587485	-0.0993817	0.0145279	0.0309546	-0.0165919	0.213553	-0.0163526	0.0757487	-0.0607857	0.145028	-0.105245	0.202986	-0.135317	-0.125705	-0.636334	0.239418	0.543177	-0.0184801	0.245185	0.0836874	-0.0171858	0.0568646	0.14105	0.0955131	-0.0811408	-0.110956	-0.236907	-0.0680514	0.0684788	-0.492638	0.178005	0.118874	-0.423262	-0.299952	-0.344086	-0.187533	0.295775	-0.16272	0.0656479	-0.11403	0.0985417	0.112733	0.0689334	-0.138311	0.121963	0.293766	-0.852827	-0.283424	-0.11808
BIRC2
BIRC6	-0.337719	-0.130101	-0.122118	-0.2151	-0.0109755	0.0269919	-0.0654267	-0.192501	0.541692	-0.0880282	0.515173	-0.0858329	0.0111956	0.155572	-0.699344	0.0991534	0.356002	-0.108452	0.115149	0.336593	0.0415463	0.0360386	0.0187841	-0.197022	-0.147189	-0.210963	0.0972298	-0.470921	-0.312003	0.174719	0.187528	0.0483513	-0.35665	-0.279934	-0.490273	0.295241	0.234656	-0.172084	-0.155394	0.072582	0.239169	0.219484	0.156049	0.221561	0.397105	0.0447912	-0.580534	-0.783812	0.0500772
BLMH	-0.0858912	-0.715449	-0.804999	-0.595903	0.523029	-0.249836	0.033131	-0.692827	0.0460856	0.0340035	0.519661	0.0222799	0.726403	0.349702	0.829306	-0.0209482	-0.420055	0.0876756	0.741467	0.161864	-0.116808	0.146985	-0.549952	0.17733	-0.282785	0.503699	-0.935877	0.225429	0.184367	-0.260348	0.345992	0.0639817	-0.705289	-0.0274634	-0.323468	-0.530423	0.0445583	-0.294034	-0.0859244	0.02405	0.554701	0.00753476	0.0940069	0.0631699	-0.149555	-0.295013	0.157775	0.640479	-0.0375873
BLOC1S1	-0.363416	0.534396	-0.552247	0.288471	0.254084	0.0163914	0.443228	0.293091	-0.164203	-0.546861	0.271689		-0.0751304	0.0205982	-0.735036	-0.138715	0.462954	-0.274684	-0.350304	-0.983823	-0.692785	-0.0588408	-0.159564	-0.193332	-0.148683	-0.846785	-0.232706	0.00352783	0.110594	-0.185089	-0.538714	0.15917	0.0919028	-1.1111	-0.344467	-0.195366	0.213228	0.35442	-0.0192241	0.160633	0.38567	0.158272	0.230324	-0.0586958	0.0646272	-1.09226	0.124211	0.127937	0.100275
BLOC1S2	0.755327	0.676027	0.746075	1.09463	0.171799	0.286887	-0.461815	0.279483	0.26715	-0.535765	-0.73151	-0.464552	-0.417393	-0.257631		-1.11937	-0.507689	-0.109521		-0.47033	-0.247563	-0.322336	-0.169646	-0.0250417	0.122897	0.365121	0.202995	0.413867	0.350333	0.0999531	-0.138646	0.142525	-1.8075		-0.861739	-0.225861	0.23136	0.24706	-0.012066	0.160566	-2.21461	0.0398167	-1.59839	-0.49505	0.28205	-0.354966	-1.04047		-0.330387
BLOC1S3	-0.377589	-0.281185	-0.304614	-0.260867	0.39167	0.0830262	-0.167416	0.198914	-0.157734	-0.239165	-0.115634	0.288555	0.660136	-1.41279	-0.367834	0.651309	0.448012	0.125413		0.182172	0.263506	-0.975069	-0.526647	0.102693	0.190519	0.504565	0.514381	0.171402	-0.265628	-0.824629	-0.099969	-0.0585737	-1.24434	-1.79136	-1.48529	0.377867	0.302738	-0.370045	0.12928	-0.294241		0.0746429	0.184965	-0.333156	0.505756	0.296207			-0.389162
BLOC1S4	-0.539999	0.120758	-0.247345	-1.0553	-0.254531	0.233099	0.459241	0.194303	-0.120965	0.00152708	-0.099986	0.135705	-0.285827	-0.611706	0.167608	0.230416	0.134606	0.0729296	0.355797	-0.0294597	-0.0641094	-0.633332	0.162625	-0.330313	-0.333983	-0.191173	0.278238	-0.154925	0.249639	0.304945	-0.486381	0.181655	0.274425	-1.60119	-1.37517	-0.225512	-0.0647629	-0.41848	-0.0883077	-0.35306	0.257278	-0.236063	-0.064097	0.148717	-0.066003	-0.241871	-0.706122	-1.24535	0.285589
BLOC1S6
BLTP2
BLTP3B	0.438758	0.0396342	0.202933	-0.836892	-0.198385	0.125862	0.537362	1.00748	0.222905	-0.281691	0.480859	0.3095	0.296934	-0.305854	-2.01823	-0.255168	-0.530735	-0.234845	0.612918	0.236917	-0.938689	0.190162	0.53444	-1.09494	-0.0054423	-0.102654	-1.07588	0.0708071	0.915852	0.113901	-0.413917	0.154798	-0.298248	0.0726739	-1.38989	0.110929	-0.533552	0.335893	0.225494	0.523831	0.264067	-0.540945	-0.0215675	-0.926891	-0.449576	0.286195	-0.668569	-1.45921	0.12874
BLVRA	0.519707	-0.0811397	-0.447332	-0.0931144	0.108861	0.189944	0.372908	-0.121278	-0.32817	0.310428	-0.0354184	0.70877	0.196712	0.233648	0.174976	-0.00794978	0.731188	0.111143	-1.2061	-0.315664	-0.0379493	-0.0789857	0.278134	0.578128	0.352951	0.479759	-0.249094	0.63463	0.0199148	0.29468	-0.0112445	-0.336716	-0.705957	-0.712141	0.374735	0.218422	0.0608092	-0.498848	0.782869	0.47281	0.717881	0.151571	-0.246967	-0.298996	-0.298651	0.477637	0.163652	0.036533	0.0286575
BLVRB	-0.493283	-0.724424	-0.0593706	-0.693196	-0.122988	-0.453492	-0.091678	-0.0940094	-0.0458632	-0.0186082	0.0240874	-0.0774694	-0.31246	0.488376	1.00432	-0.331038	0.111278	-0.0251578	0.887585	-0.219343	0.367728	0.263484	0.00106396	0.0944231	-0.334489	0.205039	1.29285	0.838728	0.533215	0.353829	-0.182327	-0.10168	-0.332711	-0.289477	-0.64173	0.0996269	-0.403893	-0.53525	0.288331	0.194433	0.286856	0.42685	-0.1484	-0.201739	-0.23673	0.0357222	-0.0914271	0.0232503	0.169878
BMI1	0.387061	-0.0342088	0.190018	0.129433	0.250855	-0.180427	0.109782	-0.110975	0.536174	0.122383	0.0804626	0.0253051	-0.15708	-0.270669	-1.31525	0.0585004	-0.383037	0.11056	-0.726977	-0.0832301	-0.334846	0.154035	0.0674786	0.0571649	0.0499708	-0.0375278	-0.855311	0.042013	-0.0959195	0.255741	0.397332	0.564291	0.0916565	-0.802159	-0.123935	0.0474395	-0.0253518	0.270922	-0.460507	0.171558	0.377667	-0.17041	0.734535	-0.205191	0.195092	0.689259	0.844942	-0.495279	-0.402832
BMP2K
BMPR2
BMS1	0.258986	0.236198	-0.365621	0.352452	-0.30817	-0.467463	-1.99246	-1.01779	0.501027	-0.00193214	-1.21386	0.878614	-1.15886	-0.731208		-0.110035	-0.597091	-1.7016	0.751568	-0.160387	0.981562	0.416113	0.525618	0.404353	0.620325	0.0470286	1.15153	0.0427763	0.124423	-0.37187	0.179939	-1.87326	0.355745	-2.34121	0.0706763	-0.137858	-0.168515	-0.00893123	0.345071	0.222278	-0.832908	0.0376915	-0.0897071	-0.510493	0.134504	-0.691193	-1.14355	-0.63495	0.168977
BNIP1	-0.348837	-0.131378	0.132958	-0.180519	0.337457	-0.19787	0.329893	-0.0529828	-0.3784	-0.130689	0.0274679	0.419942	-0.260043	-0.344231	0.23195	-0.161011	-0.366201	-0.0987375	-0.971519	-0.208487	0.0328437	-0.0714858	0.170932	0.0696524	0.122455	0.300459	0.0782019	-0.31996	-0.052669	-0.439312	-0.0465271	-0.2027	-0.0769271	0.388754	-0.191663	0.286544	-0.490067	-0.166036	-0.468398	-0.313719	0.551869	0.113107	0.311941	0.0405864	-0.454642	0.089079	-0.312551	0.165075	0.0841046
BNIP3L
BOD1L1	-0.0328786	-0.0146093	0.117919	0.0301425	0.13543	0.886668	-0.00715509	0.227533	-0.161446	0.811541	-0.0650489	0.103984	-0.135367	-0.501649	-1.39668	0.0189506	-0.0729742	-0.807068	-0.474172	0.392934	-0.589464	0.229684	-0.0501551	0.381605	0.055288	0.75624	0.325919	0.104785	-0.39052	-0.616684		0.0457374	0.14315	-1.59475	-1.45592	0.379496	0.314553	-1.133	-0.14491	-0.949141	-0.309919	0.00257736	-0.372909	0.0930673	-0.324355	0.284554	0.205878	0.757061	-0.427623
BOLA2; BOLA2B	-0.0603196	-0.0969583	-0.656883	-0.392924	-0.462355	0.0191965	-0.0324426	-0.125373	0.167645	0.25492	0.242479	-0.0206582	0.195842	-0.111869	-0.315939	0.463353	0.246714	-0.270448	0.0644063	0.105955	0.407332	-0.0267485	0.101669	0.155664	0.309392	0.0553908	-0.628195	0.293065	0.315307	0.278136	-0.328425	-0.0868634	-0.434613	-0.582991	-0.308105	0.0191458	0.00821451	-0.0190452	0.0704662	0.233151	0.0900931	0.264301	0.188994	0.093388	0.11671	-0.0817811	-0.0740704	-0.456859	0.0939205
BOP1	0.172606	-0.122139	-0.719274	-0.141517	-0.237181	-0.00898141	0.194287	0.366721	0.150627	0.0524344	0.604624	0.273503	-0.263133	0.0136162	1.19778	0.230253	0.717099	0.534051	-0.00451651	-0.190946	-0.261987	-0.452539	0.612555	0.19235	0.117303	-0.120198	0.31563	-0.119589	-0.119022	0.20595	-0.0626598	0.139417	0.189773	-0.846822	-0.777807	0.349367	0.11152	0.300564	-0.180599	0.0188083	0.113043	-0.053036	-1.40815	0.196492	-0.00880273	-0.407922	0.433901	-0.23706	-0.103827
BORCS5	-0.131115	0.738381		-0.191685	0.71831	0.0904978	0.365602	-0.418501	0.298651	0.450365	0.709598	-0.459258	0.122412	-0.842043	-1.0919	0.583399	-0.385185	-0.497314	-0.515936	-0.590896	-0.298611		0.400383	0.154446	0.121898	0.258467	0.357121	0.266356		-0.168053	0.0555915	0.0824232	-0.106581			0.32008	0.318219	-0.420631	-0.659351	-0.229534		0.263766	-1.94836	-0.164699	0.227934	0.132699		-0.66498
BORCS6	-0.0507002	-0.0824289	-0.225436	0.282312	0.277922	-0.342193	-0.452597	-0.0688289	0.0808799	0.0391892	0.182878	-0.190871	0.125861	-0.212014	0.975324	0.207477	-0.104216	-0.0469384	-0.303334	-0.226967	-0.998283	-0.3338	-0.229079	0.0674234	0.416167	0.0338448	-0.00865592	-0.106314	-0.0935553	-0.144633	0.213155	0.251446	-0.392282	-0.630062	0.255421	0.163126	0.182698	-0.302095	-0.6362	-0.0581514	-0.457373	-0.327609	-0.211895	-0.384115	-0.0212168	0.416655	-0.631392	-1.75252	0.171437
BORCS7	-0.00499477	-0.353528	-0.196449	-0.153718	0.0580917	-0.0407194	0.235936	-0.0455029	0.115634	0.0779261	0.121566	-0.0476874	0.0794331	-0.253872	0.720886	-0.0783838	0.364769	-0.132246	-0.347539	0.229036	-0.423681	-0.128707	-0.122444	0.116657	0.198928	0.10016	-0.018599	0.214042	-0.033713	-0.442174	0.121006	-0.313657	-0.67631	-0.761842	-0.253314	0.085694	0.00295957	0.165154	-0.15281	-0.139848	-0.191257	0.0452265	-0.0379746	0.180308	0.0946932	-0.30639	-0.441579	-0.229205	-0.341548
BORCS8
BPGM		-1.40037		0.0843238	-0.298747		0.551184															-0.378901	0.42667	0.265381	0.263867	0.41838	-0.504216	1.28966	0.671555	0.408126	-1.39775	-0.430871	-2.43864			0.1265	-0.425195	-2.71302	0.151469	0.306899	0.32786	-0.442255	-0.525223	-0.332173	-0.155193				-1.66541
BPHL	0.00579946	0.0463868	0.66419	0.490899	0.373255	-0.631615	-0.0266259	-0.0702176	0.644521	-0.390191	-0.27086	-1.16972	0.185625	-0.141732	-0.290408	0.0513251	-0.592506	0.255505	-0.760236	-0.143302	-0.0790446	0.211121	-0.102265	0.112251	-0.0889511	0.228124	0.873209	0.314168	-0.431397	-0.0500824	0.0905853	-0.295006	-1.31456	0.719929	0.252129	-0.363562	0.361348	-0.027889	-0.0666944	-0.398795	-0.39761	0.366246	-0.54905	0.132571	-0.667949	0.269963	0.0612838	-0.0339847	-0.524712
BPNT1	-0.0636919	-0.140025	-0.256839	0.0348409	0.735618	0.627671	0.0932293	-0.851885	-0.268183	0.353998	0.326163	0.268046	0.56425	0.499274	-0.46445	0.177897	0.377178	0.0266024	-0.163537	-0.0431622	-0.945084	-0.222784	0.223923	0.549263	0.47023	0.506333	-0.689292	1.05499	0.381379	0.158694	-0.520216	-0.501601	-0.561895	-1.05727	-0.798763	0.00441689	0.0891263	-0.358489	0.302045	0.243426	0.0997599	0.286376	0.165919	0.457645	0.368905	-0.364506	-0.466112	-0.55547	-0.553073
BPNT2	0.192808	-0.0871941	0.448049	0.599526	-0.194162	-0.379183	-0.00276604	0.44352	0.174282	0.178583	0.209451	-0.34114	0.20207	0.316143	0.603921	-0.103887	-0.707377	-0.108673	-1.00324	-0.0600831	-0.0166653	0.0297775	-0.852254	0.23335	0.301099	0.0730438	0.647285	0.425232	0.222758	-0.153881	0.170569	-0.103967	-1.06324	-0.941078	0.461722	-0.310052	0.2204	0.456181	-0.316161	-0.17293	-0.344564	-0.142347	-0.289403	0.338036	0.211025	0.396258	0.425083	-0.26181	-0.145894
BPTF
BRAF
BRAT1	0.166858	-1.04249	0.204754	-0.85137	0.722926	0.800413	0.50699	1.6244	0.142158	1.4526	0.598026	1.15255	0.440095	1.15436	-0.127894	0.648077	0.927005	1.37596	0.232132	1.39218	0.803485	-1.03441	-0.970606	0.21481	-0.198081	0.191874	2.37375	0.869974	-0.0851425	0.241497	0.274691	-0.160727		0.951897	0.597886	0.13046	0.935161	0.0537575	-0.619705	-0.385976	0.304055	0.945302	0.260922		0.0208255	0.220427		-0.783932	-0.366824
BRCA1
BRCC3	-0.0362529	-0.197119	0.144752	0.158506	0.0547801	-0.0566851	0.03693	0.320932	0.118869	-0.135499	-0.174845	-0.117823	-0.118755	-0.0862741	1.06602	-0.251555	-0.0717182	-0.078686	-0.390568	0.458036	0.378229	-0.202903	0.193788	0.724532	0.0454466	0.16046	0.195959	-0.0248016	0.0458916	0.418865	-0.500742	0.132485	-0.0292149	-0.021517	-0.431426	0.259711	0.226099	-0.420546	0.160463	0.105002	0.362738	0.359238	-0.34078	0.120196	-0.164208	-0.529669	-0.130198	0.322544	0.0564191
BRD1
BRD2	-0.89741	0.243796	-0.821412	-0.333676	0.114964	-0.0848812	0.542003	0.0811869	-0.0459251	0.51569	0.915193	0.219785	0.0734161	0.648908	-0.0644785	-0.134256	0.742399	0.421977	0.436359	0.389792	-0.748575	-0.680387	0.499383	-0.221991	-0.0447183	0.0259981	-0.281291	0.33211	0.390192	0.0576306	0.187528	0.177924	0.333581	-0.120181	-1.78438	0.647131	0.107353	-0.270902	0.342614	0.581068	1.0752	0.151736	-0.497491	0.347328	-0.21874	-0.391335	0.280754	-0.253521	0.220386
BRD3	0.217014	0.482115	-0.128533	-0.978404	-0.26199	-0.00908572	0.134522	0.0186754	0.346127	-0.110863	0.145984	-0.221879	0.0937861	-0.0283071	-0.320871	1.02984	1.12007	0.273635	-0.246806	-0.277825	-0.605735	-0.0136429	0.563739	-0.770945	0.16665	-0.17022	-0.436515	-0.553478	-0.73312	0.0978898	-0.203974	-0.00368709	1.36889	0.636186	0.739748	0.021217	-0.63573	0.141431	-0.135055	0.47637	0.341475	-0.437158	-0.491704	0.0571756	0.0454002	0.00326166	-0.178904	0.504121	0.336029
BRD4	0.359484	0.359615	-0.441841	-0.0782325	0.142382	-0.619886	-0.334387	0.55499	0.827041	-0.100033	-0.967033	-1.48791	0.0119117	0.0658837	0.0988378	-0.266767	0.185444	0.247419	0.183264	-0.292397	-0.162692	0.221211	-0.697004	0.646117	-0.493217	-0.299658	-1.67631	-0.297477	-0.442536	0.106627	0.203564	0.405704	0.575497	-0.342117	0.282066	0.493344	0.006494	-0.133556	0.0603176	0.32554	0.803712	0.549362	0.0519748	-0.233127	-0.0414021	0.34004	0.589657	1.05122	0.341362
BRD8
BRD9
BRF1
BRI3BP	-0.246364	0.318299	-0.366224	-0.389319	-0.200652	0.121957	0.032584	-0.267371	-0.349141	0.246645	-0.388942	0.428615	0.139376	-0.107291	-0.366759	0.0617706	-0.175264	-0.079241	0.351907	-0.000133393	0.0130399	0.139213	0.0424556	-0.00917315	0.207919	-0.163389	-0.463593	-0.545645	-0.0335715	0.606969	-0.087103	0.262377	0.325681	0.320521	0.0182659	0.194502	-0.243862	-0.337757	0.192711	0.0157177	0.279518	-0.358912	-0.205442	-0.303735	-0.0305985	-0.0176901	-0.0329515	-0.0740963	0.176644
BRIP1
BRIX1	-0.475279	-0.116712	-0.237144	-0.0282318	-0.0651777	-0.00735712	-0.150477	0.4286	-0.152759	0.204264	-0.228688	-0.612736	-0.0902729	-0.0713085	0.727425	-0.555024	0.414763	-0.317592	0.171508	-0.00753562	0.95377	0.161687	-0.456925	-0.449249	-0.278763	-0.11476	0.365314	0.100434	0.226329	-0.0727814	-0.0545197	-0.141225	0.440027	0.250936	0.792724	0.191502	0.321073	0.78282	0.024973	0.0199834	-0.217032	0.101615	0.350504	0.508562	-0.0361697	-0.710221	0.215189	0.279703	-0.368244
BRK1	0.272022	0.0346675	-0.242816	0.22201	-0.0396779	-0.124899	-0.243449	0.524143	-0.162986	0.193955	-0.084936	-0.304427	0.00990476	-0.127976	-0.75314	-0.0941421	0.404776	-0.72665	-0.0926575	-0.294519	0.279358	-0.0142842	-0.140382	-0.314772	0.341357	-0.208228	0.124127	-0.321038	0.48073	0.0375487	0.224029	0.246075	0.324343	0.29303	0.201923	-0.428566	-0.663985	0.258198	0.0712444	-0.0203698	0.425563	-0.0466732	-0.0575939	-0.0612996	-0.351133	0.130255	0.0537076	0.348007	-0.497576
BROX	-0.3155	0.113929	-0.0742097	0.231168	-0.0876514	0.0569767	-0.061407	0.242554	-0.0343347	-0.00395243	0.0370186	-0.0612078	-0.128732	0.235776	-0.0236464	-0.168706	0.0810682	0.242223	0.503031	0.110934	0.449649	-0.0421289	-0.0255216	0.0708095	0.0432087	0.0822041	-0.209619	-0.217156	-0.273602	0.0408126	0.0635883	-0.156886	0.190381	0.847439	0.308411	-0.155575	-0.092566	0.0952475	0.0414744	-0.0298749	-0.142338	0.0937876	0.0409846	-0.23957	0.0450467	-0.249449	0.315073	0.317294	0.0243963
BRSK2		-0.152199	0.104566	-0.102658	-0.0787953	-0.862943	0.302022	0.249183	-1.1163	0.534276	-0.343435		0.0773657	-0.76358		0.332828	1.39279	0.535117		-0.15925						0.373264	0.111172		-0.967655	0.697253		-0.0682355				0.352579			-0.313139		-1.62701	0.122112	-0.258237	0.840922
BSDC1
BSG	0.250309	0.144807	-0.263682	0.0233442	-0.0685917	0.344568	-0.0489192	0.369399	-0.0333564	-0.253709	-0.0419816	0.148752	-0.377479	-0.121279	2.26356	-0.309357	-0.246796	0.0467504	0.962275	0.0512178	0.921909	0.421379	0.266093	-0.0739491	-0.196066	0.150645	1.89233	-0.0662302	0.110267	0.461789	-0.143258	0.320977	0.283674	1.61792	0.0144741	-0.23589	-0.358329	-0.0403107	0.0486366	-0.0913699	0.0104737	0.285006	-0.138744	-0.448083	-0.348043	-0.114432	0.685804	1.28984	0.00674587
BSN	-0.191503	0.030909	0.0328773	-0.360117	0.619933	-0.638981	0.428177	-0.023421	-0.242609	0.237337	-0.142937	-0.0573316	0.254554	-0.446129	0.119547	0.788768	0.238904	0.194316	-0.29722	-0.128978	-1.01888	-0.544339	0.0678023	0.151976	-0.0819785	0.00113807	-0.182455	-0.245819	-0.859922	-0.541956	-0.277058	-0.136028	-0.241291	-1.0299	0.327591	0.590975	0.274667	0.214348	-0.0941037	-0.0155061	-0.21404	-0.095502	0.470519	-0.235318	0.507228	0.127052	-0.217861	0.000921251	-0.296007
BSPRY	-0.156368	0.152994	-0.145675	-0.55643	0.062342	-0.127607	-0.197499	0.238807	-0.675733	-0.0225408	0.0334249	0.192828	0.116192	-0.370848	2.03422	0.0218205	-0.0344926	-0.0749397	-0.19127	-0.137659	0.289462		0.108271	-0.0621539	-0.0438643	0.109493	2.20915	-0.108676	-0.574444	0.037953	-0.47192	0.0491481	-0.228395	1.35187	0.0774206	0.12314	-0.0975123	0.154493	0.0414929	-0.219205	0.268648	0.50414	0.34384	0.35829	-0.512174	0.0249871	0.245001	0.172124	-0.180364
BST2	0.314421	-0.306229	-0.118879	-0.546525	0.390085	0.279846	0.154972	0.581819	-0.32056	-0.427381	0.0947401	0.435024	-0.233621	-0.951045	-1.87829	0.521786	-0.848033	-0.275139	0.943267	-1.10749	-0.572174	-0.60439	0.00336906	0.245352	-0.389653	0.647727	-0.835758	-0.11584	0.511112	-0.587361	0.0995624	0.876052	0.228612	0.269799	-0.0562136	0.722124	-1.04066	-0.702086	0.342723	0.149926	0.0740366	-1.07646	-0.379216	-1.15729	-1.06467	0.945874	-0.845582	-0.232734	-0.454403
BTAF1
BTBD17		0.172547	-0.820168			0.413026	-0.510775	-0.526918		1.65834				-0.511958		-0.159843		-0.550539	-0.0906348			0.355375	0.563645	0.260255		0.440413				-0.476563			1.40422		-1.0556	0.366223			0.502188	-0.733793	-0.786964	-0.258837			-0.306688	-0.628721	-0.458722	-0.350722	0.175037
BTF3	0.446601	0.129745	-0.210835	-0.207565	-0.275112	0.00748307	0.0232148	-0.256288	-0.355178	0.133731	0.288282	0.222172	0.27216	-0.0153162	-0.105284	0.362304	-0.0733642	-0.381535	-0.293988	-0.270916	-0.202239	-0.419366	-0.0505001	0.0848073	0.210625	0.0903075	-0.0203849	0.113731	0.558117	0.128315	-0.117103	0.176589	0.0283665	-0.451973	-0.513226	-0.197033	-0.0930113	-0.126761	0.0965596	0.235641	-0.665012	-0.278562	0.193033	0.00544484	-0.221293	0.141085	-0.146002	-0.322786	0.234802
BTF3L4	0.484151	0.240019	-0.264669	-0.632028	-0.384716	-0.077033	-0.0985475	-0.377019	0.0214151	-0.568514	0.264178	0.0813328	-0.0456023	-0.289166	-0.261569	0.392705	0.130472	-0.0233322	0.504264	0.343882	0.566456	-0.285076	0.266938	0.296012	0.224687	0.00100872	0.407275	0.39591	0.260442	-0.0695624	-0.135905	-0.0536839	-0.731516	-0.426102	-0.334391	-0.127121	0.0964487	-0.104853	0.143666	0.127975	0.129699	0.230851	0.170914	0.130599	0.0818909	0.258413	0.181795	0.0660664	0.120246
BTN2A1	0.169642	0.776802	-0.0871036	-0.146424	1.30658	-0.170799	0.0127881	-0.0665564	0.21281	-0.0869864	-0.049504	0.0984571	-0.29695	-0.782422	-0.543636	-3.06879	-0.0325897	0.716728	-0.79068	-0.722111	-0.395063	-0.509204	-0.220377	-0.384673	0.0168492	0.0221953	-1.79619	-0.209437	-0.20837		-0.176004	-0.0693289		1.06716	1.76033	0.44967	-0.101649	0.198747	-0.235375	-0.584799	3.06412	-0.29702	-0.319163	-0.145376		0.600047	0.939002		0.300381
BTN3A2	1.53083		-1.25884	1.58499	-2.06491	-0.53697	-0.635081	-0.821603	-1.55588		-2.25915	2.49921	-1.26573		2.36098	-1.10023	1.35203	-0.461668	2.36874	2.01322			-0.199858	-1.28543	-0.75697	-3.50776	1.64045	-2.73188	2.24676		1.82573	2.04454	2.268	1.9097	1.5682	-0.479909	-1.63693	1.35939	1.6771		-0.830278		2.38481	1.76585		-1.91361	2.17678	2.12752	1.7604
BTN3A3	0.0437233	0.0630165	-0.400057	-0.456037	-0.200207	0.409437	0.258879	0.287465	0.00508158	-0.430013	-0.440244	0.885057	0.110633	0.243849	-2.52194	-0.591516	0.377089	-0.34624	0.280839	-0.307829	-0.560039	-0.223779	0.151423	-0.163357	-0.122092	-0.790598	-0.0170367	-0.632812	0.856929	-0.0136502	0.474322	0.733841	-0.85055	-1.3526	0.833943	0.130137	-0.326646	-0.145983	1.27859	0.148173	0.000719699	-0.424893	-0.108545	-0.137162	-0.46448	0.0142904	-0.272126	-0.504745	-1.06153
BTNL9	-0.989414	-1.31636	-1.14478	-0.176844	0.936997	0.652192	0.377146	1.37623	0.329053	-0.665985	0.0618399	-0.91043	0.351095	1.0329		-0.489788	0.443293	0.544623		0.298564	0.513266	0.253869	-1.09167	-0.64464	-0.0872051	-1.11449	0.419848	0.125697	0.631825	0.347544	-0.357753	0.519975	0.454085	0.219797		1.68268	-1.04706	0.534564	0.520879	-0.380546	0.199232	-0.656174	-0.764827	-0.344098	-0.165321	0.0437447		-0.673711	0.272823
BUB3	-0.310875	0.181447	-0.0130736	-0.276746	0.448975	-0.0659208	0.21125	-0.228029	-0.104228	-0.314934	0.109738	-0.131791	-0.0247537	-0.0605265	0.296515	-0.0147014	0.240232	0.130298	-0.26132	0.0469284	0.0166321	0.00761741	-0.0950611	-0.0431619	0.0873695	0.0856774	-0.10303	-0.102258	-0.227188	-0.135006	-0.0722166	0.0137572	0.237329	0.263981	0.226324	0.264692	0.00839155	-0.0688616	0.252999	0.0385909	0.568007	-0.2486	0.219677	0.207332	0.125625	0.0401491	-0.232353	-0.304306	0.0252971
BUD23	-0.392873	-0.423937	1.33361	0.639533	-0.857867	0.451733	-0.751166	-1.00045	0.572556		-1.28629	-1.8109		1.07596				-1.83061		-0.925149		1.03497	0.973819	-0.189297	0.489551	0.428107	1.75867	-0.897291		0.355495	-1.43292	-0.331395	-0.445293		-0.790833	0.769825	-2.02042	-0.693489	-0.00164243	-0.0735685	1.04091	-0.21924	-2.11784	0.0934507	-1.09952	0.526094	-3.37724	-0.486121	0.0187199
BUD31	0.221854	-0.362038	0.151289	-0.232045	-0.465566	0.47371	-0.635996	0.0608682	0.192405	0.423348	-0.0334078	0.341227	0.172199	0.207548	0.415826	-0.384127	0.412457	0.198249	0.143404	-0.148629	-0.0159254	-0.0731157	0.358752	-0.0755355	0.528169	-0.0938912	-0.181597	-0.432779	-0.435163	0.0967388	-0.0187516	-0.186018	-0.0546099	-0.53433	-0.180888	0.181502	0.127769	0.194358	0.480919	0.220645	0.124747	-0.038147	-0.315009	-0.0430837	0.0733995	-0.263631	0.0581079	-0.0717912	0.112241
BYSL	0.14645	0.0969314	0.289365	0.00782267	-0.378663	-0.537413	-0.454975	-0.420543	-0.441543	0.18321	-0.0241597	0.152061	0.124611	0.328545	-0.791418	0.419825	0.505702	0.622992	-0.0925419	-0.269129	0.401451	-0.588264	0.0267105	-0.291219	-0.36841	0.460869	0.497862	-0.00161525	-0.305292	0.0308623	-0.175212	0.191441	-0.206662	1.118	0.379815	-0.10761	-0.150324	0.297683	0.186123	0.59161	-0.210419	-0.402346	-0.358173	-0.143166	-0.12244	0.172136	0.0745085	-0.595191	0.356543
BZW1	0.0623557	0.0955214	0.129308	-0.228468	0.105636	-0.250745	-0.0347835	-0.199426	-0.242278	-0.0107438	0.128966	-0.128386	-0.0284474	0.034371	0.802452	-0.0474067	0.0833415	0.206624	-0.0831451	-0.123114	0.276679	0.00761299	0.0723722	-0.0952706	0.0344754	0.17393	0.617024	0.12379	0.172799	-0.0150071	0.10589	-0.0723761	-0.14369	0.625527	-0.112711	0.101622	0.0384375	0.197432	-0.0400509	-0.207268	-0.126257	-0.0931655	0.148936	-0.124285	-0.0629094	-0.0713144	0.0586029	0.210232	-0.142136
BZW2	0.792758	-0.149255	0.569255	0.43009	-0.0701385	0.108097	-0.360266	0.164132	-0.212923	-0.120549	0.547182	-0.216971	-0.0784183	-0.182484	1.07085	-0.322943	-0.410815	0.35286	0.0559189	-0.330712	1.13442	-0.295349	-0.00567969	-0.566001	0.115687	0.329924	1.0986	0.344074	-0.121088	-0.111974	-0.0905667	0.304365	-0.0494724	0.972337	0.139627	-0.185037	0.421091	-0.00341631	-1.33215	-0.797338	-0.274078	0.727326	-0.0258332	0.140256	-0.671471	-0.695391	0.889346	0.727047	0.48491
C11orf54	-0.0608749	-0.463326	-0.215329	-0.530009	-0.643479	-0.279724	-0.319076	-0.416011	-0.465663	-0.00997999	-0.326672	0.716224	-0.113807	0.306702	0.346341	-0.462215	0.0754625	0.166227	0.254795	0.00349221	0.119367	-0.0751412	-0.114306	-0.133857	0.00352619	-0.141209	0.221379	0.0896166	0.218708	-0.0154453	0.0360056	-0.268185	0.0257328	0.9634	-0.0843026	-0.0333966	-0.143138	-0.323068	0.090993	0.101916	-0.1018	0.00807492	-0.169904	-0.0581533	0.166928	-0.457284	0.120151	-0.130203	0.292242
C11orf68	0.18553	-0.0484604	-1.15471	-0.109701	0.268649	-0.291911	-0.259241	-0.697285	-0.278374	0.440007	0.365491	-0.406637	-0.678232	-0.151891	-0.252047	0.0835442	0.0321474	0.00235666	-0.0395436	-0.744441	-0.834026	-0.122701	-0.378329	-0.17976	-0.451171	0.304143	0.725359	-0.704575	-0.742435	0.105464	-0.244946	-0.0405045	0.153827	0.789999	-0.719182	-0.47783	-0.0364722	-0.934445	0.00692361	-0.0229432	0.374753	-0.0894233	-0.477496	-0.318175	0.00317531	0.00801567	-0.369737	0.259202	0.300452
C12orf57
C17orf75	-0.0913694	-0.360973	0.18941	0.155274	-0.0247752	-0.13531	0.302436	-0.0872537	0.197528	-0.249707	-0.0705579	-0.774714	-0.20933	0.0148766	0.138774	0.216863	-0.337114	0.107898	-0.716227	-0.338614	-0.146279	0.487378	0.353399	0.126115	-0.183811	-0.365658	-0.0967066	-0.263095	-0.368361	-0.234799	-0.216148	-0.509827	0.457564	-0.916694	-0.0317724	-0.0777202	0.233561	0.0182102	0.0364241	-0.386542	0.889704	-0.189134	0.0411554	-0.00645513	-0.0835782	0.124357	0.070863	-1.13687	-0.0424384
C18orf32	0.353744	-0.336741	-0.345488	0.233111	-0.296028	0.332246	-0.685796	0.131637	0.423526	0.127917	0.969579	0.15935	-0.216724	0.00260262	0.111994	0.949636	-0.400257	0.405342	-0.626824	-0.761614	0.422037	0.0679407	0.36	-0.046106	-0.149757	0.2475	-0.171575	0.0134659	0.0419315	0.229487	0.0729849	0.216748	0.301642	0.387435	0.0804485	-1.11079	0.298863	0.202986	0.388844	-0.110974	-1.54583	0.000434833	0.266268	0.0922611	-0.60693	0.448368	0.774598	0.0493984	0.133785
C19orf25	0.448539	0.293737	0.25058	-0.324577	-0.0102864	-0.559595	0.278462	-0.057034	0.687267	-0.234441	0.281259	-0.12241	-0.171809	-0.284953	0.337788	0.250795	-0.148101	0.284939	-0.702484	-0.334209	0.100978	-0.255448	0.187976	-0.0537577	0.209563	0.396674	0.459812	0.331693	0.0318154	-0.0608029	0.154549	-0.113978	-0.474702	-0.758555	-0.229848	0.258834	0.0721528	-0.359565	-0.580986	0.377015	-1.40913	0.297758	-0.196613	0.0816625	-0.263499	0.482211	0.106642	-0.170355	0.128735
C19orf53
C1GALT1	-0.201046	0.564553	0.202811	0.176259	0.199833	-0.373977	0.289579	-0.653208	-0.122112	0.220204	0.0117753	-0.15867	0.033349	-0.229992		-0.0305379	-1.12251	-0.120788	-0.632577	-0.00478264	-0.146829	-0.0790405	0.0606906	0.053221	-0.157672	0.0871914		-0.259961	-0.265811	-0.129124	0.283935	-0.163512	-0.480303	-1.28586	0.247089	0.412113	0.264907	-0.4026	-0.0310541	0.00218612	0.291287	0.130468	0.213221	0.594687	-0.103596	-0.578372	0.508759	-0.0959306	-0.272284
C1GALT1C1	0.0258747	0.0109118	0.304778	0.808732	0.511565	0.119425	-0.320033	-0.110559	-0.238477	0.00765215	0.265548	-0.0243725	0.17364	0.129715	-2.74015	0.35587	-0.670546	-0.0168504	-0.723254	-0.0495842	-0.837342	0.552298	0.0630501	0.230371	0.150736	0.279281	-2.97384	0.189774	-0.681211	-0.648546	-0.298339	0.0564451	-0.648805	-0.34982	-0.295767	0.419344	0.470905	-0.558856	0.303472	0.336022	-0.545091	-0.0125346	-0.108463	-0.174479	0.815936	-0.0605955	-0.128208	-0.434153	-0.10992
C1orf198	0.253776	1.15221	-0.323204	-0.385237	0.1791	0.474879	-0.246468	1.08827	-0.386446	-0.3484	-0.0289431	0.0531138	-0.524672	0.0972628		-0.311387	-0.133699	0.0423155		-0.0292095	0.566777	-0.489363	0.038428	0.0440203	-0.21124	-0.0243624	0.0138641	-0.280558	-0.0456804	0.12779	0.582687	0.341865		1.81733	-0.399819	-0.57615	-0.249222	0.0110403	0.285917	0.0897658	-0.0961838	2.25752	-0.449111		-0.326196	0.183334	0.795668	-0.290259	0.880451
C1orf210	0.0603415	-0.214854	-0.0311958	-0.88027	0.0871232	-0.249853	0.2259	0.0955902	-0.669379	0.0513907	-0.357796	-0.181899	0.0759926	-0.164729	1.37119	-0.120388	-0.24661	-0.0912372	0.991451	0.170072	0.362123	-0.946372	0.699271	-0.225003	-0.240062	-1.75109	1.03043	-0.398309	-0.386126	0.296004	-0.411499	-0.143266	-0.005354			0.451218	-0.114498	-0.898074	-0.321933	0.366517	0.0165416	-1.0027		-1.19204	-0.247773	0.41514	-0.277544	-1.40497	-0.774898
C1orf50	0.224675	-0.975639			0.00674274	0.15454	-0.101235		-0.0271349	-1.48555	-0.426443	-1.27778	-0.257432	-0.211853		-0.0603493	-0.507908	-2.7039	-0.910929		-1.98262		-0.640923	-0.675108	-1.14493	-0.82262		0.735		-0.856871	-0.443935	-0.531585	-0.946121				-0.959451		-1.16152	0.187409	-1.20296	-0.287742		-2.70719	-0.383889
C1QBP	-0.0442872	0.0333606	-0.248067	0.152642	-0.380497	0.0791879	-0.461628	-0.0297402	0.292283	-0.139386	0.0713276	0.10581	0.141188	0.411502	0.0416732	0.102143	0.319554	-0.287588	-0.138153	0.121447	-0.0243977	0.290856	-0.179267	0.00800767	0.104161	0.0461724	-0.0868587	0.179925	0.328368	-0.00185136	0.159713	0.0809285	-0.368809	-0.119445	0.124876	-0.150826	0.0240285	0.314845	0.154816	0.133229	-0.422485	-0.134598	-0.0893952	0.0214846	-0.18071	0.193915	0.114681	-0.106799	0.0244203
C1QL1
C1R		0.460683	-0.63936	-0.513473	-1.41978	0.170678		-1.94282	-0.337327		-2.38536	0.723981	-0.232295	-0.0175134	1.40872				0.943228	-0.212734	-0.0586366	0.169693	-0.366387	0.206875	0.641159	-0.075798	0.351627	-0.407491	0.41774	0.324077	0.722333	0.270019	1.68165	0.4059	-0.041421	-0.378184	0.097446	0.0930705	0.980074	0.130369	-0.897953	-1.12907	-0.890202	0.409307	-0.330892	0.162493	0.59987	0.683275	0.0438506
C1S	0.504003	-0.402213	-0.0784674		-0.364222		-0.172245	0.177876			-0.00501365	1.50499	0.0886974		1.95856			-0.347505			-0.223739	0.694309		0.446836	0.150806	0.0502456		-0.519679	0.752818	0.410996	0.111491	-0.0688666	0.0837524	1.63255	0.050898		-1.26777	0.149206	1.33128	0.0859208	-0.331664		-0.568092	-0.572914	-0.537429		0.697199	1.17709	-0.0404018
C2CD2L	0.0147448	-0.313146	0.193245	0.563838	0.0316079	-0.269543	-0.0316487	-0.638098	-0.020923	-0.0414667	0.0892918	-0.012301	-0.193987	0.18007	-1.63953	0.198738	0.108985	0.115153	-0.342721	-0.0914608	-0.0791032	0.132734	0.277649	0.0450491	-0.0109324	-0.0827058	-1.20838	-0.209536	-0.785202	-0.154544	0.425609	-0.0531821	-0.039617	-1.41396	-0.0600258	-0.0476825	0.192751	0.0817152	-0.110842	0.0476442	0.0986541	0.00733406	-0.178059	0.0270175	0.0866962	0.0656258	-0.133366	-0.62747	0.034246
C2CD4A	0.442389	0.189991	0.639262	0.0252206	0.128021	-0.50174	0.233506	-0.463954	0.502866	0.532756	0.303236	0.556455	0.0348223	-0.170903	-1.76686	-0.221908	-0.229156	0.0552754	-0.398771	-0.20339	-0.406312	-0.681537	0.0974634	-0.0539813	0.0799993	0.173605	-0.634288	0.030883	0.881792	0.236059	0.3239	0.013805	-0.714381	-1.44202	-0.394827	-0.131372	0.365651	-0.380746	-1.62041	0.295921	-0.41837	0.334942	0.474096	0.36841	0.133114	0.125893	-0.225843		0.171117
C2CD5	0.308525	-0.151047	0.123902	-0.05446	-0.153773	0.203815	-0.172456	0.254693	0.0258626	0.416227	-0.120625	-0.395049	0.155938	0.222833	-0.87105	0.156749	0.353385	0.0314205	-0.0717532	-0.12629	-0.203108	0.177005	-0.122686	0.0393743	0.15399	0.107361	-1.30013	-0.235302	0.0183663	-0.0637353	0.194996	0.172815	0.252807	-0.243103	0.0859758	-0.0408931	-0.035793	0.221171	-0.0937974	0.0561855	-0.503618	-0.225503	-0.0914414	-0.146328	0.354877	0.0040942	-1.02721	-0.796075	0.428338
C3	0.143542	-0.398128	-0.332703	-0.140276	-0.131106	-0.0758856	0.190723	0.597815	-0.427173	-0.462352	-0.251416	0.671711	0.0224701	-0.39183	2.99057	-0.409652	-0.988826	-0.109899	0.745162	-0.771267	-0.725169	-0.605798	-0.00180951	-0.00746327	-0.126241	-0.344838	1.96858	-0.0637792	0.915341	-0.0560078	0.0176459	0.058884	0.076967	1.5699	-0.059837	-0.194676	-0.474477	-0.00621916	0.309254	-0.142844	0.239636	-0.532483	-0.407036	-0.92021	-0.356802	-0.0615295	-0.515296	-0.654503	-0.630792
C3orf38
C4A							-0.0969125	0.827597																			-0.0409291							-0.806784		0.297229
C4B; C4B_2	-0.311213	-0.0622454	-1.10654	-1.10528	-0.109138	0.0879903	0.175348	0.531999	-0.195478	-0.158771	-0.459049	0.752989	-0.146496	-0.438782	1.37798	0.00129557	-0.870577	0.020405	0.993947	-0.51345	-0.0168777	0.099861	0.349842	0.186602	0.0775302	-0.400285	1.43092	-0.435573	0.607694	-0.227359	-0.0355791	0.344703	-0.00321937	0.761389	0.361211	-0.0528742	-0.392769	-0.819131	0.735775	0.0429612	0.178951	-0.667609	0.0692876	-0.939419	-0.101751	-0.26891	-0.151802	-0.349278	-0.458269
C5
C6	-0.182729	-0.38035	-1.06631	0.175932	0.225982	0.157436	0.711047	1.40876	0.0291104	-0.346214	0.406591	1.03844	1.15717		-0.790988	0.0776316	-2.66938	0.0631113	0.645313	-0.146219	0.131874	-2.18175	0.290489	0.0249485	0.311594	-0.690996		0.329046	0.632213	0.0942657	0.543987	1.09822		-2.9206		-0.102059	-1.25151	-0.419442	0.757353	0.274037	0.359301	-0.230001	-0.321251		0.211759	0.570488	-2.41165	-1.58365	-0.883961
C6orf120	-2.89113	-1.04829	0.572489	2.9008	-1.06902	-0.793923	-0.292646	0.107959	-1.07525	0.0602364	-0.149724	-0.285844		0.171041	-0.849571	-1.01221	-0.748544	0.0208109	0.484516	-0.423474	-1.05339	1.74196	1.48029	1.08958	1.54863	1.61892		0.0672163	-1.66563	1.3367	0.143029	-2.36345	0.515161	-0.854708		-1.15931	-2.20552	0.0537606	-1.39848	0.00560938	0.227567			0.0919888	1.16406	1.2388			0.800734
C7	-0.163892	-0.231228	-0.526047	-1.06619	0.292121	0.130909	0.318049	0.407535	-0.316704	-0.175369	0.344057	0.846333	0.413676	-0.31632	-0.55463	-0.228325	-0.976867	0.241876	1.09128	0.228413	0.209902	0.410202	0.0994892	-0.268625	-0.528423	-0.477245	0.0162356	0.296967	0.7721	0.0669855	-0.540226	0.177729	-0.240903	1.15087	-0.813732	0.379925	-0.747616	-0.55205	0.779455	0.0944927	0.581095	0.0752609	-0.145407	-1.26271	-0.142378	-0.0307394	-0.845823	-1.07406	-1.00891
C8G	0.0845777		-0.843231	0.270848		-0.0734391		1.78151		-0.190059	0.0882636	0.409071	0.763307	0.00583566	-0.297967	-0.482831	-1.9965	-0.0506067	1.61528	-0.292748	0.433363	-1.53036	0.260919	0.366521	0.00848105	-0.35964	-0.713918	-0.122161	1.40383	-0.665035	0.552842	1.18274	-0.0660616	1.06069	-0.183635	-0.293448	-0.572796	0.646354	0.438917	-0.308088	0.08182		-0.332461	-2.01116	-0.167636	0.610833	-0.417451	-0.274898	-1.71891
C8orf82	-0.207696	-1.19135	-0.571131	0.530497	0.0891577	-0.0210567	-0.11947	0.719601	-0.0783628	0.246131	0.101065	0.395333	-0.24518	-0.51001	0.594769	-0.413208	-0.2403	0.222348	-0.12257	0.205082	0.891939	0.349174	-1.09685	-0.264775	-0.157316	0.214318	0.272198	0.384571	0.43473	-0.326525	-0.302996	0.182027	-0.559945	-0.217158	-0.550801	-0.275396	0.388958	0.0532631	-0.312875	-0.526076	0.321651	0.0541451	0.427932	-0.370804	0.0507741	0.205909	-0.349798	0.0577782	-0.690294
C9	0.155072	0.101545	-1.21046	0.319748	0.683371	-0.362159	0.135667	1.69404	-0.879177	-0.836302	0.677583	0.643884	1.14767	-0.360488	-0.310732	-0.12052	-0.645336	-0.0521173	1.78062	-0.537471	0.373909	-1.976	0.431818	0.492802	0.213151	-0.339996	-1.7085	-0.0808741	0.907917	-0.156465	1.15919	1.04659	0.48261	2.23679	0.0301979	0.00548036	-0.942623	0.753551	0.31722	-0.442931	0.652638	-1.85599	-0.383473	-0.75883	0.162789	1.23757	-1.55436	-1.60201	-1.20365
C9orf72	0.82273	0.360557	0.437561	0.416511	0.314654	-0.217687	0.0307988	-0.259594	0.161704	0.353847	0.329839	-0.160958	0.100391	0.0841182	-0.960241	0.310587	-0.108327	0.383015	-0.536721	-0.322872	-0.222714	0.0527643	0.0266717	0.4206	0.478506	0.122549	-1.01029	-0.0195635	-0.0736703	-0.243631	-0.169224	-0.158054	-0.141767	-0.951506	-0.0294573	0.0742186	0.493256	0.323231	0.0678875	-0.372488	-0.544886	-0.484176	-0.138847	0.195262	0.110655	-0.112276	-0.498198	-0.128907	0.0251353
C9orf78	-0.250285	0.276359	0.440508	0.34545	0.254106	-0.135508	-1.42594	0.322272	-1.47045	-0.279655	-1.35824	-1.80892	0.266859	-0.785031	-0.199225	0.420147	-1.27344	-0.164299	-0.358272	-0.424938	0.812481	0.0416589	0.471265	0.36792	0.0637835	-0.348858	-1.15295	0.163797	-1.51704	0.783836	0.774167	0.936939	-1.16615	-1.64262	-1.21963	-0.0886377	-0.0368975	0.0490396	0.527464	0.235493	0.309927	-0.0779212	-0.401005	-0.322216	0.449071	-0.210637	-0.570037	0.194867	0.0406382
CA1	-0.101279	-0.2843	1.15213	-0.231839	1.03799	-0.161534	0.916659	0.412503	0.0664959	-0.0262518	-2.22173		-0.684323	-0.1873	1.51769		-0.394363	-1.66117	0.648858	-2.2046	0.186797	0.0183217	0.310099	0.689866	0.570053	1.29099	4.05736	3.40624	1.77968	0.343489	-1.98515	-1.34017	0.335952	-1.18883	-2.0434	-0.373661	-0.488726	0.131838	-0.30473	-0.401985	0.319363	0.0891039	-0.802961	0.207901	-0.175313	-1.44709	-0.78241	1.00554	-1.8387
CA12								3.31968	-1.89971			-0.56938		0.192652	1.50379		1.77988	0.038853	1.48985	-0.543949	1.71602							-0.610857											-1.33817
CA2	-0.463053	0.0439041	-0.379497	-0.764374	-0.607649	0.149039	0.206834	0.106735	0.236854	-0.261344	-0.250122	0.175326	-0.53483	0.184806	1.43706	-0.789838	-0.346188	-0.137941	0.334972	-0.0529924	0.64841	-0.227093	-0.240949	-0.685467	-0.43795	0.458285	1.67352	-0.248578	0.0801815	-0.216005	0.806627	0.230613	-0.0760991	0.746714	-0.151303	0.0599754	0.133063	-0.655582	0.390562	-0.494359	-0.0393015	0.446144	0.0155312	-0.284391	-0.327074	-0.257661	-0.0944428	-0.0724098	0.101324
CA4	-0.562988	0.340439	-0.308166	0.110345	0.402644	-2.40846	-0.054902	0.0576567	-0.424154	0.287907	0.441351	0.441429	-0.28909	-0.345292	2.67048	0.128554	0.439238	0.552233	0.167026	-0.156806	1.31316	-0.934075	0.353141	-0.0179828	0.187332	1.02327	3.69438	-1.94032	-1.02545	0.346936	-0.6546	-0.290942	0.733123	-0.593578	-0.866204	0.404138	-0.198495	-1.06579	-0.329389	0.642519	-0.14505	0.830427	0.929856	-1.25628	0.181991	-0.216522	-0.0971429	0.366828	0.696348
CA8		-1.47525			0.0102086	-0.152987						-0.690038	-0.873473						-0.22189	0.708313				0.260808	-0.324745			0.624659		-0.291091	-0.736467					-0.548231		-1.28772	-0.180017	-0.0197077		-0.208002		0.452187	-0.175148			-0.560383
CAAP1
CAB39	-0.123819	0.18429	-0.064664	0.361437	-0.126425	-0.12138	-0.0683168	0.25745	-0.0817475	-0.256849	-0.234814	-0.00320412	-0.363714	0.234743	0.472957	-0.329506	-0.149851	-0.343871	0.225527	-0.206788	0.135814	0.304963	-0.254221	0.35496	-0.0597595	-0.0218383	0.0494097	0.288736	0.0361008	-0.136536	0.00866524	-0.20816	-0.0156679	-0.273608	-0.0447352	0.00961761	0.00800941	0.202377	0.0967308	-0.120632	-0.143611	-0.335579	-0.0138931	-0.281375	0.202915	-0.0773614	0.14422	0.345395	-0.0694441
CAB39L
CABIN1	-0.0529516	-0.105184	-0.0135113	0.206386	-0.411907	-0.00393056	-0.416089	0.190131	0.07907	-0.0694221	-0.00265814	0.03959	-0.279815	0.188734	-0.280756	-0.036563	-0.196665	0.358694	0.320449	-0.116321	0.601283	0.0459217	-0.22792	-0.151443	-0.144085	-0.42303	-0.13615	0.242009	-0.110826	-0.0683144	-0.0173804	0.0877789	0.184578	0.565851	-0.622995	0.112435	0.198967	0.310801	-0.407364	-0.169365	0.184515	-0.399964	-0.0730523	-0.290269	-0.0611754	-0.0984501	1.08791	0.341507	-0.0769916
CACNA1D
CACNA2D1	0.504254	0.0232349	0.499504	0.359539	0.303734	0.200596	0.175238	-0.108053	0.404039	0.270302	0.345074	-0.19173	0.226619	-0.308264	0.184882	0.149427	-1.19462	-0.19169	-0.397286	-0.191216	-1.05299	-0.51206	0.0525232	-0.0233938	0.136813	-0.026168	-2.27726	0.10329	0.498224	-0.326267	0.460559	0.315259	-0.881482	-0.865868	-0.0443224	0.118129	0.39655	0.0787428	0.0135023	0.21553	-0.208753	-0.0817335	0.0219169	0.238074	0.248275	0.258629	-0.0231573	0.175124	-0.626698
CACNA2D2	-0.19165	0.140179	-0.361014	-0.218612	0.0676558	0.123422	0.213085	-0.0387592	-0.161261	0.133275	-0.0509416	0.22626	0.0756269	-0.048818	-1.28642	-0.0502963	-0.103423	-0.036972	0.262925	0.105326	-0.547706	-0.0730885	0.147727	-0.000140209	-0.0617432	0.0542361	-1.04747	-0.444639	-0.434316	0.0946432	0.112897	0.325259	0.266058	-0.267489	0.061306	0.325221	-0.27138	-0.140799	0.226495	0.187539	0.53144	-0.42919	0.139578	0.00180159	0.0120872	-0.0922219	-0.0656562	-0.0532243	0.00513236
CACNG6	0.20562	0.112781	-0.173141	-0.0351051	0.281788	0.081372	-0.158582	-0.377098	-0.0695752	0.00447273	0.276141	0.503252	0.260495	0.0562515	0.60956	-0.029389	-0.636858	-0.151466	-0.510499	0.184367	0.00938694	0.358096	-0.082736	0.104247	0.0727911	0.157769	1.52181	-0.0418165	-0.183364	-0.212074	-0.00658838	0.0829905	-0.332233	0.368821	0.307643	-0.183802	0.0865482	-0.070655	0.0268165	-0.00889227	0.163383	0.13544	-0.0728711	0.160372	-0.019862	0.316346	-0.0160977	-0.146424	0.137716
CACYBP	-0.128341	0.154319	-0.119518	0.210722	0.0402486	0.296967	0.278283	-0.390957	0.0167737	-0.0870381	-0.246804	-0.310669	-0.129686	-0.0202524	-0.01553	0.321554	0.380336	0.123656	0.143549	-0.0642441	-0.221005	0.104575	0.148448	0.0164889	0.100402	0.225379	-0.554016	0.23733	0.136858	0.14344	0.10948	-0.212271	0.199468	-0.121689	0.147314	-0.111802	-0.0435605	0.0508431	0.422458	0.254961	-0.0310448	-0.607935	-0.077906	0.237054	-0.0593437	-0.23785	0.480708	0.557352	0.0368864
CAD	-0.0458649	-0.114462	-0.0172501	-0.213397	0.00682778	-0.0221587	0.0904228	-0.094388	0.0352756	-0.0478526	-0.0334462	-0.199879	-0.113594	-0.0479024	1.29429	0.171548	0.0571969	0.19857	-0.130044	-0.0666089	0.181985	0.0719476	0.0879769	-0.0569472	0.103877	0.105739	0.927764	-0.155695	0.0974486	-0.0721556	-0.261409	-0.177972	0.0778599	0.399856	-0.0603276	-0.102529	-0.114473	0.150523	0.00908584	0.11416	0.144438	0.216635	-0.0817376	-0.0830826	0.0740792	-0.376235	-0.113419	0.174496	-0.145752
CADM1	0.098941	-0.311645	0.110864	0.254939	0.0922345	0.272225	0.378735	0.555665	0.223464	-0.0799519	0.265154	-0.0022703	-0.0158631	0.140464	-2.1484	0.249084	-0.341658	0.246672	-0.0880266	0.0992704	-0.217107	0.0709525	-0.0988808	0.0145212	0.0133934	0.0598969	-2.42165	0.064542	0.122558	-0.0687958	0.299899	0.0635867	0.11524	-0.426529	-0.0407012	-0.287485	0.243447	0.284479	-0.0313593	0.0355221	-0.474738	-0.233215	0.16349	0.174466	0.0644049	0.0278861	0.445442	0.255253	-0.150905
CADM4	-0.944579	0.131472	-0.430601	-0.0948595	-0.350932	-0.46677	-0.58206	0.243787	-2.60338	-0.0372089	-0.598139	0.0318131	0.15191	0.0722498	-0.989419	0.15098	0.491757	0.283179	1.3105	0.186782	0.370852	0.107987	-0.778017	0.0861389	-0.0453373	0.145279	-0.0820352	-0.521676	-0.121447	0.154231	-0.941638	-1.18409	0.982494	-2.15683	-1.61151	0.571388	-0.509838	0.0809066	0.556808	0.443461	0.872714	0.163997	-0.211104	0.153114	0.251676	-0.720214	-0.939972	-0.299716	-0.0638818
CADPS	-0.0802531	0.00633095	0.0398418	0.195364	0.108509	0.128709	0.141632	-0.205733	-0.12551	0.15053	-0.036681	-0.335989	0.0907591	0.0157437	-3.39744	-0.0496912	0.650599	-0.261673	-0.195715	0.107745	-0.265052	0.215039	-0.129859	0.0299709	0.0226292	0.0496415	-3.19838	-0.0109104	-0.168022	0.116626	-0.125975	-0.164508	0.375712	-1.06617	-0.0344276	-0.0124264	0.151133	0.0338935	0.0276381	0.0736449	0.129811	-0.180071	0.220943	0.228135	0.155467	-0.0858962	-1.30691	-0.973058	-0.156655
CADPS2	0.324819	0.785023	0.445891	0.794826	0.734012	-0.198036	0.266978	-2.03547	-0.230167	-2.2125	-0.0419597	-0.406476	-0.124686		-0.75675	-0.406092	-0.920953	0.29546		-0.238416	0.876017	-0.45405	-0.696456	-0.00346476	0.0385409	-0.663629	1.29106	0.0793507	0.254622	-0.0446373	0.458718	0.182141	1.34502	0.882305	2.21018	-0.786275	-0.193912	1.60808	-0.0382165	-0.0621659	-0.173925	-0.38667	-0.972012	0.0485542	-0.286834	-0.217427	0.858518	2.29661	0.593398
CALB1	0.672245	-0.419732	-0.693451	-0.353172	0.388337	1.4073	0.0545071	-0.695342	-0.27452	1.37133	0.029926	0.494741	-0.445369	0.168788	0.489487	0.373519	0.573998	-0.268381	-0.869824	-0.71214	-0.690632	-0.00620997	-0.0402078	1.27145	0.749238	0.714194	0.143642	0.0391951	-0.0439772		-1.39818	-0.111337	0.837074	-1.26661	-0.483348	-0.170898	1.31276	-0.338526	0.0505053	-0.204908	1.8574	0.372432	0.413094	0.204262	1.21592	-0.393529	0.0571945	-0.1823	0.446222
CALCOCO2	0.0263432	-0.466351	-0.580513	-0.550934	-0.0839348	-0.141726	0.347521	-0.284949	-0.0120088	0.543633	-1.07042	0.415652	0.0789942	0.11517		0.729535	0.528265	0.143966	-0.34938	0.0136921	-0.32853	0.114938	-0.156661	0.0417389	0.117421	0.0933207	-1.9445	-0.15155	-0.04951	0.0291121	0.135185	0.242715	0.639231	-0.412776	-0.081122	-0.189914	-0.0648173	0.113176	0.893347	0.278219	0.367394	-0.209519	0.261156	-0.40938	-0.0972566	0.0673967	-0.125555		-0.180963
CALCRL
CALD1	0.0968451	0.0916645	-0.0261253	-0.0342431	0.316556	0.416798	0.332297	0.274534	-0.0551338	0.0111616	-0.0591253	0.423426	0.110033	-0.186124	-1.45139	0.12938	-0.476447	0.0838636	0.22077	-0.0906034	-0.635465	-0.0657748	0.367864	0.311773	0.457805	0.390854	-0.960971	0.117172	0.58805	-0.572964	0.270421	0.308459	-0.343651	-0.494504	-0.0686476	0.118833	-0.18406	-0.156986	0.249689	-0.277285	-0.0928307	-0.288956	0.117188	-0.63206	0.0247812	0.284016	-0.52777	-0.839549	0.0350123
CALM1	0.655925	-0.0989211	-0.298999	-0.0352812	0.42335	0.28209	0.0364217	-0.11592	0.199195	-0.215256	-0.184428	0.234448	-0.525222	0.136019	-0.587016	0.495734	-0.132428	-0.883127	-0.48773	-0.423175	-0.359939	0.0942616	-0.0563653	0.310679	0.0756631	-0.14197	-0.539394	0.408506	0.397247	0.832163	-0.0411308	-0.0189022	-0.271989	-0.618108	0.119271	-0.657934	-0.69848	0.0390774	-0.240076	-0.163796	-0.612932	-0.203923	-0.153151	-0.0550407	-0.428581	-0.181374	-0.561321	-0.297853	-0.157391
CALML3
CALML5	0.576568	-0.293061	-0.45817	0.517979	-0.141943	-0.382365	0.521246	0.264508	-1.13113	-0.645431		0.113242	-4.22914	0.27691	0.184838	-1.53325	-0.173556	0.479877	2.87399	1.51353	0.523964	1.82173	0.288394	-0.707232	0.361715	0.145458	-3.70532	-0.495792	1.81192	0.200572	0.241026	0.676852	0.394887	2.51833	0.403158	-0.0714678	-0.073537	0.163163	1.02872	-1.19124	1.78337	-2.42945	1.003	0.299979	-4.79182	-0.328272	2.44345	3.61597	-0.270202
CALR	0.185087	-0.403455	-0.474592	-0.480797	-0.194401	0.214595	-0.040162	-0.248221	0.265037	-0.102374	0.0206052	0.483655	0.0498058	-0.052355	1.5019	-0.0681605	-0.023169	0.0838634	0.157512	0.336928	0.247886	0.0264417	0.11426	0.291299	0.168248	-0.0999728	2.0761	0.307036	0.395744	0.212658	0.283733	0.349896	-0.269466	-0.0373243	-0.161931	-0.100354	-0.121853	-0.187906	0.211931	0.148194	-0.0335606	0.135613	0.00533684	0.000109055	-0.203452	0.218802	0.308186	0.533616	0.255355
CALU	0.406709	-0.229894	0.011169	-0.15027	0.135824	0.243283	0.0937765	-0.503977	0.486498	-0.209304	0.41851	0.144546	-0.162761	-0.178637	0.52107	-0.341354	-1.48417	0.0966431	-0.26013	0.158976	-0.182418	-0.0033625	-0.346271	-0.195406	-0.266811	-0.0786483	1.51508	0.300989	0.465817	-0.183557	-0.19103	-0.0382868	-1.09955	0.226877	-0.571956	-0.658485	-0.294855	-0.267026	-0.0454716	-0.131331	-0.331446	0.24401	-0.0242919	0.0905957	-0.118629	-0.00122181	0.0540949	-0.270987	-0.195062
CAMK1
CAMK1D	-0.801126	-0.379617			-0.726834		-0.702072	0.206301	-0.466474	-0.165905	0.14763	-0.471737	-0.0734767		1.22773	-0.752314	-0.451022	-0.269913			1.50119		-0.882504	-0.342424			2.41905	-0.502715	-0.673739			0.245245		0.782645		-0.18343	0.208999	0.430811				0.12085				0.27048	1.09707	1.77397	0.200096
CAMK2B	0.0294956	0.0581834	0.104163	0.139481	-0.146742	-0.0516512	0.400977	0.00899668	0.0207704	-0.126926	-0.226199	0.0337184	0.255246	0.103596	-2.47947	0.216793	-0.300759	-0.351212	0.69969	0.00401559	-0.264235	0.277868	0.160859	-0.150438	-0.0886512	-0.0607917	-1.89317	-0.576588	0.0246748	0.543968	0.0286246	-0.117496	0.0869239	-0.867094	0.102207	0.321529	-0.29644	0.248714	-0.0593727	0.173697	0.0251356	-0.517377	0.0627544	0.508459	-0.174217	0.0832405	-0.172459	0.0208651	-0.257062
CAMK2D	0.0113875	-0.125232	0.123638	-0.131624	-0.0563581	0.0435399	0.291983	-0.0123513	0.011453	0.00548468	-0.0845116	0.0123947	0.0800779	0.038758	-0.966617	-0.099136	0.245078	0.123157	0.326278	0.00962611	-0.24224	0.0148069	0.0799897	-0.00400817	-0.155816	-0.114188	-1.0256	-0.0531693	0.12928	0.210756	0.0974678	-0.172414	0.317918	-0.205509	0.0231169	-0.00593738	-0.12825	-0.0547282	0.00514987	0.060994	0.0366673	-0.190716	0.0913328	-0.0431414	0.0265312	0.0782779	0.0720901	-0.38992	-0.201371
CAMK2G	-0.625835		-0.676684	1.49951	-1.0749	1.92109	-0.564673	1.54191	-0.421374	-0.221815	-0.399055	0.790874		0.89943	-0.569511	-0.293937	0.88722	-0.436725	0.277764	-0.104458	1.64933	0.852766	0.52689	1.60303	-0.182986	0.286864		-0.452009	0.0704074	0.420582	-0.0177366		0.208095	0.356234	-0.391696	0.525468	-1.22114		-0.105444	0.467464	0.543396	-0.846463	-0.478512	-0.00283661	-0.40873	-0.149056	0.708426	0.779603	-0.116366
CAMKMT
CAMLG	0.267555	-0.317205	0.00724113	-0.113568	0.238933	-0.260687	0.0623725	0.0625138	-0.090303	0.00758449	-0.140863	0.178312	-0.235803	0.219936	-1.95696	0.345472	-0.171325	0.199554	0.0243455	-0.0741424	-0.0290152	0.154558	0.00440752	0.254565	0.0382914	0.123651	-2.26315	0.442936	-0.00393215	-0.564744	-0.177696	-0.195188	-0.58344	-0.613624	0.278392	-0.371666	0.414927	-0.023147	-0.231431	-0.0340362	0.148072	0.26692	-0.223323	-0.0954688	0.118301	0.260014	-0.28518	-0.442	0.107203
CAMSAP3	-0.284908	0.365276	-0.000710012	-0.543505	0.00175098	-0.534533	0.160648	-0.130208	-0.235411	0.261546	-0.419359	-0.363217	-0.210214	-0.160588	-0.0294583	0.285108	0.255683	0.164687	0.463702	0.329294	0.151866	-0.52197	0.598932	-0.0461554	-0.00370344	-0.137621	-0.745031	-0.552815	-0.589909	0.0778463	-0.195966	0.252513	-0.105065	0.443098	0.0288213	0.264341	-0.467884	-0.175227	-0.280837	0.337977	0.376537	-0.325021	-0.0746693	-0.35224	0.393332	0.100513	0.377303	0.301601	0.0696675
CAND1	-0.0668601	-0.0110371	0.0733907	0.232154	0.0408325	0.052471	0.0809406	0.0441823	-0.0142638	-0.0428075	-0.0892857	-0.0396833	-0.00934039	0.0222108	-0.268555	-0.152284	-0.0611596	-0.0616548	0.00374546	-0.00571816	0.109238	0.238	-0.130019	-0.00924584	-0.0548733	-0.0881955	-0.303377	0.04254	0.126329	-0.0145941	0.0429809	-0.11147	-0.0271393	0.07921	0.110154	0.0105946	0.0971796	0.078744	-0.00744894	-0.118142	-0.0183774	0.0250817	0.0171177	0.216631	0.122374	-0.254921	-0.141478	0.12607	-0.0213776
CAND2	-0.478664	0.128679	0.0357879	0.146692	-0.216902	-0.375582	-0.0111686	-0.248543	-0.159187	-0.0050868	-0.143495	-0.588857	0.182181	0.0931757	1.16253	-0.170328	0.0284893	-0.257631	-0.311757	0.0949341	-0.628669	0.103632	-0.0612609	0.0132626	-0.0437022	-0.200777	-1.50725	-0.241047	-0.490171	0.237654	-0.362931	-0.431889	0.303348	-0.721653	-0.327428	0.0875705	0.0453312	0.159915	-0.00838325	0.154479	-0.0511626	0.206679	0.0423233	0.345331	-0.00599434	-0.0972324	-0.269143	-0.318469	0.0790845
CANT1	-0.500458	0.174237	0.0799718	-0.0522843	0.82588	0.266189	-0.256387	-0.0392822	-0.0642617	0.131243	0.204999	-0.520208	-0.0673899	-0.816728	0.154139	0.0328196	0.3845	0.230807	-1.10267	-0.0778821	0.00631257	0.272645	-0.166886	0.0476965	0.277672	0.385002	0.455815	0.0751077	-0.254921	-0.0640973	-1.09472	-0.43895	0.00171366	-1.4298	-0.676298	-0.0269558	0.461334	-0.0202587	-0.129644	0.0792907	0.125862	0.415616	0.188922	0.00340904	0.1918	0.0958397	-1.32443	1.62569	-0.248
CANX	0.385073	0.0305344	0.271867	0.30826	-0.1355	-0.00861417	-0.0420697	0.181013	0.433702	-0.167513	0.268396	-0.211466	-0.328601	-0.213609	0.137916	-0.0575498	-0.517972	0.111061	-0.371609	0.0242664	0.213634	0.176881	-0.00226673	0.0837838	-0.15395	-0.174067	0.44415	0.222177	0.112955	-0.0479941	0.133645	0.15315	-0.233867	0.0655447	0.160709	-0.563011	0.183478	0.193264	-0.246132	-0.242118	-0.423374	0.153909	0.0318873	-0.0100773	-0.249521	0.13135	0.498761	0.0753959	-0.00968318
CAP1	0.0850689	-0.0422347	-0.0603328	0.132012	-0.00756674	0.00228832	-0.249981	0.385977	-0.25703	-0.232249	-0.189409	0.423374	0.0726315	-0.0358345	-0.0945515	0.00748144	0.197406	0.325467	0.228697	-0.0789896	0.117251	0.0352967	0.0483015	0.235774	0.0547683	0.11689	0.128003	-0.104366	0.35177	-0.170332	0.174851	0.076703	0.0881546	0.242091	0.0128972	-0.128541	-0.179552	0.187702	0.0988166	-0.243306	0.131509	-0.083513	0.150954	0.0366721	-0.151825	-0.00447054	-0.208523	0.339577	-0.0875997
CAP2	-0.602876	-1.8212	-0.130764	-0.161758	0.631345	-0.43796	0.611827	0.557427	-0.198062	-0.136366	0.405583	0.0953612	0.338336	0.554168	0.555902	0.337951	-0.366086	0.496035	-0.160149	0.784975	0.282295	-1.62903	0.324317	-0.403182	0.199442	-0.141559	-1.43857	1.23269	-0.032901	-0.947453	-0.0990705	-0.407406		-2.11206	-0.0780233	-0.281413	0.619226	0.0785612	-0.867949	0.529497	-0.564794	-0.113145	0.501893	0.340345	0.0582422	0.803333	0.87878	-0.0896225	-0.518477
CAPG	-0.117238	0.0705616	-0.729627	-0.470288	-0.126262	-0.378745	0.135326	0.226897	-0.302854	-0.621475	-0.438378	0.570495	-0.405303	-0.0992844	1.12557	-0.386282	-0.267866	-0.130876	1.32586	-0.312802	0.617088	0.313629	0.159487	-0.915441	-0.76411	-0.513064	0.411807	-0.172876	0.607382	0.26339	0.0719512	0.637508	0.103741	1.24881	0.340795	-0.177262	-0.707995	-0.36272	0.207534	0.0207744	0.307834	-0.0765564	-0.254769	-1.11294	-0.505069	-0.397111	0.358366	1.15103	-0.190677
CAPN1	-0.320628	0.0983649	-0.276234	0.0775178	-0.156385	0.0647992	-0.0987691	0.0551383	-0.150257	0.0600079	-0.0285559	0.146855	-0.112256	0.189533	0.0947678	-0.118629	-0.076342	-0.0902535	0.329268	-0.0734552	0.292723	0.000189752	0.0285931	-0.0569225	-0.155688	0.0367918	0.328268	-0.123769	0.137409	-0.0514646	0.0510748	0.0362106	0.0718011	0.241332	-0.0640694	-0.0993589	-0.119743	0.0579852	0.02222	-0.0816779	0.0131059	-0.0472557	0.0769368	-0.0465108	0.0288674	-0.0744356	0.161415	0.294308	-0.0053205
CAPN13	1.03345	0.27727	0.442996	0.38543	0.647021	-0.301099	0.27644	0.546923	0.604371	0.101089	0.661691	-0.961069	0.0378931	-1.30106		-0.379762	-2.80354	-0.0623724	0.741692	-0.262803	-1.34428	-0.726505	-0.447625	0.263408	0.604443	0.39465		0.454426	0.63398	-1.31518	0.353695	-0.135099		1.59575	-0.531706	-0.86443	0.429221	0.219238	-1.04944	-0.432448	-2.61612	0.542897	0.645586	0.638679	0.5443	-0.338382	0.645364		0.0565468
CAPN2	0.0575321	-0.224747	0.105054	-0.185512	0.0245924	0.233027	0.12774	-0.143335	-0.0283855	-0.0722912	-0.0244007	0.0854762	0.00276823	0.127835	0.074032	0.191521	0.530658	-0.0673708	0.0404888	0.191194	0.164549	0.0173904	0.0342986	0.0309672	-0.0260996	0.0819879	0.346468	-0.0560396	0.0976799	-0.0538731	0.0190129	-0.153084	0.115981	0.0534392	-0.0704958	-0.112358	-0.0131594	0.126059	0.49768	-0.133238	0.152837	0.149014	0.0980463	-0.0958436	-0.0184189	0.00710328	0.000657488	-0.0455146	0.0880452
CAPN5			-0.535503						-0.0241124		-0.214707	0.870362	-0.206185		1.81176			-0.527638	0.834072	0.018005	0.110156	0.690007	0.478006	-0.110538	-0.660589		1.31899	-0.365196	0.613054	0.128287	-0.0894421	0.321859	0.215103	-0.390389	-0.408049	0.10846		0.144889	0.86204	-0.046598	-0.529027	-1.0116	-0.192494	-0.185789	-0.116556	0.278564	-0.715363	-1.01537
CAPN7	-0.0412938	0.920796	0.718325	1.06998	-0.277608	-0.829481	0.156128	0.179427	-0.0722415	0.341448	-0.677226	-1.10247	-0.181239	0.387979	-1.69622	-0.411467	-0.565226	0.41194	0.0963326	-1.02581	-0.430592	-0.390343	-0.494794	0.671405	0.315755	0.839572		0.469985	-0.201171	-0.531188	-0.26103	-1.72334	0.19386	-0.524425	0.417824	-0.759394	0.857378	-0.196649	-0.549008	0.140035	-1.04425			0.220435	1.27897	0.00754718	-0.00610024	-0.51656	0.0472245
CAPNS1	-0.200337	-0.0520212	-0.149558	-0.223933	-0.0924306	-0.0575701	-0.0555805	0.0143863	-0.0349999	0.100411	0.204392	0.260438	0.254067	-0.144438	-0.245346	0.507675	0.44716	0.17541	0.240248	-0.0986845	0.0806015	-0.234804	0.143375	0.0636333	0.156342	0.11302	0.419973	-0.0339801	0.0143207	-0.113718	-0.12352	-0.242715	-0.018215	0.362971	-0.33228	0.115511	-0.189284	-0.23426	0.0285709	-0.312585	-0.282293	-0.319506	-0.107874	-0.199072	-0.198117	-0.12828	0.183287	0.0573899	-0.0496138
CAPNS2
CAPRIN1	0.0501798	0.163825	0.0186893	-0.0607921	0.0374309	0.0479253	0.0497503	-0.223169	-0.0374876	0.165174	0.0170949	-0.0801666	-0.0638306	0.171155	-0.914752	0.20928	0.0313097	0.148442	0.0270544	0.0510302	-0.290838	-0.130826	-0.0307097	0.0737752	-0.0238898	0.00992068	-0.90723	-0.107683	-0.155105	-0.0580476	0.0703633	0.0919694	0.0636031	-0.0811458	0.176795	-0.108091	-0.101763	0.0254469	0.0835647	-0.0092651	-0.00618255	-0.349294	-0.076247	-0.0131831	-0.182899	0.13133	0.12249	0.339499	-0.00535417
CAPS	0.698242	0.345819	-0.831075	0.191967	0.385845	0.944994	0.443978	0.103761	0.911012	-0.898538	0.112386	-0.381528	-0.570266	0.298889	-0.508415	-0.712709	-1.66323	0.150474	-2.02337	-0.63116	-0.566215	-0.188949	0.394423	0.210559	0.168099	0.194652	-0.738033	0.11189	1.23976	-0.241964	0.453407	-0.0256438	-2.24283	-0.221092	-0.191737	-1.23484	-0.0416836	-1.77874	0.572351	0.314464	-1.10606	0.548554	-0.234185	0.306532	-0.307878	0.101433	0.0333747	-0.551335	0.0197405
CAPZA1	-0.129049	-0.100982	-0.256075	-0.191838	-0.331406	0.360214	-0.098443	-0.0727348	0.223195	-0.113362	-0.0506377	0.4261	-0.0906413	0.150199	0.727154	0.120904	0.0743346	-0.147531	0.754084	-0.285568	0.229249	-0.046274	0.00396735	0.0236903	-0.164446	-0.181278	0.282549	0.12063	0.600448	0.179252	0.174835	0.218868	0.198004	0.519015	-0.0570805	-0.199865	-0.281331	0.0642715	0.234824	-0.280981	-0.17097	-0.237726	-0.174108	-0.0417419	-0.246626	-0.32159	0.189295	0.403447	0.308362
CAPZA2	-0.0891742	-0.222326	-0.272003	0.206129	-0.304035	0.199185	0.0745686	-0.0601073	0.0797375	0.0215452	-0.0540572	0.152644	0.117642	0.240815	-0.239479	0.00494033	0.111481	-0.243934	0.286003	0.0225933	-0.225606	-0.000429258	-0.00378402	0.110508	0.115483	-0.0239319	-0.907695	0.0516968	0.122475	0.196756	0.0304166	0.0361799	0.165249	-0.292424	-0.178736	0.0872673	0.048138	0.0475719	0.06593	0.0609518	-0.00727778	-0.0140729	-0.00879131	-0.0115639	0.0516101	-0.163367	-0.385342	-0.260567	-0.00591546
CAPZB	0.0802884	-0.119096	-0.101064	0.0286878	0.0646971	0.24496	-0.0201147	-0.101939	-0.160968	-0.0600247	-0.108754	0.324132	-0.0155237	0.0666842	0.019914	-0.1092	0.239546	-0.0272682	0.212039	-0.0504534	-0.0837577	-0.0446007	-0.0902382	0.163623	-0.0879111	0.0928947	-0.204352	0.0265206	0.183672	-0.0357374	0.178927	0.109176	0.0535996	0.275666	0.038222	-0.0992484	-0.0413546	-0.00574671	0.0751651	-0.115024	-0.0156537	-0.382125	0.0793972	-0.0696794	-0.0706893	-0.134238	-0.179996	0.0552118	-0.0676417
CARD8
CARHSP1	-0.804887	-0.148998	-0.880292	-0.297062	-0.233702	0.204849	-0.167043	0.456353	-0.336822	0.417719	-0.0516788	0.274648	0.533754	0.318097	-0.516203	0.0789816	0.202747	0.0707496	-0.00344879	0.00958516	0.66589	0.0813628	0.424549	0.296082	0.356405	0.4808	-1.08136	0.258053	0.344697	0.0901622	-0.380479	-0.243471	0.551873	0.11419	-0.530158	0.0231752	-0.213223	-0.560864	0.845818	0.353731	0.644962	-0.00953666	-0.245458	-0.124711	-0.0844796	-0.0741716	-0.17513	-0.161302	0.687244
CARM1	-0.0494918	-0.163595	0.134935	-0.443662	-0.423028	0.264161	-0.362154	-0.307134	-0.0681014	-0.18111	-0.341254	0.0171013	-0.687483	0.235103	0.344304	-0.366342	1.28338	0.363875	0.120575	-0.0746956	0.106602	-0.159734	-0.241967	0.232181	0.00633211	0.340203	0.120539	-0.63253	0.149424	0.523783	-0.00646686	-0.232992	0.272785	0.333648	-0.294899	0.0126	-0.0782924	-0.231569	-0.302213	-0.456079	0.992999	0.14822	-0.763297	-0.5325	-0.00373044	-0.124293	0.403652	0.150963	0.0839771
CARMIL1	-0.138084	-0.0767167	-0.12763	-0.280564	0.0708842	-0.120569	0.495569	0.169841	0.784192	-0.371045	0.301631	-0.155782	0.295499	0.454439	0.626202	0.232857	0.568189	0.436277	0.0857518	-0.135377	-0.917487	-0.238688	0.139877	0.204465	-0.492502	-0.416835	-0.2178	-0.0211128	0.319365	0.350948	0.544672	0.17832	-0.720358	0.1756	-0.37391	-0.229833	0.126663	0.905026	0.185017	0.365082	-0.109242	-0.0403016	0.159907	-0.474749	0.357244	-0.137662	0.524118	1.4884	0.193178
CARS1	0.262986	-0.151834	0.167955	0.0384419	0.0848994	-0.0404235	-0.0685179	-0.0738507	0.105084	-0.158915	0.184833	0.178648	0.0594885	-0.0843561	0.713817	0.0168911	-0.701104	0.0123629	-0.456955	0.104431	0.706645	-0.0456863	0.118479	0.195608	-0.0838409	0.0302771	1.49134	0.102967	0.143239	-0.156186	0.305326	0.428322	-0.125415	0.508746	0.152299	-0.0262043	0.0291271	0.034835	-0.108095	-0.197332	-0.250034	0.119353	0.00766881	0.112462	-0.137081	0.500273	0.65035	0.707468	0.346412
CARS2	0.374685	0.433036	0.469935	0.377465	0.543277	-0.213289	0.308125	-0.272599	0.154881	0.0438079	0.305387	0.162035	-0.0516609	-1.14535	-0.77603	0.278487	0.0173917	-0.178883	-0.679921	-0.168693	-0.0558119	-0.649202	-0.179905	0.45335	-0.0780644	-0.115322	1.46438	0.23424	0.164205	-0.320881	0.427992	0.261998	-0.888171	-0.171434	0.18255	-0.324967	0.212595	0.221255	-0.166377	-0.211589	-0.333098	0.126174	-0.0513743	-0.528862	-0.135498	0.365673	-0.134926	0.35815	-0.61367
CASK	-0.142463	-0.196453	-0.109767	-0.190044	-0.104983	-0.360706	-0.000767195	0.34897	-0.272343	-0.0401464	-0.0851975	-0.149555	0.00372661	-0.321009	0.604518	-0.126136	0.304991	0.143776	0.124935	0.281936	0.324267	0.211439	-0.0875325	0.144773	-0.270748	0.0877774	0.5665	-0.280046	-0.211862	0.117973	-0.297943	-0.0148984	0.250618	0.52688	-0.617265	0.120043	0.143651	0.169201	0.0414941	0.106758	-0.413144	-0.270693	0.064006	-0.122278	0.130879	-0.255526	0.0169449	-0.0260506	0.0112606
CASKIN2	-0.0977286	0.211126	-0.386229	0.334679	0.0253089	0.173523	-0.025317	0.663473	-0.107799	-0.175386	-0.554707	0.49936	-0.364766	0.140024	-0.138641	-0.123402	0.0889507	0.0138458	1.12339	-0.00499923	0.268982	-0.205602	-0.136096	-0.153183	-0.308585	-0.165366	-0.882615	-0.359484	0.212782	0.503697	-0.17757	0.239524	-0.272312	0.212673	-0.016446	0.0912538	-0.509954	0.507458	0.485108	0.0187317	-0.352375	0.218727	-0.00803759	-0.182951	-0.274541	0.0109018	-0.186427	0.590558	-0.0867233
CASP14	-1.22352	0.274979	-0.671292	1.02926	1.16776	0.358235	0.84376	0.0260274	-0.114448	-0.281996	-0.935637	0.363844	0.335075	0.663483	1.14867	-1.56084	-1.10856	-1.07705	3.61018	0.771146	2.77979	1.80476	0.192504	-0.542162	-1.0309	-0.214435	-0.0234755	-0.386839	0.366363	-0.602811	-0.0837487	-0.187872	0.486154	3.90785	1.4591	-0.0600467	-1.14635	-0.575494	0.086816	1.1517	4.27876	0.195797	-0.449124	0.212495	-1.02846	-0.482621	2.82337	3.82079	-0.559366
CASP3	-1.01849	-0.00246366	-0.077582	-0.898965	0.227119	-0.408266	0.171267	-0.147421	-0.016576	0.331892	-0.150075	0.230998	-0.117986	-0.572958	-1.14989	0.385697	0.372777	-0.104439	0.459459	0.409824	0.308164	-0.846902	0.448169	-0.320972	0.221803	-0.060217	0.645904	0.320536	0.287854	-0.0137302	-1.413	0.207092	-1.69105	0.0324705	-0.0567164	-0.0165775	-0.0146552	-0.35062	0.00953066	-0.115466	-0.678539	0.273633	0.0345438	-0.0774884	0.109018	0.524274	-0.144431	-0.561589	0.164076
CASP6	0.408565	-2.03757	-1.61364		-0.750309	0.0792211		-1.20552	-0.509131	-0.0537715	0.301432	0.441682	0.0891158	-0.1628	0.638547			0.151662	-0.586254	0.628254		0.0829515	0.27783	-2.2944	-1.91053	-0.543863	0.491304	-0.289953	-0.386309	0.428172	0.535516	0.183575	0.0214137	-1.14586	-0.940928	0.497867	-0.893585	0.510331	0.0365375	0.19528	-1.74922	0.646541	0.236804	0.40004	0.444591	0.337492	-0.399378	0.0726957	0.303491
CASP7	-0.262675	-0.523549	-0.720711	-1.18955	-0.480234	0.0250393	-0.766045	0.0491882	-0.260056	-0.0945222	-0.301663	0.785057	-0.369296	-0.0626915	0.801531	0.0459158	0.00866526	0.152613	0.294313	0.100978	0.537003	0.133032	0.565108	-0.0110989	-0.133101	-0.215229	0.960148	-0.476607	0.609946	-0.040632	0.378439	0.375323	0.160975	0.658913	-0.258552	0.163989	-0.533811	-0.951026	0.377157	0.220825	-0.160953	-0.235764	-0.368799	-0.252613	-0.217773	0.241057	0.133611	0.336652	0.339688
CASR	0.523208	-0.0963924	0.602164	0.680075	0.435605	0.106115	0.364837	-0.163109	0.538091	0.071436	0.41357	-0.87683	-0.051816	-0.057285	-4.33964	0.0141061	-0.522151	-0.0188172	-2.36092	0.0817252	-0.215896	0.0640046	-0.183054	0.142598	0.441415	0.347687	-0.442324	0.637616	-0.196166	-1.76354	-0.314799	-0.651521	-2.37737	-2.82452	0.223304	-0.92878	0.592596	0.781491	-0.882385	-0.56472	-1.29947	0.731512	0.502401	0.622103	0.522839	0.457159	-0.31019	-1.11456	-0.639006
CAST	0.439675	0.128107	-0.662036	-0.309804	0.262561	0.255861	0.251955	-0.192034	0.335933	-0.0123588	0.186377	0.582221	0.0584163	-0.111211	-0.366925	0.276715	0.553507	-0.0632406	-0.460833	0.239267	-0.57505	-0.09754	0.409148	0.528284	0.482868	0.455912	-0.729842	0.246444	0.712659	-0.225258	0.261694	0.377449	0.00074361	-0.531843	-0.591116	-0.241503	-0.181538	-0.409648	0.435341	0.125189	0.438945	0.013485	0.335453	-0.52484	-0.0672145	-0.00681238	-0.553687	0.177581	0.220685
CASTOR2	-0.574521	-0.0664164	-0.354997	0.0230806	0.270686	0.799624	0.101582	-0.818973	-0.115692	-0.184997	0.0345494	-0.0165916	0.579927			0.103534	0.716234	-0.55899	0.0442258	0.771317	-0.82328	-0.256967	0.560996	0.1197	-0.126121	0.340022	-1.99157	0.0003836	0.0452794	0.445402	0.034174	0.107398	0.170368	-0.992284	-0.42748	0.70463	-0.248753	-0.764587	0.0728452	0.23	0.45846	0.10761	-0.110566	0.0419788	0.318382	-0.282741	-1.09381	-0.664606	0.0226963
CAT	0.0398459	0.186317	-0.369967	-0.486695	0.117316	-0.285779	0.175634	0.478225	-0.179839	-0.147314	-0.2146	0.38627	0.0160833	-0.228495	0.493811	-0.48104	-0.188461	-0.147175	0.858429	0.000562083	0.607651	0.155717	0.34719	0.109587	0.0673332	0.443599	0.715429	-0.0812932	0.210439	0.184478	-0.0728887	0.229056	-0.040922	1.04374	-0.0210549	0.214188	-0.281565	-0.381101	-0.0412485	-0.148295	1.09793	0.16779	0.0411785	-0.429379	-0.32659	0.00622442	0.237482	0.29386	-0.0640047
CAV1	0.225835	-0.607874	-0.0716532	-0.114129	0.124068	0.220376	-0.148354	0.760757	-0.664006	-0.150391	-0.222066	0.439175	-0.104733	0.0374064	0.396012	0.0431224	0.168419	0.0959811	1.41144	-0.107131	-0.408969	-0.177824	-0.189607	-0.0625783	-0.248106	0.365452	0.578091	-0.111914	0.33211	0.0435074	0.0855385	0.0177381	1.02251	0.872749	0.188512	0.149583	-0.655922	-0.264003	-0.00897922	-0.33732	0.149656	-0.793197	-0.0535241	-0.284782	0.0957976	-0.217816	-0.762882	0.249367	-0.430772
CAV2	0.291279	-0.802622	-1.12565	-0.1069	-0.176788	0.390396	0.665157	1.19904	0.458176	0.118754	0.0494307	0.374342	-0.0651134	0.0658429	0.722628	-0.319468	0.46825	0.127502	1.54821	0.0751693	0.307502	-0.555696	-0.487147	0.0381392	-0.629545	0.413672		-0.756395	0.774884	-0.229766	0.16553	-0.115527	1.00127	0.400716	-0.311287	0.183955	-0.400579		0.13361	-0.0672834	-0.686766	0.283738	0.182673	0.1483		-0.243781	-0.557874	0.528361	-0.603339
CAVIN1	0.179019	-0.297359	-0.134731	0.0738752	0.13062	0.413134	0.288908	0.880188	-0.717191	0.523866	0.138471	0.453477	0.176213	0.0425302	0.821646	0.0815245	0.224319	-0.270839	1.81222	-0.329966	-0.344818	-0.855733	-0.289273	0.0698211	-0.322381	0.205749	0.660798	-0.346215	0.529883	0.320366	-0.0725771	0.267567	1.27346	1.34837	0.408646	0.0480025	-0.251146	-0.520261	-0.272789	-0.501778	0.222692	-0.193198	-0.0605727	-0.507376	-0.175158	-0.054414	-0.344932	0.956899	-0.247632
CAVIN2	0.256348	0.103914	0.178586	0.165095	0.19051	-0.188304	0.03742	0.539566	-0.733247	0.292974	-0.0600546	0.676298	0.0563831	-0.0266836	1.13918	-0.0296442	-0.0495984	-0.238744	1.23626	-0.449827	-0.287949	-0.679253	-0.0552328	0.278356	0.113994	0.664225	1.42153	-0.468661	-0.0546391	0.259511	-0.041907	0.169436	0.61745	0.602458	0.0902631	0.246374	-0.407247	-0.655745	0.0602012	0.0911126	-0.199429	0.00423632	-0.0647071	-0.44416	0.0144554	0.539733	-0.92523	0.189759	0.38531
CAVIN3	0.0791924	0.244553	0.0939281	0.0930268	0.278303	0.437326	0.0407756	1.01013	-0.475731	0.144108	-0.275589	0.801091	-0.248168	-0.666875	-1.60947	-0.475067	0.193815	0.0387613	1.19905	-0.221097	-1.88469	-0.0808586	-0.235365	-0.130142	0.175044	0.394893	-3.1957	-0.335782	1.01226	0.142332	0.0597246	0.711276	0.289604	0.915766	0.0821641	0.370528	-0.464309	-0.798841	0.425737	0.15092	0.435282	-0.518848	0.0502658	-1.24349	0.354061	-0.294021	-0.951984	-0.524004	-0.305572
CBFB	-0.218397	0.0128004	-0.706641	0.327735	0.290983	-0.00514302	0.329198	-0.174162	0.00673881	0.116644	0.0361959	0.243613	0.0669202	-0.180921	-1.45821	0.195703	-0.0125955	0.0501086	-0.277591	-0.063142	-0.598057	-0.261455	0.23692	0.350678	0.375776	0.192339	-1.42163	0.278191	0.527529	-0.453498	-0.242731	-0.0557971	-0.543689	-0.578931	0.0067791	-0.0780466	-0.0052945	-0.389779	0.0799299	-0.180214	0.328032	0.0948033	0.0798555	0.123765	-0.0567575	0.396674	-0.621575	-0.503369	-0.239384
CBR1	-0.218238	-0.69492	-0.442977	-0.65179	-0.235876	-0.350967	0.0387687	-0.980431	-0.253499	0.308317	-0.0024472	0.0455467	0.055556	0.517871	0.895084	0.0262181	0.447245	0.281731	0.168909	-0.0983071	0.0934453	0.0121409	0.0119493	0.314959	0.13054	0.190634	-0.37183	0.970444	0.977974	0.392681	-0.285857	-0.150379	-0.455779	-0.96066	-0.450636	-0.104442	-0.122129	-0.132063	0.328053	0.479601	-0.110819	0.272933	-0.410782	0.241253	0.104615	0.235837	-0.572183	-0.330871	0.267566
CBR4	0.191463	-0.69396	0.254986	-0.111713	0.170498	0.110922	0.0460225	0.115044	0.149544	0.00312306	0.290455	-0.0773103	-0.0144243	-0.164584	0.0341772	-0.186293	-0.388437	0.23501	-0.207598	0.300492	0.306672	-0.262052	-0.00386098	-0.177169	0.111774	-0.0159492	0.587168	0.0506683	0.19057	-0.431381	0.0352051	-0.0572924	-0.511884	-0.301621	-0.0624491	-0.187555	0.256667	0.143667	-0.310677	-0.0266964	-0.39528	0.284572	-0.0715641	0.321262	0.040419	0.293276	-0.230381	0.108096	-0.0141137
CBS
CBX1	0.268455	-0.111099	-0.573793	-0.427996	-0.178368	-0.188537	-0.180758	-0.395757	-0.162406	-0.115378	-0.283968	0.0895801	0.51666	0.336814	-1.18099	0.679128	0.0577365	-0.332653	0.613946	-0.377882	-0.226387	0.0160456	-0.252758	-0.20046	0.547681	-0.0253094	-1.57774	0.164177	0.18551	0.378087	0.0630541	0.161914	0.360726	0.416312	-0.218183	0.0139325	-0.08843	-0.306894	0.380228	0.347713	-0.0961338	-0.126646	-0.603327	0.211893	-0.27068	-0.589848	-0.20273	-0.315075	0.114675
CBX3	-0.297513	-0.198481	-0.597615	-1.05705	-0.328038	0.237377	-0.0710446	-0.356885	-0.313036	-0.350057	0.34911	0.204937	0.2657	-0.639104	0.268179	0.334336	-0.117428	-0.104046	0.284907	-0.633539	0.244383	0.188614	0.191156	-0.0266678	0.042265	0.262416	0.499419	-0.0489531	0.0532698	-0.895213	-0.280033	-0.107108	0.0190307	0.445357	-0.44627	-0.0446796	0.0739695	-0.587384	0.0292709	-0.030964	0.586031	-0.0897467	-0.0443766	-0.984217	-0.0142744	0.000112944	0.354547	0.410736	0.0189158
CBX5	-0.312283	-0.22448	-0.318366	-0.555522	-0.247225	-0.0551495	-0.0395852	-0.21989	0.230192	0.149466	-0.33959	-0.0681236	-0.0138572	0.20462	-0.583996	0.428643	0.539831	-0.162373	0.125089	0.0935605	0.0591213	-0.204568	0.0972051	-0.043467	-0.0332554	0.310523	-0.402112	-0.191174	-0.065018	-0.0979768	-0.164094	0.0153421	0.492428	0.352594	0.119867	0.365199	0.0277337	-0.343083	0.133607	0.0679621	0.645998	-0.0439127	-0.058775	-0.0727397	0.149899	-0.0077343	0.22369	0.261317	0.373101
CBX6	-0.415519	0.510502	0.28596	-0.221566	0.0195054	-0.494724		-0.848356	-0.39196	0.0292649	-0.0449672	-0.434116	0.451511	-0.0122561		0.630749	0.406811	-0.350635	-0.0744146	0.227447	-0.584123	-1.37709		0.442376	0.228705	0.0420623		0.0562205	-0.816466	0.0924394	-0.174658	-0.0793256	0.114309	-1.89238	-0.880952	0.187445	-0.155603	-0.428267	-0.251242	0.438204		0.00300533	-0.0640488	0.117801	-0.101212	0.195401	-0.881163		0.253959
CBX7
CBX8	-0.166341	0.0432535	0.295072	0.307919	-0.20226	0.0226528	0.0495325	-0.0295931	0.0680522	0.403136	0.0835918	-0.894554	-0.0195348	-0.128445	-2.10263	0.205446	0.222897	0.0998045	-0.0286826	-0.334717	-0.0862314	-0.0499549	-0.295631	0.197249	0.239419	0.0952997	-0.453758	0.513568	-0.546201	0.511743	0.230153	0.133078	-1.1461	-1.40226	-0.0870547	-0.444752	0.499428	0.58112	-0.543592	-0.243128	-0.241109	0.216701	0.0423207	0.417172	-0.0472208	0.598352	0.272596	-0.27099	0.185273
CC2D1A	-0.0605582	0.274342	0.0400883	0.469371	0.118298	0.0328555	0.270054	0.300739	0.153459	-0.107941	-0.0588397	-0.232129	-0.3257	-0.331612	0.199257	-0.193972	-0.147254	0.364257	-0.187532	-0.0378686	0.0744422	-0.278825	0.243775	-0.131171	-0.172613	-0.108057	0.135878	0.0340631	0.275113	-0.139986	0.434574	0.389689	0.066897	-0.113034	-0.704208	0.0522946	-0.307194	-0.25935	0.0316811	0.0102483	-0.0764674	0.188878	0.13406	-0.043252	-0.154588	0.028619	0.565595	0.865177	-0.0445236
CC2D1B	0.234448	-0.233225	0.042917	0.481614	0.253242	0.311189	-0.0406724	0.257276	-0.237193	-0.201971	-0.127451	-0.420322	-0.216868	0.344299	-0.63418	-0.342373	-0.551431	-0.0546185	0.402587	0.313826	0.040602	-0.180275	0.0949473	0.315455	0.00655312	0.137399	-1.59946	-0.176363	0.00870163	-0.232122	-0.370206	-0.1881	0.217791	0.864382	-0.00797553	0.117247	0.32794	0.136618	-0.16897	0.0203475	0.163024	-0.0237391	0.318369	0.337922	0.068312	0.377183	-0.034149	-0.796841	-0.0189982
CCAR1	-0.111391	-0.0876387	-0.0623026	-0.0429439	-0.0392627	-0.0165246	0.195748	0.229095	0.225753	0.0888295	-0.014362	0.0186087	-0.128953	-0.019739	0.235986	0.20019	0.419488	0.24981	-0.0558155	0.0973983	-0.0755454	-0.162439	0.191322	-0.0202572	-0.0116653	0.0523732	0.256147	0.0103776	-0.191338	-0.00469845	0.0280592	0.0202993	0.114679	0.0966115	-0.0399098	0.0864851	-0.0565242	-0.107427	0.00549013	0.197167	-0.495347	-0.0784285	-0.197797	0.0845106	0.194969	0.0215382	0.234957	0.440562	0.0198821
CCAR2	-0.00841047	0.0778786	-0.0572179	-0.101578	-0.0147184	0.102273	-0.0676902	0.0165233	0.122421	0.229872	-0.058728	-0.31992	-0.0728277	-0.0664622	-0.171845	0.051908	0.296066	0.0717053	-0.0216685	-0.047632	-0.0773247	-0.0189017	-0.0299365	0.0489287	-0.0258742	0.0224657	-0.139866	-0.127298	-0.148292	0.137392	0.250336	0.0810412	0.347427	0.205301	0.0145435	-0.0878679	0.0671094	0.0706537	-0.0756773	0.13817	-0.168003	-0.198897	-0.0339186	-0.0648427	-0.0335694	0.0414916	-0.356229	0.133815	0.154242
CCDC117
CCDC124	0.173896	0.0259121	0.374451	-0.0022926	-0.295858	-0.300833	-0.417985	0.429129	0.067548	0.109289	-0.232516	0.118761	-0.111043	0.428863	0.711707	-0.274965	-0.108258	-0.405421	0.186437	-0.0531693	-0.242428	0.0731767	-0.37246	0.103919	-0.114542	-0.158875	0.610531	-0.0888882	0.11018	0.273119	-0.0953	-0.0528143	-0.115814	0.851423	0.270884	-0.168366	-0.0540712	-0.302889	0.444047	0.00202747	-1.10659	0.000150821	0.145792	-0.0397357	0.112292	0.133676	-0.557607	-0.342725	0.289546
CCDC127				-1.2734	-0.42376	0.245418	-1.00839									-0.756154			-0.0998007	0.401633	1.02662							-0.458377	0.916969			-2.53375					-0.254383	0.810624	-0.407034	0.0573283	-1.29775		0.128079	0.648839	0.0560767	0.219711		0.399939	0.448323
CCDC149
CCDC154	0.110101		-0.542774	-0.381628		-0.364992	-0.870692		-0.181888		0.390041			-0.152327	-0.483563	0.671738	1.04186		1.07261			-0.132638	0.288314		0.0517924			-0.232042	-0.606872		0.643534	-0.178758	1.15346		0.604578		0.186531	0.861014	-0.265444		-1.42649	-0.00523722		0.454532	-0.202433	-0.420383		-0.574178	-0.283692
CCDC186	-0.86117	-0.369476	-0.00452676	-0.233796	0.0381986	0.0495772	0.0744411	0.410116	-0.380391	-0.0642871	-0.250425	0.162259	0.109336	-0.417978	-0.257615	0.0857152	0.093293	-0.143313	0.581493	-0.136441	2.70002	0.0271062	0.362486	-0.522656	0.140009	0.27178	0.718662	0.467295	-0.260321	0.300128	-0.263398	0.446473	0.322379	-0.576969	-1.83096	0.165364	-0.128938	-0.237847	-0.449849	-0.0598036	0.731312	0.0896203	0.239847	0.447594	0.111392	-0.238954	-0.478027	0.215204	-0.0092295
CCDC22	-0.0848967	-0.0470294	-0.172721	0.0121882	-0.309133	-0.131891	0.022551	0.0561214	0.169392	0.0700076	0.0634609	0.0819327	-0.13166	0.0153142	-0.273916	0.071297	0.296795	-0.0602918	0.206231	-0.139617	-0.114575	-0.0804806	0.0522356	-0.0690091	0.0568735	-0.225628	-0.0648361	-0.224362	-0.23285	-0.0782182	-0.0888114	-0.0281683	0.150546	0.212785	-0.127975	0.0938009	-0.190731	-0.0237793	-0.0892446	0.00514297	-0.170689	-0.107349	-0.355927	-0.0861686	-0.0678412	-0.00784811	0.108445	0.256162	-0.0450589
CCDC25	0.189339	-0.398118	-0.523191	-1.26399	-0.210543	0.190228	0.541138	0.512323	-0.263691	0.947383	0.565563	0.675947	0.173885	-0.218083	0.96708	0.552133	0.596097	0.491891	0.851391	0.331473	1.03361	-0.600022	0.383877	0.118131	0.216948	0.191904	1.57524	0.567067	0.398647	-0.34007	0.426725	0.344482	-0.614802	-1.2059	-0.29611	0.469376	0.566817	-0.169563	0.422149	0.210012	-0.556015	-0.215641	-0.0441426	0.191328	0.213034	0.548943	0.00169122	0.317093	0.518593
CCDC47	-0.0834056	0.0343529	0.0697747	-0.121483	-0.0226003	-0.233264	-0.0417181	0.0942687	0.0232777	0.143132	0.261606	-0.0679	-0.0299895	-0.120364	0.754998	0.0813907	-0.105935	0.0587166	-0.673835	0.0496237	0.625844	0.0094629	-0.156423	0.00296602	-0.0948417	0.00054684	0.913616	0.192523	-0.131025	-0.0745325	0.06881	-0.352741	-0.272725	0.136801	-0.148663	-0.0921181	0.13957	0.131443	-0.0416293	-0.131287	-0.636334	0.145287	0.0717605	0.356528	0.0862026	-0.0718904	-0.0420818	-0.76992	-0.0374585
CCDC50	-0.0768814	-0.086425	0.0471581	-0.447227	-0.329171	0.0473622	-0.137796	-0.317837	-0.2387	0.239544	0.218554	0.0799029	0.148153	0.16738	0.134979	-0.268109	0.202369	0.135647	0.796089	-0.0845303	-0.125779	-0.0611927	0.210827	0.0736731	-0.0262822	0.11561	0.239099	-0.333677	-0.317297	0.345159	0.00473015	0.117981	-0.0341342	0.649267	-0.145029	0.149933	-0.0971621	-0.557209	0.344763	0.285333	0.229937	0.281209	-0.121212	-0.611244	-0.287357	0.338099	-0.110321	0.259511	0.0723875
CCDC51	-0.638901	0.420344	0.537661	-0.66669	0.748413	-0.516317	0.457699	-0.881981	-0.0894609	-0.124313	-0.87698	-1.24765	-0.756517	-0.540233	-0.112732	0.567193	0.669183	-0.49433	-0.362562	-0.93842	-0.570614	-0.204335	-0.0270508	-0.077065	-0.193894	0.110226	-0.382549	-0.163308	0.206422	0.078321	0.0829716	0.0119571	0.119282	-1.16036	-0.964984	0.119516	-0.199338	-0.207471	0.482382	-0.320094	-0.549835	-0.494774	0.803567	0.552705	0.569695	0.226306	-0.927902		-0.133042
CCDC6	0.255603	0.246533	0.196815	0.0373983	-0.0542237	0.179068	0.0677384	0.225642	-0.027563	0.35288	-0.0804424	-0.180055	0.035661	-0.235858	-0.513421	-0.0200586	0.258252	0.410206	-0.10518	-0.175976	-0.144064	-2.29941e-05	0.154642	0.158417	0.0618657	-0.00318833	0.269504	0.197914	0.118179	-0.153124	0.29264	0.291065	-0.342103	0.172908	0.124172	-0.115495	0.0430237	-0.0220488	-0.140323	0.0361859	-0.516737	0.0554698	0.110902	-0.118518	-0.0391422	0.237279	0.413451	0.543734	0.228988
CCDC86	0.00357523	0.317019	0.177792	-0.927264	0.153962	0.0593353	-0.191906	0.0766355	-0.0148308	0.449421	-0.402413	0.0851959	0.0776067	0.308746		0.404831	-0.872871	-0.392089	-0.694787	-0.0502711	-1.09074	0.35874	0.184258	-0.0916594	0.224891	0.0549299	-2.32121	-0.17473	-0.134306	0.429102	0.126313	0.256614	0.51841	0.020647	-0.240853	0.168812	-0.267167	-0.673112	0.350095	0.458156	0.334218	-0.521932	-0.0444501	-0.126349	0.0899239	0.35574	-1.33456		0.390682
CCDC88A
CCDC9	-0.0318871	-0.241811	-0.223937	0.198328	-0.0941792	-0.21572	0.0877434	0.170978	-0.395672	-0.177541	-0.414827	0.202865	-0.41478	0.145728	0.900093	0.212303	-0.384216	-0.0282726	0.517114	0.239687	0.952131	-0.00593126		0.138251	-0.317536	0.175236	0.908958	-0.608839	0.0525164	0.216465	0.250705	0.356514	0.23048	0.737457	0.0432705	-0.42393			-0.420754	-0.372306		0.0835213	-0.405438	-0.0863822	-0.380613	-0.126727	0.792199	0.422039	0.0784015
CCDC90B	0.426508	0.178526	0.598437	0.518012	0.208089	-0.462788	-0.144072	-0.150869	0.117586	-0.0717582	0.0285252	-0.512015	-0.0221822	-0.752483	1.50375	-0.250986	-0.532412	-0.109224	-1.2784	-0.182804	0.235227	-0.152004	-0.263638	0.207656	0.118423	0.141287	1.62934	0.155485	-0.105373	-0.661153	-0.33173	-0.0764836	-1.16863	-0.0307302	0.321168	-0.343602	0.428863	0.430211	-0.655111	-0.236342	-0.86766	0.384881	0.0320345	0.0325521	0.0214399	0.27729	0.266175	-0.817451	-0.148967
CCDC91	0.234062	-0.0192368	0.115663	0.168364	-0.214483	-0.23683	-0.0713089	0.0117287	0.175848	0.0360248	0.104678	0.170568	0.285513	0.0992972	-0.250336	0.00478869	-0.264524	-0.188416	0.518077	0.00384874	0.158801	0.076611	-0.0830603	-0.0566891	-0.0397973	-0.000697538	-0.0751561	-0.240411	-0.052228	0.207732	0.0874958	0.163441	0.083889	0.000256428	0.173056	0.0632689	-0.113097	-0.824935	0.164977	0.109738	-0.386861	-0.216828	0.0502496	0.00326182	0.0646151	0.198516	-0.0401624	0.248755	0.197128
CCDC93	0.0302236	0.203855	0.1569	-0.303986	-0.0196872	0.0506518	-0.0756413	-0.131335	-0.126974	-0.0558634	-0.00324294	-0.110561	-0.00911212	-0.221988	-0.456944	0.194689	0.23554	-0.0209492	-0.143219	0.0758574	0.0487518	0.108755	0.0894134	0.161999	0.0283418	-0.113427	-0.163333	-0.164342	-0.00655541	-0.205849	0.0188972	0.0480789	-0.172552	-0.135057	0.409123	0.0341094	0.135716	-0.117268	0.228637	0.0464581	0.172004	-0.21742	0.171189	0.112716	-0.0316381	-0.120435	-0.0358153	-0.405203	0.00820448
CCDC97	-0.75148		-0.186086	-1.33316	-0.803678	0.00269496	-0.728303	0.180808	0.47688	0.595224	0.0655186	-0.0861473	0.45902	1.21054	-1.07116	0.794466	0.686572	-0.139374	-0.325435	-0.0181237	0.192717	0.1627	0.21211	0.660798	0.560902	0.787415	-0.546672	0.113991	-0.521319	0.425215	0.317701	0.322301	-1.33426		-1.56349	0.422963	-0.0990034	-0.789301	-0.418321	-0.318226	0.122023	-0.362376	-0.0106991		0.119714	-2.1578			-1.06771
CCM2	0.0809339	-0.184365	0.255793	0.80062	-0.195163	0.271541	-0.320726	0.111655	-0.197739	-0.0304319	0.086716	-0.0203282	-0.287788	0.0753451	-2.14274	0.138934	0.39762	-0.233054	-0.491565	0.0234812	-0.22584	0.275589	-0.309794	-0.0983747	0.103928	0.0288917	-2.94617	0.210529	0.0242352	0.114445	-0.053002	-0.0800582	-0.00490727	-1.90569	-0.149797	0.0435009	0.427231	0.0963002	0.0576006	0.189653	0.0700356	-0.0608536	0.246016	0.50064	0.189124	-0.449665	0.0659676	-1.7759	0.16601
CCNK	-0.23402	-0.377378	-0.142385	0.477195	0.930896	-0.051413	0.618273	0.394836	0.488116	-0.242492	0.0862062	-0.335845	-0.733703	0.054221	0.998024	0.114741	0.381404	0.508914	0.293293	0.167788	-0.835342	-0.925978	0.361581	-1.70507	-0.198397	-0.156017	0.3474	-0.584674	0.258741	-0.112911	0.319232	-0.470394	0.434961	-0.844113	-0.664178	0.600653	0.086306	0.906836	0.160445	0.058063	0.208643	0.252529	0.596836	0.678803	-0.215259	-0.695896	0.210825	0.721841	-0.0125429
CCNL1	0.373588	0.548406	0.688506	-1.09874	-0.489766	1.23045	-0.896551	-2.42018	1.15272	-1.29859	-1.07599	0.728173		0.761857	-2.19068			-0.11993	1.55491	0.143442	-0.988165		0.394694	0.0524289	0.584902	0.0830262		-2.18984		0.752428	0.935067	1.16378	1.32811			-0.275549	-2.3521	-0.340966	-0.843214		0.500341	-0.0864414			-3.40162	-0.764024	1.79665	-1.6448	-1.44352
CCNT1	-0.165213	0.114383	0.364418	-0.0980204	-0.593334	0.470132	0.11535	-0.315781	0.399515	-0.204187	-0.24124	-0.960959	0.0730053	0.784536	0.647727	0.588421	-0.137924	-0.0725638	1.69108	-0.140212	-0.0247604	-0.71292	0.0304808	0.358405	0.184564	0.0303448	-0.892874	-0.0218784	-0.108014	-0.14973	-0.300211	-1.05559	0.0366869	-0.219094	-0.10657	0.318767	0.319699	0.921679	0.938632	0.0677751	-0.837566	-0.163119	-0.112702	0.413521	0.657428	-0.0849533	0.840366	1.59713	-0.259243
CCNT2
CCNY
CCPG1	0.663729	-0.167302	0.409229	0.336341	0.263353	-0.0504147	-0.703078	0.292732	0.2526	-0.00346151	0.109249	-0.0494758	-0.491198	-0.0485872	2.41218	-0.621535	-0.830352	0.223811	-1.15712	0.141957	0.532279	0.0584457	-0.35362	0.292101	0.183257	-0.0634159	2.3359	0.128925	0.348952	-0.311472	0.210514	0.32402	-1.61182	0.0375237	-0.435933	-0.322958	0.391119	0.0720541	-0.46777	-0.238854	-1.40125	0.365968	-0.0322784	0.264537	0.0423172	-0.133152	0.503225	0.222692	-0.0300074
CCS	0.166968	-0.188495	-0.571675	-0.696447	0.950468	-0.083277	0.768099	-0.802601	-0.11942	0.169994	0.0691648	0.0964597	0.709794	0.0507809	-1.14124	0.761342	0.409773	0.233305	-0.292043	-0.477626	-0.327376	0.00129007	0.761962	0.740634	0.779921	-0.245176	-0.324743	0.614597	0.29207	-0.0361125	0.0641532	0.155424	-0.0510711	-0.0414447	-1.67107	0.52865	-0.403002	-1.76751	0.416051	0.449711	0.561474	0.66241	0.316098	0.141151	-0.519667	0.707269	-0.360347	-0.254371	-0.429771
CCT2	-0.0313219	-0.040772	-0.0128349	-0.248786	-0.418265	0.0495301	0.00789992	0.031634	-0.115964	-0.0434738	0.138368	0.114242	0.0945981	-0.0569265	0.352318	0.0700272	0.320225	-0.077217	0.156843	-0.162671	-0.0912066	0.089504	0.011942	0.0335438	-0.237656	-0.183536	0.152177	-0.0980808	0.0401032	0.307284	0.119321	-0.00254047	0.171987	0.207681	0.200275	-0.132063	-0.120743	0.0945333	0.132125	0.0764946	-0.459154	-0.228198	0.0154952	-0.0460602	-0.150459	-0.215297	-0.1832	0.484564	0.0626481
CCT3	-0.0534496	-0.0990719	-0.1376	-0.110748	-0.0287268	-0.0293905	0.188511	-0.0729305	-0.0712928	-0.0807207	0.0363144	0.0942361	0.141146	0.0211584	0.117735	0.106481	0.257071	0.11771	0.282323	0.0463021	0.178429	0.073072	0.178969	0.0597735	0.0653245	0.0762634	0.232335	0.00498262	-0.0678689	0.0586003	0.0929386	-0.0491494	0.162286	0.14785	-0.0355898	0.172761	-0.123609	-0.0474085	0.145992	0.136401	0.169827	-0.0704492	-0.0510364	-0.190228	-0.0310412	0.0655851	-0.256977	0.061963	0.0266633
CCT4	0.114572	0.0189593	0.136152	-0.0139177	-0.158594	0.257004	-0.116649	0.134339	-0.221358	0.077671	-0.132803	0.204221	0.0396807	-0.0130734	0.209901	-0.231556	0.280563	-0.119272	0.209549	-0.0504145	-0.010494	0.192377	-0.0788235	-0.000896071	-0.0403519	-0.0776348	0.216762	-0.276499	0.03132	0.157518	-0.0716694	-0.0588561	0.182376	0.321609	0.185647	-0.0552683	0.0062297	0.247778	0.195601	0.0399601	0.143727	-0.166128	0.0117004	-0.0460658	-0.0357079	-0.0962615	-0.108449	0.405694	0.0613853
CCT5	-0.0224006	-0.118781	-0.166804	-0.204332	-0.145601	-0.0216562	0.0227575	-0.0572086	-0.244264	0.0190161	0.0361226	0.112688	-0.0947665	0.0332405	0.18795	0.143097	0.471081	0.233129	0.132326	0.0584101	0.164911	0.0840603	0.17742	0.0546384	-0.0931472	-0.168626	0.0597079	-0.153349	0.0257991	0.304081	0.182682	0.225706	0.106621	-0.288634	-0.129366	-0.0580218	-0.187982	0.191864	0.107084	0.101082	0.225577	-0.17291	0.00382975	-0.0666255	0.0859458	-0.208843	0.0195729	0.146918	0.00330383
CCT6A	-0.142337	-0.0151085	-0.130432	-0.185123	-0.00143665	-0.0577916	-0.0395959	-0.07201	-0.26133	0.00517258	-0.0659845	0.100481	0.161612	0.00894236	0.0845927	-0.0792608	0.208894	0.0314727	0.187145	0.077159	0.0339179	0.132864	0.0818683	0.0132573	-0.00742902	0.0408122	0.0604141	-0.165675	-0.102611	-0.146055	0.0296588	-0.0744075	0.000514227	0.379746	0.126377	-0.0226576	-0.153378	0.106312	0.105831	0.00208644	0.0204727	-0.0984387	0.062556	-0.0949972	0.0124255	-0.0131956	-0.225981	0.127905	0.108762
CCT7	-0.0530069	-0.0206625	-0.0622482	-0.0538422	-0.0480477	0.0450063	-0.114236	-0.0564187	-0.028498	-0.034188	-0.0610664	0.190181	-0.121796	0.0164205	0.275806	-0.0506826	0.287558	0.0581399	0.243111	-0.109994	0.111426	0.0982776	-0.117113	-0.05145	-0.0727161	-0.0707849	0.0392456	-0.291721	-0.00194845	-0.0693243	0.0383452	0.030778	0.0854696	0.425535	0.0921836	0.0860865	-0.0828084	0.185209	0.219229	0.039203	-0.0304324	-0.259008	0.0836568	-0.00937999	-0.0597531	-0.0752346	-0.293947	0.149936	0.0189383
CCT8	-0.0604456	0.0820141	-0.138061	-0.0461069	-0.0936641	-0.0956268	-0.0288229	-0.0402433	-0.164956	-0.0631174	-0.0896821	-0.0235991	-0.0323424	0.108437	0.071978	-0.068261	0.25965	-0.034176	0.139148	-0.0553351	0.151727	0.0351208	-0.0551772	-0.102077	-0.0841113	-0.0696394	-0.0247259	-0.14749	-0.13367	0.106683	0.105152	0.0827079	0.148214	0.197982	0.126223	-0.0070642	-0.11439	0.0958635	0.0911768	-0.0178355	-0.0392408	-0.135517	0.0303738	-0.147355	-0.0637908	-0.141296	-0.0099722	0.215688	0.0507023
CCZ1B	-0.0340632	0.188229	0.532483	0.506726	0.135934	-0.379149	-0.00418446	0.0932229	-1.35656	-0.131271	-0.101916	-0.0946158	0.194566	-0.445917	-0.0121023	0.228431	-0.0488872	0.191931	-0.516264	0.060708	-0.487365	0.00135771	0.121146	0.258219	0.181996	0.210501	0.784266	-0.269383	-0.825065	0.173774	-0.0146514	-0.046516	-0.102723	-0.655918	-0.837967	0.201957	0.246571	0.280919	-0.159458	0.142857	-0.190786	0.341456	0.333126	0.594952	-0.146506	0.0201778	-0.320728	-0.634069	-0.124413
CD14	0.426717	-0.202707	-0.125929	-0.288261	-0.11359	0.268286	-0.0662732	0.0527939	0.0201864	0.312859	0.0204373	0.82514	-0.0967129	-0.569973	-1.53203	0.249574	-0.0784135	-0.189117	0.346725	0.0907809	-0.386782	0.276172	0.205327	0.0626734	0.0413101	0.0945669	-2.24684	-0.0500665	0.476169	-0.258403	0.101627	0.139629	-0.667124	-0.247944	-0.237106	-0.0502984	-0.272325	-0.342836	0.321277	-0.0666301	0.20588	-0.0260659	0.0981822	-0.503047	0.281648	0.370964	-0.00422516	-1.01236	-0.21181
CD151	0.295108	-0.456034	-0.187868	0.307454	-0.664208	0.111213	-0.163355	0.545332	-0.402248	0.222258	-0.105939	0.188171	-0.0393339	0.386099	0.595369	-0.228325	0.131497	0.345731	0.786376	-0.349203	0.605177	0.0370001	0.175587	0.235349	0.283522	0.068815	0.939328	-0.177209	0.132838	-0.0844909	-0.198501	-0.0127946	0.440369	0.74149	-0.281621	-0.264194	-0.471379	0.275436	0.518433	-0.140156	-0.12951	-0.113232	-0.322541	-0.615324	-0.278853	0.409344	-0.0857765	0.782472	0.261503
CD163	0.126564	0.183503	-0.689938	-2.13331	0.559648	0.306172	0.468462	0.85756	-0.225825	0.368528	-0.753531	2.031	-0.0584976	-2.46062	0.389935	-0.355085	-0.468754	0.114791	1.71896	-1.29338	0.0556176	1.16274	0.613744	0.0724987	0.397813	-0.397481	-0.574689	0.681759	2.03316	0.556088	0.669069	1.03563	-1.42226	1.00248	-0.491356	-0.413124	-0.823607	-1.34828	1.09537	-0.524094	1.65427	-0.786697	0.379078	-2.04231	-0.843239	-0.0877762	-0.410261	-1.59704	-0.267313
CD200	0.180263	0.150087	0.111252	0.49221	0.280837	-0.161917	0.377309	0.619813	0.367727	-0.128698	-0.0549579	0.160818	0.122508	0.502706	-2.71272	-0.0063261	0.535407	-0.269785	0.123112	0.33415	-0.0560355	0.376137	-0.321685	0.255141	0.269876	0.429319	-2.05768	0.0791855	-0.0889078	-0.373172	-0.280429	-0.414173	-0.0408118	-0.481623	-0.0207653	0.151047	0.449394	0.361133	0.114203	-0.343595	-0.46729	-0.449245	0.236222	0.308917	0.265405	-0.366803	-0.429352	0.15287	-0.43319
CD2AP	-0.251405	0.274474	0.144532	0.0720169	-0.362258	-0.0505664	-0.118162	0.163765	0.424955	0.141913	0.18839	-0.0236211	-0.0277498	0.00343769	0.270085	-0.0734565	0.0686738	-0.136435	0.196049	0.19376	0.12575	0.12526	0.0721479	0.132344	-0.21124	-0.0403429	0.746779	-0.0193513	0.126184	-0.0860404	0.336465	0.298889	-0.0574008	-0.0112853	-0.263606	0.0134857	-0.0028779	0.0382111	-0.0130677	0.156758	-0.0412158	0.125841	0.124351	-0.100664	0.0911715	0.251128	0.441352	0.365239	0.153973
CD2BP2	0.081222	-0.309004	-0.319253	-0.243158	-0.353208	0.214396	0.31221	-0.0337263	-0.143046	0.22381	0.185407	0.0761208	0.222399	-0.0463119	-0.542842	0.141133	0.421932	0.173728	-0.121086	-0.0596639	-0.77922	-0.256811	-0.277803	-0.186415	0.0139647	-0.115241	-0.191834	0.0732345	-0.0222753	0.158374	0.0969692	0.462871	0.0615192	-0.743309	-0.138691	0.128065	-0.00801099	-1.21717	-0.236762	0.338571	0.409949	0.0482352	-0.128356	-0.620905	0.21875	0.190678	-0.324078	0.51231	0.120316
CD34	0.819837	0.11011	-0.0944501	0.208359	0.359578	-0.158837	-0.604337	0.561124	-1.02755	-0.298022	-0.483253	0.460731	0.023767	-0.390373	-0.240441	-0.301505	-0.783142	-0.696555	0.538933	-0.741512	-1.1534	-0.336706	-0.325232	0.29599	0.218366	-0.149569	0.541458	-0.189838	1.09823	0.0426818	-0.140472	0.586899	-0.0952816	0.746105	-0.470577	-0.0203207	-0.595672	-0.685116	0.346789	-0.297421	-0.346585	-0.565761	-0.130041	-0.922131	-0.735995	0.134104	-1.08773	-0.68912	-0.188674
CD36	0.0346469	-0.121621	-0.222693	-0.2165	-0.0606826	-0.2774	-0.332033	0.342164	-0.189634	-0.0540517	-0.153376	0.22818	-0.264467	0.180884	1.52595	-0.28335	-0.076323	0.0812583	0.999904	-0.221286	-0.0422838	-0.319832	-0.314861	-0.0294135	-0.0215711	0.335155	0.970278	-0.232503	-0.184694	0.371558	-0.250377	-0.345337	0.884512	0.577856	0.145361	0.187317	-0.670331	-0.369853	0.467217	0.164712	0.419579	-0.151505	0.372948	-0.578312	0.163762	-0.0233021	-0.68988	0.613747	-0.154561
CD40	-0.123863		-1.23969	-0.170888	0.249943	0.261045	-0.495217	0.608977	-0.218293	0.0668529	-0.441458	1.19605	-0.189584	-0.122069	-0.986146	-0.294836	0.330293	0.206466	1.04999	-0.84603	-0.678474	0.214258	0.156645	0.243906	0.018524	-0.0724227	-0.619618	0.315598	0.502677	0.0142424	0.296994	0.979621	-0.737569	0.107512	-0.237247	0.182002	-1.96602	-0.28413	0.754555	0.297615	0.93909	-0.60202	0.311009	-0.323118	-0.339832	-0.791898	-0.518401	-0.458207	-0.649626
CD44	-0.0992319	0.0284872	-0.981904	0.103775	0.190753	-0.301439	-0.0819732	0.957069	-0.278162	-0.0310099	0.315004	0.110473	-0.401294	-0.131357	1.59945	-0.385113	0.491876	0.528182	0.703306	-0.424614	0.605861	0.100382	0.147061	0.075971	-0.13621	-0.0769078	2.21572	-0.0545861	0.559506	0.398768	-0.0369686	0.0523203	0.0863869	0.32808	-0.560297	-0.0284875	-0.041479	-0.538514	-0.122104	-0.444755	-0.0953529	0.123774	-0.292798	-0.209418	-0.174535	-0.00439032	0.632049	0.700143	0.243983
CD46	0.130386	0.380334	-0.0226055	-0.198958	-0.327543	0.135567	-0.960896	0.140958	-0.460775	0.0874688	-0.668118	-0.142264	-0.299684	-0.0861156	0.23365	-0.120511	-0.0683197	-0.408128	1.09585	-0.374177	0.0738345	0.0678658	-0.257147	0.0453188	0.00183257	-0.286822	0.211397	-0.457319	-0.135334	0.30959	-0.0388641	0.305404	0.333068	0.280912	-0.203037	0.26104	-0.596756	-0.51614	0.131071	-0.0582362	-0.0880569	-0.197862	0.000921541	-0.568369	-0.194827	0.0654356	0.19108	0.176084	0.0362519
CD47	-0.151653	0.14717	-0.0485861	0.00211915	0.0964232	0.0503993	-0.0584539	-0.211782	-0.281002	0.222304	-0.207099	0.198089	-0.20264	-0.195301	-1.35533	0.0765664	0.0587678	-0.0855269	0.3335	-0.269331	-0.316194	0.228273	-0.0281542	0.0548883	0.0827862	-0.0198345	-0.984222	-0.124126	0.164661	-0.134371	-0.0261423	0.217046	0.0572873	0.73013	0.432727	-0.109589	-0.0580156	-0.148193	0.40398	-0.0222445	0.483891	-0.30892	0.089987	-0.495571	-0.152845	-0.0223445	0.232783	-0.13053	-0.0980457
CD55	-0.00719173	-1.12681	-0.225547		0.435264	-0.287798	0.705014	0.268836	-0.259691	0.505506	0.323245	-2.28324	0.107011	-0.232229		0.000230751	0.2856	0.316503	0.0955628	-0.443155	-0.53257	-0.00560619	0.865742	0.506533	0.0422783	0.259769	-2.18214	-0.436299	0.797564	-0.803916	0.0816088	-0.194176	-0.299943	-0.0934557		0.860668	-0.938693	-0.450994	-0.135223	0.577907	0.868995	-0.0110156	-0.0880108	-0.162756	-0.337123	0.15714	-1.95208		-0.29463
CD59	-0.0602081	-1.21681	-0.260442	-0.481822	0.181946	-0.168965	0.0900544	0.338821	0.00630642	0.108763	0.264408	0.186095	0.0209153	-0.0498951	-0.519334	-0.0312612	0.382458	0.0535674	0.498088	-0.199427	0.0582754	-0.218928	0.354893	-0.180567	0.191334	0.111118	-1.076	0.137405	0.202189	-0.0573554	-0.0709981	-0.0952282	-0.454734	-0.0678351	-0.890482	-0.012408	-0.266922	-0.243562	-0.0876193	0.00540991	0.0662215	0.172266	0.260286	-0.11786	0.10282	0.124717	0.190789	-0.296288	-0.425979
CD63	-0.0188517	-0.953207	0.43016	-0.162907	0.180936	0.2229	0.0936947	0.312478	-0.359079	0.609419	0.0402789	0.387847	0.173297	0.386317	0.184186	0.108114	0.371819	-0.118829	0.676972	0.107977	0.380604	0.191405	0.648173	-0.242677	0.24325	-0.211086	0.301737	-0.188702	0.102915	0.270139	-0.0102292	-0.124862	0.037013	-0.852461	-0.495705	0.2591	-0.764818	-0.133749	0.142974	0.184422	0.352791	0.0294042	0.324207	0.153755	0.0989765	0.355381	0.321742	-0.540986	-0.174772
CD74	-1.85603	0.296688	-1.37155	-1.3915	0.191408	0.624604	0.780786	0.550506	-0.139536	-0.183324	-0.758092	3.28401	-0.929588	-0.520794	1.13583	-0.534213	-1.06319	-0.078479	2.3515	-2.90566	-0.74443	0.417306	1.47024	-0.0191791	0.463676	-1.13097	-1.53888	0.167585	2.18074	0.356265	1.29852	1.86693	-1.25162	1.11716	1.47134	0.219344	-1.03719	-1.81015	1.43384	0.222666	1.29207	-1.32267	0.0892695	-3.33154	-1.725	-0.576729	0.144035	0.746053	-0.892219
CD81	-0.0410081	-0.496565	0.00371615	-0.0255109	-0.396083	0.206239	-0.0847425	0.121859	-0.172971	-0.0338394	0.0805479	0.281873	-0.101224	0.225687	0.398731	-0.490158	-0.414643	-0.150824	0.584981	-0.46386	-0.150376	0.167026	0.063157	-0.267405	0.0499572	-0.153883	0.319444	-0.194797	0.465413	0.00388666	-0.218865	0.012183	0.199076	0.38054	-0.392787	0.0561845	-0.221287	-0.0771712	0.0650025	-0.339384	0.146892	-0.293395	-0.141536	-0.129164	-0.355745	-0.12967	-0.0793409	-0.066748	-0.377572
CD82	-0.501898	-1.11535	0.0155135	0.0450022	-0.427436	0.0761976	-0.208482	0.805729	-0.142828	-0.0761382	-0.481472	0.28664	0.0878549	0.0872971	-1.15618	0.83018	-0.63231	-0.14098	1.14986	0.665867	0.163129	0.281891	-0.52719	-0.343043	-0.725741	0.34658	-0.723271	-1.07068	0.158053	0.65985	0.305098	0.162237	1.13165	-0.0468373	-0.219385	-0.564787	-1.0009	0.0689844	0.156374	0.129187	0.504591	-0.868901	0.0783623	-0.194057	-0.367167	-0.298129	0.114786	-0.905677	0.374623
CD9	0.509878	-0.106694	-0.432253	0.788619	0.34934	0.153128	0.030274	0.635772	0.524329	0.384558	0.456546	-1.30353	-0.678696	-0.417415	-0.186866	0.213865	-1.30865	0.250851	-0.391231	-0.393745	-0.316473	0.346688	0.180985	0.38594	0.548386	0.530446	0.58261	0.126305	0.183169	-0.847362	0.218159	-0.384748	0.421844	0.556428	-0.588526	-0.0459945	0.615486	-0.724219	-0.277583	-0.998013	0.211766	0.197777	-0.195406	-0.678341	-0.016606	0.187262	-0.318093	-0.294044	-0.281618
CD93	-0.87404	-0.132889	-0.394922	-0.318742	0.302007	0.849184	0.756214	-0.368279	-0.476395	-0.302359	0.869614	0.491683	-1.19581	-0.141162	1.45304	0.44398	-0.284454	-0.196196	0.295677	-0.0827277	0.210433		-0.325118	-0.163503	-0.0635923	0.783765	-1.86226	-0.489689				0.534273				0.993213	-0.849368			0.0545521	0.239463	0.416788	0.269918		0.159996	-0.0830967
CD99	0.180635	-0.0781878	0.418851	0.139824	-0.346076	0.174227	-0.228137	0.143851	-0.171638	-0.0322783	0.199619	-0.142341	0.566386	-0.285139	-2.07144	0.0676342	-0.0826911	-0.205094	0.483569	0.327448	-0.0953655	0.0180203	0.0716912	0.404912	0.263969	0.170976	-1.92551	-0.111229	-0.16636	0.533507	0.370333	0.21678	0.404239	-0.667491	-0.199096	-0.255532	-0.398718	0.0709875	0.355287	0.226644	0.151969	-0.639246	0.0892068	0.0399956	-0.558678	0.156614	0.112975	-0.162578	0.0681259
CD99L2	-0.293263	-2.07952	-4.04651	-0.163659	-0.148099	0.66952				0.275857	-3.80278		-3.08395	0.435768		-0.0344423		0.270415	0.658897	-5.04418		0.668065	0.324657	0.588618	-2.57828	0.748072	0.023846	-4.47538	0.897551	0.387337	0.122204	0.126314	0.327405	0.394871	-3.97235		0.185671					-5.22581	0.325388				1.12786	-4.1363	-1.65184
CDC16
CDC23	0.0190213	0.741394	2.8511	0.0514036	0.25271	-0.56447	0.160598	-0.561836	0.0134517	-0.40377	0.175134	-1.52147	-0.064455			-0.369869		-1.03124	-0.399486	0.0134987	-0.16483	-0.167017	0.0232887	0.0896773	0.445391	0.414622	0.222895	0.00109994	-0.0876884	-0.487171	-1.1711	-0.540607	-0.521905			-0.020741	0.497729	2.17048	-0.604516	0.178068	0.031758	0.308216	-0.299009	2.69539	-0.363064	0.189794	-0.289762	-2.00893	0.182259
CDC27	-0.144604	-0.0753511	0.111359	0.695683						-0.326474	-0.617424		-0.648013				-0.93744	-0.672736	-0.210314	-0.593981	-1.35543	0.15152						-0.812772		0.107237	0.31081						0.335625	-0.562505					-0.415367	-0.731403	-0.274021	-1.54926	0.918561	1.31185	-0.620855
CDC37	0.254864	-0.0799399	-0.296673	-0.336282	-0.192697	0.419103	0.195711	-0.205151	-0.0488741	0.135089	-0.0916697	0.392999	0.182365	0.235732	-0.223634	0.212034	0.0610184	-0.0701118	0.135318	-0.0661547	-0.274866	0.0822568	0.00907949	0.217089	-0.0664702	-0.310599	-0.36799	-0.178586	0.306667	0.341588	0.184515	0.320856	0.240783	0.250508	0.0444445	-0.149	-0.124974	0.114641	0.313015	0.259303	-0.219799	-0.218897	-0.0225867	-0.0561441	0.0750445	0.0412732	0.278962	0.597008	0.21412
CDC40	-0.0744463	-0.641511	-0.145693	0.327074	0.161902	0.0522524	0.00471487	-0.205347	0.718773	-0.0859669	-0.443378	-0.129517	-0.16439	0.43865	0.218981	-0.633955	-0.169372	-0.141776	0.654045	0.892837	0.233547	-0.256649	0.102069	-0.0446456	0.19813	-0.0708796	-0.693931	-0.157185	-0.0556728	0.162278	0.446429	0.0353007	0.390122	-2.05623	0.122386	-0.0828411	-0.122717	0.025697	-0.0885559	-0.0695283	-0.115305	-0.275361	-0.0877896	0.220363	0.502462	-1.02972	0.554009	-0.446196	-0.282183
CDC42	0.050702	0.0266005	0.146962	0.203153	-0.464577	-0.145863	0.00405956	-0.224009	-0.048899	-0.0968736	-0.327094	0.114017	0.0894764	0.205816	-0.147249	-0.00652085	-0.111469	-0.270049	0.280293	-0.111034	0.08676	0.276308	-0.12919	0.0256498	0.209681	-0.0411314	0.0876301	-0.0439777	0.178706	0.0888841	-0.0482009	-0.0483246	0.230292	0.294629	-0.0410255	-0.204377	-0.0798027	0.196146	0.161088	0.130571	0.349758	-0.261491	0.0209168	-0.0541615	-0.0367894	0.00605114	-0.0181004	0.141036	0.188573
CDC42BPA	0.0143432	-0.0447484	0.351538	0.375437	0.109166	0.322296	0.385734	-0.115406	0.310365	-0.0478772	-0.156117	-0.0926416	0.0551693	-0.010093	-0.89926	0.0743374	0.125643	-0.302515	0.135789	0.334104	0.0411944	0.302801	-0.114547	0.0226666	0.0625816	-0.0679433	-0.224567	0.101455	-0.203699	0.101489	0.162828	0.0118416	0.243128	-0.721235	0.0540587	-0.198007	0.294427	0.776275	-0.19161	0.0191067	-0.480696	-0.0457252	0.163827	0.332268	0.351815	0.0150021	-0.422447	-0.045019	-0.000820265
CDC42BPB	-0.195112	0.011681	-0.0972528	-0.0214149	0.110799	-0.117852	0.0594953	0.0420338	-0.304431	0.109995	-0.236283	0.179307	0.0332072	-0.0630617	-0.502282	-0.0284025	0.471801	0.281787	0.272037	-0.0564815	-0.233817	0.124254	0.0332904	-0.0448795	-0.0550889	0.0188358	-1.1577	-0.245528	-0.0500215	0.113379	0.12036	0.125606	0.283517	0.27353	0.158763	0.245082	-0.113139	0.0520249	0.0827538	0.104582	0.0582404	-0.236327	-0.068903	-0.0526532	-0.0365862	-0.147528	0.0921337	0.484611	0.0715321
CDC42BPG	0.119058	0.345595	0.357245	-0.723652	-0.373757	-1.28543	-0.215392	-0.397566	-0.0505156	0.624174	0.221872	0.670538	0.464133	0.665281		0.156848	-1.41189	-0.0939597	0.298184	-0.226603	0.274727	-0.686842	-0.449126	-0.30785	-0.64469	-0.680591	1.28093	-0.642691	-0.338293	-0.0798023	0.291666	0.0869786	-0.502765	1.17943	0.687317	0.1457	0.119496	0.282287	0.782292	0.637518	1.0594	-0.91843	0.352979	-0.703603	-0.0432553	-0.335338	0.12438	-0.363881	-0.122795
CDC42EP1	0.0880575	-0.538352	-0.331238	-0.0193911	-0.146485	0.375157	-0.100517	0.488171	-0.258204	0.00783262	-0.139854	0.387054	-0.436407	-0.408542	1.3627	-0.554642	-0.0607638	0.0455308	0.903378	0.0634151	0.234564	-0.352177	0.208353	-0.182944	-0.603263	-0.39096	1.27683	-0.333245	0.466367	-0.050813	0.521039	0.683096	0.164603	0.643243	-0.147743	-0.332755	-0.742466	0.455364	0.292511	-0.358875	-0.536923	0.150865	-0.150223	-0.528614	-0.485111	0.253931	0.442557	0.681619	-0.250325
CDC42EP2
CDC42EP4	-0.533747	0.0128318	-0.185271	0.306525	0.127225	0.434065	0.306029	0.412066	-0.165431	0.348487	-0.0724741	-0.037969	0.112644	0.0371231	-0.535843	-0.287421	0.0179258	0.0772702	-0.261103	0.159273	-0.271735	-0.359877	0.606424	0.564871	-0.00271595	0.431717	-0.890647	-0.356488	0.402227	-0.1154	-0.104905	0.168441	0.300631	0.19555	-0.132996	0.113749	-0.243554	-0.137898	0.293519	0.161996	-0.220425	-0.150111	0.0896857	-0.00476412	0.0115339	0.103586	-0.419886	0.257823	0.0648208
CDC5L	0.100823	0.108327	-0.13829	-0.125659	-0.0472763	0.160828	-0.125284	0.216645	0.324183	0.0707412	-0.00883932	-0.0836793	-0.101622	0.174661	-0.342825	-0.0961365	0.310648	0.0644821	0.0554696	-0.0736796	0.0956342	-0.112231	0.102798	0.161171	-0.316628	-0.150555	-0.243069	0.0545485	-0.175343	0.254611	0.00607955	0.0544805	0.421655	-0.0144856	-0.0310128	0.15976	-0.0362535	-0.163682	-0.115345	0.148964	-0.0752576	-0.193216	-0.0618689	0.0592636	0.0710735	-0.000197218	0.116846	0.381495	-0.0177429
CDC73	0.0350566	-0.0186457	0.208747	-0.0163577	-0.137975	0.0469247	-0.143295	0.108416	-0.0747993	0.353421	0.0482419	-0.522369	-0.0271405	0.0632159	-0.0913181	0.0196466	0.605212	0.282402	-0.0101597	-0.0837423	0.0737623	0.000923317	0.0125157	0.0376181	-0.076648	-0.177854	-0.287194	-0.214143	-0.313543	-0.0413695	0.0406784	0.250299	0.305796	0.500045	0.318134	0.16238	0.0916899	0.0537492	0.188873	0.354585	0.393173	-0.098942	-0.142979	-0.207041	-0.129141	0.0543294	0.0767107	0.594252	0.314023
CDCP1	0.51891	-1.00619	0.216976	0.801238	-0.0471433	-0.241698	-0.478704	0.238501	0.692262	-0.298873	0.323181	0.0303455	-0.286361	-0.207857	-0.775414	0.346392	-0.0328022	-0.165698	-0.46177	-0.0541033	-0.0281656	0.173486	0.069065	-0.309053	0.20536	0.0298623	-2.27249	0.343565	-0.193996	-0.37761	-0.0458078	-0.167515	-1.04565		0.139045	-0.0490451	0.467125	0.304601	0.227011	0.142809	-0.548941	-0.14882	0.0564101	0.222797	0.37936	0.0423574	0.323055	0.487355	-0.409539
CDH1	-0.0609418	-0.151085	-0.187969	-0.171154	-0.209002	-0.0539346	-0.232356	0.29383	0.0863541	0.058861	0.0184219	-0.138968	0.00180495	0.188756	1.15568	-0.119172	-0.0759701	0.155729	0.215291	-0.116237	0.474186	-0.0570648	0.161466	0.00438618	-0.0276836	0.229336	0.902767	-0.00082179	-0.114955	0.0585348	-0.138636	0.0873317	-0.0592501	0.491234	-0.719949	-0.0137695	-0.0117297	-0.0466736	-0.0562087	-0.080376	-0.118343	0.261343	0.0553561	-0.199261	0.0304836	-0.0899013	0.0425382	-0.0219621	0.151131
CDH13
CDH2	0.19653	-0.538884	0.442616	0.953183	0.0280884	-0.00653917	0.72978	-0.233722	-0.309301	-0.0695808	-0.307714	-1.26991	-0.0302726	-1.5093		0.662464	-0.972606	-0.126592		0.711733	0.223564	-0.388046	-0.805264		-0.873187	-0.43854		0.233166	-0.859361	-0.46963	0.0764197	-0.719713	2.09632	-0.260216		-1.15511	0.234661	0.25792		-0.598714		-0.193984	-0.503756	0.67787	0.253019	0.0564644		1.00706	-1.26245
CDH5	0.0724431	0.183148	0.398463	0.0644434	0.297917	-0.446872	0.261936	0.620403	-0.257974	0.0303507	-0.237786	-0.03438	0.185162	0.108016	-0.932625	-0.352325	-0.606122	-0.17707	0.436955	-0.639456	-1.01022	0.683704	-0.535263	0.351211	-0.117493	0.349287	-0.188398	-0.0219768	0.150682	-0.178396	0.397677	0.16887	0.238045	-0.874694	-0.205304	-0.371031	-0.0327751	-0.102479	-0.118532	-0.9193	1.18645	0.0790918	0.0886365	0.0725258	0.225999	0.425967	-1.18617	0.0539284	0.110266
CDH6
CDIPT	0.130725	-1.96957	-0.313723	0.536861	0.00713677	0.361982	0.924294	-0.257972	-0.0546119	-0.0764559	0.449543	0.24064	0.302755	0.0338438	0.228001	0.19141	-0.224566	-0.448143	0.156861	0.173056	-0.0961961	0.141538	-0.660375	0.442618	-0.199724	0.0256138	-0.709071	-0.041632	0.155475	0.444573	0.106541	-0.0629757	0.866711	-0.340816	1.05517	-0.787227	-0.231635	0.654483	0.384787	1.02321	-0.356586	-1.07892	-0.272465	0.326263	0.0193805	-0.708589	0.144254	0.726986	0.159903
CDK1
CDK11B	-0.30631	-0.197562	0.094159	0.296701	-0.0974931	0.217384	-0.280086	-0.046612	-0.183176	-0.0269025	-0.137038	0.00389574	-0.221253	0.111297	0.72465	0.471368	0.824628	0.477717	-0.137366	-0.475249	-0.511049	-0.258016	-0.0304328	-0.101178	-0.283804	-0.16751	-0.0797238	-0.386982	-0.426411	0.0895886	0.0783489	0.410367	0.699258	0.109264	0.219848	-0.111878	-0.0608318	0.587563	0.510085	0.382782	-0.190528	-0.103398	-0.374677	0.413313	-0.166436	-0.112745	0.473954	0.587825	0.404591
CDK12	0.585214	-0.0966512	-0.346181	0.010093	-0.735166	-0.957787	0.355033	-0.604517	0.625953	-0.250868	0.0533727	0.18249	-0.00200079	0.436653	1.23784	0.450762	0.114012	0.446164	1.13418	0.341323	0.418583	-0.552406	-0.377406	0.248262	0.0284827	-0.0497751	0.709818	-0.0591682	-0.666103	0.442489	0.305998	0.330723	0.0248411	1.83829	0.806194	0.433144	0.00516019	-0.319442	0.341221	0.282811	0.140811	-0.155465	-0.523163	-0.251136	-0.333612	-0.138801	0.561098	1.58564	0.221911
CDK13
CDK16
CDK4	-0.61008	-0.739992	-0.863256	-0.27701	0.340844	0.0834758	0.305957	-0.570772	-0.984934	0.145216	-0.134746	0.541718	0.179864	-1.27661	-0.163765	0.0194255	-0.00911649	0.262263	0.621846	0.401457	0.138085	0.671782	0.846464	0.267	0.741523	0.499347	-0.235818	-0.225046		0.356013		-0.261508	0.967932	-1.36791	-0.188083	0.848484		-0.804679	-1.11161	-0.760935	0.813374	0.365664	0.153799	-1.30172	0.07619	-0.231813		0.546046	0.183691
CDK5	0.0528472	-0.158254	0.178665	0.106807	0.0747369	0.35422	-0.178755	-0.482473	-0.499322	0.394867	0.0130365	-0.0900742	-0.102886	-0.0785285	-0.761368	-0.039459	0.225947	0.0695604	-0.525455	-0.284003	-0.307469	0.0402198	-0.20509	0.134224	-0.0931745	0.269831	-0.74925	-0.0458619	-0.149555	-0.28528	-0.00747322	-0.424173	0.26256	-1.14744	0.044171	-0.0548121	0.0858926	0.104598	-0.294901	-0.110434	0.0728919	0.0366118	0.271221	0.204442	0.26723	0.00635867	-0.919831	-0.896489	-0.0580225
CDK5RAP3	0.0678844	-0.114844	0.517084	0.265135	-0.152104	0.0604758	-0.232725	0.0910606	0.1383	-0.072586	0.247993	-0.20052	-0.0204366	-0.155044	0.978333	-0.266268	-0.588411	-0.0700973	-0.0419547	0.00613342	0.522386	0.0412024	-0.066923	0.0775915	0.0989757	0.129268	1.50291	0.325012	0.172851	-0.232472	-0.0146541	-0.0484143	-0.439413	0.109855	0.098852	-0.119881	0.202993	0.18858	-0.243888	-0.231546	-0.292834	0.351388	0.24174	0.036266	-0.011684	0.0611619	0.469183	0.00292704	-0.0499244
CDK9	-0.0945321	-0.216435	-0.127265	0.0741649	0.0224291	-0.00601174	-0.0309227	-0.0223933	-0.00755089	0.116062	-0.0760752	-0.170819	-0.223407	0.270633	0.71555	-0.00153659	0.196639	0.266766	-0.0709623	-0.20889	-0.115524	-0.245278	-0.145739	-0.0420792	-0.16869	-0.168517	-0.330717	0.106822	-0.383532	0.0567706	0.0620999	-0.0695825	0.0840152	0.250624	0.325278	0.165361	0.0920584	0.16801	0.0380737	0.176534	0.578034	-0.0361226	0.249408	0.0794523	-0.0281822	-0.127261	0.00825134	0.28984	-0.0615489
CDKN1B	0.184996	-0.507904	-0.129974	-0.275696	0.330272	0.793782	-0.15496	-0.356791	0.3754	0.342776	-0.315786	0.54085	-0.867438	-1.13144		0.708786	-0.44672	0.317279	-0.795906	-0.953176	-0.597584	0.0733191	0.15292	0.20969	0.454517	0.259769		0.059936	0.0410672	0.0031976	0.26221	-0.467061	0.783096	-1.68662	-0.46364	0.0485792	-0.348922	-2.78462	0.403131	0.0230773	0.737309	0.0831389	0.0170951	0.539444	0.197459	-0.35553	0.141824		0.0176861
CDKN1C	1.02988	0.704007	0.432798	-1.36636	1.13461	1.45202	0.614432	0.473592	-0.420627	-1.34798	-0.60077	-0.115489	-1.08942	0.120369		-0.211216	-2.92103	-1.00511		-0.383872		0.547813	1.30955	0.786702	0.524919	-1.3816		0.807371	0.636981	-0.275416	0.2966	-0.00893238				-2.15019	-1.70701	-0.987723	0.591594	0.860035	-1.09435	0.0987813	0.135236	-0.903717	0.515259	-0.00759617	-1.32094		0.255545
CDKN2AIP	0.25511	0.474355	0.57491	0.609086	0.209764	0.102344	-0.194392	0.0625786	-0.239318	0.154774	-0.989201	-0.424913	-0.0816837	0.253149	-0.154992	-0.00777797	0.111969	0.313994	-0.147506	0.153927	0.191981	0.322851	0.661276	0.247171	0.0347904	0.494502	-0.105975	-0.197127	-0.477756	0.49439	0.182901	0.454699	0.836593	-0.110638	0.281614	0.287789	-0.094441	-0.338359	-0.333697	-0.108419	0.497519	-0.229289	0.197687	0.0817875	-0.0804074	0.0219717	0.779159	1.44212	0.265794
CDKN2AIPNL	0.425178	0.577431			0.989511	0.0660807	0.703802	-0.0791101	-0.68871	-0.363259	0.444026	-1.42418	-0.147899	0.273589		-0.177813	-0.193832	-0.135325	0.908501	-0.268316	0.403547	-1.09116		0.5931		0.4832				-0.108662	0.365779		0.274211			-0.499678	0.160489									0.24406	-1.4668
CDKN2C	0.078294	0.485944	0.61748	-0.426324	-0.427919	0.00345868	0.167768	0.362671	0.0708788	0.0758739	-0.0332471	-0.219713	-0.523264	-0.19505	-0.291719	0.362144	-0.0461384	0.624684	0.0566539	-0.163985	-0.512799	-1.05275	-0.482875	0.120961	-0.558399	-0.188663	0.66383	-0.0823616	-0.257629	-0.162459	0.350769	0.143844	-0.48624	0.430658	-0.050965	-0.629985	0.621788	-0.0229054	0.529845	-0.301317	-0.950236	-0.58582	-0.146653	0.179458	-0.85515	0.44926	-0.0901025	0.343709	0.0442828
CDR2
CDS2	0.0642392	0.264369	0.403513	0.247332	-0.1079	-0.410135	0.381149	-0.340698	0.016808	-0.0120526	-0.15295	-0.0916305	0.0190402	0.121941	-1.9716	0.113127	-0.0446949	-0.154057	-0.135976	0.155268	-0.402336	-0.0165757	-0.0926594	-0.0398977	0.209229	-0.0680976	-2.09587	0.0278956	-0.268602	-0.137431	-0.108573	-0.396947	0.167863	-0.867996	0.563637	-0.0342588	0.29546	0.0210003	-0.301137	0.0696138	-0.0599657	-0.326564	0.047097	0.334296	-0.0895913	-0.269883	0.312747	0.309416	-0.0354328
CDSN	-0.120943	-0.32769	-0.269551	0.652594	-0.124266	-0.131934	-0.1398	0.703433	-0.8318	-0.130263	-0.430073	0.708122	0.209047	0.033637	2.21486	0.726159	1.18995	1.13658	1.4274	-1.08127	-0.673423	-2.00956	0.151805	-0.148014	-0.177385	-0.415546	-0.00176502	-0.485418	0.17491	-0.372386	0.448935	0.327583	1.51439	2.70191	0.401442	-0.734968	-0.914711	0.766492	0.917292	0.211877	2.47523	-0.0977686	-0.227806	0.543062	-0.458047	0.447556	1.01229	1.96071	0.379176
CDV3	0.459796	-0.0764635	-0.260038	-0.739909	0.114266	-0.135476	0.663475	-0.256178	0.648143	-0.230111	0.0837766	-0.146081	0.19269	0.00685289	0.760737	0.769894	0.166659	-0.220282	-0.414669	-0.0105127	0.402242	0.359293	0.69984	-0.0951212	0.616201	0.604648	0.606003	0.829648	0.959846	0.317528	0.260792	-0.519191	-0.601793	0.0975785	-0.854437	-0.138712	0.00556262	-0.476573	0.0996806	0.311968	-0.015883	1.07906	0.260372	-0.352734	0.0476861	0.444166	0.0239024	-0.218589	0.626449
CEACAM1	0.361981	-0.337281	-0.369361	-0.915523	0.301607	-0.550131	0.626241	0.224179	-0.622658	-0.498612	-0.480825	1.20702	0.633742	0.230674		0.961133	0.0678651	-0.0195136	0.548579	-0.353603	-0.837376	-1.13622	0.481816	0.307804	0.309781	-0.0468287	-2.15086	-0.853264	0.127203	0.138726	0.0680988	0.209079	-0.334738	-1.77964	-0.441786	0.403564	-0.654625	-0.520287	0.000247384	0.635404	0.686086	-0.596102	0.326675	-0.136322	0.0775289	0.610741	-0.615451	-0.178343	-0.0477638
CEBPZ
CEL	-0.725537	-0.158295	0.024526	-0.0358213	-0.141917	-0.229575	0.177691	0.432822	-0.258586	0.261762	0.210425	-0.169537	-0.200577	0.156087	1.43109	-0.965566	0.25524	0.110202	0.954781	0.153325	1.00808	0.0412711	-0.256195	-0.578088	-0.828696	-0.349163	1.84711	0.104692	0.0402277	0.361056	0.113102	0.0822561	0.23191	1.22283	0.140924	0.177449	-0.217895	-0.107807	-0.00584351	-0.194118	-0.347771	1.229	-0.297966	-0.0344876	-0.239786	0.187948	0.959926	1.14586	0.521663
CELA2A	-0.315095	-0.304628	0.267418	0.0626499	-0.166785	-0.312138	-0.0520223	0.172251	-0.14232	0.363175	0.00066835	0.0231323	-0.0390843	0.136248	3.3332	-0.455704	0.595143	-0.0419821	0.611391	-0.00460575	0.975728	0.0213547	-0.0274463	-0.324835	-0.561396	-0.291713	2.65129	0.306982	0.0854187	0.127646	0.0617927	0.126498	0.830586	1.60855	0.231365	0.110401	-0.246881	0.214974	0.0336087	-0.0820953	-0.236738	0.990906	-0.49802	0.144365	-0.169641	0.0812072	1.29023	0.788583	0.323516
CELA2B	-0.370451	0.327664	-0.148717	-1.08022	0.33175	-0.906821	-0.693618	-0.176908	-0.32759	-0.311561	-1.07968	-0.125308	-0.826521	0.680391	2.54735	-0.845853	-0.031119	-0.394286	0.238618	-0.0943554	0.350916	0.174888	-1.19485	0.270055	-0.442959	0.0723491	2.41729	0.484567	0.33831	-0.24064	0.850114	0.176632	0.00448616	1.42224	-0.285076	-0.185991	-0.581267	0.146085	-0.892273	-0.435839	-0.0399767	1.02115	-0.381801	-0.116089	0.315454	-0.162115	0.278088	0.123401	-0.153757
CELA3A	-0.382437	-0.221774	-0.0753448	-0.656718	-0.087079	-0.64487	-0.152094	0.0935862	-0.114329	0.228388	0.325993	0.124384	-0.016122	0.0959462	1.41647	-0.524073	0.20237	-0.0725351	0.985876	0.00126517	1.10048	0.292816	-0.0875579	-0.0721922	-0.746263	-0.176903	2.02177	0.155299	0.00173812	0.23115	0.155328	0.176498	0.129044	1.32765	0.229032	0.202952	-0.175572	-0.0457736	-0.0903179	-0.211468	-0.0442421	0.918192	-0.251907	-0.00238976	-0.167865	0.320161	1.07899	1.162	0.531087
CELA3B	-0.57503	0.0988403	-0.676096	-0.773797	-0.391379	-0.277446	0.121369	-0.0463501	0.351309	0.212399	-0.00237873	0.168388	-0.122776	0.228478	2.29568	-0.22801	0.0608884	0.127619	0.948231	-0.0440439	0.899416	0.21673	-0.160851	-0.0383314	-0.538195	-0.345781	1.88101	0.462257	0.560587	0.56979	0.408485	-0.288534	0.361512	0.727049	-0.4621	0.249202	-0.502767	-0.255037	0.62573	0.330748	0.00551374	1.10043	-0.14953	0.00477653	0.0113162	0.0853135	1.0971	1.05379	0.753405
CELF1	-0.863638	-0.90625	-0.151815	-0.071614	-0.629075	0.556923	0.473946	-0.147225	-0.131585	0.998627	-0.412948	-0.627909	0.470145	0.101826	0.0691869	0.841968	0.986773	0.700461	0.146144	0.351807	-0.460328	-0.0266109	-0.750742	0.135716	-0.616104	0.141347	-0.549126	-0.813511	-0.0340255	0.97563	0.126477	0.348441	0.724631	-0.328456	0.158602	0.336786	0.153139	-0.086624	0.640725	0.0850894	0.435184	-0.834195	0.713503	0.365049	-0.0172391	0.0575103	0.169777	-1.57104	0.165687
CELF3	-0.375457	0.0473932	0.21923	0.0519614	0.217428	0.0458072	-0.0221746	-0.161033	0.0604242	0.111689	0.0019812	-0.0720808	0.338518	-0.179012	-3.26359	0.19301	0.234909	-0.113228	-0.759387	-0.04089	-0.756077	0.112495	-0.351337	0.0152234	0.181426	-0.237498	-3.61721	-0.188523	-0.410919	0.0447541	0.0246681	-0.255119	0.654826	-1.01073	0.324724	0.3406	0.184609	-0.22339	-0.199419	0.132744	0.371478	-0.278773	0.513964	0.325022	0.110528	-0.199623	-0.565262	-1.10848	-0.334892
CELF6		-0.0207211	0.429545	0.48254		0.314046		-0.757617		-0.2305	0.0391413	-0.64394		0.404774				-0.675942		-0.0503227																	-0.281626								-0.134197
CEMIP2	0.808609	-0.462465	-0.131494	-1.03746	0.622667	-2.36532	0.38711	0.274574	1.02397	-0.0029331	-0.150883	-0.698636	0.175349	0.0954835	-0.282227	-0.617574		0.0433387	0.682518	0.590604	0.663799	-1.50958	0.389994	-0.338769	-0.0703077	-0.318156	-0.579858		-0.00514879	-0.190289	0.17173	-1.79306		-0.162066		0.550971	-0.468128		-1.5985	-0.13332		0.473877		-2.22068	0.799061	0.263389	-1.18472	-0.285597	-0.350492
CENPC	0.432627	0.87909	0.0195295	-1.58943	-0.431465	0.342732	0.190962	-0.343857	-0.492532	-0.0861347	-0.119177	-0.142397	-2.48471	-0.0226483	0.63239		-1.35212	0.0802904	-1.2334	0.910312	1.19161	-0.423076	0.928819	0.069833	1.85476	0.460025	-0.708569	-0.353222	-0.0138271	-0.220598	-0.374173	0.226767	0.0776517	-0.902169	-2.63683	1.24857	1.49315	-0.193933	0.648831	0.638306	0.887037	-0.725859	-0.412592	0.0283143	0.69095	-0.220869	0.262161	0.264636	-0.196607
CENPV	-1.05876	0.0959077	-0.210838	-0.664775	-0.469417	-0.0513016	-0.390241	0.208253	-0.899172	0.200863	-0.331903	0.361672	0.249088	-0.010757	-0.72497	0.270753	1.13197	0.207305	0.64667	0.26141	0.368267	-0.10688	0.192689	-0.388851	-0.090061	-0.121194	0.0953956	-0.326064	-0.727035	0.525863	-0.437421	-0.0550013	1.11241	1.26999	-0.63674	0.17713	-0.0679522	-0.631167	0.36515	0.210084	0.165283	0.130759	-0.145591	-0.825274	0.104968	-0.665433	-0.0948754	0.268138	0.0304844
CEP170	-0.0118372	0.0194058	-0.102369	0.141395	0.0364115	-0.22564	0.42787	-0.289832	-0.13206	0.514031	-0.272878	-0.270896	-0.222773	0.135287	0.338758	0.15532	0.509554	0.413795	-0.639604	-0.233425	-0.296948	0.0844958	0.521153	-0.0456708	-0.128713	-0.4055	1.30582	-0.186413	0.122155	0.0045981	0.13674	0.111961	0.0384097	-0.0902871	0.577839	0.0516928	-0.00578607	0.0518184	-0.371448	-0.24572	0.79103	-0.252366	-0.246359	0.0567394	-0.332078	0.276461	-0.104433	-0.214553	-0.0604387
CEP170B	-0.0435066	-0.0823138	-0.154671	-0.342574	0.186533	0.553573	0.320561	-0.0573111	0.861793	-0.0233647	0.133163	-1.57921	-0.175664	-0.766115	0.2134	0.100569	0.691652	0.312192	-0.281189	0.0595665	0.037034	-0.417275	0.369997	0.195929	0.442674	0.526066	-0.171662	-0.0876729	0.0103432	-0.440673	0.284008	0.364037	-0.037732	-1.05173	-0.324218	0.471206	0.411859	0.0661443	-0.658582	-0.0457579	-0.35915	0.199955	0.226354	-0.11574	0.207291	0.237548	-0.150857	0.985813	-0.860259
CEP250	0.967327	0.1256	-2.6543	0.717036		0.79058	-2.04146	0.662025		-1.62471	1.46843	0.50318	-1.28758	-0.507325	-1.64069	0.663799	-0.603317	-1.75023	0.426723	0.330213	-0.873777	-0.106722			-2.50683	-2.74844	1.79706	0.165968	0.263556		0.146664	0.112513	-0.346395	0.549059	0.733148	-0.411049	-2.86166	1.06551	0.368393	-2.55873		0.155969	0.607351	0.390318	-0.266132		0.918542	-0.723977	-0.519603
CEP41	0.538	0.0928963	0.610413	0.454683	0.219933	-0.737657	-0.20603	-0.0271527	0.171045	-0.102201	-0.361663	-0.20458	0.0340617	0.354124	-0.72517	0.100807	0.0227453	0.320431	-0.695849	0.0245776	-0.875838	-0.166376	0.228103	0.041558	0.148869	0.18978	-0.420949	-0.547332	-0.0302967	-0.171368	0.0750093	-0.568753	0.177963	-1.68563	-0.7461	0.264228	0.315588	-0.129827	0.361101	0.176225	0.206544	-0.256198	-0.275327	0.0857862	0.186511	0.729313	0.224496	-0.390448	0.0425299
CEP44		0.304111	0.400065		0.000846503		-1.34842	1.24821	0.607409							0.433706		0.219343				-1.26976	-0.0896032	0.261285	-0.594595	0.151301		-0.132545	-0.7707							-0.354935	-0.311778		-1.19782		0.0393835	-0.171898	-0.897056	-0.874349	0.324214
CEP68
CEP97
CERS2	0.0158717	0.0224823	0.23967	0.505239	0.0272961	0.169615	-0.280567	0.117069	-0.131993	-0.114474	-0.0959062	0.146614	-0.2326	0.0614201	-0.137826	-0.301881	-0.423898	-0.211046	0.366619	-0.0422815	-0.130402	0.135653	-0.409136	-0.284508	-0.230143	0.0293863	-0.51242	0.0774837	-0.128105	0.143645	0.159736	-0.111406	0.424628	0.507351	-0.170425	0.0583148	0.157378	0.210081	-0.0927338	-0.025376	0.255233	-0.21618	0.0419674	0.325876	-0.127527	-0.209884	0.553293	0.27008	-0.00695681
CERS6	0.323459	0.26694	0.392949	0.394886	-0.0801468	-0.0577212	-0.408524	-0.0225917	0.0632123	0.162234	-0.103032	0.0821424	0.0568076	0.436006	-2.35381	-0.319213	0.33854	0.0680169	-0.390151	0.128827	-0.428347	-0.160789	-0.167778	-0.0837782	-0.0349367	-0.310398	-2.72224	-0.0644218	-0.081758	0.0631065	0.117843	0.0211383	0.101345	-0.538491	0.468351	0.0232192	0.100341	0.331303	0.153228	-0.104524	-0.595312	-0.215398	0.294537	-0.560352	0.112891	-0.0769121	-0.0881479	-0.0941109	-0.00644258
CERT1	0.208446	0.122342	-0.0637237	-0.0677705	0.454175	-0.165942	0.370841	-0.52737	0.145208	0.102825	0.118412	-0.19548	0.185715	-0.116687	-1.7735	0.0781932	0.0229976	0.0469511	-0.342329	0.107017	-0.240704	0.0578756	0.129243	0.210357	0.0969309	0.0784999	-0.848147	-0.151932	0.0451732	-0.15268	-0.035329	-0.0534144	-0.506935	-1.11707	-0.467367	0.337221	0.0954903	0.0425615	-0.0383707	0.115203	0.158532	0.015854	0.215469	-0.0718042	0.588613	0.132051	-0.903852	-0.187003	-0.117194
CES1		-0.679144			-0.0971781	1.70235	0.0602902	-0.870737	1.09749				1.00497	-1.27082			0.158217	0.00336566						0.297897	0.248267	0.251215	1.57494	-1.02444	1.28483	-1.20443	2.1352	1.07192			-0.248293		0.375628	0.0705133	0.965748	0.0161171	-0.145942	-0.263627	1.05643	-1.2121					-0.516484
CETN2	0.510702	0.39846	-0.0862812	-0.521591	0.174063	0.00599318	0.320703	-0.257412	-0.0346497	0.291965	0.187661	0.040737	0.326757	-0.122667	-1.73371	0.61359	0.257937	-0.145441	-0.277417	0.0713374	-0.138177	0.307713	0.279081	0.157298	0.306628	0.176569	-1.33497	0.322084	0.193472	0.321172	0.0240741	0.0761046	0.491874	-0.352471	-0.253948	-0.00919739	-0.120448	-0.892149	0.19854	0.395622	0.834883	0.432471	0.161442	-0.409978	0.132891	0.10152	-0.683487		0.0768177
CFAP20		0.344457		-0.294566																		-0.946524			0.220506	-0.815182		-0.129153	-0.421266	0.232947	-0.700295	-0.759184	1.15066	-0.635494	-0.118	0.32755	0.152469	0.0313174	0.0321591	0.226647	1.26034	-0.421971	-0.431213		0.0716393	-0.330228			-0.631533
CFAP298			0.60343	0.664746	-0.554531	2.08849	-0.659197	-0.738848	1.99594	0.496512	-1.81299	-0.335489	0.395826	0.348933		-0.67323	1.80193	-0.90601		0.217769	0.048149		-0.651365	2.37165	0.00173906			0.704969					-0.070343			-1.18646			0.72607		-0.917562	-0.683658	1.16422		0.942167		-0.239495		0.320937
CFAP36					0.733971																			0.259272				0.169853							0		-0.663305			-0.987757				0.184963		-0.0367297
CFAP410	-0.169653	-0.323241	-0.355039	-0.439336	0.930894	0.130318	0.738327	-0.571772	-0.858363	0.046861	0.120259	-0.777689	0.303031	0.149514		0.362778	-0.107437	0.0905506	-0.493815	0.507619	-0.277951	-0.881489	0.577088	0.0388184	0.0804839	0.183227		-0.181714	-0.885739	0.492808	0.460535	0.12662	0.328649		-0.399775	0.51796	0.252825	-0.876101	-0.623371	0.974369	1.07357	-0.748977	-0.715052	-0.88028	0.711741	0.356772	0.36824	-0.605002	-0.462281
CFB	-0.0735469		-1.88497e-26			-1.28849	-0.196704	0.812127		-1.65337		1.97738	-0.155534	-0.672752		-0.91039	-2.04849	0.651505	1.47612	-1.19899	-0.848161												1.04312
CFC1
CFC1B	-1.13541	0.695327	-0.268337	-0.86282	-0.446455	-0.0890988	-0.503293	-0.272115	-0.814825	-0.250566	-0.450933	-0.257279	-0.065243	-0.215333	-4.51938	0.0910655	0.587779	-0.326308	0.867326	-0.448373	-0.690526	0.0796987	0.249324	0.00911634	-0.0815119	-0.0116979	-5.68368	-0.743431	-0.678617	0.151912	-0.185533	0.163007	0.527609	-0.922504	-0.222318	0.598295	-0.517614	-0.443475	0.415435	0.329704	0.849867	-0.263787	0.186829	0.0844187	-0.0470415	-0.0846981	0.0284484	-0.118846	0.262781
CFD	-0.112915	-0.610204	-0.228937		0.683909	-0.0906807	0.544747	1.79229	0.43992	-2.54077	-0.556306	0.063521	0.34021	-0.302404	-0.237901	-0.0744385	0.0142216	0.461635					0.918927	0.382639	0.0837765	-0.297962	0.386931	0.827827	0.995202	0.312498	0.458948	0.764338	-0.297482		-1.40344	-0.100179	0.3383		0.542529	0.90932	0.85005	0.337695	0.06657	-1.01331	-1.55411	-0.764892			-2.2412
CFDP1	0.277036	0.0125922	-0.122098	-0.649347	0.245247	-0.13958	0.296375	0.0664678	0.166697	0.341917	-0.281749	-0.0249833	0.76353	-0.00177311	-1.56268	0.574902	0.400392	-0.163946	-0.392704	-0.157674	-0.473182	-0.317563	0.45393	0.112944	0.264773	-0.00128632	-1.3068	-0.248331	0.214558	0.464243	0.0763025	-0.110355	0.767731	-1.57551	-0.559422	0.189771	0.121764	-0.173546	-0.0506102	0.269793	0.405732	-0.0880748	-0.0302253	0.187279	-0.0447729	-0.15586	-1.95258	-1.20774	-0.0188598
CFH	0.0495479	-0.498529	0.0298447	0.167506	0.238839	0.266366	-0.150984	0.498707	0.167557	0.225789	-0.128586	0.643523	-0.0477366	-0.636671	-0.307516	-0.277527	-0.465219	0.0419839	1.09114	-0.313639	-0.176236	0.432208	0.484375	-0.0319254	-0.281628	-0.110731	0.729216	-0.0315327	0.506715	-0.0636539	1.02287	0.354961	0.377046	0.585104	-0.0463302	-0.303654	-0.353189	-0.290801	-0.398457	-0.865438		-0.269576	-0.353784	-0.323459	0.13138	0.714939	-0.443258	-0.0115437	-0.203373
CFI
CFL1	-0.148545	0.0042357	-0.155057	-0.0815855	0.10101	0.302221	-0.145585	-0.0763348	0.0341567	0.0866104	0.0810086	0.458002	0.0183223	0.146399	-0.581746	-0.256013	0.0454205	-0.12683	-0.0462835	-0.0221233	-0.0565829	0.0644998	0.106356	0.128357	0.0106856	0.266317	-0.154638	0.0289192	0.27649	-0.0746901	-0.124073	-0.193556	0.0323966	0.261003	-0.205113	0.107542	-0.202237	-0.273025	0.265056	-0.0994655	0.0596516	-0.0453325	-0.0022812	-0.266169	0.0477398	-0.0547569	-0.0597536	0.350605	-0.0783965
CFL2	-0.422487	-0.180401	-0.153373	-0.103295	0.325644	0.34077	0.089159	-0.0594201	0.306788	-0.502157	0.299557	0.658562	-0.14206	0.179733	-1.01639	-0.0297651	-0.450876	0.224425	0.0752078	0.0481269	0.132399	0.487248	-0.0127876	-0.151812	0.212801	-0.358364	-0.0324378	0.0533064	0.780123	-0.26408	0.423745	-0.0662696	-0.675734	0.00222423	0.387237	-0.370177	-0.495886	0.166816	0.327816	0.0269282	0.414514	-0.453939	0.162195	-0.193523	-0.00455765	-0.113419	-0.0788841	-0.369979	-0.112166
CFTR		-0.100149						0.614236	0.247132		0.319847	-1.19414		-2.87564	3.07104		0.655793	1.46006	0.0249096	-1.21568	2.26365			-0.704757			3.09405		0.0864886	-1.09859		0.633773		2.50351			-0.623498					1.70852	-2.32153				0.275217	2.12112	-0.724979
CGGBP1	-0.797195	-1.60158	-0.183401	0.170956	1.01569	0.267257	1.50408	-0.441097	-0.00405175	0.517847	-0.660355	-1.4762	0.0668876	-0.231538	-0.709709	0.832858	-0.23054	0.684115	-0.280722	-0.81832	-0.237263	-1.52247	-0.286365	0.632976	-0.740895	0.664053	-0.809929	0.0983917	-0.754819	-0.494228	-1.75731		1.2359	-0.187783	-0.526739	1.0554	-0.556437	-2.40324		0.433246	1.98591	0.690578	0.514729	0.266974	0.00670076	-0.443775	1.04632	0.917827	-1.01487
CGN	-0.237955	0.336871	-0.190071	-0.837297	-0.445833	-0.340198	0.0861888	0.30968	-0.151754	0.157132	0.0754348	-0.00227509	-0.243145	-0.606026	1.59429	0.157483	-0.197283	0.349827	0.132514	0.29801	1.10202	-0.0458081	0.158679	0.147732	0.0404471	0.250162	1.59058	-0.071547	-0.520859	0.128452	-0.191652	0.12935	-0.416859	1.3011	-0.595892	0.264742	-0.266181	-0.1471	-0.0309151	-0.104581	-0.447347	0.599799	-0.194512	-0.310288	0.0944588	0.415996	-0.153407	-0.520484	0.0192406
CGNL1
CHAMP1	-0.230045	0.0117573	0.511943	0.298612	0.017643	-0.0840644	0.518988	0.321505	0.104213	0.335883	-0.605893	-1.51494	-0.00682679	-2.12446	-0.0352445	-1.83553	1.3528	0.870704	-0.0366283	0.146774	-1.25719	-0.667563	1.15102	0.172084	0.372174	0.0822372	-0.132461	0.213514	-1.90349	0.345256		-1.47499	0.31749	1.35866	-0.962326	0.288537	-0.0339602	-0.0261028	-2.6994	0.206138	0.271874	-0.0337136	-0.188764	-1.659	-0.294432	0.190455	0.165143	0.223922	-0.00101729
CHCHD2	0.717946	-0.424263	-1.30675	-1.20513	0.796803	0.816799	0.451931	-0.729684	0.349243	-2.27374	0.272981	-3.29472	-0.15111	-3.11294	-4.6445	-0.32556	-0.436423	-0.281638	0.324459	-0.0711229	-0.62884	0.522819	-0.165526	0.505063	-0.116916	-0.104004	0.365853	0.180382	-0.809536	-0.0481465	0.208205	0.0809181	0.645144	-2.37587	-3.99616	0.286724	-0.745043	0.183726	-1.04101	0.273816	-5.40811	0.605537	-0.567222	0.232443	0.407302	0.232058	-3.51042	-2.13022	-1.63969
CHCHD3	0.11553	-0.283267	0.401004	0.0882023	-0.189583	-0.0348853	-0.326908	0.166277	-0.0264066	0.128839	0.0797322	-0.00351945	-0.0798778	0.122629	0.202404	-0.191717	0.0232579	-0.140195	0.231561	-0.156299	-0.204221	0.0486189	0.0375367	-0.144459	-0.0726972	-0.295677	0.133541	0.0210834	0.0239063	0.0321175	0.0761667	0.133138	0.0424848	0.431546	0.155048	-0.588039	-0.297767	0.113674	-0.0685711	-0.196313	0.179495	-0.133937	-0.0340338	-0.261856	-0.332255	0.170836	0.150507	0.0998292	0.207614
CHCHD4	-0.837715	-0.132936	-0.0507781	-0.177125	0.716697	-1.80752	0.302705	-0.9631	-2.76206		1.34162	-0.313613	0.953457	0.355762	0.923451	1.03634	-1.09888	-1.01444		0.374533	0.973818	-0.605862	-0.954917		0.54705	0.692535	1.46594	0.231627								0.535436	-0.847402					0.317648		-0.707811	1.09461
CHCHD6	0.0920991	0.420239	0.13499	-0.240028	0.410925	0.0218216	-0.104185	0.238089	0.230691	0.0342425	-0.192377	-0.284061	-0.0328091	-0.349516	-0.793017	0.0930257	0.269379	0.414579	-0.37298	-0.218621	-0.0848263	-0.337824	0.137678	0.122191	0.364255	0.316415	-0.17008	-0.109312	-0.381825	-0.145399	-0.203874	-0.289945	-0.000221205	-0.672766	-0.745153	0.39055	0.101556	-0.138061	-0.0773742	0.185323	0.266354	0.351108	-0.19467	-0.0556353	0.172212	0.39227	-0.711823	-0.71869	0.189747
CHCHD7	-0.344308			-1.16859				0.17345						-0.289977						0.0305984	-1.80891	0.525158				-0.046087	-0.445142	1.19822						1.05832							-1.40179	1.30231		-0.378563	0.172603
CHD1L
CHD2	-0.763453	0.185807	-0.205312	-0.248076	-0.670876	0.312899	-0.248177	0.47793	-0.203229	0.346156	-0.92132	-2.43735	0.377418	-0.046051	0.956334	0.547366	1.29385	0.568259	0.0558398	-0.0741669	-0.519605	-0.159281	-3.05025	0.0200282	0.106384	0.216456	0.973179	0.316156	0.469073	0.761291	1.61393	0.197454	0.467814	-1.72513	-0.963705	0.0789684	0.925356	-0.275867	0.624044	0.536228	-0.0423231	-0.766592	0.067114	0.443266	0.499404	-0.112016	0.0222408	-1.12451	-0.191856
CHD3	-0.0166013	0.198609		-0.113818	-0.371338	0.0780934	0.225068	0.286807	-0.573517	0.149691	-0.784395	-1.63957	-4.24272		-2.08017	-0.859348	1.56955	0.103106	-0.447387	-0.203056		-1.11316			-0.198813	-2.29673		0.457071	-0.178371		0.779335			-0.677536	0.826238			0.570356	-4.25685	-2.62471	-0.345986			0.110774		0.283562			0.245598
CHD4	-0.136965	-0.0838623	0.105985	0.078999	-0.0829165	-0.0182996	-0.0633948	-0.0591354	0.0416786	0.236029	-0.218964	-0.139182	-0.100353	0.311977	0.0967324	0.113287	0.376624	0.301475	-0.00305887	-0.0693299	-0.398684	-0.083827	-0.108283	-0.0372619	-0.0768382	-0.199104	-0.620219	-0.223967	-0.206813	0.0314668	0.00445049	0.10508	0.54142	0.249814	0.210428	0.275829	-0.0768381	0.129019	0.114864	0.16481	0.0580308	-0.246936	0.0667462	-0.0184487	-0.12214	-0.153438	0.149684	0.567267	0.214766
CHD6
CHDH	0.0712736	-0.0160917	-0.292409	-0.0812279	0.0517298	-0.306512	-0.155578	0.0615809	0.247593	-0.404493	0.193931	-0.130658	-0.248076	0.116956	0.67495	0.0195338	-1.20111	-0.0898395	0.158806	-0.132314	0.297435	0.281555	0.0896702	-0.0429417	-0.138934	0.216124	0.474327	0.0768955	0.0403029	0.0772076	0.0252728	0.055459	0.21937	0.799164	-0.499001	-0.0307557	-0.25632	-0.665135	0.00668453	-0.0107876	0.235043	0.333656	-0.238548	-0.197003	-0.171886	0.157719	0.279524	0.0237829	0.0346264
CHERP	-0.15601	-0.14207	0.152149	0.233399	-0.0684162	0.0628602	-0.0644223	0.230182	-0.0876336	0.149278	-0.144743	-0.0530533	0.0502641	0.000118656	0.185779	0.270466	0.147888	0.0929434	-0.222305	-0.22709	-0.21217	-0.256681	0.0112014	-0.24876	-0.11001	-0.0461292	0.174985	-0.326649	-0.0957931	0.123868	0.0183615	0.132105	0.356844	0.187319	-0.0209323	0.342567	0.0179297	-0.218016	-0.160826	0.00482777	0.245087	-0.219064	-0.0275634	0.200637	0.0754053	-0.163277	0.295238	0.257042	-0.04473
CHGA	-0.427747	0.238005	-0.69853	-0.263868	0.0851426	0.609837	0.227301	-0.0404644	-0.448174	0.561421	-0.103413	0.469968	0.601285	0.51091	-2.63516	0.897045	0.222615	-0.20325	0.702007	0.541943	-0.134425	-0.0429048	0.580956	0.678202	0.563327	0.569239	-3.19327	0.282825	-0.158783	0.467776	-0.141673	0.236851	0.326544	-1.01159	0.0809145	0.442026	-0.368128	-0.345268	0.723206	0.623879	0.713769	0.0368123	-0.101355	0.110262	0.243883	0.134114	-0.533926	-0.282155	0.10577
CHGB	-0.386972	0.390855	-0.382044	-0.435532	-0.182848	0.113753	0.1871	-0.520954	-0.650439	0.328664	-0.313028	0.149871	0.210404	0.0945288	-2.13401	1.19282	1.2308	-0.192669	0.299446	0.146281	-0.774432	-0.049915	0.634253	0.615845	0.406251	0.579215	-2.80263	0.41328	-0.579764	0.418291	-0.385164	-0.226243	0.138494	-1.27222	0.019414	0.298445	-0.286821	-0.295992	0.264369	0.506813	0.431287	0.0521652	0.2949	0.116048	0.179887	0.144562	-0.474776	-0.839349	0.0597457
CHID1	-0.353623	0.284078	-0.130204	-0.826007	-0.172828	-0.371797	-0.0619229	0.237793	-0.680726	0.129535	-0.549516	0.115244	0.0727683	0.0557935	1.12777	-0.138251	0.62092	-0.0512104	0.72781	0.0179208	0.277646	0.120028	0.136787	0.231708	-0.240853	0.260963	1.28001	-0.381803	-0.223826	0.43865	-0.219695	0.0151018	0.234973	1.05528	-0.114963	0.365821	-0.664329	-0.403687	0.253702	0.0255097	0.542535	0.103952	-0.267878	-0.396981	-0.257035	0.160815	0.564924	0.115146	0.302988
CHKB
CHLSN	-0.0912544	-0.0530595	-0.209532	-0.0357867	-0.745579	0.255708	-0.335496	-0.215951	-0.188612	0.123869	-0.220175	0.403213	0.0960618	0.294113	-0.730452	-0.033548	0.378628	0.1063	0.677546	0.305177	0.347312	-0.442611	-0.235636	-0.148826	-0.508375	0.290829	-0.730298	-0.558854	-0.183767	0.285985	-0.0810468	0.134407	0.860903	0.269607	0.0763938	0.462825	-0.450188	-0.412715	0.146547	-0.00688918	0.754086	-0.280836	-0.211026	0.20105	0.138061	-0.274456	0.290533	0.499293	0.175027
CHM
CHMP1A	-0.343989	0.222589	-0.294578	0.0644992	-0.409001	0.126923	-0.00758086	-0.0250836	-0.392969	0.0336518	-0.296119	0.0849729	-0.118168	-0.00156115	1.48289	-0.0918193	0.0883109	-0.0247071	0.354324	-0.113594	-0.198554	0.122486	-0.0298557	0.206466	-0.0982158	-0.144331	0.336789	-0.287923	0.426362	0.192919	0.232682	0.626077	-0.00508308	0.412792	0.129818	-0.623556	-0.625096	-0.0755006	0.456268	0.0907956	0.102522	-0.608953	-0.323941	-0.611394	-0.387511	-0.0156966	0.542889	0.573476	0.0612818
CHMP1B	0.0756634	-0.625293	-0.591697	-1.04593	0.260281	1.17252	0.298156	0.923825	0.151866	0.567591	0.131043	0.808231	0.316522	0.23107	0.7836	1.061	1.17617	0.30179	0.876086	1.17521	0.807952	-0.986155	0.823784	1.00213	0.870932	0.577594	-0.805558	-1.06215	0.788892	0.370649	0.344937	-0.145711	0.147301	0.774532	-1.09273	0.865253	0.0194963	0.476664	0.321941	0.299368	-0.157017	0.474043	-0.340754	0.224199	0.0713235	0.454424	0.183791	-0.437852	0.141382
CHMP2A	-0.186078	-0.118036	-0.184006	-0.239174	-0.573792	-0.0439921	-0.0720962	0.255273	-0.0077246	0.426749	0.0409922	0.110181	0.117302	0.071188	-0.176802	0.586315	-0.0316963	0.0915279	0.546121	0.135149	-0.11484	-0.604187	0.433513	0.0706914	-0.111574	-0.0835491	-0.366152	-0.192386	-0.179301	-0.638677	0.0482543	0.198691	0.209478	-0.256302	-0.23815	0.0267204	-0.0793028	0.263124	-0.167209	0.538562	-0.504697	-0.101128	-0.0667325	-0.0226953	0.216953	0.257079	-0.466781	0.362642	-0.0519051
CHMP2B	0.0702786	0.114791	-0.0683691	-0.146588	-0.779628	0.0848628	-0.107669	0.257502	-0.29229	0.125726	-0.0760321	0.548769	-0.0714711	-0.0137277	0.87454	-0.317489	-0.222176	-0.313447	0.562226	-0.0325429	0.405417	0.457381	0.0196075	-0.013404	-0.161206	0.00978357	1.18271	0.189731	0.136006	0.260541	0.209586	0.469921	-0.106025	0.287247	0.280574	-0.118812	0.0873761	0.208605	0.087706	-0.052103	-0.678643	0.174115	-0.358715	-0.282304	-0.294653	0.366681	0.706222	0.177461	-0.00624437
CHMP3	-0.141165	-0.18944	0.0629488	0.0636447	-0.204299	-0.22349	-0.206807	-0.0869508	-0.217263	0.19832	-0.19611	0.147361	0.205266	0.259894	0.133168	-0.585062	-0.180544	-0.335166	0.808701	0.130854	0.0906353	0.204111	0.168226	-0.165747	-0.252453	0.286056	-0.125776	-0.453666	0.0808248	-0.0544012	0.0866814	0.358645	0.133368	0.511345	0.379442	0.0311517	0.0419238	-0.283478	0.0476418	0.102043	-0.619862	-0.0173285	-0.136649	0.157673	0.03101	-0.0178797	0.536913	0.170208	0.218821
CHMP4A	0.0342308	0.289292	-0.163417	-0.580076	-0.273012	-0.275526	0.162214	-0.125895	-0.324988	0.0505813	-0.200784	0.064361	-0.110424	-0.334373	-0.121163	0.273326	-0.00972756	0.0750805	0.340383	-0.191463	-0.131669	-0.100779	0.310623	0.147922	0.0403994	0.120498	0.0799541	-0.0239214	-0.123252	-0.105106	-0.00125937	0.381979	-0.0985829	-0.153448	-0.075847	0.0544903	-0.12724	-0.658311	0.25515	-0.0852956	0.144974	-0.0905718	-0.176511	-0.412211	-0.365517	0.352733	0.158163	-0.279232	0.00105557
CHMP4B	-0.168438	-0.0290769	-0.111918	-0.317537	0.0223133	-0.0728833	0.141768	-0.0930499	-0.257811	0.231484	0.0038477	0.0750852	0.165552	0.118185	-0.167454	0.309574	0.353828	-0.103698	0.45535	-0.206925	-0.12447	-0.254751	0.0677778	0.171625	-0.111268	0.17966	-0.35043	-0.187182	-0.0787023	-0.058974	0.109827	0.31501	0.24668	-0.14919	0.121991	0.0574795	0.092185	-0.036737	0.304908	0.0668895	-0.120819	-0.455653	-0.0431503	-0.0718919	-0.110536	0.243257	0.302215	0.0283273	-0.0132434
CHMP4C
CHMP5	-0.845434	0.212881	-0.0212436	-0.0969932	0.0681356	0.138079	-0.467799	0.13013	-0.28643	0.369349	-0.144083	0.366212	0.0171874	0.313141	-0.821415	0.0664391	0.13895	0.140833	0.280632	-0.116918	-0.55713	-0.189174	-0.0891022	0.158974	0.0942295	0.562918	-0.234999	-0.011174	-0.792109	-0.0286299	0.0504561	0.398295	0.460868	-0.0988844	-0.385979	0.192636	0.136557	-0.389274	-0.335216	-0.455836	0.61176	-0.143779	0.0639525	-0.172911	-0.0328681	0.448056	0.708245	-0.532743	0.0167547
CHMP6	-0.296332	-0.206929	-0.159256	-0.3225	-0.443218	0.0873621	-0.324999	0.126951	-0.456029	0.455768	0.148505	0.197622	0.115702	0.295524	0.240118	0.211228	0.0810049	-0.131512	0.422906	0.00999531	-0.902864	-0.303952	-0.031581	0.163885	0.192294	0.421545	-0.404673	-0.235721	-0.518702	-0.321414	-0.515165	-0.0439496	0.707187	0.297817	-0.145683	-0.100185	-0.095774	-0.475167	0.118889	0.24541	0.34284	-0.12069	-0.543058	-0.208084	-0.532619	-0.0430813	-0.391086	-0.382507	-0.257177
CHMP7	0.329118	1.06286	0.170647	0.429614	-0.120016	0.410687	0.44281	-0.440376	-0.356442	0.205225	-0.0205882	0.343381	-0.13556	-0.181639	-0.876662	-0.21584	0.044442	-0.298641	-1.1745	0.0944721	-0.561476	0.0877264	0.195624	0.316738	-0.948935	-0.0792083	-0.365475	0.0925938	0.338778	-0.773403	-0.580124	0.248418	-0.327172	0.293729	0.227036	-0.376791	-0.624264	0.253612	0.631372	-0.161472	-0.163114	0.0429829	0.208293	-0.0548707	-0.225869	0.0759801	0.0227606	1.08443	0.165878
CHN1
CHORDC1	0.413636	-0.36384	0.0844178	0.168384	0.636943	0.14841	0.314956	-0.556081	0.429726	-0.0800271	-0.0661494	0.18955	0.246386	0.225535	-1.85122	0.451939	-0.084599	-0.197252	-0.910092	-0.0482107	-0.231056	-0.125555	-0.527027	-0.422294	0.314145	0.018956	-0.720596	0.746085	0.526131	-0.0808411	-0.477637	-0.334039	0.0588479	-1.45782	0.463345	0.494916	0.259915	0.00580108	-0.0228565	-0.569026	0.480177	0.386573	0.492144	0.308345	0.248438	0.268042	-2.16146		-0.0316635
CHP1	-0.0806634	-0.251859	0.540376	0.725787	-0.734167	0.452221	0.054638	0.599987	0.399562	0.0572279	0.333747	0.405547	-0.202612	-0.266757	-1.15555	-0.0163513	-0.454522	-0.089546	-0.560539	-0.0964449	-0.505069	0.291709	0.219631	0.392248	0.134378	0.227609	-1.60593	0.372649	0.42611	-0.384141	-0.0438884	0.218516	-0.715055	-0.44787	0.131991	-0.0387961	0.363923	-0.294682	-0.0913604	0.0517184	0.184107	-0.0941672	0.144788	0.212842	-0.0969979	0.0535741	0.378971	0.347242	-0.442288
CHPF
CHPF2
CHST14	-0.484745	0.012174	-0.075015	-0.0577942	-0.655918	-0.0263816	-0.199639	-0.17114	-0.276763	0.424587	0.043972	-0.21142	0.0158095	-0.166822	0.575379	0.278339	1.06148	0.119808	0.621144	0.209672	-0.401879	0.0834256	0.130557	0.315364	0.375868	-0.187003		-0.644256	-0.383074	0.0520541	-0.112746	-0.200884	0.82094		-0.092754	0.205897	-0.419693	-0.264766	-0.107959	0.170506		-0.186575	-0.00377724	-0.256186	-0.328237	0.137119	0.00487931	-0.503598	0.0339372
CHUK	0.0732138	0.140532	-0.0196171	-0.00806695	0.484808	-0.237334	0.430795	0.138709	0.0036499	0.0806125	-0.0442281	-0.544314	-0.247502	-0.198966	-0.621256	-0.155659	-0.104149	-0.0891612	0.341222	-0.984861	-0.730905	0.610458	0.144093	-0.481411	0.0926156	0.0412262	0.387601	0.230981	-0.147429	-1.19071	0.252086	-0.00414987	0.32034	0.0389831	0.210827	0.7542	0.211889	0.353105	0.0182518	0.0516937	-0.231148	0.149355	-0.0772104	0.383822	0.443681	-0.151658	-0.59627	-0.640919	0.156314
CIAO1	0.315299	0.125201	0.213888	0.167266	0.551816	-0.0553696	-0.376896	-0.106111	-0.265908	-0.0853089	-0.00864003	-0.0858394	-0.0112127	0.185163	-0.895333	-0.189347	-0.212153	0.338336	-0.168044	-0.416144	-0.391187	0.388846	0.041752	-0.382395	-0.0217213	0.00214526	-0.113309	-0.36188	0.200006	0.360166	-0.638863	-0.481034	-0.0374278	0.649875	0.0251545	0.231142	0.318432	-0.201175	0.26143	-0.337484	0.702674	-0.344767	-0.0746139	0.257444	0.0815778	-0.120649	-0.183631	0.617161	0.290855
CIAO2A	-0.307738	-0.6815	-0.416164	-0.47906	-1.30373	0.610301	-0.625547	0.184943	0.0199116	-0.545183	-0.245157	0.427508	0.0986841	0.0440178	0.560792	-0.246387	0.165481	-0.307655	0.359902	0.109804	0.556792	0.625034	-0.55144	-0.159797	-0.0833301	-0.607794	0.174437	0.135689	0.400752	-2.56567	0.489853	0.296895	0.39402	0.612351	0.130029	-0.168201	-0.299229	0.361686	0.338141			-0.470882	-0.169284	0.332843	-0.273141	-0.231598	1.17898	0.735489	-0.357681
CIAO2B	-0.269111	-0.30299	-0.293401	-0.0266985	0.00231644	0.000511279	0.161515	-0.00160854	0.58758	-0.236541	-0.320493	-0.1066	0.297621	-0.164834	-0.859039	0.0148789	0.136936	0.181425	0.109137	-0.0575398	-0.512993	0.0170175	0.152011	-0.00985032	-0.344104	-0.00950248	-1.68218	-0.077715	-0.213502	-0.256163	-0.0430774	0.0547579	-0.410077	-0.276194	0.199151	-0.0747981	-0.00465825	-0.061645	-0.00377994	0.0988074	-0.0423152	-0.111949	0.287109	0.116039	-0.130055	-0.104424	-0.00502366	-0.549272	-0.0580924
CIAO3
CIAPIN1	-0.243685	-0.14967	-0.330677	-0.56139	0.798509	0.290543	-0.00118552	-0.389955	-0.367751	-0.123966	-0.25942	0.160088	0.132579	0.160051	-0.0520434	0.159224	0.260038	0.00239391	-0.28136	0.363383	-0.283286	-0.160846	-0.225131	-0.235963	-0.0940949	0.489459	0.382076	0.308714	-0.240454	0.103901	-0.245131	-0.106225	0.0770204	-0.147212	-0.459176	-0.394909	0.100097	-0.138111	-0.281329	-0.0598182	0.266214	0.396903	0.00623768	-0.0964849	0.481757	0.439489	0.306412	-0.54786	0.0868565
CIB1	0.0813989	0.0375178	-0.372667	-0.504294	-0.049446	-0.481432	0.216678	-0.122151	0.118506	-0.349436	-0.0259041	-0.0293893	-0.258756	0.214474	0.453262	-0.357547	-0.258084	-0.108084	0.288107	0.324668	0.676327	-0.196405	0.0773867	0.214181	0.14017	-0.0417063	1.09859	-0.210909	-0.0671697	-0.0119897	-0.0807476	0.124206	-0.326554	0.783309	0.542596	0.147318	-0.199547	-0.260065	0.0262969	-0.00330615	-0.165325	0.18396	0.097453	-0.171062	-0.543458	0.245358	0.478563	-0.441726	0.0248739
CIC	0.638119	-0.721266	-0.373261	-0.783948	-0.0936947	-0.297542	-0.547839	0.404362	-0.122381	0.405649	0.534428	0.505925	0.020371	-1.26546	2.01186	-0.0148248	0.28213	-0.00729618	0.499248	-0.00265168	-0.590294	0.0174941	-0.345749	-0.0893701	0.378777	0.00621835	-1.50139	-0.361526	0.320633	0.247283	0.801944	0.528355	0.0554807	1.19344	1.54202	-0.349584	0.448626	-0.35857	-0.137916	0.932021	0.313303	-0.446211	-0.765634	-0.115648	-0.00240366	-0.0377129	-0.671815	1.96405	0.0690381
CIRBP	-0.674283	-0.198275	-0.228309	0.266714	-0.756657	0.234492	-0.163238	0.127553	-0.241097	0.307954	-0.0397402	0.184389	0.117919	0.378749	0.109866	0.36218	0.534685	0.12066	0.696983	0.104655	0.277394	0.131303	-0.280242	-0.098358	0.0524344	-0.0268187	-0.672224	-0.251205	-0.0806041	0.387232	0.124919	0.211176	0.498366	0.446575	0.238654	0.213915	-0.0802613	0.379466	0.073853	0.130819	-0.531446	-0.318603	0.00195614	0.262778	-0.0107177	0.0313886	0.274446	0.355652	0.293576
CISD1	0.385493	0.198642	0.266634	0.0605671	0.48974	-0.643558	0.395879	-0.372334	-0.161147	0.136478	0.148485	-0.316364	-0.0349446	-0.0638619	-1.18382	-0.120647	-0.000819648	0.404255	-0.636803	0.101574	0.0711855	0.184888	0.0255835	0.103271	0.229771	0.265038	-1.11748	0.17348	-0.31035	-0.304749	0.171546	-0.0569027	-0.463213	-0.298514	0.023813	-0.0933279	0.475353	-0.479979	-0.155878	-0.257781	0.0190216	0.420512	0.142701	0.389673	0.0569506	-0.0842373	-0.571411	-0.721106	-0.229306
CISD2	-0.015958	-0.0552665	0.0583379	0.234142	-0.0700995	-0.173281	-0.0911087	0.0532544	0.119595	-0.0995896	-0.0772342	0.0260914	-0.0691065	-0.0022473	0.744517	-0.124588	-0.28174	-0.0186208	-0.0544129	-0.140322	0.351947	-0.335065	-0.101904	-0.308924	-0.288219	-0.189632	0.626154	0.00513573	-0.228499	-0.0546129	0.0701271	-0.0852713	-0.076247	0.585815	0.300425	0.00314734	0.260177	-0.0818357	-0.125738	-0.188046	-0.0586719	0.059425	0.0462227	-0.000869056	0.096992	-0.152836	0.435121	0.232913	-0.120117
CISD3	0.719422	-0.0500797	0.113358	-0.351941	-0.430035	-0.181239	-0.661567	-0.0626133	0.310088	0.182041	0.13126	0.0407492	-0.124371	0.12437	1.09753	-0.111537	-0.385983	-1.01547	-0.171068	0.245954	0.596025	0.292742	-0.300457	-0.326631	-0.123275	-0.620679	1.17764	-0.419975	0.133479	0.0962316	0.200212	0.384603	0.495945	0.338778	-1.70062	-0.175906	0.057286	0.584275	0.207747	0.0785382	-0.453056	0.143271	0.15934	0.295354	-0.394628	-0.116627	0.471245	0.940237	0.091383
CKAP4	0.23268	0.0558598	0.250186	-0.0612876	-0.0217922	-0.263411	-0.182516	0.140117	-0.0169765	-0.112528	0.193143	-0.0399881	-0.129841	-0.204009	1.93142	-0.0391638	0.126447	0.179589	-0.122904	0.146009	0.521049	0.0121045	0.162893	0.0621978	0.0837573	0.0659135	2.22742	0.0151051	0.0105673	-0.0163407	-0.0408112	-0.0228227	-0.465964	0.672501	0.0106672	-0.135977	-0.132436	0.0171573	-0.179302	-0.176455	-0.0974637	0.353141	-0.04208	0.0407533	-0.263713	0.190465	0.355624	0.251109	0.163953
CKAP5	0.0414242	0.0139648	0.0758253	0.186553	0.0146359	-0.213107	0.11134	-0.198148	-0.0822775	0.00933766	-0.0494899	-0.245665	-0.0450329	0.0120117	0.294311	0.2306	0.32264	0.246594	-0.291312	-0.153217	-0.16393	-0.0197688	-0.0609824	-0.0404524	-0.00203936	-0.0681345	-0.47243	0.0333582	-0.0215353	-0.0161661	-0.0254628	-0.082115	0.0415205	-0.202368	0.299787	0.00711307	0.0889497	0.277125	0.196815	0.0722507	0.0473275	-0.00615199	-0.260997	-0.0083279	0.0895572	-0.214309	-0.313979	0.206772	-0.0332817
CKB	-0.288065	0.111523	-0.923447	-0.509356	0.19976	0.982884	0.111523	-1.26734	0.0482227	0.419469	-0.327745	0.841072	1.30006	0.583881	-0.55582	0.353565	0.274913	-0.360561	-0.569192	0.882423	-0.787664	0.193773	0.432529	0.500951	0.0784004	-0.0250149	-2.41975	0.107052	-0.220433	0.859431	-0.13149	-0.0951424	0.387048	-0.697539	-0.282555	0.389633	-0.54045	0.0058774	0.527986	0.654381	0.973454	-0.28435	0.421554	0.353147	0.303051	-0.164826	-0.899535	-1.01609	-0.225148
CKMT1A; CKMT1B	0.0653299	-0.179485	0.190109	0.312308	0.104262	0.140479	0.383064	-0.11456	-0.0552804	0.194442	0.0623959	-0.0986487	0.176149	0.0577719	-2.46396	0.577202	0.324589	0.031073	-0.900313	0.441327	-0.0364758	-0.192877	0.00273552	0.193419	-0.0759556	0.0275075	-3.16953	0.148443	0.0529153	-0.0207278	0.0120024	0.0029603	-0.171161	-1.30406	0.135616	0.00448834	0.237089	0.382507	-0.123581	0.0118385	-0.213767	-0.0876571	0.0970439	0.416389	-0.0911102	0.155295	-0.354739	-0.855277	-0.0576992
CLASP1	0.11487	-0.0800213	-0.0670501	0.218505	0.0423274	0.0484197	-0.13309	-0.115758	0.147267	0.0304794	-0.168926	-0.0328843	0.00834567	0.100444	0.493197	0.107302	0.0801871	0.474301	0.00421685	-0.162249	-0.0291629	-0.00814081	0.035028	0.0495363	0.103345	-0.0860513	-0.410865	0.105917	-0.25676	-0.0124009	0.0721514	0.131245	-0.137122	0.0405379	-0.0908439	-0.035634	0.274515	0.277959	0.149231	0.0511081	-0.0795322	0.177106	-0.0583758	-0.0775261	0.0564054	0.0247182	0.103919	0.634474	0.235587
CLASP2	-0.146609	0.0405808	0.251734	0.524417	0.0401304	0.0882629	-0.0662498	-0.152674	0.00440517	-0.0885905	-0.0146916	-0.177802	-0.0691026	0.0180773	-0.590239	0.171872	-0.269646	-0.0446907	-0.283694	0.0459617	-0.216546	0.0457731	-0.0824012	0.102798	-0.0994598	-0.113985	-0.91941	-0.123198	-0.0602047	-0.18283	0.0154349	0.00518581	-0.0856501	-0.00333739	0.139785	-0.548131	0.123604	0.380619	0.135622	-0.159415	-0.411143	-0.0952579	-0.0224948	-0.0824945	-0.0546604	0.128915	0.068964	0.125425	0.0999277
[truncated: 5,115 more rows]
[truncated: 390 more columns]

## Sheet: T3_feature information
Gene Name	UniProtAcc	ENTREZID	Uniprot ID	Description
NUDT4B	A0A024RBG1	11163
IGLV3-9	A0A075B6K5	28804
IGKV1-27	A0A075B6S5	28935
[truncated: 6,906 more rows]
