# Supplementary material for: Single-Islet Proteomics Maps Pseudo-Temporal Islet Immune Responses and Dysfunction in Stage 1 Type 1 Diabetes
Source: bioRxiv. 2025 Nov 12:2025.11.10.687674. Preprint. [Version 1] doi: 10.1101/2025.11.10.687674 (PMC12642322; doi:10.1101/2025.11.10.687674)
Supplement: Supplement 2 [file media-2.xlsx]

## Sheet: Sheet1
Supplementary File 2
WGCNA clustering results:: protein modules, over-representation analysis with GO terms, enrichment p-values for each donor.

## Sheet: 6450
Cluster	ID	Description	GeneRatio	BgRatio	pvalue	p.adjust	qvalue	geneID	Count
black	GO:0048193	Golgi vesicle transport	64/333	166/4062	4.72409e-29	6.71801e-26	6.56517e-26	NBAS/COPE/SCAMP3/GAK/SEC16A/SCAMP2/BET1/USO1/SEC22B/SEC24D/SEC31A/YIF1A/GOSR1/ACSL3/RAB6A/COPB2/ARCN1/LMAN1/TMED10/VAMP7/COPB1/COPA/SEC24C/VCP/SEC13/COPZ1/GOLGA2/TMEM115/STX5/GOLGA4/TMED1/COG2/SEC23A/SEC23B/TRIP11/MIA3/TMED4/GCC2/GOLGA5/COG1/GBF1/YIPF5/YIPF6/SCYL1/MIA2/ERGIC2/YIPF4/TMED9/GOLPH3L/GOLPH3/COG4/PREB/USE1/STX18/VTI1B/ERGIC3/TMED7/GOLT1B/TMED3/HYOU1/COPG1/SAR1B/ARFGEF2/SEC23IP	64
black	GO:0006888	endoplasmic reticulum to Golgi vesicle-mediated transport	44/333	77/4062	5.79638e-29	6.71801e-26	6.56517e-26	COPE/SEC16A/BET1/USO1/SEC22B/SEC24D/SEC31A/YIF1A/GOSR1/COPB2/ARCN1/LMAN1/TMED10/VAMP7/COPB1/COPA/SEC24C/VCP/SEC13/GOLGA2/STX5/TMED1/SEC23A/SEC23B/TRIP11/MIA3/TMED4/GBF1/YIPF5/YIPF6/MIA2/ERGIC2/YIPF4/TMED9/PREB/STX18/ERGIC3/TMED7/GOLT1B/TMED3/HYOU1/COPG1/SAR1B/SEC23IP	44
black	GO:0007030	Golgi organization	31/333	77/4062	5.55056e-15	4.28873e-12	4.19116e-12	GAK/SEC16A/BET1/SURF4/USO1/SEC22B/LMAN1/TMED10/GOLGA2/STX5/TMED1/COG2/GOLGB1/TRIP11/TMED4/GCC2/GOLGA5/COG1/GBF1/YIPF5/YIPF4/TMED9/GOLPH3L/GOLPH3/GORASP2/COG4/STX18/VTI1B/TMED7/TMED3/SEC23IP	31
black	GO:0006890	retrograde vesicle-mediated transport, Golgi to endoplasmic reticulum	19/333	35/4062	1.6875e-12	9.77908e-10	9.5566e-10	NBAS/COPE/SEC22B/RAB6A/COPB2/ARCN1/TMED10/COPA/COPZ1/TMEM115/GBF1/SCYL1/ERGIC2/GOLPH3L/GOLPH3/COG4/USE1/STX18/ERGIC3	19
black	GO:0006891	intra-Golgi vesicle-mediated transport	13/333	27/4062	4.19721e-08	1.62152e-05	1.58463e-05	COPE/GOSR1/RAB6A/COPB2/COPB1/COPA/COPZ1/COG2/GOLGA5/COG1/COG4/VTI1B/COPG1	13
black	GO:0032527	protein exit from endoplasmic reticulum	13/333	27/4062	4.19721e-08	1.62152e-05	1.58463e-05	SEC16A/VCP/SEC13/OS9/GCC2/HM13/TM9SF4/FAF2/ERLEC1/DERL2/PREB/SEL1L/SAR1B	13
black	GO:0010256	endomembrane system organization	46/333	249/4062	5.68304e-08	1.8819e-05	1.83908e-05	SHTN1/AP3B1/GAK/SEC16A/BET1/SURF4/USO1/SEC22B/ZMPSTE24/SEC31A/LMAN1/TMED10/GOLGA2/STX5/TMED1/SQSTM1/SCARB2/COG2/GOLGB1/EMC2/TRIP11/MIA3/TOR1AIP1/TMED4/GCC2/MMGT1/GOLGA5/COG1/GBF1/YIPF5/CCDC47/YIPF4/TMED9/AP1M1/GOLPH3L/GOLPH3/GORASP2/COG4/SMPD4/STX18/VTI1B/ASAP1/TMED7/TMED3/ARFGEF2/SEC23IP	46
black	GO:0006886	intracellular protein transport	59/333	363/4062	8.23247e-08	2.38536e-05	2.33109e-05	AP3B1/SEC16A/XPOT/TIMM8A/USO1/SEC24D/SEC31A/IPO7/SRPRA/RAB6A/NMT1/COPB2/HSPA9/ARCN1/LMAN1/TMED10/ARFIP2/COPB1/COPA/SEC24C/VCP/SEC13/SYNJ2BP/COPZ1/STX5/OS9/TMED1/SQSTM1/MTX1/SCARB2/SEC23A/SEC23B/TMED4/GCC2/HM13/SCFD2/TM9SF4/FAF2/ERLEC1/SEC62/TIMM29/TMED9/AP1M1/WDR11/DERL2/GRPEL1/PREB/STX18/SEL1L/VTI1B/SRP68/ERGIC3/TMED7/TMED3/TIMM22/COPG1/SAR1B/AP1M2/SEC23IP	59
black	GO:0035459	vesicle cargo loading	10/333	18/4062	2.90212e-07	7.47458e-05	7.30453e-05	AP3B1/SEC24D/SEC31A/TMED10/SEC24C/SEC13/SEC23A/SEC23B/MIA3/MIA2	10
black	GO:0007005	mitochondrion organization	38/333	206/4062	9.52954e-07	0.000220895	0.000215869	AP3B1/TIMM8A/CLUH/NDUFS2/NDUFB1/JTB/NDUFA10/NDUFB10/IFIT2/IAPP/RALA/NDUFS1/PRDX3/NMT1/HSPA9/LMAN1/ARFIP2/NDUFA6/SQSTM1/MTX1/MAN2A1/NDUFA9/APOOL/MYH14/ADCK1/NUBPL/PNPT1/BCL2L2/FAM162A/TIMM29/GOLPH3/ACAD9/GRPEL1/DNAJC11/ATAD3A/NDUFAF4/AFG3L2/TIMM22	38
black	GO:0090114	COPII-coated vesicle budding	11/333	28/4062	5.74319e-06	0.00111825	0.00109281	SEC16A/SEC24D/SEC31A/TMED10/SEC24C/SEC13/SEC23A/SEC23B/MIA3/PREB/SAR1B	11
black	GO:0090110	COPII-coated vesicle cargo loading	7/333	11/4062	5.78903e-06	0.00111825	0.00109281	SEC24D/SEC31A/SEC24C/SEC13/SEC23A/SEC23B/MIA3	7
black	GO:0036503	ERAD pathway	15/333	54/4062	1.66757e-05	0.0029734	0.00290576	MAN1A2/CANX/VCP/OS9/DNAJC10/HM13/CCDC47/FAF2/ERLEC1/UBXN6/DERL2/SDF2L1/MAN1C1/FAM8A1/SEL1L	15
black	GO:0034976	response to endoplasmic reticulum stress	24/333	118/4062	2.01584e-05	0.00328376	0.00320905	SEC16A/MAN1A2/CANX/PDIA3/VCP/EIF4G1/DNAJC3/OS9/DNAJC10/HM13/CCDC47/FAF2/ERLEC1/CDK5RAP3/ERP44/FICD/UBXN6/DERL2/GORASP2/SDF2L1/MAN1C1/FAM8A1/SEL1L/HYOU1	24
black	GO:0006900	vesicle budding from membrane	15/333	55/4062	2.12495e-05	0.00328376	0.00320905	SEC16A/SEC24D/SEC31A/TMED10/SEC24C/SEC13/SEC23A/SEC23B/MIA3/GBF1/TMED9/GOLPH3L/GOLPH3/PREB/SAR1B	15
black	GO:0016050	vesicle organization	29/333	161/4062	3.20971e-05	0.00465006	0.00454427	AP3B1/SEC16A/BET1/USO1/SEC22B/SEC24D/SEC31A/GOSR1/TMED10/VAMP7/SEC24C/SEC13/STX5/SQSTM1/SCARB2/SEC23A/SEC23B/MIA3/GBF1/YIPF5/YIPF4/TMED9/AP1M1/GOLPH3L/GOLPH3/PREB/VTI1B/SAR1B/ARFGEF2	29
black	GO:0009260	ribonucleotide biosynthetic process	22/333	108/4062	4.38828e-05	0.00598355	0.00584742	ACACB/SLC27A2/NDUFS2/NDUFB1/ATP5PD/NDUFA10/ACSL3/MLYCD/NDUFB10/PDHA1/MMUT/NDUFS1/ADSS2/NDUFV1/VCP/NDUFA6/DHODH/NDUFA9/HSD17B12/UPRT/ATP5MK/SLC25A13	22
black	GO:0019646	aerobic electron transport chain	12/333	40/4062	5.14576e-05	0.00644436	0.00629774	NDUFS2/NDUFB1/NDUFA10/NDUFB10/COX5B/COX4I1/COX7C/COX5A/NDUFS1/NDUFV1/NDUFA6/NDUFA9	12
black	GO:1901137	carbohydrate derivative biosynthetic process	34/333	208/4062	5.46851e-05	0.00644436	0.00629774	ACACB/SLC27A2/OGA/NDUFS2/NDUFB1/ATP5PD/NDUFA10/ACSL3/MLYCD/NDUFB10/PDHA1/MMUT/MGAT1/NDUFS1/ADSS2/NDUFV1/VCP/NDUFA6/DHODH/GOLGA2/MGAT2/GALNT3/NDUFA9/HSD17B12/GALNT7/SLC35B2/UPRT/ATP5MK/TM9SF2/ALG1/GOLPH3/ALG2/MAN1C1/SLC25A13	34
black	GO:0010257	NADH dehydrogenase complex assembly	10/333	29/4062	5.83829e-05	0.00644436	0.00629774	NDUFS2/NDUFB1/NDUFA10/NDUFB10/NDUFS1/NDUFA6/NDUFA9/NUBPL/ACAD9/NDUFAF4	10
black	GO:0032981	mitochondrial respiratory chain complex I assembly	10/333	29/4062	5.83829e-05	0.00644436	0.00629774	NDUFS2/NDUFB1/NDUFA10/NDUFB10/NDUFS1/NDUFA6/NDUFA9/NUBPL/ACAD9/NDUFAF4	10
black	GO:0034067	protein localization to Golgi apparatus	7/333	15/4062	8.44632e-05	0.00883041	0.00862951	GAK/RAB6A/TMED10/GCC2/IFT20/GBF1/GOLPH3	7
black	GO:0006754	ATP biosynthetic process	12/333	42/4062	8.76184e-05	0.00883041	0.00862951	NDUFS2/NDUFB1/ATP5PD/NDUFA10/NDUFB10/NDUFS1/NDUFV1/VCP/NDUFA6/NDUFA9/ATP5MK/SLC25A13	12
black	GO:0007007	inner mitochondrial membrane organization	9/333	25/4062	9.41289e-05	0.00909128	0.00888445	TIMM8A/HSPA9/MTX1/APOOL/ADCK1/TIMM29/DNAJC11/AFG3L2/TIMM22	9
black	GO:0046390	ribose phosphate biosynthetic process	22/333	114/4062	0.000103614	0.00925169	0.0090412	ACACB/SLC27A2/NDUFS2/NDUFB1/ATP5PD/NDUFA10/ACSL3/MLYCD/NDUFB10/PDHA1/MMUT/NDUFS1/ADSS2/NDUFV1/VCP/NDUFA6/DHODH/NDUFA9/HSD17B12/UPRT/ATP5MK/SLC25A13	22
black	GO:0009062	fatty acid catabolic process	13/333	49/4062	0.000103772	0.00925169	0.0090412	NUDT19/FAAH/ACACB/SLC27A2/MLYCD/ACAA1/CPT2/IVD/HADHA/HADHB/AUH/ETFDH/MCEE	13
black	GO:0042773	ATP synthesis coupled electron transport	12/333	43/4062	0.00011273	0.00933243	0.00912011	NDUFS2/NDUFB1/NDUFA10/NDUFB10/COX5B/COX4I1/COX7C/COX5A/NDUFS1/NDUFV1/NDUFA6/NDUFA9	12
black	GO:0042775	mitochondrial ATP synthesis coupled electron transport	12/333	43/4062	0.00011273	0.00933243	0.00912011	NDUFS2/NDUFB1/NDUFA10/NDUFB10/COX5B/COX4I1/COX7C/COX5A/NDUFS1/NDUFV1/NDUFA6/NDUFA9	12
black	GO:0022904	respiratory electron transport chain	14/333	57/4062	0.000140063	0.0111093	0.0108565	NDUFS2/NDUFB1/NDUFA10/NDUFB10/COX5B/COX4I1/COX7C/COX5A/NDUFS1/NDUFV1/NDUFA6/ETFDH/NDUFA9/SLC25A13	14
black	GO:0030433	ubiquitin-dependent ERAD pathway	12/333	44/4062	0.000143779	0.0111093	0.0108565	MAN1A2/CANX/VCP/OS9/DNAJC10/CCDC47/FAF2/ERLEC1/DERL2/MAN1C1/FAM8A1/SEL1L	12
black	GO:0009259	ribonucleotide metabolic process	27/333	158/4062	0.000154552	0.0115565	0.0112936	NUDT19/ACACB/SLC27A2/NDUFS2/NDUFB1/ATP5PD/CLPX/NDUFA10/ACSL3/MLYCD/NDUFB10/PDHA1/MMUT/NDUFS1/ADSS2/NDUFV1/VCP/NDUFA6/MPP1/DHODH/NDUFA9/HSD17B12/UPRT/ATP5MK/MCEE/AASS/SLC25A13	27
black	GO:0061024	membrane organization	46/333	330/4062	0.000159713	0.0115692	0.011306	AP3B1/PIK3C2A/SEC16A/BET1/TIMM8A/USO1/SEC22B/ZMPSTE24/SEC24D/SEC31A/GOSR1/NMT1/HSPA9/TMED10/VAMP7/SEC24C/SEC13/STX5/MTX1/EMC2/SEC23A/SEC23B/MIA3/TOR1AIP1/APOOL/ADCK1/MMGT1/GBF1/NRCAM/BCL2L2/YIPF5/CCDC47/TIMM29/YIPF4/TMED9/GOLPH3L/GOLPH3/PREB/DNAJC11/USE1/STX18/VTI1B/ASAP1/AFG3L2/TIMM22/SAR1B	46
black	GO:0009152	purine ribonucleotide biosynthetic process	20/333	102/4062	0.00017062	0.0119848	0.0117121	ACACB/SLC27A2/NDUFS2/NDUFB1/ATP5PD/NDUFA10/ACSL3/MLYCD/NDUFB10/PDHA1/MMUT/NDUFS1/ADSS2/NDUFV1/VCP/NDUFA6/NDUFA9/HSD17B12/ATP5MK/SLC25A13	20
black	GO:0045333	cellular respiration	21/333	111/4062	0.000199716	0.0136159	0.0133062	NDUFS2/NDUFB1/ATP5PD/NDUFA10/NDUFB10/PDHA1/COX5B/COX4I1/COX7C/COX5A/NDUFS1/NDUFV1/VCP/NDUFA6/TRAP1/NNT/ETFDH/NDUFA9/PNPT1/DHTKD1/SLC25A13	21
black	GO:0030970	retrograde protein transport, ER to cytosol	7/333	17/4062	0.000220914	0.0142244	0.0139008	VCP/OS9/HM13/FAF2/ERLEC1/DERL2/SEL1L	7
black	GO:1903513	endoplasmic reticulum to cytosol transport	7/333	17/4062	0.000220914	0.0142244	0.0139008	VCP/OS9/HM13/FAF2/ERLEC1/DERL2/SEL1L	7
black	GO:0046034	ATP metabolic process	13/333	53/4062	0.000245896	0.0154051	0.0150546	NDUFS2/NDUFB1/ATP5PD/CLPX/NDUFA10/NDUFB10/NDUFS1/NDUFV1/VCP/NDUFA6/NDUFA9/ATP5MK/SLC25A13	13
black	GO:0019693	ribose phosphate metabolic process	27/333	164/4062	0.000292246	0.017827	0.0174214	NUDT19/ACACB/SLC27A2/NDUFS2/NDUFB1/ATP5PD/CLPX/NDUFA10/ACSL3/MLYCD/NDUFB10/PDHA1/MMUT/NDUFS1/ADSS2/NDUFV1/VCP/NDUFA6/MPP1/DHODH/NDUFA9/HSD17B12/UPRT/ATP5MK/MCEE/AASS/SLC25A13	27
black	GO:0043161	proteasome-mediated ubiquitin-dependent protein catabolic process	26/333	156/4062	0.000310127	0.018016	0.0176061	PSMD11/PSMD12/PSMD3/MAN1A2/FBXO45/CANX/PSMB6/PSMB5/PSMC2/VCP/PSMC1/OS9/ADRM1/DNAJC10/ASCC3/CCDC47/FAF2/ERLEC1/PSMB7/DERL2/MAN1C1/FAM8A1/SEL1L/CDC23/PSMD13/UCHL5	26
black	GO:0010498	proteasomal protein catabolic process	29/333	182/4062	0.000310888	0.018016	0.0176061	PSMD11/PSMD12/PSMD3/MAN1A2/FBXO45/CANX/PSMB6/PSMB5/PSMC2/VCP/PSMC1/OS9/ADRM1/DNAJC10/ASCC3/HM13/CCDC47/FAF2/ERLEC1/PSMB7/UBXN6/DERL2/SDF2L1/MAN1C1/FAM8A1/SEL1L/CDC23/PSMD13/UCHL5	29
black	GO:0009206	purine ribonucleoside triphosphate biosynthetic process	12/333	48/4062	0.000351721	0.0198851	0.0194327	NDUFS2/NDUFB1/ATP5PD/NDUFA10/NDUFB10/NDUFS1/NDUFV1/VCP/NDUFA6/NDUFA9/ATP5MK/SLC25A13	12
black	GO:0009145	purine nucleoside triphosphate biosynthetic process	12/333	49/4062	0.000432137	0.02367	0.0231315	NDUFS2/NDUFB1/ATP5PD/NDUFA10/NDUFB10/NDUFS1/NDUFV1/VCP/NDUFA6/NDUFA9/ATP5MK/SLC25A13	12
black	GO:0015986	proton motive force-driven ATP synthesis	10/333	36/4062	0.000440313	0.02367	0.0231315	NDUFS2/NDUFB1/ATP5PD/NDUFA10/NDUFB10/NDUFS1/NDUFV1/NDUFA6/NDUFA9/ATP5MK	10
black	GO:0009150	purine ribonucleotide metabolic process	25/333	151/4062	0.000449301	0.02367	0.0231315	NUDT19/ACACB/SLC27A2/NDUFS2/NDUFB1/ATP5PD/CLPX/NDUFA10/ACSL3/MLYCD/NDUFB10/PDHA1/MMUT/NDUFS1/ADSS2/NDUFV1/VCP/NDUFA6/MPP1/NDUFA9/HSD17B12/ATP5MK/MCEE/AASS/SLC25A13	25
black	GO:0070861	regulation of protein exit from endoplasmic reticulum	6/333	14/4062	0.000494503	0.0254724	0.0248929	OS9/GCC2/TM9SF4/ERLEC1/DERL2/SAR1B	6
black	GO:0015980	energy derivation by oxidation of organic compounds	24/333	145/4062	0.000586288	0.0295438	0.0288717	NDUFS2/NDUFB1/ATP5PD/NDUFA10/NDUFB10/PDHA1/COX5B/COX4I1/GYS1/COX7C/COX5A/NDUFS1/AGL/MTOR/NDUFV1/VCP/NDUFA6/TRAP1/NNT/ETFDH/NDUFA9/PNPT1/DHTKD1/SLC25A13	24
black	GO:0006119	oxidative phosphorylation	14/333	65/4062	0.000606449	0.0296731	0.028998	NDUFS2/NDUFB1/ATP5PD/NDUFA10/NDUFB10/COX5B/COX4I1/COX7C/COX5A/NDUFS1/NDUFV1/VCP/NDUFA6/NDUFA9	14
black	GO:0030163	protein catabolic process	45/333	340/4062	0.000621355	0.0296731	0.028998	PSMD11/PSMD12/PSMD9/PSMD3/MAN1A2/OGA/SEC22B/ZMPSTE24/CLPX/ADRA2A/FBXO45/CANX/PSMB6/PSMB5/PSMC2/MTOR/VCP/PSMC1/STX5/DNAJC3/OS9/SQSTM1/ADRM1/UBR4/LRSAM1/DNAJC10/ASCC3/HM13/CCDC47/FAF2/ERLEC1/SGSM3/CDK5RAP3/PSMB7/UBXN6/DERL2/TMEM168/SDF2L1/MAN1C1/USE1/FAM8A1/SEL1L/CDC23/PSMD13/UCHL5	45
black	GO:0072329	monocarboxylic acid catabolic process	13/333	58/4062	0.000632898	0.0296731	0.028998	NUDT19/FAAH/ACACB/SLC27A2/MLYCD/ACAA1/CPT2/IVD/HADHA/HADHB/AUH/ETFDH/MCEE	13
black	GO:0009201	ribonucleoside triphosphate biosynthetic process	12/333	51/4062	0.000640059	0.0296731	0.028998	NDUFS2/NDUFB1/ATP5PD/NDUFA10/NDUFB10/NDUFS1/NDUFV1/VCP/NDUFA6/NDUFA9/ATP5MK/SLC25A13	12
black	GO:0006520	amino acid metabolic process	23/333	138/4062	0.000689111	0.0300635	0.0293795	DBT/BCKDHA/BCKDHB/MMUT/IVD/ALDH4A1/ADSS2/ACADSB/HARS2/ALDH18A1/AUH/PYCR3/DARS2/ENOSF1/BPHL/TARS2/FARSB/IARS2/AASS/ENOPH1/SLC25A13/FARSA/YARS2	23
black	GO:0016054	organic acid catabolic process	20/333	113/4062	0.000701896	0.0300635	0.0293795	NUDT19/FAAH/ACACB/SLC27A2/MLYCD/ACAA1/DBT/BCKDHA/BCKDHB/CPT2/IVD/ALDH4A1/HADHA/ACADSB/HADHB/AUH/ETFDH/ENOSF1/MCEE/AASS	20
black	GO:0046395	carboxylic acid catabolic process	20/333	113/4062	0.000701896	0.0300635	0.0293795	NUDT19/FAAH/ACACB/SLC27A2/MLYCD/ACAA1/DBT/BCKDHA/BCKDHB/CPT2/IVD/ALDH4A1/HADHA/ACADSB/HADHB/AUH/ETFDH/ENOSF1/MCEE/AASS	20
black	GO:1901135	carbohydrate derivative metabolic process	45/333	342/4062	0.00070705	0.0300635	0.0293795	NUDT19/ACACB/SLC27A2/MAN1A2/OGA/NDUFS2/NDUFB1/ATP5PD/CLPX/NDUFA10/ACSL3/MLYCD/NDUFB10/PDHA1/MMUT/MGAT1/NDUFS1/ADSS2/MTOR/NDUFV1/VCP/NDUFA6/MPP1/DHODH/GOLGA2/MGAT2/GALNT3/MAN2A1/NDUFA9/HSD17B12/GALNT7/CBR4/SLC35B2/UPRT/ATP5MK/MCEE/TM9SF2/ERP44/ALG1/GOLPH3/ALG2/MAN1C1/BPNT2/AASS/SLC25A13	45
black	GO:0009165	nucleotide biosynthetic process	22/333	130/4062	0.000726297	0.0300635	0.0293795	ACACB/SLC27A2/NDUFS2/NDUFB1/ATP5PD/NDUFA10/ACSL3/MLYCD/NDUFB10/PDHA1/MMUT/NDUFS1/ADSS2/NDUFV1/VCP/NDUFA6/DHODH/NDUFA9/HSD17B12/UPRT/ATP5MK/SLC25A13	22
black	GO:1901293	nucleoside phosphate biosynthetic process	22/333	130/4062	0.000726297	0.0300635	0.0293795	ACACB/SLC27A2/NDUFS2/NDUFB1/ATP5PD/NDUFA10/ACSL3/MLYCD/NDUFB10/PDHA1/MMUT/NDUFS1/ADSS2/NDUFV1/VCP/NDUFA6/DHODH/NDUFA9/HSD17B12/UPRT/ATP5MK/SLC25A13	22
black	GO:0006120	mitochondrial electron transport, NADH to ubiquinone	8/333	26/4062	0.000786714	0.031993	0.0312652	NDUFS2/NDUFB1/NDUFA10/NDUFB10/NDUFS1/NDUFV1/NDUFA6/NDUFA9	8
black	GO:1901565	organonitrogen compound catabolic process	57/333	466/4062	0.000877284	0.0346436	0.0338554	NUDT19/PSMD11/PSMD12/PSMD9/PSMD3/MAN1A2/OGA/SEC22B/ZMPSTE24/CLPX/MLYCD/ADRA2A/FBXO45/DBT/BCKDHA/BCKDHB/IVD/CANX/PSMB6/PSMB5/ALDH4A1/PSMC2/MTOR/ACADSB/VCP/PSMC1/STX5/DNAJC3/OS9/SQSTM1/AUH/ADRM1/UBR4/LRSAM1/ENOSF1/DNAJC10/ASCC3/HM13/CCDC47/FAF2/ERLEC1/SGSM3/CDK5RAP3/PSMB7/UBXN6/DERL2/TMEM168/SDF2L1/MAN1C1/SMPD4/USE1/FAM8A1/SEL1L/AASS/CDC23/PSMD13/UCHL5	57
black	GO:0033108	mitochondrial respiratory chain complex assembly	10/333	39/4062	0.000881783	0.0346436	0.0338554	NDUFS2/NDUFB1/NDUFA10/NDUFB10/NDUFS1/NDUFA6/NDUFA9/NUBPL/ACAD9/NDUFAF4	10
black	GO:0009100	glycoprotein metabolic process	16/333	83/4062	0.000924807	0.0357284	0.0349155	MAN1A2/OGA/MGAT1/GOLGA2/MGAT2/GALNT3/MAN2A1/GALNT7/SLC35B2/TM9SF2/ERP44/ALG1/GOLPH3/ALG2/MAN1C1/BPNT2	16
black	GO:0006164	purine nucleotide biosynthetic process	20/333	116/4062	0.000990215	0.0376282	0.0367721	ACACB/SLC27A2/NDUFS2/NDUFB1/ATP5PD/NDUFA10/ACSL3/MLYCD/NDUFB10/PDHA1/MMUT/NDUFS1/ADSS2/NDUFV1/VCP/NDUFA6/NDUFA9/HSD17B12/ATP5MK/SLC25A13	20
black	GO:0051603	proteolysis involved in protein catabolic process	36/333	261/4062	0.00105802	0.0395562	0.0386562	PSMD11/PSMD12/PSMD9/PSMD3/MAN1A2/ZMPSTE24/CLPX/FBXO45/CANX/PSMB6/PSMB5/PSMC2/VCP/PSMC1/DNAJC3/OS9/SQSTM1/ADRM1/UBR4/DNAJC10/ASCC3/HM13/CCDC47/FAF2/ERLEC1/PSMB7/UBXN6/DERL2/TMEM168/SDF2L1/MAN1C1/FAM8A1/SEL1L/CDC23/PSMD13/UCHL5	36
black	GO:0006635	fatty acid beta-oxidation	10/333	40/4062	0.00109187	0.0400994	0.0391871	ACACB/SLC27A2/MLYCD/ACAA1/CPT2/IVD/HADHA/HADHB/AUH/ETFDH	10
black	GO:0007029	endoplasmic reticulum organization	11/333	47/4062	0.00112444	0.0400994	0.0391871	SHTN1/GAK/SEC16A/SEC31A/LMAN1/EMC2/MIA3/MMGT1/CCDC47/SMPD4/STX18	11
black	GO:0042147	retrograde transport, endosome to Golgi	11/333	47/4062	0.00112444	0.0400994	0.0391871	GOSR1/RAB6A/RAB9A/STX5/GCC2/TMEM87A/GBF1/TMEM87B/TBC1D10A/VTI1B/GOLT1B	11
black	GO:0009060	aerobic respiration	17/333	93/4062	0.00120721	0.0423986	0.041434	NDUFS2/NDUFB1/ATP5PD/NDUFA10/NDUFB10/PDHA1/COX5B/COX4I1/COX7C/COX5A/NDUFS1/NDUFV1/VCP/NDUFA6/NNT/NDUFA9/DHTKD1	17
black	GO:0042776	proton motive force-driven mitochondrial ATP synthesis	9/333	34/4062	0.00124565	0.0430957	0.0421153	NDUFS2/NDUFB1/ATP5PD/NDUFA10/NDUFB10/NDUFS1/NDUFV1/NDUFA6/NDUFA9	9
black	GO:0009142	nucleoside triphosphate biosynthetic process	12/333	55/4062	0.00131132	0.0447005	0.0436836	NDUFS2/NDUFB1/ATP5PD/NDUFA10/NDUFB10/NDUFS1/NDUFV1/VCP/NDUFA6/NDUFA9/ATP5MK/SLC25A13	12
black	GO:1990542	mitochondrial transmembrane transport	6/333	17/4062	0.00164869	0.0553865	0.0541264	CPT2/PNPT1/MCUR1/GRPEL1/SLC25A13/AFG3L2	6
black	GO:0072522	purine-containing compound biosynthetic process	20/333	121/4062	0.00169696	0.0561935	0.054915	ACACB/SLC27A2/NDUFS2/NDUFB1/ATP5PD/NDUFA10/ACSL3/MLYCD/NDUFB10/PDHA1/MMUT/NDUFS1/ADSS2/NDUFV1/VCP/NDUFA6/NDUFA9/HSD17B12/ATP5MK/SLC25A13	20
black	GO:0007585	respiratory gaseous exchange by respiratory system	5/333	12/4062	0.00175561	0.0573169	0.0560129	AP3B1/MAN1A2/COX5B/MAN2A1/NDN	5
black	GO:0019941	modification-dependent protein catabolic process	31/333	222/4062	0.00193687	0.0618243	0.0604177	PSMD11/PSMD12/PSMD9/PSMD3/MAN1A2/ZMPSTE24/FBXO45/CANX/PSMB6/PSMB5/PSMC2/VCP/PSMC1/OS9/SQSTM1/ADRM1/UBR4/DNAJC10/ASCC3/CCDC47/FAF2/ERLEC1/PSMB7/DERL2/TMEM168/MAN1C1/FAM8A1/SEL1L/CDC23/PSMD13/UCHL5	31
black	GO:0009205	purine ribonucleoside triphosphate metabolic process	13/333	65/4062	0.00194701	0.0618243	0.0604177	NDUFS2/NDUFB1/ATP5PD/CLPX/NDUFA10/NDUFB10/NDUFS1/NDUFV1/VCP/NDUFA6/NDUFA9/ATP5MK/SLC25A13	13
black	GO:0044242	cellular lipid catabolic process	16/333	89/4062	0.002004	0.062774	0.0613458	NUDT19/FAAH/ACACB/SLC27A2/MLYCD/ACAA1/PLCG1/CPT2/IVD/HADHA/HADHB/AUH/ETFDH/MCEE/MGST2/SMPD4	16
black	GO:0007006	mitochondrial membrane organization	12/333	58/4062	0.00213046	0.0658454	0.0643473	AP3B1/TIMM8A/NMT1/HSPA9/MTX1/APOOL/ADCK1/BCL2L2/TIMM29/DNAJC11/AFG3L2/TIMM22	12
black	GO:0006903	vesicle targeting	9/333	37/4062	0.00237151	0.07069	0.0690817	SEC16A/TMED10/TRIP11/GBF1/TMED9/WDR11/PREB/SAR1B/AP1M2	9
black	GO:0006637	acyl-CoA metabolic process	10/333	44/4062	0.0023787	0.07069	0.0690817	NUDT19/ACACB/SLC27A2/ACSL3/MLYCD/PDHA1/MMUT/HSD17B12/MCEE/AASS	10
black	GO:0035383	thioester metabolic process	10/333	44/4062	0.0023787	0.07069	0.0690817	NUDT19/ACACB/SLC27A2/ACSL3/MLYCD/PDHA1/MMUT/HSD17B12/MCEE/AASS	10
black	GO:0006511	ubiquitin-dependent protein catabolic process	30/333	216/4062	0.00248862	0.0730204	0.0713592	PSMD11/PSMD12/PSMD9/PSMD3/MAN1A2/FBXO45/CANX/PSMB6/PSMB5/PSMC2/VCP/PSMC1/OS9/SQSTM1/ADRM1/UBR4/DNAJC10/ASCC3/CCDC47/FAF2/ERLEC1/PSMB7/DERL2/TMEM168/MAN1C1/FAM8A1/SEL1L/CDC23/PSMD13/UCHL5	30
black	GO:0070085	glycosylation	12/333	60/4062	0.0028798	0.0834421	0.0815437	OGA/MGAT1/GOLGA2/MGAT2/GALNT3/COG2/GALNT7/COG1/ALG1/ALG2/COG4/MAN1C1	12
black	GO:0022900	electron transport chain	15/333	84/4062	0.00293992	0.0839776	0.082067	NDUFS2/NDUFB1/NDUFA10/NDUFB10/COX5B/COX4I1/COX7C/COX5A/NDUFS1/ALDH4A1/NDUFV1/NDUFA6/ETFDH/NDUFA9/SLC25A13	15
black	GO:0009144	purine nucleoside triphosphate metabolic process	13/333	68/4062	0.00297074	0.0839776	0.082067	NDUFS2/NDUFB1/ATP5PD/CLPX/NDUFA10/NDUFB10/NDUFS1/NDUFV1/VCP/NDUFA6/NDUFA9/ATP5MK/SLC25A13	13
black	GO:0030968	endoplasmic reticulum unfolded protein response	7/333	25/4062	0.00307392	0.0858476	0.0838945	VCP/OS9/DNAJC10/ERLEC1/CDK5RAP3/FICD/DERL2	7
black	GO:0009083	branched-chain amino acid catabolic process	6/333	19/4062	0.00313996	0.0866479	0.0846766	DBT/BCKDHA/BCKDHB/IVD/ACADSB/AUH	6
black	GO:0043632	modification-dependent macromolecule catabolic process	31/333	229/4062	0.00317742	0.08665	0.0846786	PSMD11/PSMD12/PSMD9/PSMD3/MAN1A2/ZMPSTE24/FBXO45/CANX/PSMB6/PSMB5/PSMC2/VCP/PSMC1/OS9/SQSTM1/ADRM1/UBR4/DNAJC10/ASCC3/CCDC47/FAF2/ERLEC1/PSMB7/DERL2/TMEM168/MAN1C1/FAM8A1/SEL1L/CDC23/PSMD13/UCHL5	31
black	GO:0032543	mitochondrial translation	14/333	77/4062	0.00338365	0.0904939	0.0884351	LRPPRC/MTIF2/MRPS22/MRPS10/MRPS5/MRPS15/MRPS9/DARS2/GADD45GIP1/TARS2/MRPL13/IARS2/YARS2/MRPS16	14
black	GO:0009199	ribonucleoside triphosphate metabolic process	13/333	69/4062	0.00339645	0.0904939	0.0884351	NDUFS2/NDUFB1/ATP5PD/CLPX/NDUFA10/NDUFB10/NDUFS1/NDUFV1/VCP/NDUFA6/NDUFA9/ATP5MK/SLC25A13	13
black	GO:0009101	glycoprotein biosynthetic process	12/333	62/4062	0.00383018	0.10089	0.098595	OGA/MGAT1/GOLGA2/MGAT2/GALNT3/GALNT7/SLC35B2/TM9SF2/ALG1/GOLPH3/ALG2/MAN1C1	12
black	GO:0140053	mitochondrial gene expression	15/333	87/4062	0.00416807	0.1077	0.10525	LRPPRC/MTIF2/MRPS22/MRPS10/MRPS5/MRPS15/MRPS9/DARS2/GADD45GIP1/PNPT1/TARS2/MRPL13/IARS2/YARS2/MRPS16	15
black	GO:0090151	establishment of protein localization to mitochondrial membrane	6/333	20/4062	0.00418163	0.1077	0.10525	AP3B1/TIMM8A/NMT1/MTX1/TIMM29/TIMM22	6
black	GO:0019395	fatty acid oxidation	10/333	48/4062	0.00467107	0.118984	0.116277	ACACB/SLC27A2/MLYCD/ACAA1/CPT2/IVD/HADHA/HADHB/AUH/ETFDH	10
black	GO:0006631	fatty acid metabolic process	21/333	141/4062	0.00482696	0.121618	0.118851	NUDT19/FAAH/ACACB/SLC27A2/ACSL3/MLYCD/ACAA1/MMUT/CPT2/IVD/HADHA/ACADSB/HADHB/AUH/ETFDH/HSD17B12/UBR4/CBR4/HSD17B8/MCEE/ACAD9	21
black	GO:0034440	lipid oxidation	10/333	49/4062	0.00545312	0.134596	0.131534	ACACB/SLC27A2/MLYCD/ACAA1/CPT2/IVD/HADHA/HADHB/AUH/ETFDH	10
black	GO:0048199	vesicle targeting, to, from or within Golgi	6/333	21/4062	0.00545816	0.134596	0.131534	SEC16A/TMED10/GBF1/TMED9/PREB/SAR1B	6
black	GO:0006163	purine nucleotide metabolic process	27/333	199/4062	0.00561362	0.136972	0.133856	NUDT19/ACACB/SLC27A2/NDUFS2/NDUFB1/ATP5PD/CLPX/NDUFA10/ACSL3/MLYCD/NDUFB10/PDHA1/MMUT/NDUFS1/ADSS2/MTOR/NDUFV1/VCP/NDUFA6/MPP1/NNT/NDUFA9/HSD17B12/ATP5MK/MCEE/AASS/SLC25A13	27
black	GO:0006892	post-Golgi vesicle-mediated transport	11/333	57/4062	0.00567438	0.137013	0.133895	SCAMP3/GAK/SEC16A/SCAMP2/ACSL3/GOLGA4/GBF1/GOLPH3L/GOLPH3/VTI1B/ARFGEF2	11
black	GO:0009117	nucleotide metabolic process	29/333	219/4062	0.00589809	0.140946	0.137739	NUDT19/ACACB/SLC27A2/NDUFS2/NDUFB1/ATP5PD/CLPX/NDUFA10/ACSL3/MLYCD/NDUFB10/PDHA1/MMUT/NDUFS1/ADSS2/MTOR/NDUFV1/VCP/NDUFA6/MPP1/DHODH/NNT/NDUFA9/HSD17B12/UPRT/ATP5MK/MCEE/AASS/SLC25A13	29
black	GO:0009081	branched-chain amino acid metabolic process	6/333	22/4062	0.00699802	0.165525	0.161759	DBT/BCKDHA/BCKDHB/IVD/ACADSB/AUH	6
black	GO:0009141	nucleoside triphosphate metabolic process	13/333	75/4062	0.00710684	0.165634	0.161866	NDUFS2/NDUFB1/ATP5PD/CLPX/NDUFA10/NDUFB10/NDUFS1/NDUFV1/VCP/NDUFA6/NDUFA9/ATP5MK/SLC25A13	13
black	GO:0006753	nucleoside phosphate metabolic process	29/333	222/4062	0.00714556	0.165634	0.161866	NUDT19/ACACB/SLC27A2/NDUFS2/NDUFB1/ATP5PD/CLPX/NDUFA10/ACSL3/MLYCD/NDUFB10/PDHA1/MMUT/NDUFS1/ADSS2/MTOR/NDUFV1/VCP/NDUFA6/MPP1/DHODH/NNT/NDUFA9/HSD17B12/UPRT/ATP5MK/MCEE/AASS/SLC25A13	29
black	GO:0051205	protein insertion into membrane	8/333	36/4062	0.00738858	0.167294	0.163488	TIMM8A/NMT1/MTX1/EMC2/MMGT1/CCDC47/TIMM29/TIMM22	8
black	GO:0019752	carboxylic acid metabolic process	44/333	374/4062	0.00739739	0.167294	0.163488	NUDT19/FAAH/ACACB/SLC27A2/ACSL3/MLYCD/PDHA1/ACAA1/DBT/BCKDHA/BCKDHB/MMUT/CPT2/IVD/ALDH4A1/ADSS2/HADHA/MTOR/ACADSB/HARS2/ALDH18A1/HADHB/AUH/ETFDH/HSD17B12/PYCR3/UBR4/DARS2/ENOSF1/BPHL/CBR4/HSD17B8/DHTKD1/MCEE/MGST2/TARS2/ACAD9/FARSB/IARS2/AASS/ENOPH1/SLC25A13/FARSA/YARS2	44
black	GO:0035384	thioester biosynthetic process	7/333	29/4062	0.00750586	0.167294	0.163488	ACACB/SLC27A2/ACSL3/MLYCD/PDHA1/MMUT/HSD17B12	7
black	GO:0071616	acyl-CoA biosynthetic process	7/333	29/4062	0.00750586	0.167294	0.163488	ACACB/SLC27A2/ACSL3/MLYCD/PDHA1/MMUT/HSD17B12	7
black	GO:0006418	tRNA aminoacylation for protein translation	7/333	30/4062	0.00911939	0.193966	0.189553	HARS2/DARS2/TARS2/FARSB/IARS2/FARSA/YARS2	7
black	GO:0043038	amino acid activation	7/333	30/4062	0.00911939	0.193966	0.189553	HARS2/DARS2/TARS2/FARSB/IARS2/FARSA/YARS2	7
black	GO:0043039	tRNA aminoacylation	7/333	30/4062	0.00911939	0.193966	0.189553	HARS2/DARS2/TARS2/FARSB/IARS2/FARSA/YARS2	7
black	GO:0034975	protein folding in endoplasmic reticulum	4/333	11/4062	0.00920461	0.193966	0.189553	CANX/PDIA3/DNAJC3/DNAJC10	4
black	GO:0042407	cristae formation	4/333	11/4062	0.00920461	0.193966	0.189553	APOOL/ADCK1/DNAJC11/AFG3L2	4
black	GO:0051291	protein heterooligomerization	4/333	11/4062	0.00920461	0.193966	0.189553	CBR4/HSD17B8/FARSB/FARSA	4
black	GO:0051204	protein insertion into mitochondrial membrane	5/333	17/4062	0.00974089	0.203418	0.19879	TIMM8A/NMT1/MTX1/TIMM29/TIMM22	5
black	GO:0090150	establishment of protein localization to membrane	17/333	114/4062	0.010616	0.219714	0.214715	AP3B1/TIMM8A/ACSL3/SRPRA/NMT1/GOLGA4/MTX1/EMC2/MMGT1/CCDC47/SEC62/TIMM29/GOLPH3L/GOLPH3/GORASP2/SRP68/TIMM22	17
black	GO:0072521	purine-containing compound metabolic process	27/333	209/4062	0.0107572	0.220666	0.215645	NUDT19/ACACB/SLC27A2/NDUFS2/NDUFB1/ATP5PD/CLPX/NDUFA10/ACSL3/MLYCD/NDUFB10/PDHA1/MMUT/NDUFS1/ADSS2/MTOR/NDUFV1/VCP/NDUFA6/MPP1/NNT/NDUFA9/HSD17B12/ATP5MK/MCEE/AASS/SLC25A13	27
black	GO:0034620	cellular response to unfolded protein	7/333	31/4062	0.0109732	0.223122	0.218046	VCP/OS9/DNAJC10/ERLEC1/CDK5RAP3/FICD/DERL2	7
black	GO:0043436	oxoacid metabolic process	44/333	384/4062	0.0117478	0.236794	0.231407	NUDT19/FAAH/ACACB/SLC27A2/ACSL3/MLYCD/PDHA1/ACAA1/DBT/BCKDHA/BCKDHB/MMUT/CPT2/IVD/ALDH4A1/ADSS2/HADHA/MTOR/ACADSB/HARS2/ALDH18A1/HADHB/AUH/ETFDH/HSD17B12/PYCR3/UBR4/DARS2/ENOSF1/BPHL/CBR4/HSD17B8/DHTKD1/MCEE/MGST2/TARS2/ACAD9/FARSB/IARS2/AASS/ENOPH1/SLC25A13/FARSA/YARS2	44
black	GO:0035967	cellular response to topologically incorrect protein	8/333	39/4062	0.0121098	0.23832	0.232898	VCP/OS9/DNAJC10/ERLEC1/CDK5RAP3/FICD/DERL2/SDF2L1	8
black	GO:0006082	organic acid metabolic process	44/333	385/4062	0.0122806	0.23832	0.232898	NUDT19/FAAH/ACACB/SLC27A2/ACSL3/MLYCD/PDHA1/ACAA1/DBT/BCKDHA/BCKDHB/MMUT/CPT2/IVD/ALDH4A1/ADSS2/HADHA/MTOR/ACADSB/HARS2/ALDH18A1/HADHB/AUH/ETFDH/HSD17B12/PYCR3/UBR4/DARS2/ENOSF1/BPHL/CBR4/HSD17B8/DHTKD1/MCEE/MGST2/TARS2/ACAD9/FARSB/IARS2/AASS/ENOPH1/SLC25A13/FARSA/YARS2	44
black	GO:0006986	response to unfolded protein	10/333	55/4062	0.0125074	0.23832	0.232898	VCP/DNAJC3/OS9/DNAJC10/FAF2/ERLEC1/CDK5RAP3/ERP44/FICD/DERL2	10
black	GO:0033865	nucleoside bisphosphate metabolic process	10/333	55/4062	0.0125074	0.23832	0.232898	NUDT19/ACACB/SLC27A2/ACSL3/MLYCD/PDHA1/MMUT/HSD17B12/MCEE/AASS	10
black	GO:0033875	ribonucleoside bisphosphate metabolic process	10/333	55/4062	0.0125074	0.23832	0.232898	NUDT19/ACACB/SLC27A2/ACSL3/MLYCD/PDHA1/MMUT/HSD17B12/MCEE/AASS	10
black	GO:0034032	purine nucleoside bisphosphate metabolic process	10/333	55/4062	0.0125074	0.23832	0.232898	NUDT19/ACACB/SLC27A2/ACSL3/MLYCD/PDHA1/MMUT/HSD17B12/MCEE/AASS	10
black	GO:0072655	establishment of protein localization to mitochondrion	9/333	47/4062	0.0125432	0.23832	0.232898	AP3B1/TIMM8A/RALA/NMT1/LMAN1/MTX1/TIMM29/GRPEL1/TIMM22	9
black	GO:0009057	macromolecule catabolic process	54/333	493/4062	0.0130818	0.246533	0.240924	NBAS/PSMD11/PSMD12/PSMD9/PSMD3/MAN1A2/OGA/SEC22B/ZMPSTE24/CLPX/PARN/ADRA2A/FBXO45/PABPC1/CANX/PSMB6/PSMB5/AGL/PSMC2/MTOR/LRPPRC/VCP/PSMC1/STX5/DNAJC3/OS9/SQSTM1/ADRM1/UBR4/SKIC3/LRSAM1/DNAJC10/ASCC3/PNPT1/HM13/CCDC47/FAF2/ERLEC1/SGSM3/CDK5RAP3/PSMB7/UBXN6/DERL2/TMEM168/SDF2L1/MAN1C1/MTPAP/USE1/FAM8A1/SEL1L/CDC23/PSMD13/DIS3/UCHL5	54
black	GO:0006901	vesicle coating	6/333	25/4062	0.013477	0.251152	0.245438	SEC16A/TMED10/GBF1/TMED9/PREB/SAR1B	6
black	GO:0006790	sulfur compound metabolic process	17/333	117/4062	0.0136223	0.251152	0.245438	NUDT19/ACACB/SLC27A2/ACSL3/MLYCD/PDHA1/MMUT/HSPA9/HSD17B12/NUBPL/SLC35B2/MCEE/TM9SF2/BPNT2/SLC25A10/AASS/ENOPH1	17
black	GO:0035966	response to topologically incorrect protein	11/333	64/4062	0.0136519	0.251152	0.245438	VCP/DNAJC3/OS9/DNAJC10/FAF2/ERLEC1/CDK5RAP3/ERP44/FICD/DERL2/SDF2L1	11
black	GO:0072657	protein localization to membrane	29/333	235/4062	0.0153443	0.280063	0.273692	AP3B1/GAK/SEC16A/TM9SF1/TIMM8A/ACSL3/SRPRA/RAB6A/NMT1/GOLGA4/SQSTM1/MTX1/EMC2/PPP2R5A/SEC23A/IFT20/MMGT1/TM9SF4/CCDC47/SEC62/TM9SF2/TIMM29/GOLPH3L/GOLPH3/GORASP2/TM9SF3/VTI1B/SRP68/TIMM22	29
black	GO:0006457	protein folding	18/333	128/4062	0.0155788	0.282123	0.275704	GAK/SELENOF/CLPX/CANX/PDIA3/HSPA9/LMAN1/TRAP1/DNAJC3/DNAJC10/CCDC47/ERP44/TBCD/DNAJC25/GRPEL1/SDF2L1/DNAJB11/HYOU1	18
black	GO:0044272	sulfur compound biosynthetic process	10/333	57/4062	0.0159588	0.286763	0.280239	ACACB/SLC27A2/ACSL3/MLYCD/PDHA1/MMUT/HSD17B12/SLC35B2/TM9SF2/ENOPH1	10
black	GO:0033866	nucleoside bisphosphate biosynthetic process	7/333	34/4062	0.018161	0.318918	0.311663	ACACB/SLC27A2/ACSL3/MLYCD/PDHA1/MMUT/HSD17B12	7
black	GO:0034030	ribonucleoside bisphosphate biosynthetic process	7/333	34/4062	0.018161	0.318918	0.311663	ACACB/SLC27A2/ACSL3/MLYCD/PDHA1/MMUT/HSD17B12	7
black	GO:0034033	purine nucleoside bisphosphate biosynthetic process	7/333	34/4062	0.018161	0.318918	0.311663	ACACB/SLC27A2/ACSL3/MLYCD/PDHA1/MMUT/HSD17B12	7
black	GO:0016042	lipid catabolic process	17/333	121/4062	0.0186262	0.324628	0.317242	NUDT19/FAAH/ACACB/SLC27A2/MLYCD/ADRA2A/ACAA1/PLCG1/CPT2/IVD/HADHA/HADHB/AUH/ETFDH/MCEE/MGST2/SMPD4	17
black	GO:0044282	small molecule catabolic process	21/333	160/4062	0.019674	0.340331	0.332589	NUDT19/FAAH/ACACB/SLC27A2/MLYCD/ACAA1/DBT/BCKDHA/BCKDHB/CPT2/IVD/MGAT1/ALDH4A1/HADHA/ACADSB/HADHB/AUH/ETFDH/ENOSF1/MCEE/AASS	21
black	GO:0006486	protein glycosylation	9/333	51/4062	0.0209748	0.352535	0.344514	OGA/MGAT1/GOLGA2/MGAT2/GALNT3/GALNT7/ALG1/ALG2/MAN1C1	9
black	GO:0043413	macromolecule glycosylation	9/333	51/4062	0.0209748	0.352535	0.344514	OGA/MGAT1/GOLGA2/MGAT2/GALNT3/GALNT7/ALG1/ALG2/MAN1C1	9
black	GO:0070585	protein localization to mitochondrion	9/333	51/4062	0.0209748	0.352535	0.344514	AP3B1/TIMM8A/RALA/NMT1/LMAN1/MTX1/TIMM29/GRPEL1/TIMM22	9
black	GO:0006839	mitochondrial transport	11/333	68/4062	0.0209878	0.352535	0.344514	TIMM8A/CPT2/NMT1/LMAN1/MTX1/BCL2L2/TIMM29/GRPEL1/SLC25A10/SLC25A13/TIMM22	11
black	GO:0019082	viral protein processing	4/333	14/4062	0.0229411	0.379217	0.370589	MGAT1/CANX/MGAT2/MAN2A1	4
black	GO:0035337	fatty-acyl-CoA metabolic process	4/333	14/4062	0.0229411	0.379217	0.370589	NUDT19/SLC27A2/ACSL3/HSD17B12	4
black	GO:0055086	nucleobase-containing small molecule metabolic process	30/333	253/4062	0.0230671	0.379217	0.370589	NUDT19/ACACB/SLC27A2/NDUFS2/NDUFB1/ATP5PD/CLPX/NDUFA10/ACSL3/MLYCD/NDUFB10/PDHA1/MMUT/MGAT1/NDUFS1/ADSS2/MTOR/NDUFV1/VCP/NDUFA6/MPP1/DHODH/NNT/NDUFA9/HSD17B12/UPRT/ATP5MK/MCEE/AASS/SLC25A13	30
black	GO:0000959	mitochondrial RNA metabolic process	5/333	21/4062	0.0244295	0.398786	0.389713	LRPPRC/DARS2/PNPT1/TARS2/YARS2	5
black	GO:0007034	vacuolar transport	10/333	61/4062	0.0249121	0.403819	0.394632	AP3B1/GAK/VAMP7/VCP/SQSTM1/SCARB2/GCC2/UBXN6/USE1/VTI1B	10
black	GO:0048284	organelle fusion	11/333	71/4062	0.0281482	0.452738	0.442438	BET1/USO1/SEC22B/GOSR1/VAMP7/STX5/ADCK1/YIPF5/YIPF4/VTI1B/AFG3L2	11
black	GO:0090407	organophosphate biosynthetic process	25/333	206/4062	0.0283205	0.452738	0.442438	PIK3C2A/ACACB/SLC27A2/PPIP5K2/NDUFS2/NDUFB1/ATP5PD/NDUFA10/ACSL3/MLYCD/NDUFB10/PDHA1/MMUT/NDUFS1/ADSS2/NDUFV1/VCP/NDUFA6/DHODH/NDUFA9/HSD17B12/UPRT/ATP5MK/BPNT2/SLC25A13	25
black	GO:0006893	Golgi to plasma membrane transport	6/333	30/4062	0.0319778	0.507702	0.496151	SEC16A/ACSL3/GOLGA4/GOLPH3L/GOLPH3/ARFGEF2	6
black	GO:0006605	protein targeting	16/333	120/4062	0.0342524	0.540116	0.527828	AP3B1/TIMM8A/SRPRA/LMAN1/SYNJ2BP/OS9/SQSTM1/MTX1/SCARB2/GCC2/SEC62/TIMM29/GRPEL1/SRP68/TIMM22/AP1M2	16
black	GO:0051668	localization within membrane	31/333	273/4062	0.0360716	0.563474	0.550654	AP3B1/GAK/SEC16A/TM9SF1/TIMM8A/ACSL3/SRPRA/RALA/RAB6A/NMT1/GOLGA4/SQSTM1/MTX1/EMC2/PPP2R5A/SEC23A/IFT20/MMGT1/TM9SF4/CCDC47/SEC62/TM9SF2/TIMM29/GOLPH3L/GOLPH3/GORASP2/TM9SF3/VTI1B/SRP68/TIMM22/ARFGEF2	31
black	GO:0006906	vesicle fusion	9/333	56/4062	0.0364629	0.563474	0.550654	BET1/USO1/SEC22B/GOSR1/VAMP7/STX5/YIPF5/YIPF4/VTI1B	9
black	GO:0009063	amino acid catabolic process	9/333	56/4062	0.0364629	0.563474	0.550654	DBT/BCKDHA/BCKDHB/IVD/ALDH4A1/ACADSB/AUH/ENOSF1/AASS	9
black	GO:0044255	cellular lipid metabolic process	32/333	284/4062	0.0368268	0.565329	0.552467	NUDT19/PIK3C2A/FAAH/ACACB/SLC27A2/ZMPSTE24/ACSL3/MLYCD/ACAA1/PLCG1/MMUT/CPT2/IVD/HADHA/ACADSB/HADHB/AUH/ETFDH/HSD17B12/UBR4/CBR4/HSD17B8/MCEE/MGST2/TM9SF2/ALG1/ALG2/ACAD9/BPNT2/SMPD4/SEL1L/DHRS7	32
black	GO:0007041	lysosomal transport	8/333	48/4062	0.0391107	0.596439	0.582869	AP3B1/GAK/VAMP7/VCP/SCARB2/GCC2/UBXN6/USE1	8
black	GO:0061025	membrane fusion	11/333	75/4062	0.0402272	0.606706	0.592903	BET1/USO1/SEC22B/GOSR1/VAMP7/STX5/YIPF5/YIPF4/USE1/STX18/VTI1B	11
black	GO:0090174	organelle membrane fusion	9/333	57/4062	0.0403075	0.606706	0.592903	BET1/USO1/SEC22B/GOSR1/VAMP7/STX5/YIPF5/YIPF4/VTI1B	9
black	GO:0007416	synapse assembly	7/333	40/4062	0.0413187	0.608715	0.594866	SPTBN2/SLIT1/FBXO45/GAP43/EIF4G1/NECTIN1/NRCAM	7
black	GO:0070972	protein localization to endoplasmic reticulum	7/333	40/4062	0.0413187	0.608715	0.594866	SEC16A/SRPRA/OS9/MIA3/GBF1/SEC62/SRP68	7
black	GO:0009791	post-embryonic development	5/333	24/4062	0.0417175	0.608715	0.594866	MMUT/MTOR/CCDC47/NDN/BPNT2	5
black	GO:0042446	hormone biosynthetic process	3/333	10/4062	0.0424563	0.608715	0.594866	ATP1A1/HSD17B12/HSD17B8	3
black	GO:0048268	clathrin coat assembly	3/333	10/4062	0.0424563	0.608715	0.594866	PIK3C2A/GAK/CLINT1	3
black	GO:0048308	organelle inheritance	3/333	10/4062	0.0424563	0.608715	0.594866	GOLGA2/STX5/GBF1	3
black	GO:0048313	Golgi inheritance	3/333	10/4062	0.0424563	0.608715	0.594866	GOLGA2/STX5/GBF1	3
black	GO:0001676	long-chain fatty acid metabolic process	6/333	32/4062	0.0425418	0.608715	0.594866	FAAH/SLC27A2/ACSL3/ACAA1/CPT2/ACAD9	6
black	GO:0030258	lipid modification	10/333	67/4062	0.0443804	0.630836	0.616484	ACACB/SLC27A2/MLYCD/ACAA1/CPT2/IVD/HADHA/HADHB/AUH/ETFDH	10
black	GO:0048207	vesicle targeting, rough ER to cis-Golgi	4/333	17/4062	0.0449042	0.630836	0.616484	SEC16A/TMED10/PREB/SAR1B	4
black	GO:0048208	COPII vesicle coating	4/333	17/4062	0.0449042	0.630836	0.616484	SEC16A/TMED10/PREB/SAR1B	4
black	GO:0051262	protein tetramerization	7/333	41/4062	0.0464701	0.648901	0.634138	ACACB/GOLGA2/CBR4/HSD17B8/ACOT13/FARSB/FARSA	7
black	GO:0006623	protein targeting to vacuole	4/333	18/4062	0.0541337	0.746916	0.729923	AP3B1/SQSTM1/SCARB2/GCC2	4
black	GO:0010822	positive regulation of mitochondrion organization	4/333	18/4062	0.0541337	0.746916	0.729923	RALA/NMT1/ADCK1/FAM162A	4
black	GO:0006029	proteoglycan metabolic process	3/333	11/4062	0.0549257	0.748928	0.731889	SLC35B2/TM9SF2/BPNT2	3
black	GO:0006516	glycoprotein catabolic process	3/333	11/4062	0.0549257	0.748928	0.731889	MAN1A2/OGA/MAN1C1	3
black	GO:0044088	regulation of vacuole organization	5/333	26/4062	0.0564996	0.765884	0.748459	SEC22B/MTOR/SCARB2/LRSAM1/IFT20	5
black	GO:0010821	regulation of mitochondrion organization	8/333	52/4062	0.0588099	0.792566	0.774534	IAPP/RALA/NMT1/SQSTM1/ADCK1/BCL2L2/FAM162A/GOLPH3	8
black	GO:0006629	lipid metabolic process	41/333	395/4062	0.0618243	0.828374	0.809528	NUDT19/PIK3C2A/FAAH/ACACB/SLC27A2/ZMPSTE24/SC5D/ACSL3/MLYCD/ATP1A1/ADRA2A/ACAA1/PLCG1/BCKDHB/MMUT/CPT2/IVD/HADHA/MTOR/ACADSB/HADHB/AUH/EBP/PPP2R5A/ETFDH/HSD17B12/UBR4/CBR4/HSD17B8/MCEE/MGST2/TM9SF2/ALG1/ACBD3/ALG2/ACAD9/ACOT13/BPNT2/SMPD4/SEL1L/DHRS7	41
black	GO:0032008	positive regulation of TOR signaling	4/333	19/4062	0.0643081	0.851806	0.832427	SEC13/RHEB/WDR59/GOLPH3	4
black	GO:0090317	negative regulation of intracellular protein transport	4/333	19/4062	0.0643081	0.851806	0.832427	LMAN1/OS9/ERLEC1/DERL2	4
black	GO:0046949	fatty-acyl-CoA biosynthetic process	3/333	12/4062	0.0689246	0.907768	0.887115	SLC27A2/ACSL3/HSD17B12	3
black	GO:0016482	cytosolic transport	12/333	92/4062	0.0706491	0.925223	0.904174	GAK/GOSR1/RAB6A/RAB9A/STX5/GCC2/TMEM87A/GBF1/TMEM87B/TBC1D10A/VTI1B/GOLT1B	12
black	GO:0045833	negative regulation of lipid metabolic process	5/333	28/4062	0.0739264	0.962705	0.940802	ACACB/ATP1A1/ADRA2A/PPP2R5A/UBR4	5
black	GO:0002931	response to ischemia	4/333	20/4062	0.0754069	0.965709	0.943738	MLYCD/SQSTM1/BCL2L2/HYOU1	4
black	GO:0043001	Golgi to plasma membrane protein transport	4/333	20/4062	0.0754069	0.965709	0.943738	ACSL3/GOLGA4/GOLPH3L/GOLPH3	4
black	GO:2000785	regulation of autophagosome assembly	4/333	20/4062	0.0754069	0.965709	0.943738	SEC22B/MTOR/LRSAM1/IFT20	4
black	GO:0061951	establishment of protein localization to plasma membrane	5/333	29/4062	0.0836182	1	0.977249	ACSL3/GOLGA4/GOLPH3L/GOLPH3/GORASP2	5
black	GO:0043457	regulation of cellular respiration	3/333	13/4062	0.0843544	1	0.977249	VCP/TRAP1/PNPT1	3
black	GO:0070584	mitochondrion morphogenesis	3/333	13/4062	0.0843544	1	0.977249	MYH14/NUBPL/PNPT1	3
black	GO:0006626	protein targeting to mitochondrion	6/333	38/4062	0.0861566	1	0.977249	TIMM8A/LMAN1/MTX1/TIMM29/GRPEL1/TIMM22	6
black	GO:0006084	acetyl-CoA metabolic process	4/333	21/4062	0.0874016	1	0.977249	ACACB/MLYCD/PDHA1/AASS	4
black	GO:0019637	organophosphate metabolic process	35/333	340/4062	0.0883908	1	0.977249	NUDT19/PIK3C2A/ACACB/SLC27A2/PPIP5K2/NDUFS2/NDUFB1/ATP5PD/CLPX/NDUFA10/ACSL3/MLYCD/NDUFB10/PDHA1/PLCG1/MMUT/NDUFS1/ADSS2/HADHA/MTOR/NDUFV1/VCP/NDUFA6/MPP1/DHODH/NNT/NDUFA9/HSD17B12/UPRT/ATP5MK/MCEE/BPNT2/SMPD4/AASS/SLC25A13	35
black	GO:1901605	alpha-amino acid metabolic process	11/333	87/4062	0.0965915	1	0.977249	MMUT/IVD/ALDH4A1/ADSS2/ACADSB/ALDH18A1/AUH/PYCR3/AASS/ENOPH1/SLC25A13	11
black	GO:0000184	nuclear-transcribed mRNA catabolic process, nonsense-mediated decay	4/333	22/4062	0.100256	1	0.977249	NBAS/PARN/PABPC1/SKIC3	4
black	GO:0006613	cotranslational protein targeting to membrane	3/333	14/4062	0.101103	1	0.977249	SRPRA/SEC62/SRP68	3
black	GO:0006622	protein targeting to lysosome	3/333	14/4062	0.101103	1	0.977249	AP3B1/SCARB2/GCC2	3
black	GO:0008589	regulation of smoothened signaling pathway	3/333	14/4062	0.101103	1	0.977249	VCP/WDR11/UCHL5	3
black	GO:0019226	transmission of nerve impulse	3/333	14/4062	0.101103	1	0.977249	MTOR/MYH14/NRCAM	3
black	GO:0045948	positive regulation of translational initiation	3/333	14/4062	0.101103	1	0.977249	MTOR/DNAJC3/DHX29	3
black	GO:0072528	pyrimidine-containing compound biosynthetic process	3/333	14/4062	0.101103	1	0.977249	MTOR/DHODH/UPRT	3
black	GO:0006091	generation of precursor metabolites and energy	25/333	235/4062	0.10265	1	0.977249	NDUFS2/NDUFB1/ATP5PD/NDUFA10/NDUFB10/PDHA1/COX5B/COX4I1/GYS1/COX7C/COX5A/NDUFS1/ALDH4A1/AGL/MTOR/NDUFV1/VCP/NDUFA6/TRAP1/NNT/ETFDH/NDUFA9/PNPT1/DHTKD1/SLC25A13	25
black	GO:0008637	apoptotic mitochondrial changes	6/333	40/4062	0.104679	1	0.977249	JTB/IFIT2/NDUFS1/NMT1/BCL2L2/FAM162A	6
black	GO:0016197	endosomal transport	14/333	119/4062	0.105686	1	0.977249	GOSR1/RAB6A/RAB9A/VCP/STX5/SQSTM1/GCC2/TMEM87A/GBF1/TMEM87B/TBC1D10A/UBXN6/VTI1B/GOLT1B	14
black	GO:0051604	protein maturation	24/333	225/4062	0.105842	1	0.977249	GAK/SELENOF/ZMPSTE24/CLPX/KLKB1/CANX/PDIA3/HSPA9/LMAN1/TRAP1/DNAJC3/DNAJC10/HM13/YIPF5/CCDC47/ERP44/TBCD/TBC1D10A/DNAJC25/GRPEL1/SDF2L1/DNAJB11/HYOU1/AFG3L2	24
black	GO:0033365	protein localization to organelle	36/333	357/4062	0.10607	1	0.977249	AP3B1/GAK/SEC16A/TIMM8A/IPO7/SRPRA/RALA/RAB6A/NMT1/MTOR/LMAN1/TMED10/VCP/SEC13/OS9/SQSTM1/MTX1/SCARB2/GOLGB1/EMC2/MIA3/TOR1AIP1/LRSAM1/GCC2/IFT20/MMGT1/GBF1/CCDC47/CDK5RAP3/SEC62/TIMM29/GOLPH3/GRPEL1/SRP68/ASAP1/TIMM22	36
black	GO:0007224	smoothened signaling pathway	4/333	23/4062	0.113928	1	0.977249	VCP/IFT20/WDR11/UCHL5	4
black	GO:0071806	protein transmembrane transport	4/333	23/4062	0.113928	1	0.977249	TMED10/SEC62/GRPEL1/TIMM22	4
black	GO:0072666	establishment of protein localization to vacuole	4/333	23/4062	0.113928	1	0.977249	AP3B1/SQSTM1/SCARB2/GCC2	4
black	GO:0060348	bone development	6/333	41/4062	0.114658	1	0.977249	ZMPSTE24/EBP/TRIP11/TAPT1/BPNT2/SBDS	6
black	GO:0006487	protein N-linked glycosylation	5/333	32/4062	0.116441	1	0.977249	MGAT1/MGAT2/ALG1/ALG2/MAN1C1	5
black	GO:0032787	monocarboxylic acid metabolic process	24/333	230/4062	0.126715	1	0.977249	NUDT19/FAAH/ACACB/SLC27A2/ACSL3/MLYCD/PDHA1/ACAA1/MMUT/CPT2/IVD/HADHA/MTOR/ACADSB/HADHB/AUH/ETFDH/HSD17B12/UBR4/CBR4/HSD17B8/DHTKD1/MCEE/ACAD9	24
black	GO:0009066	aspartate family amino acid metabolic process	4/333	24/4062	0.12837	1	0.977249	ADSS2/AASS/ENOPH1/SLC25A13	4
black	GO:0010507	negative regulation of autophagy	4/333	24/4062	0.12837	1	0.977249	SEC22B/MTOR/EIF4G1/GOLGA2	4
black	GO:1903008	organelle disassembly	8/333	62/4062	0.131496	1	0.977249	MTIF2/ARFIP2/VCP/GOLGA2/STX5/SQSTM1/ASCC3/GBF1	8
black	GO:0031330	negative regulation of cellular catabolic process	9/333	72/4062	0.131818	1	0.977249	NBAS/ACACB/SEC22B/PARN/PABPC1/MTOR/LRPPRC/EIF4G1/GOLGA2	9
black	GO:0031929	TOR signaling	6/333	43/4062	0.135986	1	0.977249	ZMPSTE24/MTOR/SEC13/RHEB/WDR59/GOLPH3	6
black	GO:0045048	protein insertion into ER membrane	3/333	16/4062	0.138071	1	0.977249	EMC2/MMGT1/CCDC47	3
black	GO:0060349	bone morphogenesis	3/333	16/4062	0.138071	1	0.977249	ZMPSTE24/TRIP11/BPNT2	3
black	GO:0097009	energy homeostasis	3/333	16/4062	0.138071	1	0.977249	ACACB/EIF4G1/SQSTM1	3
black	GO:0098661	inorganic anion transmembrane transport	3/333	16/4062	0.138071	1	0.977249	SLC1A4/ANO10/SLC25A10	3
black	GO:1904263	positive regulation of TORC1 signaling	3/333	16/4062	0.138071	1	0.977249	SEC13/RHEB/WDR59	3
black	GO:0000041	transition metal ion transport	5/333	34/4062	0.141234	1	0.977249	PGRMC2/NECTIN1/SLC30A6/MMGT1/SLC39A7	5
black	GO:0051084	'de novo' post-translational protein folding	4/333	25/4062	0.143531	1	0.977249	GAK/SELENOF/HSPA9/SDF2L1	4
black	GO:0006446	regulation of translational initiation	6/333	44/4062	0.147303	1	0.977249	MTOR/MTIF2/EIF4G1/DNAJC3/EIF4A2/DHX29	6
black	GO:0006694	steroid biosynthetic process	7/333	54/4062	0.149701	1	0.977249	SLC27A2/SC5D/ATP1A1/EBP/HSD17B12/HSD17B8/ACBD3	7
black	GO:0006493	protein O-linked glycosylation	3/333	17/4062	0.158036	1	0.977249	OGA/GALNT3/GALNT7	3
black	GO:0033619	membrane protein proteolysis	3/333	17/4062	0.158036	1	0.977249	ADRA2A/HM13/AFG3L2	3
black	GO:0042310	vasoconstriction	3/333	17/4062	0.158036	1	0.977249	PIK3C2A/FAAH/ADRA2A	3
black	GO:0051224	negative regulation of protein transport	6/333	45/4062	0.159033	1	0.977249	PSMD9/ADRA2A/LMAN1/OS9/ERLEC1/DERL2	6
black	GO:0006458	'de novo' protein folding	4/333	26/4062	0.159355	1	0.977249	GAK/SELENOF/HSPA9/SDF2L1	4
black	GO:1902600	proton transmembrane transport	7/333	55/4062	0.160291	1	0.977249	ATP5PD/ATP1A1/COX5B/COX4I1/COX5A/NNT/SLC25A13	7
black	GO:0006633	fatty acid biosynthetic process	6/333	46/4062	0.171154	1	0.977249	ACACB/MLYCD/HSD17B12/UBR4/CBR4/HSD17B8	6
black	GO:0016053	organic acid biosynthetic process	12/333	108/4062	0.171405	1	0.977249	ACACB/SLC27A2/MLYCD/ALDH18A1/HSD17B12/PYCR3/UBR4/CBR4/HSD17B8/MGST2/AASS/ENOPH1	12
black	GO:0046394	carboxylic acid biosynthetic process	12/333	108/4062	0.171405	1	0.977249	ACACB/SLC27A2/MLYCD/ALDH18A1/HSD17B12/PYCR3/UBR4/CBR4/HSD17B8/MGST2/AASS/ENOPH1	12
black	GO:0032387	negative regulation of intracellular transport	4/333	27/4062	0.175784	1	0.977249	LMAN1/OS9/ERLEC1/DERL2	4
black	GO:0051881	regulation of mitochondrial membrane potential	4/333	27/4062	0.175784	1	0.977249	NDUFS1/PRDX3/VCP/NNT	4
black	GO:1901568	fatty acid derivative metabolic process	4/333	27/4062	0.175784	1	0.977249	NUDT19/SLC27A2/ACSL3/HSD17B12	4
black	GO:0006835	dicarboxylic acid transport	3/333	18/4062	0.178816	1	0.977249	SLC1A4/SLC25A10/SLC25A13	3
black	GO:0051963	regulation of synapse assembly	3/333	18/4062	0.178816	1	0.977249	SLIT1/EIF4G1/NECTIN1	3
black	GO:0032006	regulation of TOR signaling	5/333	37/4062	0.182242	1	0.977249	ZMPSTE24/SEC13/RHEB/WDR59/GOLPH3	5
black	GO:1904950	negative regulation of establishment of protein localization	6/333	47/4062	0.183646	1	0.977249	PSMD9/ADRA2A/LMAN1/OS9/ERLEC1/DERL2	6
black	GO:0051216	cartilage development	4/333	28/4062	0.192761	1	0.977249	ZMPSTE24/TRIP11/TAPT1/BPNT2	4
black	GO:0051289	protein homotetramerization	4/333	28/4062	0.192761	1	0.977249	ACACB/GOLGA2/CBR4/ACOT13	4
black	GO:0051648	vesicle localization	11/333	100/4062	0.193535	1	0.977249	AP3B1/SEC16A/USO1/TMED10/TRIP11/GBF1/TMED9/WDR11/PREB/SAR1B/AP1M2	11
black	GO:0000038	very long-chain fatty acid metabolic process	2/333	10/4062	0.195103	1	0.977249	SLC27A2/ACAA1	2
black	GO:0007595	lactation	2/333	10/4062	0.195103	1	0.977249	MTX1/UPRT	2
black	GO:0009067	aspartate family amino acid biosynthetic process	2/333	10/4062	0.195103	1	0.977249	AASS/ENOPH1	2
black	GO:0009084	glutamine family amino acid biosynthetic process	2/333	10/4062	0.195103	1	0.977249	ALDH18A1/PYCR3	2
black	GO:0009220	pyrimidine ribonucleotide biosynthetic process	2/333	10/4062	0.195103	1	0.977249	DHODH/UPRT	2
black	GO:0010559	regulation of glycoprotein biosynthetic process	2/333	10/4062	0.195103	1	0.977249	GOLGA2/TM9SF2	2
black	GO:0015804	neutral amino acid transport	2/333	10/4062	0.195103	1	0.977249	SLC1A4/SLC25A13	2
black	GO:0016242	negative regulation of macroautophagy	2/333	10/4062	0.195103	1	0.977249	SEC22B/MTOR	2
black	GO:0031365	N-terminal protein amino acid modification	2/333	10/4062	0.195103	1	0.977249	NMT1/PDF	2
black	GO:0033260	nuclear DNA replication	2/333	10/4062	0.195103	1	0.977249	ZMPSTE24/MCM6	2
black	GO:0034198	cellular response to amino acid starvation	2/333	10/4062	0.195103	1	0.977249	MTOR/WDR59	2
black	GO:0036498	IRE1-mediated unfolded protein response	2/333	10/4062	0.195103	1	0.977249	DNAJC10/FICD	2
black	GO:0042596	fear response	2/333	10/4062	0.195103	1	0.977249	ADRA2A/EIF4G1	2
black	GO:0044786	cell cycle DNA replication	2/333	10/4062	0.195103	1	0.977249	ZMPSTE24/MCM6	2
black	GO:0045670	regulation of osteoclast differentiation	2/333	10/4062	0.195103	1	0.977249	IAPP/MTOR	2
black	GO:0045687	positive regulation of glial cell differentiation	2/333	10/4062	0.195103	1	0.977249	MTOR/RHEB	2
black	GO:0046459	short-chain fatty acid metabolic process	2/333	10/4062	0.195103	1	0.977249	MMUT/MCEE	2
black	GO:0048713	regulation of oligodendrocyte differentiation	2/333	10/4062	0.195103	1	0.977249	MTOR/RHEB	2
black	GO:0060147	regulation of post-transcriptional gene silencing	2/333	10/4062	0.195103	1	0.977249	ZMPSTE24/FOCAD	2
black	GO:0061162	establishment of monopolar cell polarity	2/333	10/4062	0.195103	1	0.977249	IFT20/GBF1	2
black	GO:0061339	establishment or maintenance of monopolar cell polarity	2/333	10/4062	0.195103	1	0.977249	IFT20/GBF1	2
black	GO:0071218	cellular response to misfolded protein	2/333	10/4062	0.195103	1	0.977249	VCP/SDF2L1	2
black	GO:0086009	membrane repolarization	2/333	10/4062	0.195103	1	0.977249	ZMPSTE24/ATP1A1	2
black	GO:0051259	protein complex oligomerization	9/333	79/4062	0.195817	1	0.977249	ACACB/GOLGA2/CLYBL/CBR4/PNPT1/HSD17B8/ACOT13/FARSB/FARSA	9
black	GO:0035264	multicellular organism growth	5/333	38/4062	0.1968	1	0.977249	SPTBN2/ZMPSTE24/MTOR/WDR11/AFG3L2	5
black	GO:0007589	body fluid secretion	3/333	19/4062	0.200286	1	0.977249	COPA/MTX1/UPRT	3
black	GO:0032781	positive regulation of ATP-dependent activity	3/333	19/4062	0.200286	1	0.977249	TOR1AIP1/DNAJC10/DNAJB11	3
black	GO:0048839	inner ear development	3/333	19/4062	0.200286	1	0.977249	TRIP11/ESRP1/IFT20	3
black	GO:0050994	regulation of lipid catabolic process	3/333	19/4062	0.200286	1	0.977249	ACACB/MLYCD/ADRA2A	3
black	GO:1901570	fatty acid derivative biosynthetic process	3/333	19/4062	0.200286	1	0.977249	SLC27A2/ACSL3/HSD17B12	3
black	GO:1903828	negative regulation of protein localization	9/333	80/4062	0.205905	1	0.977249	PSMD9/ADRA2A/MTOR/LMAN1/VCP/OS9/PPP2R5A/ERLEC1/DERL2	9
black	GO:0051650	establishment of vesicle localization	10/333	91/4062	0.209228	1	0.977249	AP3B1/SEC16A/TMED10/TRIP11/GBF1/TMED9/WDR11/PREB/SAR1B/AP1M2	10
black	GO:0002183	cytoplasmic translational initiation	4/333	29/4062	0.210224	1	0.977249	MTOR/EIF4G1/EIF4A2/DHX29	4
black	GO:0030516	regulation of axon extension	4/333	29/4062	0.210224	1	0.977249	SHTN1/SLIT1/GOLGA4/NRCAM	4
black	GO:0038202	TORC1 signaling	4/333	29/4062	0.210224	1	0.977249	MTOR/SEC13/RHEB/WDR59	4
black	GO:0006399	tRNA metabolic process	8/333	70/4062	0.212028	1	0.977249	HARS2/DARS2/PNPT1/TARS2/FARSB/IARS2/FARSA/YARS2	8
black	GO:0009156	ribonucleoside monophosphate biosynthetic process	3/333	20/4062	0.222324	1	0.977249	ADSS2/DHODH/UPRT	3
black	GO:0015909	long-chain fatty acid transport	3/333	20/4062	0.222324	1	0.977249	SLC27A2/ACSL3/CPT2	3
black	GO:0033555	multicellular organismal response to stress	3/333	20/4062	0.222324	1	0.977249	ADRA2A/MTOR/EIF4G1	3
black	GO:0000266	mitochondrial fission	2/333	11/4062	0.226253	1	0.977249	AP3B1/RALA	2
black	GO:0002042	cell migration involved in sprouting angiogenesis	2/333	11/4062	0.226253	1	0.977249	PIK3C2A/MIA3	2
black	GO:0002066	columnar/cuboidal epithelial cell development	2/333	11/4062	0.226253	1	0.977249	RHEB/YIPF6	2
black	GO:0018198	peptidyl-cysteine modification	2/333	11/4062	0.226253	1	0.977249	RAB6A/PRDX3	2
black	GO:0019233	sensory perception of pain	2/333	11/4062	0.226253	1	0.977249	IAPP/NDN	2
black	GO:0031648	protein destabilization	2/333	11/4062	0.226253	1	0.977249	MTOR/ISOC2	2
black	GO:0032438	melanosome organization	2/333	11/4062	0.226253	1	0.977249	AP3B1/AP1M1	2
black	GO:0032482	Rab protein signal transduction	2/333	11/4062	0.226253	1	0.977249	RAB9A/SGSM3	2
black	GO:0045922	negative regulation of fatty acid metabolic process	2/333	11/4062	0.226253	1	0.977249	ACACB/UBR4	2
black	GO:0048753	pigment granule organization	2/333	11/4062	0.226253	1	0.977249	AP3B1/AP1M1	2
black	GO:0048854	brain morphogenesis	2/333	11/4062	0.226253	1	0.977249	SLIT1/UCHL5	2
black	GO:0050995	negative regulation of lipid catabolic process	2/333	11/4062	0.226253	1	0.977249	ACACB/ADRA2A	2
black	GO:0051788	response to misfolded protein	2/333	11/4062	0.226253	1	0.977249	VCP/SDF2L1	2
black	GO:1901264	carbohydrate derivative transport	2/333	11/4062	0.226253	1	0.977249	SLC33A1/SLC35B2	2
black	GO:1990928	response to amino acid starvation	2/333	11/4062	0.226253	1	0.977249	MTOR/WDR59	2
black	GO:0045732	positive regulation of protein catabolic process	7/333	61/4062	0.230218	1	0.977249	SEC22B/ADRA2A/PSMC2/VCP/PSMC1/STX5/SGSM3	7
black	GO:0048675	axon extension	5/333	41/4062	0.242649	1	0.977249	SHTN1/SLIT1/GOLGA4/NRCAM/NDN	5
black	GO:0061462	protein localization to lysosome	3/333	21/4062	0.244811	1	0.977249	AP3B1/SCARB2/GCC2	3
black	GO:0055085	transmembrane transport	28/333	298/4062	0.245807	1	0.977249	SLC33A1/ATP5PD/ATP1A1/ADRA2A/COX5B/COX4I1/PLCG1/COX5A/CPT2/SLC1A4/TMED10/NNT/SLC30A6/TMC4/MINK1/MMGT1/SLC35B2/PNPT1/OSCP1/SLC39A7/MCUR1/SEC62/GRPEL1/ANO10/SLC25A10/SLC25A13/AFG3L2/TIMM22	28
black	GO:0072665	protein localization to vacuole	4/333	31/4062	0.246367	1	0.977249	AP3B1/SQSTM1/SCARB2/GCC2	4
black	GO:0072594	establishment of protein localization to organelle	18/333	184/4062	0.246995	1	0.977249	AP3B1/TIMM8A/IPO7/SRPRA/RALA/NMT1/LMAN1/SEC13/SQSTM1/MTX1/SCARB2/LRSAM1/GCC2/SEC62/TIMM29/GRPEL1/SRP68/TIMM22	18
black	GO:1990778	protein localization to cell periphery	14/333	140/4062	0.255068	1	0.977249	GAK/SEC16A/ACSL3/EPB41/EIF4G1/GOLGA4/SQSTM1/PPP2R5A/SEC23A/IFT20/GOLPH3L/GOLPH3/GORASP2/VTI1B	14
black	GO:0000289	nuclear-transcribed mRNA poly(A) tail shortening	2/333	12/4062	0.257719	1	0.977249	PARN/PABPC1	2
black	GO:0006221	pyrimidine nucleotide biosynthetic process	2/333	12/4062	0.257719	1	0.977249	DHODH/UPRT	2
black	GO:0006515	protein quality control for misfolded or incompletely synthesized proteins	2/333	12/4062	0.257719	1	0.977249	VCP/SDF2L1	2
black	GO:0006614	SRP-dependent cotranslational protein targeting to membrane	2/333	12/4062	0.257719	1	0.977249	SRPRA/SRP68	2
black	GO:0007631	feeding behavior	2/333	12/4062	0.257719	1	0.977249	IAPP/DERL2	2
black	GO:0008206	bile acid metabolic process	2/333	12/4062	0.257719	1	0.977249	SLC27A2/ACAA1	2
black	GO:0043555	regulation of translation in response to stress	2/333	12/4062	0.257719	1	0.977249	EIF4G1/DNAJC3	2
black	GO:0050879	multicellular organismal movement	2/333	12/4062	0.257719	1	0.977249	MTOR/MYH14	2
black	GO:0050881	musculoskeletal movement	2/333	12/4062	0.257719	1	0.977249	MTOR/MYH14	2
black	GO:0090162	establishment of epithelial cell polarity	2/333	12/4062	0.257719	1	0.977249	IFT20/GOLPH3	2
black	GO:1903018	regulation of glycoprotein metabolic process	2/333	12/4062	0.257719	1	0.977249	GOLGA2/TM9SF2	2
black	GO:0042391	regulation of membrane potential	9/333	85/4062	0.259264	1	0.977249	ZMPSTE24/ATP1A1/NDUFS1/PRDX3/MTOR/VCP/NNT/MYH14/NRCAM	9
black	GO:0045664	regulation of neuron differentiation	4/333	32/4062	0.264928	1	0.977249	EIF4G1/ESRP1/NRCAM/CDK5RAP3	4
black	GO:0061387	regulation of extent of cell growth	4/333	32/4062	0.264928	1	0.977249	SHTN1/SLIT1/GOLGA4/NRCAM	4
black	GO:1901607	alpha-amino acid biosynthetic process	4/333	32/4062	0.264928	1	0.977249	ALDH18A1/PYCR3/AASS/ENOPH1	4
black	GO:0009124	nucleoside monophosphate biosynthetic process	3/333	22/4062	0.267635	1	0.977249	ADSS2/DHODH/UPRT	3
black	GO:0045454	cell redox homeostasis	3/333	22/4062	0.267635	1	0.977249	PRDX3/NNT/ERP44	3
black	GO:0051085	chaperone cofactor-dependent protein refolding	3/333	22/4062	0.267635	1	0.977249	GAK/HSPA9/SDF2L1	3
black	GO:0072330	monocarboxylic acid biosynthetic process	7/333	64/4062	0.26853	1	0.977249	ACACB/SLC27A2/MLYCD/HSD17B12/UBR4/CBR4/HSD17B8	7
black	GO:0001889	liver development	5/333	43/4062	0.274659	1	0.977249	ZMPSTE24/GFER/MAN2A1/PNPT1/CDK5RAP3	5
black	GO:1901606	alpha-amino acid catabolic process	5/333	43/4062	0.274659	1	0.977249	IVD/ALDH4A1/ACADSB/AUH/AASS	5
black	GO:0009306	protein secretion	12/333	120/4062	0.276989	1	0.977249	PSMD9/ADRA2A/CANX/TMED10/MIA3/MIA2/GOLPH3L/GOLPH3/PREB/SEL1L/COPG1/AP1M2	12
black	GO:0035592	establishment of protein localization to extracellular region	12/333	120/4062	0.276989	1	0.977249	PSMD9/ADRA2A/CANX/TMED10/MIA3/MIA2/GOLPH3L/GOLPH3/PREB/SEL1L/COPG1/AP1M2	12
black	GO:0001508	action potential	4/333	33/4062	0.283737	1	0.977249	ATP1A1/MTOR/MYH14/NRCAM	4
black	GO:0002244	hematopoietic progenitor cell differentiation	4/333	33/4062	0.283737	1	0.977249	AP3B1/HSPA9/DHTKD1/SBDS	4
black	GO:0009161	ribonucleoside monophosphate metabolic process	4/333	33/4062	0.283737	1	0.977249	ADSS2/MPP1/DHODH/UPRT	4
black	GO:0120034	positive regulation of plasma membrane bounded cell projection assembly	4/333	33/4062	0.283737	1	0.977249	RALA/MTOR/TAPT1/IFT20	4
black	GO:1904377	positive regulation of protein localization to cell periphery	4/333	33/4062	0.283737	1	0.977249	ACSL3/EPB41/EIF4G1/SQSTM1	4
black	GO:0051640	organelle localization	22/333	235/4062	0.284849	1	0.977249	AP3B1/SEC16A/USO1/SLIT1/CLUH/RAB6A/MTOR/LRPPRC/ARCN1/TMED10/VAMP7/STX5/TRIP11/GBF1/TMED9/WDR11/PREB/VTI1B/CDC23/COPG1/SAR1B/AP1M2	22
black	GO:0071692	protein localization to extracellular region	12/333	121/4062	0.286644	1	0.977249	PSMD9/ADRA2A/CANX/TMED10/MIA3/MIA2/GOLPH3L/GOLPH3/PREB/SEL1L/COPG1/AP1M2	12
black	GO:0000291	nuclear-transcribed mRNA catabolic process, exonucleolytic	2/333	13/4062	0.28924	1	0.977249	SKIC3/DIS3	2
black	GO:0009218	pyrimidine ribonucleotide metabolic process	2/333	13/4062	0.28924	1	0.977249	DHODH/UPRT	2
black	GO:0010469	regulation of signaling receptor activity	2/333	13/4062	0.28924	1	0.977249	ADRA2A/MINK1	2
black	GO:0019229	regulation of vasoconstriction	2/333	13/4062	0.28924	1	0.977249	FAAH/ADRA2A	2
black	GO:0021510	spinal cord development	2/333	13/4062	0.28924	1	0.977249	SLIT1/SCYL1	2
black	GO:0021675	nerve development	2/333	13/4062	0.28924	1	0.977249	FBXO45/AFG3L2	2
black	GO:0032510	endosome to lysosome transport via multivesicular body sorting pathway	2/333	13/4062	0.28924	1	0.977249	VCP/UBXN6	2
black	GO:0042744	hydrogen peroxide catabolic process	2/333	13/4062	0.28924	1	0.977249	PRDX3/NNT	2
black	GO:0043276	anoikis	2/333	13/4062	0.28924	1	0.977249	MTOR/PTRH2	2
black	GO:0051938	L-glutamate import	2/333	13/4062	0.28924	1	0.977249	SLC1A4/SLC25A13	2
black	GO:0140115	export across plasma membrane	2/333	13/4062	0.28924	1	0.977249	ATP1A1/OSCP1	2
black	GO:1902476	chloride transmembrane transport	2/333	13/4062	0.28924	1	0.977249	SLC1A4/ANO10	2
black	GO:1903747	regulation of establishment of protein localization to mitochondrion	2/333	13/4062	0.28924	1	0.977249	NMT1/LMAN1	2
black	GO:2000772	regulation of cellular senescence	2/333	13/4062	0.28924	1	0.977249	ZMPSTE24/PNPT1	2
black	GO:0006099	tricarboxylic acid cycle	3/333	23/4062	0.290691	1	0.977249	PDHA1/NNT/DHTKD1	3
black	GO:0015698	inorganic anion transport	3/333	23/4062	0.290691	1	0.977249	SLC1A4/ANO10/SLC25A10	3
black	GO:0000045	autophagosome assembly	5/333	44/4062	0.290987	1	0.977249	SEC22B/MTOR/ARFIP2/LRSAM1/IFT20	5
black	GO:0061008	hepaticobiliary system development	5/333	44/4062	0.290987	1	0.977249	ZMPSTE24/GFER/MAN2A1/PNPT1/CDK5RAP3	5
black	GO:0051260	protein homooligomerization	6/333	55/4062	0.294103	1	0.977249	ACACB/GOLGA2/CLYBL/CBR4/PNPT1/ACOT13	6
black	GO:1901136	carbohydrate derivative catabolic process	6/333	55/4062	0.294103	1	0.977249	NUDT19/MAN1A2/OGA/MLYCD/MGAT1/MAN1C1	6
black	GO:0072659	protein localization to plasma membrane	12/333	122/4062	0.2964	1	0.977249	GAK/SEC16A/ACSL3/GOLGA4/SQSTM1/PPP2R5A/SEC23A/IFT20/GOLPH3L/GOLPH3/GORASP2/VTI1B	12
black	GO:1902117	positive regulation of organelle assembly	4/333	34/4062	0.302737	1	0.977249	TAPT1/LRSAM1/IFT20/STX18	4
black	GO:1903825	organic acid transmembrane transport	4/333	34/4062	0.302737	1	0.977249	CPT2/SLC1A4/SLC25A10/SLC25A13	4
black	GO:1905039	carboxylic acid transmembrane transport	4/333	34/4062	0.302737	1	0.977249	CPT2/SLC1A4/SLC25A10/SLC25A13	4
black	GO:0006508	proteolysis	43/333	484/4062	0.304267	1	0.977249	PSMD11/PSMD12/PSMD9/PSMD3/MAN1A2/ZMPSTE24/CLPX/KLKB1/ADRA2A/FBXO45/CANX/PSMB6/PSMB5/PSMC2/VCP/PSMC1/DNAJC3/OS9/SQSTM1/ADRM1/UBR4/DNAJC10/ASCC3/HM13/YIPF5/FAM162A/CCDC47/FAF2/ERLEC1/PSMB7/TBC1D10A/UBXN6/DERL2/TMEM168/SDF2L1/MAN1C1/UFSP2/FAM8A1/SEL1L/CDC23/PSMD13/AFG3L2/UCHL5	43
black	GO:0098660	inorganic ion transmembrane transport	17/333	180/4062	0.304523	1	0.977249	ATP5PD/ATP1A1/ADRA2A/COX5B/COX4I1/PLCG1/COX5A/SLC1A4/NNT/SLC30A6/MMGT1/SLC39A7/MCUR1/ANO10/SLC25A10/SLC25A13/AFG3L2	17
black	GO:0033157	regulation of intracellular protein transport	9/333	89/4062	0.304786	1	0.977249	NMT1/LMAN1/OS9/GCC2/TM9SF4/ERLEC1/DERL2/ERGIC3/SAR1B	9
black	GO:0002065	columnar/cuboidal epithelial cell differentiation	3/333	24/4062	0.31388	1	0.977249	IPO7/RHEB/YIPF6	3
black	GO:0006826	iron ion transport	3/333	24/4062	0.31388	1	0.977249	PGRMC2/NECTIN1/MMGT1	3
black	GO:0031214	biomineral tissue development	3/333	24/4062	0.31388	1	0.977249	ZMPSTE24/NECTIN1/SBDS	3
black	GO:0045047	protein targeting to ER	3/333	24/4062	0.31388	1	0.977249	SRPRA/SEC62/SRP68	3
black	GO:0055007	cardiac muscle cell differentiation	3/333	24/4062	0.31388	1	0.977249	ZMPSTE24/MTOR/IFT20	3
black	GO:0072527	pyrimidine-containing compound metabolic process	3/333	24/4062	0.31388	1	0.977249	MTOR/DHODH/UPRT	3
black	GO:1902115	regulation of organelle assembly	8/333	79/4062	0.319445	1	0.977249	SPTBN2/SEC22B/GAP43/MTOR/TAPT1/LRSAM1/IFT20/STX18	8
black	GO:0006140	regulation of nucleotide metabolic process	2/333	14/4062	0.320596	1	0.977249	MTOR/VCP	2
black	GO:0006378	mRNA polyadenylation	2/333	14/4062	0.320596	1	0.977249	PABPC1/MTPAP	2
black	GO:0008053	mitochondrial fusion	2/333	14/4062	0.320596	1	0.977249	ADCK1/AFG3L2	2
black	GO:0016226	iron-sulfur cluster assembly	2/333	14/4062	0.320596	1	0.977249	HSPA9/NUBPL	2
black	GO:0031163	metallo-sulfur cluster assembly	2/333	14/4062	0.320596	1	0.977249	HSPA9/NUBPL	2
black	GO:0046112	nucleobase biosynthetic process	2/333	14/4062	0.320596	1	0.977249	MTOR/DHODH	2
black	GO:0090199	regulation of release of cytochrome c from mitochondria	2/333	14/4062	0.320596	1	0.977249	BCL2L2/FAM162A	2
black	GO:1900542	regulation of purine nucleotide metabolic process	2/333	14/4062	0.320596	1	0.977249	MTOR/VCP	2
black	GO:1904262	negative regulation of TORC1 signaling	2/333	14/4062	0.320596	1	0.977249	SEC13/WDR59	2
black	GO:0008652	amino acid biosynthetic process	4/333	35/4062	0.321874	1	0.977249	ALDH18A1/PYCR3/AASS/ENOPH1	4
black	GO:0072384	organelle transport along microtubule	4/333	35/4062	0.321874	1	0.977249	AP3B1/RAB6A/LRPPRC/COPG1	4
black	GO:0015711	organic anion transport	8/333	80/4062	0.33206	1	0.977249	SLC33A1/SLC27A2/ACSL3/CPT2/SLC1A4/SLC35B2/SLC25A10/SLC25A13	8
black	GO:0005975	carbohydrate metabolic process	18/333	195/4062	0.332498	1	0.977249	ACACB/MAN1A2/ZMPSTE24/MLYCD/PDHA1/GYS1/AGL/MTOR/MGAT2/SCARB2/GALNT3/MAN2A1/ENOSF1/GALNT7/DHTKD1/MAN1C1/SLC25A10/SLC25A13	18
black	GO:0009895	negative regulation of catabolic process	12/333	126/4062	0.336279	1	0.977249	NBAS/ACACB/SEC22B/PARN/ADRA2A/PABPC1/MTOR/LRPPRC/EIF4G1/GOLGA2/CDK5RAP3/UCHL5	12
black	GO:0010823	negative regulation of mitochondrion organization	3/333	25/4062	0.337109	1	0.977249	IAPP/ADCK1/BCL2L2	3
black	GO:0015908	fatty acid transport	3/333	25/4062	0.337109	1	0.977249	SLC27A2/ACSL3/CPT2	3
black	GO:0019217	regulation of fatty acid metabolic process	3/333	25/4062	0.337109	1	0.977249	ACACB/MLYCD/UBR4	3
black	GO:0043583	ear development	3/333	25/4062	0.337109	1	0.977249	TRIP11/ESRP1/IFT20	3
black	GO:0042445	hormone metabolic process	6/333	58/4062	0.338691	1	0.977249	ZMPSTE24/ATP1A1/HSD17B12/HSD17B8/YIPF5/DHRS7	6
black	GO:1905037	autophagosome organization	5/333	47/4062	0.340828	1	0.977249	SEC22B/MTOR/ARFIP2/LRSAM1/IFT20	5
black	GO:0007584	response to nutrient	4/333	36/4062	0.341095	1	0.977249	BCKDHB/AGL/MTOR/NNT	4
black	GO:1902369	negative regulation of RNA catabolic process	4/333	36/4062	0.341095	1	0.977249	NBAS/PARN/PABPC1/LRPPRC	4
black	GO:0051656	establishment of organelle localization	16/333	173/4062	0.343087	1	0.977249	AP3B1/SEC16A/SLIT1/RAB6A/LRPPRC/TMED10/VAMP7/TRIP11/GBF1/TMED9/WDR11/PREB/CDC23/COPG1/SAR1B/AP1M2	16
black	GO:0006811	monoatomic ion transport	23/333	255/4062	0.344343	1	0.977249	PGRMC2/ZMPSTE24/ATP5PD/ATP1A1/ADRA2A/COX5B/EPB41/COX4I1/PLCG1/COX5A/SLC1A4/NNT/NECTIN1/NDUFA9/SLC30A6/TMC4/MMGT1/SLC39A7/MCUR1/ANO10/SLC25A10/SLC25A13/AFG3L2	23
black	GO:0000079	regulation of cyclin-dependent protein serine/threonine kinase activity	2/333	15/4062	0.351603	1	0.977249	IPO7/CDK5RAP3	2
black	GO:0006040	amino sugar metabolic process	2/333	15/4062	0.351603	1	0.977249	OGA/MGAT1	2
black	GO:0006085	acetyl-CoA biosynthetic process	2/333	15/4062	0.351603	1	0.977249	MLYCD/PDHA1	2
black	GO:0008344	adult locomotory behavior	2/333	15/4062	0.351603	1	0.977249	ZMPSTE24/ARCN1	2
black	GO:0009185	ribonucleoside diphosphate metabolic process	2/333	15/4062	0.351603	1	0.977249	MPP1/DHODH	2
black	GO:0014015	positive regulation of gliogenesis	2/333	15/4062	0.351603	1	0.977249	MTOR/RHEB	2
black	GO:0033363	secretory granule organization	2/333	15/4062	0.351603	1	0.977249	AP3B1/AP1M1	2
black	GO:0045666	positive regulation of neuron differentiation	2/333	15/4062	0.351603	1	0.977249	EIF4G1/NRCAM	2
black	GO:0045685	regulation of glial cell differentiation	2/333	15/4062	0.351603	1	0.977249	MTOR/RHEB	2
black	GO:0045773	positive regulation of axon extension	2/333	15/4062	0.351603	1	0.977249	SHTN1/GOLGA4	2
black	GO:0046676	negative regulation of insulin secretion	2/333	15/4062	0.351603	1	0.977249	PSMD9/ADRA2A	2
black	GO:0019216	regulation of lipid metabolic process	9/333	93/4062	0.352003	1	0.977249	ACACB/ZMPSTE24/ACSL3/MLYCD/ATP1A1/ADRA2A/MTOR/PPP2R5A/UBR4	9
black	GO:0008610	lipid biosynthetic process	17/333	186/4062	0.354609	1	0.977249	PIK3C2A/ACACB/SLC27A2/SC5D/ACSL3/MLYCD/ATP1A1/MTOR/EBP/HSD17B12/UBR4/CBR4/HSD17B8/TM9SF2/ACBD3/BPNT2/SMPD4	17
black	GO:0061448	connective tissue development	5/333	48/4062	0.357612	1	0.977249	PGRMC2/ZMPSTE24/TRIP11/TAPT1/BPNT2	5
black	GO:0002040	sprouting angiogenesis	3/333	26/4062	0.360295	1	0.977249	PIK3C2A/SYNJ2BP/MIA3	3
black	GO:0007605	sensory perception of sound	3/333	26/4062	0.360295	1	0.977249	PPIP5K2/SCARB2/MYH14	3
black	GO:0009166	nucleotide catabolic process	3/333	26/4062	0.360295	1	0.977249	NUDT19/MLYCD/VCP	3
black	GO:0030534	adult behavior	3/333	26/4062	0.360295	1	0.977249	SPTBN2/ZMPSTE24/ARCN1	3
black	GO:0034394	protein localization to cell surface	3/333	26/4062	0.360295	1	0.977249	AP3B1/GBF1/TM9SF4	3
black	GO:0062013	positive regulation of small molecule metabolic process	4/333	37/4062	0.36035	1	0.977249	MLYCD/MTOR/VCP/CLYBL	4
black	GO:0000956	nuclear-transcribed mRNA catabolic process	6/333	60/4062	0.36883	1	0.977249	NBAS/PARN/PABPC1/SKIC3/MTPAP/DIS3	6
black	GO:0030307	positive regulation of cell growth	5/333	49/4062	0.374425	1	0.977249	SHTN1/MTOR/EIF4G1/GOLGA4/DERL2	5
black	GO:0001659	temperature homeostasis	4/333	38/4062	0.379591	1	0.977249	CPT2/SQSTM1/RHEB/ACOT13	4
black	GO:0009123	nucleoside monophosphate metabolic process	4/333	38/4062	0.379591	1	0.977249	ADSS2/MPP1/DHODH/UPRT	4
black	GO:0044283	small molecule biosynthetic process	18/333	201/4062	0.382037	1	0.977249	ACACB/SLC27A2/PPIP5K2/SC5D/MLYCD/ALDH18A1/EBP/NDUFA9/HSD17B12/PYCR3/UBR4/CBR4/HSD17B8/MGST2/SLC25A10/AASS/ENOPH1/SLC25A13	18
black	GO:0001836	release of cytochrome c from mitochondria	2/333	16/4062	0.382107	1	0.977249	BCL2L2/FAM162A	2
black	GO:0002062	chondrocyte differentiation	2/333	16/4062	0.382107	1	0.977249	TRIP11/BPNT2	2
black	GO:0006220	pyrimidine nucleotide metabolic process	2/333	16/4062	0.382107	1	0.977249	DHODH/UPRT	2
black	GO:0006536	glutamate metabolic process	2/333	16/4062	0.382107	1	0.977249	ALDH4A1/ALDH18A1	2
black	GO:0006740	NADPH regeneration	2/333	16/4062	0.382107	1	0.977249	MTOR/NNT	2
black	GO:0006821	chloride transport	2/333	16/4062	0.382107	1	0.977249	SLC1A4/ANO10	2
black	GO:0007189	adenylate cyclase-activating G protein-coupled receptor signaling pathway	2/333	16/4062	0.382107	1	0.977249	ADRA2A/IAPP	2
black	GO:0021695	cerebellar cortex development	2/333	16/4062	0.382107	1	0.977249	SPTBN2/ARCN1	2
black	GO:0044273	sulfur compound catabolic process	2/333	16/4062	0.382107	1	0.977249	NUDT19/MLYCD	2
black	GO:0046632	alpha-beta T cell differentiation	2/333	16/4062	0.382107	1	0.977249	AP3B1/MTOR	2
black	GO:0051055	negative regulation of lipid biosynthetic process	2/333	16/4062	0.382107	1	0.977249	ATP1A1/UBR4	2
black	GO:0090278	negative regulation of peptide hormone secretion	2/333	16/4062	0.382107	1	0.977249	PSMD9/ADRA2A	2
black	GO:0140374	antiviral innate immune response	2/333	16/4062	0.382107	1	0.977249	IFIT2/ATAD3A	2
black	GO:1901661	quinone metabolic process	2/333	16/4062	0.382107	1	0.977249	NDUFA9/CBR4	2
black	GO:1902475	L-alpha-amino acid transmembrane transport	2/333	16/4062	0.382107	1	0.977249	SLC1A4/SLC25A13	2
black	GO:1903409	reactive oxygen species biosynthetic process	2/333	16/4062	0.382107	1	0.977249	TRAP1/GBF1	2
black	GO:1903707	negative regulation of hemopoiesis	2/333	16/4062	0.382107	1	0.977249	IAPP/HSPA9	2
black	GO:1904029	regulation of cyclin-dependent protein kinase activity	2/333	16/4062	0.382107	1	0.977249	IPO7/CDK5RAP3	2
black	GO:0008333	endosome to lysosome transport	3/333	27/4062	0.383359	1	0.977249	VAMP7/VCP/UBXN6	3
black	GO:0030032	lamellipodium assembly	3/333	27/4062	0.383359	1	0.977249	MTOR/ARFIP2/GOLPH3	3
black	GO:0034661	ncRNA catabolic process	3/333	27/4062	0.383359	1	0.977249	PARN/PNPT1/DIS3	3
black	GO:0043462	regulation of ATP-dependent activity	3/333	27/4062	0.383359	1	0.977249	TOR1AIP1/DNAJC10/DNAJB11	3
black	GO:0072599	establishment of protein localization to endoplasmic reticulum	3/333	27/4062	0.383359	1	0.977249	SRPRA/SEC62/SRP68	3
black	GO:1903432	regulation of TORC1 signaling	3/333	27/4062	0.383359	1	0.977249	SEC13/RHEB/WDR59	3
black	GO:0043604	amide biosynthetic process	39/333	451/4062	0.383555	1	0.977249	ACACB/SLC27A2/PARN/ACSL3/MLYCD/PDHA1/PABPC1/MMUT/MTOR/LRPPRC/MTIF2/HARS2/MRPS22/MRPS10/MRPS5/MRPS15/MRPS9/EIF4G1/TRAP1/DNAJC3/EIF4A2/HSD17B12/SKIC3/DARS2/DHX29/ASCC3/GADD45GIP1/PNPT1/MGST2/TARS2/MRPL13/PDF/FARSB/IARS2/SMPD4/FARSA/DIS3/YARS2/MRPS16	39
black	GO:0001701	in utero embryonic development	9/333	96/4062	0.38806	1	0.977249	SEC24D/PLCG1/CPT2/MGAT1/NMT1/SEC24C/MAN2A1/HM13/SBDS	9
black	GO:0046903	secretion	24/333	273/4062	0.389204	1	0.977249	PSMD9/PIK3C2A/ACSL3/ADRA2A/FBXO45/RALA/CANX/TMED10/RAB9A/VAMP7/COPA/MTX1/MIA3/UPRT/MIA2/GOLPH3L/GOLPH3/PREB/USE1/SEL1L/VTI1B/COPG1/ARFGEF2/AP1M2	24
black	GO:0007264	small GTPase mediated signal transduction	13/333	143/4062	0.390161	1	0.977249	SHTN1/USO1/ADRA2A/RALA/RAB9A/ARFIP2/SYNJ2BP/SQSTM1/RHEB/ARHGAP18/GBF1/SGSM3/ARFGEF2	13
black	GO:0000288	nuclear-transcribed mRNA catabolic process, deadenylation-dependent decay	3/333	28/4062	0.40623	1	0.977249	PARN/PABPC1/DIS3	3
black	GO:0048705	skeletal system morphogenesis	3/333	28/4062	0.40623	1	0.977249	ZMPSTE24/TRIP11/BPNT2	3
black	GO:0050954	sensory perception of mechanical stimulus	3/333	28/4062	0.40623	1	0.977249	PPIP5K2/SCARB2/MYH14	3
black	GO:0090559	regulation of membrane permeability	3/333	28/4062	0.40623	1	0.977249	NMT1/MTOR/BCL2L2	3
black	GO:0090630	activation of GTPase activity	3/333	28/4062	0.40623	1	0.977249	TBC1D15/SGSM3/TBC1D10A	3
black	GO:0098773	skin epidermis development	3/333	28/4062	0.40623	1	0.977249	AP3B1/ZMPSTE24/SLC39A7	3
black	GO:0046434	organophosphate catabolic process	5/333	51/4062	0.408017	1	0.977249	NUDT19/MLYCD/PLCG1/VCP/SMPD4	5
black	GO:0120031	plasma membrane bounded cell projection assembly	12/333	133/4062	0.408224	1	0.977249	SHTN1/RALA/GAP43/MTOR/ARFIP2/TAPT1/IFT20/GBF1/WDR11/GOLPH3/STK26/ASAP1	12
black	GO:0006812	monoatomic cation transport	20/333	228/4062	0.408895	1	0.977249	PGRMC2/ZMPSTE24/ATP5PD/ATP1A1/ADRA2A/COX5B/EPB41/COX4I1/PLCG1/COX5A/NNT/NECTIN1/NDUFA9/SLC30A6/MMGT1/SLC39A7/MCUR1/ANO10/SLC25A13/AFG3L2	20
black	GO:0000423	mitophagy	2/333	17/4062	0.411983	1	0.977249	ARFIP2/SQSTM1	2
black	GO:0002792	negative regulation of peptide secretion	2/333	17/4062	0.411983	1	0.977249	PSMD9/ADRA2A	2
black	GO:0015800	acidic amino acid transport	2/333	17/4062	0.411983	1	0.977249	SLC1A4/SLC25A13	2
black	GO:0018279	protein N-linked glycosylation via asparagine	2/333	17/4062	0.411983	1	0.977249	MGAT1/MGAT2	2
black	GO:0030282	bone mineralization	2/333	17/4062	0.411983	1	0.977249	ZMPSTE24/SBDS	2
black	GO:0035307	positive regulation of protein dephosphorylation	2/333	17/4062	0.411983	1	0.977249	MTOR/PPP2R5A	2
black	GO:0045638	negative regulation of myeloid cell differentiation	2/333	17/4062	0.411983	1	0.977249	IAPP/HSPA9	2
black	GO:0046466	membrane lipid catabolic process	2/333	17/4062	0.411983	1	0.977249	MGST2/SMPD4	2
black	GO:0046854	phosphatidylinositol phosphate biosynthetic process	2/333	17/4062	0.411983	1	0.977249	PIK3C2A/BPNT2	2
black	GO:0050892	intestinal absorption	2/333	17/4062	0.411983	1	0.977249	ADRA2A/EPB41	2
black	GO:0061512	protein localization to cilium	2/333	17/4062	0.411983	1	0.977249	IFT20/ASAP1	2
black	GO:0090329	regulation of DNA-templated DNA replication	2/333	17/4062	0.411983	1	0.977249	ZMPSTE24/MCM6	2
black	GO:0099022	vesicle tethering	2/333	17/4062	0.411983	1	0.977249	TRIP11/WDR11	2
black	GO:1902017	regulation of cilium assembly	2/333	17/4062	0.411983	1	0.977249	TAPT1/IFT20	2
black	GO:2000008	regulation of protein localization to cell surface	2/333	17/4062	0.411983	1	0.977249	GBF1/TM9SF4	2
black	GO:0019080	viral gene expression	4/333	40/4062	0.417855	1	0.977249	MGAT1/CANX/MGAT2/MAN2A1	4
black	GO:0009896	positive regulation of catabolic process	16/333	182/4062	0.422904	1	0.977249	PIK3C2A/SEC22B/PARN/ADRA2A/PABPC1/PSMC2/MTOR/VCP/PSMC1/STX5/NNT/SQSTM1/LRSAM1/PNPT1/SGSM3/DIS3	16
black	GO:0043473	pigmentation	3/333	29/4062	0.428846	1	0.977249	AP3B1/ARCN1/AP1M1	3
black	GO:0031669	cellular response to nutrient levels	6/333	64/4062	0.429252	1	0.977249	MTOR/SEC13/EIF4G1/RHEB/WDR59/STK26	6
black	GO:1904375	regulation of protein localization to cell periphery	6/333	64/4062	0.429252	1	0.977249	ACSL3/EPB41/EIF4G1/SQSTM1/PPP2R5A/VTI1B	6
black	GO:0010638	positive regulation of organelle organization	16/333	183/4062	0.43187	1	0.977249	SURF4/PARN/RALA/NMT1/CLIP1/MTOR/LMAN1/TAPT1/LRSAM1/ADCK1/IFT20/FAM162A/TMED9/STX18/CDC23/UCHL5	16
black	GO:0008202	steroid metabolic process	8/333	88/4062	0.434688	1	0.977249	SLC27A2/SC5D/ATP1A1/ACAA1/EBP/HSD17B12/HSD17B8/ACBD3	8
black	GO:0030323	respiratory tube development	4/333	41/4062	0.436797	1	0.977249	AP3B1/MAN1A2/EIF4G1/MAN2A1	4
black	GO:0030324	lung development	4/333	41/4062	0.436797	1	0.977249	AP3B1/MAN1A2/EIF4G1/MAN2A1	4
black	GO:0003231	cardiac ventricle development	2/333	18/4062	0.441129	1	0.977249	ZMPSTE24/TRIP11	2
black	GO:0005978	glycogen biosynthetic process	2/333	18/4062	0.441129	1	0.977249	GYS1/AGL	2
black	GO:0006767	water-soluble vitamin metabolic process	2/333	18/4062	0.441129	1	0.977249	MMAA/CLYBL	2
black	GO:0009132	nucleoside diphosphate metabolic process	2/333	18/4062	0.441129	1	0.977249	MPP1/DHODH	2
black	GO:0009154	purine ribonucleotide catabolic process	2/333	18/4062	0.441129	1	0.977249	NUDT19/MLYCD	2
black	GO:0009250	glucan biosynthetic process	2/333	18/4062	0.441129	1	0.977249	GYS1/AGL	2
black	GO:0009261	ribonucleotide catabolic process	2/333	18/4062	0.441129	1	0.977249	NUDT19/MLYCD	2
black	GO:0009395	phospholipid catabolic process	2/333	18/4062	0.441129	1	0.977249	PLCG1/SMPD4	2
black	GO:0032147	activation of protein kinase activity	2/333	18/4062	0.441129	1	0.977249	ADRA2A/PRRC1	2
black	GO:0043536	positive regulation of blood vessel endothelial cell migration	2/333	18/4062	0.441129	1	0.977249	PIK3C2A/PLCG1	2
black	GO:0046888	negative regulation of hormone secretion	2/333	18/4062	0.441129	1	0.977249	PSMD9/ADRA2A	2
black	GO:0055013	cardiac muscle cell development	2/333	18/4062	0.441129	1	0.977249	ZMPSTE24/MTOR	2
black	GO:0072344	rescue of stalled ribosome	2/333	18/4062	0.441129	1	0.977249	SKIC3/ASCC3	2
black	GO:1903510	mucopolysaccharide metabolic process	2/333	18/4062	0.441129	1	0.977249	SLC35B2/BPNT2	2
black	GO:0015849	organic acid transport	6/333	65/4062	0.444259	1	0.977249	SLC27A2/ACSL3/CPT2/SLC1A4/SLC25A10/SLC25A13	6
black	GO:0042180	cellular ketone metabolic process	6/333	65/4062	0.444259	1	0.977249	ACACB/MLYCD/NMT1/NDUFA9/UBR4/CBR4	6
black	GO:0046942	carboxylic acid transport	6/333	65/4062	0.444259	1	0.977249	SLC27A2/ACSL3/CPT2/SLC1A4/SLC25A10/SLC25A13	6
black	GO:0050807	regulation of synapse organization	6/333	65/4062	0.444259	1	0.977249	SLIT1/VCP/EIF4G1/NECTIN1/NRCAM/ASAP1	6
black	GO:0030031	cell projection assembly	12/333	137/4062	0.44975	1	0.977249	SHTN1/RALA/GAP43/MTOR/ARFIP2/TAPT1/IFT20/GBF1/WDR11/GOLPH3/STK26/ASAP1	12
black	GO:0008037	cell recognition	3/333	30/4062	0.45115	1	0.977249	GAP43/NRCAM/NDN	3
black	GO:0035051	cardiocyte differentiation	3/333	30/4062	0.45115	1	0.977249	ZMPSTE24/MTOR/IFT20	3
black	GO:0048592	eye morphogenesis	3/333	30/4062	0.45115	1	0.977249	NECTIN1/MAN2A1/DZANK1	3
black	GO:1901292	nucleoside phosphate catabolic process	3/333	30/4062	0.45115	1	0.977249	NUDT19/MLYCD/VCP	3
black	GO:0000096	sulfur amino acid metabolic process	2/333	19/4062	0.469464	1	0.977249	MMUT/ENOPH1	2
black	GO:0002474	antigen processing and presentation of peptide antigen via MHC class I	2/333	19/4062	0.469464	1	0.977249	PDIA3/SAR1B	2
black	GO:0003333	amino acid transmembrane transport	2/333	19/4062	0.469464	1	0.977249	SLC1A4/SLC25A13	2
black	GO:0031100	animal organ regeneration	2/333	19/4062	0.469464	1	0.977249	GFER/PNPT1	2
black	GO:0032007	negative regulation of TOR signaling	2/333	19/4062	0.469464	1	0.977249	SEC13/WDR59	2
black	GO:0048534	hematopoietic or lymphoid organ development	2/333	19/4062	0.469464	1	0.977249	ZMPSTE24/SBDS	2
black	GO:0051647	nucleus localization	2/333	19/4062	0.469464	1	0.977249	SLIT1/MTOR	2
black	GO:0055006	cardiac cell development	2/333	19/4062	0.469464	1	0.977249	ZMPSTE24/MTOR	2
black	GO:2000765	regulation of cytoplasmic translation	2/333	19/4062	0.469464	1	0.977249	PABPC1/MTOR	2
black	GO:0140352	export from cell	22/333	260/4062	0.471391	1	0.977249	PSMD9/PIK3C2A/ATP1A1/ADRA2A/FBXO45/RALA/CANX/TMED10/RAB9A/VAMP7/MIA3/OSCP1/MIA2/GOLPH3L/GOLPH3/PREB/USE1/SEL1L/VTI1B/COPG1/ARFGEF2/AP1M2	22
black	GO:0007033	vacuole organization	8/333	91/4062	0.473033	1	0.977249	AP3B1/SEC22B/MTOR/ARFIP2/SCARB2/MAN2A1/LRSAM1/IFT20	8
black	GO:0007173	epidermal growth factor receptor signaling pathway	3/333	31/4062	0.473091	1	0.977249	PIK3C2A/RALA/PLCG1	3
black	GO:0010906	regulation of glucose metabolic process	3/333	31/4062	0.473091	1	0.977249	ACACB/ZMPSTE24/MLYCD	3
black	GO:0043534	blood vessel endothelial cell migration	3/333	31/4062	0.473091	1	0.977249	PIK3C2A/PLCG1/MIA3	3
black	GO:0048278	vesicle docking	3/333	31/4062	0.473091	1	0.977249	USO1/STX5/VTI1B	3
black	GO:0070918	regulatory ncRNA processing	3/333	31/4062	0.473091	1	0.977249	ZMPSTE24/PARN/ZC3H7A	3
black	GO:0048638	regulation of developmental growth	7/333	79/4062	0.473579	1	0.977249	SHTN1/ACACB/SLIT1/ZMPSTE24/GOLGA4/NRCAM/AFG3L2	7
black	GO:0050803	regulation of synapse structure or activity	6/333	67/4062	0.474018	1	0.977249	SLIT1/VCP/EIF4G1/NECTIN1/NRCAM/ASAP1	6
black	GO:0098869	cellular oxidant detoxification	4/333	43/4062	0.474115	1	0.977249	SELENOF/PRDX3/NNT/MGST2	4
black	GO:0006109	regulation of carbohydrate metabolic process	5/333	55/4062	0.47426	1	0.977249	ACACB/ZMPSTE24/MLYCD/MTOR/SCARB2	5
black	GO:0098655	monoatomic cation transmembrane transport	15/333	176/4062	0.477614	1	0.977249	ATP5PD/ATP1A1/ADRA2A/COX5B/COX4I1/PLCG1/COX5A/NNT/SLC30A6/MMGT1/SLC39A7/MCUR1/ANO10/SLC25A13/AFG3L2	15
black	GO:0007265	Ras protein signal transduction	9/333	104/4062	0.484344	1	0.977249	SHTN1/ADRA2A/RALA/RAB9A/SYNJ2BP/SQSTM1/GBF1/SGSM3/ARFGEF2	9
black	GO:0040008	regulation of growth	14/333	165/4062	0.48813	1	0.977249	SHTN1/EBAG9/ACACB/SLIT1/ZMPSTE24/GAP43/MTOR/EIF4G1/GOLGA4/PNPT1/NRCAM/DERL2/ATAD3A/AFG3L2	14
black	GO:0097237	cellular response to toxic substance	5/333	56/4062	0.490477	1	0.977249	SELENOF/PRDX3/GFER/NNT/MGST2	5
black	GO:0060541	respiratory system development	4/333	44/4062	0.492428	1	0.977249	AP3B1/MAN1A2/EIF4G1/MAN2A1	4
black	GO:0034220	monoatomic ion transmembrane transport	17/333	202/4062	0.492997	1	0.977249	ATP5PD/ATP1A1/ADRA2A/COX5B/COX4I1/PLCG1/COX5A/SLC1A4/NNT/SLC30A6/TMC4/MMGT1/SLC39A7/MCUR1/ANO10/SLC25A13/AFG3L2	17
black	GO:0006112	energy reserve metabolic process	3/333	32/4062	0.494625	1	0.977249	GYS1/AGL/MTOR	3
black	GO:0022600	digestive system process	3/333	32/4062	0.494625	1	0.977249	ADRA2A/EPB41/COPA	3
black	GO:0071456	cellular response to hypoxia	3/333	32/4062	0.494625	1	0.977249	MTOR/FAM162A/HYOU1	3
black	GO:0002761	regulation of myeloid leukocyte differentiation	2/333	20/4062	0.496924	1	0.977249	IAPP/MTOR	2
black	GO:0006022	aminoglycan metabolic process	2/333	20/4062	0.496924	1	0.977249	SLC35B2/BPNT2	2
black	GO:0030203	glycosaminoglycan metabolic process	2/333	20/4062	0.496924	1	0.977249	SLC35B2/BPNT2	2
black	GO:0030316	osteoclast differentiation	2/333	20/4062	0.496924	1	0.977249	IAPP/MTOR	2
black	GO:0033013	tetrapyrrole metabolic process	2/333	20/4062	0.496924	1	0.977249	MMAA/CLYBL	2
black	GO:0035196	miRNA processing	2/333	20/4062	0.496924	1	0.977249	ZMPSTE24/ZC3H7A	2
black	GO:0035306	positive regulation of dephosphorylation	2/333	20/4062	0.496924	1	0.977249	MTOR/PPP2R5A	2
black	GO:0040014	regulation of multicellular organism growth	2/333	20/4062	0.496924	1	0.977249	ZMPSTE24/AFG3L2	2
black	GO:0051489	regulation of filopodium assembly	2/333	20/4062	0.496924	1	0.977249	RALA/GAP43	2
black	GO:0051646	mitochondrion localization	2/333	20/4062	0.496924	1	0.977249	CLUH/LRPPRC	2
black	GO:0065002	intracellular protein transmembrane transport	2/333	20/4062	0.496924	1	0.977249	SEC62/GRPEL1	2
black	GO:0072583	clathrin-dependent endocytosis	2/333	20/4062	0.496924	1	0.977249	GAK/CANX	2
black	GO:0006413	translational initiation	6/333	69/4062	0.503314	1	0.977249	MTOR/MTIF2/EIF4G1/DNAJC3/EIF4A2/DHX29	6
black	GO:0031668	cellular response to extracellular stimulus	6/333	69/4062	0.503314	1	0.977249	MTOR/SEC13/EIF4G1/RHEB/WDR59/STK26	6
black	GO:0031047	regulatory ncRNA-mediated gene silencing	5/333	57/4062	0.506511	1	0.977249	ZMPSTE24/PARN/PABPC1/EIF4G1/ZC3H7A	5
black	GO:0048589	developmental growth	13/333	155/4062	0.509146	1	0.977249	SHTN1/ACACB/SPTBN2/SLIT1/ZMPSTE24/GAP43/MTOR/GOLGA4/NRCAM/NDN/WDR11/SBDS/AFG3L2	13
black	GO:0043467	regulation of generation of precursor metabolites and energy	4/333	45/4062	0.510471	1	0.977249	MTOR/VCP/TRAP1/PNPT1	4
black	GO:0071453	cellular response to oxygen levels	4/333	45/4062	0.510471	1	0.977249	NDUFS2/MTOR/FAM162A/HYOU1	4
black	GO:0016441	post-transcriptional gene silencing	3/333	33/4062	0.515714	1	0.977249	ZMPSTE24/EIF4G1/FOCAD	3
black	GO:0106106	cold-induced thermogenesis	3/333	33/4062	0.515714	1	0.977249	CPT2/RHEB/ACOT13	3
black	GO:0120161	regulation of cold-induced thermogenesis	3/333	33/4062	0.515714	1	0.977249	CPT2/RHEB/ACOT13	3
black	GO:1901796	regulation of signal transduction by p53 class mediator	3/333	33/4062	0.515714	1	0.977249	ZMPSTE24/MTOR/CDK5RAP3	3
black	GO:0098876	vesicle-mediated transport to the plasma membrane	6/333	70/4062	0.517747	1	0.977249	SEC16A/ACSL3/GOLGA4/GOLPH3L/GOLPH3/ARFGEF2	6
black	GO:0010970	transport along microtubule	5/333	58/4062	0.522343	1	0.977249	AP3B1/RAB6A/LRPPRC/IFT20/COPG1	5
black	GO:1990138	neuron projection extension	5/333	58/4062	0.522343	1	0.977249	SHTN1/SLIT1/GOLGA4/NRCAM/NDN	5
black	GO:0000271	polysaccharide biosynthetic process	2/333	21/4062	0.523462	1	0.977249	GYS1/AGL	2
black	GO:0006195	purine nucleotide catabolic process	2/333	21/4062	0.523462	1	0.977249	NUDT19/MLYCD	2
black	GO:0006919	activation of cysteine-type endopeptidase activity involved in apoptotic process	2/333	21/4062	0.523462	1	0.977249	VCP/FAM162A	2
black	GO:0006939	smooth muscle contraction	2/333	21/4062	0.523462	1	0.977249	PIK3C2A/ADRA2A	2
black	GO:0014013	regulation of gliogenesis	2/333	21/4062	0.523462	1	0.977249	MTOR/RHEB	2
black	GO:0015807	L-amino acid transport	2/333	21/4062	0.523462	1	0.977249	SLC1A4/SLC25A13	2
black	GO:0031529	ruffle organization	2/333	21/4062	0.523462	1	0.977249	MTOR/ARFIP2	2
black	GO:0042743	hydrogen peroxide metabolic process	2/333	21/4062	0.523462	1	0.977249	PRDX3/NNT	2
black	GO:0046889	positive regulation of lipid biosynthetic process	2/333	21/4062	0.523462	1	0.977249	ACSL3/MTOR	2
black	GO:0048008	platelet-derived growth factor receptor signaling pathway	2/333	21/4062	0.523462	1	0.977249	PIK3C2A/IFT20	2
black	GO:0050709	negative regulation of protein secretion	2/333	21/4062	0.523462	1	0.977249	PSMD9/ADRA2A	2
black	GO:0050772	positive regulation of axonogenesis	2/333	21/4062	0.523462	1	0.977249	SHTN1/GOLGA4	2
black	GO:0070059	intrinsic apoptotic signaling pathway in response to endoplasmic reticulum stress	2/333	21/4062	0.523462	1	0.977249	DNAJC10/HYOU1	2
black	GO:1901992	positive regulation of mitotic cell cycle phase transition	2/333	21/4062	0.523462	1	0.977249	EIF4G1/CDC23	2
black	GO:0071496	cellular response to external stimulus	7/333	83/4062	0.527205	1	0.977249	MTOR/SEC13/EIF4G1/RHEB/WDR59/TMEM87A/STK26	7
black	GO:0007411	axon guidance	4/333	46/4062	0.52822	1	0.977249	SLIT1/GAP43/NECTIN1/NRCAM	4
black	GO:0046890	regulation of lipid biosynthetic process	4/333	46/4062	0.52822	1	0.977249	ACSL3/ATP1A1/MTOR/UBR4	4
black	GO:0097485	neuron projection guidance	4/333	46/4062	0.52822	1	0.977249	SLIT1/GAP43/NECTIN1/NRCAM	4
black	GO:0045927	positive regulation of growth	6/333	71/4062	0.532018	1	0.977249	SHTN1/ACACB/MTOR/EIF4G1/GOLGA4/DERL2	6
black	GO:0098662	inorganic cation transmembrane transport	14/333	170/4062	0.53513	1	0.977249	ATP5PD/ATP1A1/ADRA2A/COX5B/COX4I1/PLCG1/COX5A/NNT/SLC30A6/MMGT1/SLC39A7/MCUR1/SLC25A13/AFG3L2	14
black	GO:0006720	isoprenoid metabolic process	3/333	34/4062	0.536325	1	0.977249	ALG1/ALG2/DHRS7	3
black	GO:0007286	spermatid development	3/333	34/4062	0.536325	1	0.977249	SELENOF/TUBA8/FNDC3A	3
black	GO:0015718	monocarboxylic acid transport	3/333	34/4062	0.536325	1	0.977249	SLC27A2/ACSL3/CPT2	3
black	GO:0035150	regulation of tube size	3/333	34/4062	0.536325	1	0.977249	PIK3C2A/FAAH/ADRA2A	3
black	GO:0035296	regulation of tube diameter	3/333	34/4062	0.536325	1	0.977249	PIK3C2A/FAAH/ADRA2A	3
black	GO:0097746	blood vessel diameter maintenance	3/333	34/4062	0.536325	1	0.977249	PIK3C2A/FAAH/ADRA2A	3
black	GO:0098754	detoxification	5/333	59/4062	0.537954	1	0.977249	SELENOF/PRDX3/NNT/OSCP1/MGST2	5
black	GO:0099111	microtubule-based transport	5/333	59/4062	0.537954	1	0.977249	AP3B1/RAB6A/LRPPRC/IFT20/COPG1	5
black	GO:0032880	regulation of protein localization	26/333	318/4062	0.53837	1	0.977249	PSMD9/IPO7/ACSL3/ADRA2A/EPB41/NMT1/MTOR/LMAN1/TMED10/RAB9A/VCP/EIF4G1/OS9/SQSTM1/PPP2R5A/GCC2/GBF1/TM9SF4/ERLEC1/CDK5RAP3/DERL2/GOLPH3L/GOLPH3/VTI1B/ERGIC3/SAR1B	26
black	GO:0031331	positive regulation of cellular catabolic process	10/333	121/4062	0.538613	1	0.977249	PIK3C2A/PARN/ADRA2A/PABPC1/MTOR/NNT/SQSTM1/LRSAM1/PNPT1/DIS3	10
black	GO:0009636	response to toxic substance	7/333	84/4062	0.540298	1	0.977249	SELENOF/PRDX3/GFER/NNT/BPHL/OSCP1/MGST2	7
black	GO:0001503	ossification	8/333	97/4062	0.547608	1	0.977249	ZMPSTE24/IPO7/PSMC2/EBP/TAPT1/CCDC47/BPNT2/SBDS	8
black	GO:0002228	natural killer cell mediated immunity	2/333	22/4062	0.549044	1	0.977249	VAMP7/GFER	2
black	GO:0010586	miRNA metabolic process	2/333	22/4062	0.549044	1	0.977249	PARN/PNPT1	2
black	GO:0010921	regulation of phosphatase activity	2/333	22/4062	0.549044	1	0.977249	MTOR/CDK5RAP3	2
black	GO:0032509	endosome transport via multivesicular body sorting pathway	2/333	22/4062	0.549044	1	0.977249	VCP/UBXN6	2
black	GO:0033059	cellular pigmentation	2/333	22/4062	0.549044	1	0.977249	AP3B1/AP1M1	2
black	GO:0035195	miRNA-mediated post-transcriptional gene silencing	2/333	22/4062	0.549044	1	0.977249	ZMPSTE24/EIF4G1	2
black	GO:0042267	natural killer cell mediated cytotoxicity	2/333	22/4062	0.549044	1	0.977249	VAMP7/GFER	2
black	GO:0046503	glycerolipid catabolic process	2/333	22/4062	0.549044	1	0.977249	FAAH/SMPD4	2
black	GO:0046902	regulation of mitochondrial membrane permeability	2/333	22/4062	0.549044	1	0.977249	NMT1/BCL2L2	2
black	GO:0072523	purine-containing compound catabolic process	2/333	22/4062	0.549044	1	0.977249	NUDT19/MLYCD	2
black	GO:0090303	positive regulation of wound healing	2/333	22/4062	0.549044	1	0.977249	ADRA2A/MTOR	2
black	GO:0051223	regulation of protein transport	15/333	184/4062	0.550182	1	0.977249	PSMD9/ACSL3/ADRA2A/NMT1/LMAN1/TMED10/OS9/GCC2/TM9SF4/ERLEC1/DERL2/GOLPH3L/GOLPH3/ERGIC3/SAR1B	15
black	GO:0015931	nucleobase-containing compound transport	7/333	85/4062	0.553242	1	0.977249	SLC33A1/XPOT/LRPPRC/SEC13/SLC35B2/PNPT1/SIDT1	7
black	GO:0008361	regulation of cell size	5/333	60/4062	0.553329	1	0.977249	SHTN1/SLIT1/MTOR/GOLGA4/NRCAM	5
black	GO:0050769	positive regulation of neurogenesis	5/333	60/4062	0.553329	1	0.977249	SHTN1/MTOR/GOLGA4/RHEB/MAN2A1	5
black	GO:0010565	regulation of cellular ketone metabolic process	3/333	35/4062	0.55643	1	0.977249	ACACB/MLYCD/UBR4	3
black	GO:0045834	positive regulation of lipid metabolic process	3/333	35/4062	0.55643	1	0.977249	ACSL3/MLYCD/MTOR	3
black	GO:0046486	glycerolipid metabolic process	8/333	98/4062	0.559642	1	0.977249	PIK3C2A/FAAH/ACSL3/PLCG1/HADHA/BPNT2/SMPD4/SEL1L	8
black	GO:0032940	secretion by cell	20/333	247/4062	0.559795	1	0.977249	PSMD9/PIK3C2A/ADRA2A/FBXO45/RALA/CANX/TMED10/RAB9A/VAMP7/MIA3/MIA2/GOLPH3L/GOLPH3/PREB/USE1/SEL1L/VTI1B/COPG1/ARFGEF2/AP1M2	20
black	GO:0016485	protein processing	6/333	73/4062	0.560016	1	0.977249	ZMPSTE24/KLKB1/HM13/YIPF5/TBC1D10A/AFG3L2	6
black	GO:0019882	antigen processing and presentation	4/333	48/4062	0.562747	1	0.977249	AP3B1/RAB6A/PDIA3/SAR1B	4
black	GO:0006356	regulation of transcription by RNA polymerase I	2/333	23/4062	0.573649	1	0.977249	ZMPSTE24/MTOR	2
black	GO:0006695	cholesterol biosynthetic process	2/333	23/4062	0.573649	1	0.977249	SC5D/EBP	2
black	GO:0009112	nucleobase metabolic process	2/333	23/4062	0.573649	1	0.977249	MTOR/DHODH	2
black	GO:0030148	sphingolipid biosynthetic process	2/333	23/4062	0.573649	1	0.977249	TM9SF2/SMPD4	2
black	GO:0043470	regulation of carbohydrate catabolic process	2/333	23/4062	0.573649	1	0.977249	MTOR/SCARB2	2
black	GO:0048593	camera-type eye morphogenesis	2/333	23/4062	0.573649	1	0.977249	NECTIN1/MAN2A1	2
black	GO:0051591	response to cAMP	2/333	23/4062	0.573649	1	0.977249	BCKDHB/PNPT1	2
black	GO:0071985	multivesicular body sorting pathway	2/333	23/4062	0.573649	1	0.977249	VCP/UBXN6	2
black	GO:1902653	secondary alcohol biosynthetic process	2/333	23/4062	0.573649	1	0.977249	SC5D/EBP	2
black	GO:0002292	T cell differentiation involved in immune response	1/333	10/4062	0.575288	1	0.977249	MTOR	1
black	GO:0002862	negative regulation of inflammatory response to antigenic stimulus	1/333	10/4062	0.575288	1	0.977249	PLCG1	1
black	GO:0003281	ventricular septum development	1/333	10/4062	0.575288	1	0.977249	TRIP11	1
black	GO:0006167	AMP biosynthetic process	1/333	10/4062	0.575288	1	0.977249	ADSS2	1
black	GO:0006555	methionine metabolic process	1/333	10/4062	0.575288	1	0.977249	ENOPH1	1
black	GO:0007632	visual behavior	1/333	10/4062	0.575288	1	0.977249	IFT20	1
black	GO:0008542	visual learning	1/333	10/4062	0.575288	1	0.977249	IFT20	1
black	GO:0009135	purine nucleoside diphosphate metabolic process	1/333	10/4062	0.575288	1	0.977249	MPP1	1
black	GO:0009179	purine ribonucleoside diphosphate metabolic process	1/333	10/4062	0.575288	1	0.977249	MPP1	1
black	GO:0010453	regulation of cell fate commitment	1/333	10/4062	0.575288	1	0.977249	ESRP1	1
black	GO:0010640	regulation of platelet-derived growth factor receptor signaling pathway	1/333	10/4062	0.575288	1	0.977249	IFT20	1
black	GO:0015695	organic cation transport	1/333	10/4062	0.575288	1	0.977249	ADRA2A	1
black	GO:0019748	secondary metabolic process	1/333	10/4062	0.575288	1	0.977249	CBR4	1
black	GO:0021591	ventricular system development	1/333	10/4062	0.575288	1	0.977249	UCHL5	1
black	GO:0021696	cerebellar cortex morphogenesis	1/333	10/4062	0.575288	1	0.977249	SPTBN2	1
black	GO:0021955	central nervous system neuron axonogenesis	1/333	10/4062	0.575288	1	0.977249	FBXO45	1
black	GO:0030326	embryonic limb morphogenesis	1/333	10/4062	0.575288	1	0.977249	BPNT2	1
black	GO:0031018	endocrine pancreas development	1/333	10/4062	0.575288	1	0.977249	RHEB	1
black	GO:0032878	regulation of establishment or maintenance of cell polarity	1/333	10/4062	0.575288	1	0.977249	SHTN1	1
black	GO:0034427	nuclear-transcribed mRNA catabolic process, exonucleolytic, 3'-5'	1/333	10/4062	0.575288	1	0.977249	SKIC3	1
black	GO:0034643	establishment of mitochondrion localization, microtubule-mediated	1/333	10/4062	0.575288	1	0.977249	LRPPRC	1
black	GO:0035113	embryonic appendage morphogenesis	1/333	10/4062	0.575288	1	0.977249	BPNT2	1
black	GO:0035278	miRNA-mediated gene silencing by inhibition of translation	1/333	10/4062	0.575288	1	0.977249	EIF4G1	1
black	GO:0042119	neutrophil activation	1/333	10/4062	0.575288	1	0.977249	VAMP7	1
black	GO:0042659	regulation of cell fate specification	1/333	10/4062	0.575288	1	0.977249	ESRP1	1
black	GO:0042790	nucleolar large rRNA transcription by RNA polymerase I	1/333	10/4062	0.575288	1	0.977249	MTOR	1
black	GO:0043247	telomere maintenance in response to DNA damage	1/333	10/4062	0.575288	1	0.977249	UCHL5	1
black	GO:0043300	regulation of leukocyte degranulation	1/333	10/4062	0.575288	1	0.977249	VAMP7	1
black	GO:0043303	mast cell degranulation	1/333	10/4062	0.575288	1	0.977249	VAMP7	1
black	GO:0043367	CD4-positive, alpha-beta T cell differentiation	1/333	10/4062	0.575288	1	0.977249	MTOR	1
black	GO:0043516	regulation of DNA damage response, signal transduction by p53 class mediator	1/333	10/4062	0.575288	1	0.977249	ZMPSTE24	1
black	GO:0045604	regulation of epidermal cell differentiation	1/333	10/4062	0.575288	1	0.977249	ESRP1	1
black	GO:0045907	positive regulation of vasoconstriction	1/333	10/4062	0.575288	1	0.977249	FAAH	1
black	GO:0045933	positive regulation of muscle contraction	1/333	10/4062	0.575288	1	0.977249	ATP1A1	1
black	GO:0046500	S-adenosylmethionine metabolic process	1/333	10/4062	0.575288	1	0.977249	ENOPH1	1
black	GO:0046637	regulation of alpha-beta T cell differentiation	1/333	10/4062	0.575288	1	0.977249	AP3B1	1
black	GO:0046677	response to antibiotic	1/333	10/4062	0.575288	1	0.977249	GFER	1
black	GO:0047497	mitochondrion transport along microtubule	1/333	10/4062	0.575288	1	0.977249	LRPPRC	1
black	GO:0048011	neurotrophin TRK receptor signaling pathway	1/333	10/4062	0.575288	1	0.977249	NDN	1
black	GO:0048663	neuron fate commitment	1/333	10/4062	0.575288	1	0.977249	ESRP1	1
black	GO:0050433	regulation of catecholamine secretion	1/333	10/4062	0.575288	1	0.977249	ADRA2A	1
black	GO:0051306	mitotic sister chromatid separation	1/333	10/4062	0.575288	1	0.977249	CDC23	1
black	GO:0051865	protein autoubiquitination	1/333	10/4062	0.575288	1	0.977249	LRSAM1	1
black	GO:0060218	hematopoietic stem cell differentiation	1/333	10/4062	0.575288	1	0.977249	HSPA9	1
black	GO:0060966	regulation of gene silencing by regulatory ncRNA	1/333	10/4062	0.575288	1	0.977249	ZMPSTE24	1
black	GO:0061035	regulation of cartilage development	1/333	10/4062	0.575288	1	0.977249	TAPT1	1
black	GO:0071392	cellular response to estradiol stimulus	1/333	10/4062	0.575288	1	0.977249	BCL2L2	1
black	GO:0072376	protein activation cascade	1/333	10/4062	0.575288	1	0.977249	KLKB1	1
black	GO:0090075	relaxation of muscle	1/333	10/4062	0.575288	1	0.977249	ATP1A1	1
black	GO:0090201	negative regulation of release of cytochrome c from mitochondria	1/333	10/4062	0.575288	1	0.977249	BCL2L2	1
black	GO:0097320	plasma membrane tubulation	1/333	10/4062	0.575288	1	0.977249	ASAP1	1
black	GO:0098780	response to mitochondrial depolarisation	1/333	10/4062	0.575288	1	0.977249	SQSTM1	1
black	GO:0099590	neurotransmitter receptor internalization	1/333	10/4062	0.575288	1	0.977249	RALA	1
black	GO:1901798	positive regulation of signal transduction by p53 class mediator	1/333	10/4062	0.575288	1	0.977249	CDK5RAP3	1
black	GO:1902116	negative regulation of organelle assembly	1/333	10/4062	0.575288	1	0.977249	SEC22B	1
black	GO:1902235	regulation of endoplasmic reticulum stress-induced intrinsic apoptotic signaling pathway	1/333	10/4062	0.575288	1	0.977249	HYOU1	1
black	GO:1902622	regulation of neutrophil migration	1/333	10/4062	0.575288	1	0.977249	MPP1	1
black	GO:1903715	regulation of aerobic respiration	1/333	10/4062	0.575288	1	0.977249	VCP	1
black	GO:1903725	regulation of phospholipid metabolic process	1/333	10/4062	0.575288	1	0.977249	ACSL3	1
black	GO:1903749	positive regulation of establishment of protein localization to mitochondrion	1/333	10/4062	0.575288	1	0.977249	NMT1	1
black	GO:2001224	positive regulation of neuron migration	1/333	10/4062	0.575288	1	0.977249	SHTN1	1
black	GO:0007276	gamete generation	11/333	137/4062	0.575993	1	0.977249	AP3B1/SELENOF/PARN/MTOR/GALNT3/IFT20/BCL2L2/NDN/GORASP2/TUBA8/FNDC3A	11
black	GO:0032386	regulation of intracellular transport	11/333	137/4062	0.575993	1	0.977249	NMT1/LMAN1/OS9/GCC2/TM9SF4/YIPF5/ERLEC1/DERL2/STX18/ERGIC3/SAR1B	11
black	GO:0043009	chordate embryonic development	11/333	137/4062	0.575993	1	0.977249	SEC24D/RALA/PLCG1/CPT2/MGAT1/NMT1/SEC24C/MAN2A1/TAPT1/HM13/SBDS	11
black	GO:0001909	leukocyte mediated cytotoxicity	3/333	36/4062	0.576006	1	0.977249	EBAG9/VAMP7/GFER	3
black	GO:0006575	cellular modified amino acid metabolic process	3/333	36/4062	0.576006	1	0.977249	CPT2/ALDH4A1/TMLHE	3
black	GO:0009064	glutamine family amino acid metabolic process	3/333	36/4062	0.576006	1	0.977249	ALDH4A1/ALDH18A1/PYCR3	3
black	GO:0048515	spermatid differentiation	3/333	36/4062	0.576006	1	0.977249	SELENOF/TUBA8/FNDC3A	3
black	GO:1901800	positive regulation of proteasomal protein catabolic process	3/333	36/4062	0.576006	1	0.977249	PSMC2/VCP/PSMC1	3
black	GO:1903305	regulation of regulated secretory pathway	3/333	36/4062	0.576006	1	0.977249	ADRA2A/FBXO45/VAMP7	3
black	GO:0062012	regulation of small molecule metabolic process	7/333	87/4062	0.578645	1	0.977249	ACACB/ZMPSTE24/MLYCD/MTOR/VCP/UBR4/CLYBL	7
black	GO:0061014	positive regulation of mRNA catabolic process	4/333	49/4062	0.579487	1	0.977249	PARN/PABPC1/PNPT1/DIS3	4
black	GO:0061157	mRNA destabilization	4/333	49/4062	0.579487	1	0.977249	PARN/PABPC1/PNPT1/DIS3	4
black	GO:0010243	response to organonitrogen compound	28/333	349/4062	0.58084	1	0.977249	PIK3C2A/MAN1A2/USO1/BCKDHB/CANX/ADSS2/HADHA/MTOR/VCP/GFER/OS9/MIA3/DNAJC10/PNPT1/HM13/BCL2L2/CCDC47/UPRT/FAF2/ERLEC1/MGST2/UBXN6/DERL2/GOLPH3/SDF2L1/MAN1C1/FAM8A1/SEL1L	28
black	GO:0042326	negative regulation of phosphorylation	8/333	100/4062	0.583292	1	0.977249	IPO7/PRDX3/EIF4G1/DNAJC3/NNT/PPP2R5A/DNAJC10/CDK5RAP3	8
black	GO:0007600	sensory perception	6/333	75/4062	0.587211	1	0.977249	PPIP5K2/ADRA2A/IAPP/SCARB2/MYH14/NDN	6
black	GO:0014074	response to purine-containing compound	3/333	37/4062	0.595034	1	0.977249	BCKDHB/ADSS2/PNPT1	3
black	GO:0015748	organophosphate ester transport	3/333	37/4062	0.595034	1	0.977249	SLC33A1/SCARB2/SLC35B2	3
black	GO:0038127	ERBB signaling pathway	3/333	37/4062	0.595034	1	0.977249	PIK3C2A/RALA/PLCG1	3
black	GO:0055088	lipid homeostasis	3/333	37/4062	0.595034	1	0.977249	SURF4/ADCK1/SAR1B	3
black	GO:0010721	negative regulation of cell development	4/333	50/4062	0.595856	1	0.977249	SLIT1/IAPP/HSPA9/DNAJB11	4
black	GO:0031123	RNA 3'-end processing	4/333	50/4062	0.595856	1	0.977249	PARN/PABPC1/PNPT1/MTPAP	4
black	GO:0050779	RNA destabilization	4/333	50/4062	0.595856	1	0.977249	PARN/PABPC1/PNPT1/DIS3	4
black	GO:1903522	regulation of blood circulation	4/333	50/4062	0.595856	1	0.977249	FAAH/ZMPSTE24/ATP1A1/ADRA2A	4
black	GO:0016126	sterol biosynthetic process	2/333	24/4062	0.597265	1	0.977249	SC5D/EBP	2
black	GO:0030593	neutrophil chemotaxis	2/333	24/4062	0.597265	1	0.977249	MPP1/GBF1	2
black	GO:0031638	zymogen activation	2/333	24/4062	0.597265	1	0.977249	KLKB1/TBC1D10A	2
black	GO:0098656	monoatomic anion transmembrane transport	2/333	24/4062	0.597265	1	0.977249	SLC1A4/ANO10	2
black	GO:0140013	meiotic nuclear division	2/333	24/4062	0.597265	1	0.977249	GOLGA2/PSMD13	2
black	GO:0051962	positive regulation of nervous system development	5/333	63/4062	0.59789	1	0.977249	SHTN1/MTOR/GOLGA4/RHEB/MAN2A1	5
black	GO:0006650	glycerophospholipid metabolic process	6/333	76/4062	0.60048	1	0.977249	PIK3C2A/ACSL3/PLCG1/HADHA/BPNT2/SMPD4	6
black	GO:0042176	regulation of protein catabolic process	10/333	127/4062	0.602247	1	0.977249	PSMD3/SEC22B/ADRA2A/PSMC2/VCP/PSMC1/STX5/SGSM3/CDK5RAP3/UCHL5	10
black	GO:0009792	embryo development ending in birth or egg hatching	11/333	140/4062	0.60579	1	0.977249	SEC24D/RALA/PLCG1/CPT2/MGAT1/NMT1/SEC24C/MAN2A1/TAPT1/HM13/SBDS	11
black	GO:0000272	polysaccharide catabolic process	1/333	11/4062	0.610192	1	0.977249	AGL	1
black	GO:0002279	mast cell activation involved in immune response	1/333	11/4062	0.610192	1	0.977249	VAMP7	1
black	GO:0002448	mast cell mediated immunity	1/333	11/4062	0.610192	1	0.977249	VAMP7	1
black	GO:0005980	glycogen catabolic process	1/333	11/4062	0.610192	1	0.977249	AGL	1
black	GO:0006270	DNA replication initiation	1/333	11/4062	0.610192	1	0.977249	MCM6	1
black	GO:0006620	post-translational protein targeting to endoplasmic reticulum membrane	1/333	11/4062	0.610192	1	0.977249	SEC62	1
black	GO:0006691	leukotriene metabolic process	1/333	11/4062	0.610192	1	0.977249	MGST2	1
black	GO:0006699	bile acid biosynthetic process	1/333	11/4062	0.610192	1	0.977249	SLC27A2	1
black	GO:0006984	ER-nucleus signaling pathway	1/333	11/4062	0.610192	1	0.977249	CCDC47	1
black	GO:0007127	meiosis I	1/333	11/4062	0.610192	1	0.977249	PSMD13	1
black	GO:0009247	glycolipid biosynthetic process	1/333	11/4062	0.610192	1	0.977249	TM9SF2	1
black	GO:0009251	glucan catabolic process	1/333	11/4062	0.610192	1	0.977249	AGL	1
black	GO:0010799	regulation of peptidyl-threonine phosphorylation	1/333	11/4062	0.610192	1	0.977249	EIF4G1	1
black	GO:0010984	regulation of lipoprotein particle clearance	1/333	11/4062	0.610192	1	0.977249	CNPY2	1
black	GO:0016075	rRNA catabolic process	1/333	11/4062	0.610192	1	0.977249	DIS3	1
black	GO:0016137	glycoside metabolic process	1/333	11/4062	0.610192	1	0.977249	CBR4	1
black	GO:0030851	granulocyte differentiation	1/333	11/4062	0.610192	1	0.977249	AP3B1	1
black	GO:0031294	lymphocyte costimulation	1/333	11/4062	0.610192	1	0.977249	MTOR	1
black	GO:0031295	T cell costimulation	1/333	11/4062	0.610192	1	0.977249	MTOR	1
black	GO:0032528	microvillus organization	1/333	11/4062	0.610192	1	0.977249	STK26	1
black	GO:0042181	ketone biosynthetic process	1/333	11/4062	0.610192	1	0.977249	NDUFA9	1
black	GO:0044743	protein transmembrane import into intracellular organelle	1/333	11/4062	0.610192	1	0.977249	GRPEL1	1
black	GO:0045056	transcytosis	1/333	11/4062	0.610192	1	0.977249	USO1	1
black	GO:0045124	regulation of bone resorption	1/333	11/4062	0.610192	1	0.977249	IAPP	1
black	GO:0046475	glycerophospholipid catabolic process	1/333	11/4062	0.610192	1	0.977249	SMPD4	1
black	GO:0048706	embryonic skeletal system development	1/333	11/4062	0.610192	1	0.977249	TAPT1	1
black	GO:0050795	regulation of behavior	1/333	11/4062	0.610192	1	0.977249	MTOR	1
black	GO:0050922	negative regulation of chemotaxis	1/333	11/4062	0.610192	1	0.977249	SLIT1	1
black	GO:0070509	calcium ion import	1/333	11/4062	0.610192	1	0.977249	MCUR1	1
black	GO:0071480	cellular response to gamma radiation	1/333	11/4062	0.610192	1	0.977249	ZMPSTE24	1
black	GO:0090311	regulation of protein deacetylation	1/333	11/4062	0.610192	1	0.977249	NDN	1
black	GO:0099172	presynapse organization	1/333	11/4062	0.610192	1	0.977249	EIF4G1	1
black	GO:1900087	positive regulation of G1/S transition of mitotic cell cycle	1/333	11/4062	0.610192	1	0.977249	EIF4G1	1
black	GO:1900101	regulation of endoplasmic reticulum unfolded protein response	1/333	11/4062	0.610192	1	0.977249	FICD	1
black	GO:1901532	regulation of hematopoietic progenitor cell differentiation	1/333	11/4062	0.610192	1	0.977249	HSPA9	1
black	GO:1903214	regulation of protein targeting to mitochondrion	1/333	11/4062	0.610192	1	0.977249	LMAN1	1
black	GO:1904645	response to amyloid-beta	1/333	11/4062	0.610192	1	0.977249	BCL2L2	1
black	GO:1904646	cellular response to amyloid-beta	1/333	11/4062	0.610192	1	0.977249	BCL2L2	1
black	GO:1905907	negative regulation of amyloid fibril formation	1/333	11/4062	0.610192	1	0.977249	IAPP	1
black	GO:2000767	positive regulation of cytoplasmic translation	1/333	11/4062	0.610192	1	0.977249	PABPC1	1
black	GO:2000786	positive regulation of autophagosome assembly	1/333	11/4062	0.610192	1	0.977249	LRSAM1	1
black	GO:0030010	establishment of cell polarity	4/333	51/4062	0.611842	1	0.977249	SHTN1/IFT20/GBF1/GOLPH3	4
black	GO:0007281	germ cell development	5/333	64/4062	0.612181	1	0.977249	SELENOF/MTOR/NDN/TUBA8/FNDC3A	5
black	GO:0036294	cellular response to decreased oxygen levels	3/333	38/4062	0.613501	1	0.977249	MTOR/FAM162A/HYOU1	3
black	GO:0050770	regulation of axonogenesis	3/333	38/4062	0.613501	1	0.977249	SHTN1/SLIT1/GOLGA4	3
black	GO:2001056	positive regulation of cysteine-type endopeptidase activity	3/333	38/4062	0.613501	1	0.977249	VCP/FAM162A/TBC1D10A	3
black	GO:0031329	regulation of cellular catabolic process	19/333	242/4062	0.616541	1	0.977249	NBAS/PIK3C2A/ACACB/SEC22B/ZMPSTE24/PARN/MLYCD/ADRA2A/PABPC1/MTOR/LRPPRC/EIF4G1/GOLGA2/NNT/SQSTM1/RHEB/LRSAM1/PNPT1/DIS3	19
black	GO:0016579	protein deubiquitination	2/333	25/4062	0.619887	1	0.977249	VCP/UCHL5	2
black	GO:0017156	calcium-ion regulated exocytosis	2/333	25/4062	0.619887	1	0.977249	ADRA2A/VAMP7	2
black	GO:0030901	midbrain development	2/333	25/4062	0.619887	1	0.977249	SEC16A/UCHL5	2
black	GO:0034605	cellular response to heat	2/333	25/4062	0.619887	1	0.977249	MTOR/VCP	2
black	GO:0043535	regulation of blood vessel endothelial cell migration	2/333	25/4062	0.619887	1	0.977249	PIK3C2A/PLCG1	2
black	GO:0046847	filopodium assembly	2/333	25/4062	0.619887	1	0.977249	RALA/GAP43	2
black	GO:0031667	response to nutrient levels	10/333	129/4062	0.622518	1	0.977249	ACACB/BCKDHB/AGL/MTOR/SEC13/EIF4G1/NNT/RHEB/WDR59/STK26	10
black	GO:0060271	cilium assembly	5/333	65/4062	0.626174	1	0.977249	TAPT1/IFT20/GBF1/WDR11/ASAP1	5
black	GO:0120032	regulation of plasma membrane bounded cell projection assembly	5/333	65/4062	0.626174	1	0.977249	RALA/GAP43/MTOR/TAPT1/IFT20	5
black	GO:0001764	neuron migration	4/333	52/4062	0.627435	1	0.977249	SHTN1/FBXO45/NRCAM/NDN	4
black	GO:0050714	positive regulation of protein secretion	4/333	52/4062	0.627435	1	0.977249	PSMD9/TMED10/GOLPH3L/GOLPH3	4
black	GO:1903076	regulation of protein localization to plasma membrane	4/333	52/4062	0.627435	1	0.977249	ACSL3/SQSTM1/PPP2R5A/VTI1B	4
black	GO:0006941	striated muscle contraction	3/333	39/4062	0.631394	1	0.977249	ATP1A1/MTOR/MYH14	3
black	GO:0048738	cardiac muscle tissue development	3/333	39/4062	0.631394	1	0.977249	ZMPSTE24/MTOR/IFT20	3
black	GO:0097581	lamellipodium organization	3/333	39/4062	0.631394	1	0.977249	MTOR/ARFIP2/GOLPH3	3
black	GO:1990845	adaptive thermogenesis	3/333	39/4062	0.631394	1	0.977249	CPT2/RHEB/ACOT13	3
black	GO:1903829	positive regulation of protein localization	14/333	181/4062	0.632977	1	0.977249	PSMD9/IPO7/ACSL3/EPB41/NMT1/TMED10/EIF4G1/SQSTM1/TM9SF4/CDK5RAP3/GOLPH3L/GOLPH3/ERGIC3/SAR1B	14
black	GO:0060491	regulation of cell projection assembly	5/333	66/4062	0.639862	1	0.977249	RALA/GAP43/MTOR/TAPT1/IFT20	5
black	GO:0060560	developmental growth involved in morphogenesis	5/333	66/4062	0.639862	1	0.977249	SHTN1/SLIT1/GOLGA4/NRCAM/NDN	5
black	GO:0072593	reactive oxygen species metabolic process	5/333	66/4062	0.639862	1	0.977249	NDUFS1/PRDX3/TRAP1/NNT/GBF1	5
black	GO:0009894	regulation of catabolic process	29/333	371/4062	0.640707	1	0.977249	NBAS/PIK3C2A/ACACB/PSMD3/SEC22B/ZMPSTE24/PARN/MLYCD/ADRA2A/PABPC1/PSMC2/MTOR/LRPPRC/VCP/PSMC1/EIF4G1/GOLGA2/STX5/NNT/SQSTM1/SCARB2/RHEB/LRSAM1/PNPT1/SGSM3/CDK5RAP3/TMEM168/DIS3/UCHL5	29
black	GO:0051222	positive regulation of protein transport	9/333	118/4062	0.640801	1	0.977249	PSMD9/ACSL3/NMT1/TMED10/TM9SF4/GOLPH3L/GOLPH3/ERGIC3/SAR1B	9
black	GO:0003205	cardiac chamber development	2/333	26/4062	0.64152	1	0.977249	ZMPSTE24/TRIP11	2
black	GO:0006672	ceramide metabolic process	2/333	26/4062	0.64152	1	0.977249	TM9SF2/SMPD4	2
black	GO:0006766	vitamin metabolic process	2/333	26/4062	0.64152	1	0.977249	MMAA/CLYBL	2
black	GO:0006805	xenobiotic metabolic process	2/333	26/4062	0.64152	1	0.977249	ACAA1/BPHL	2
black	GO:0030856	regulation of epithelial cell differentiation	2/333	26/4062	0.64152	1	0.977249	IPO7/ESRP1	2
black	GO:0046631	alpha-beta T cell activation	2/333	26/4062	0.64152	1	0.977249	AP3B1/MTOR	2
black	GO:0050688	regulation of defense response to virus	2/333	26/4062	0.64152	1	0.977249	ZMPSTE24/ELMOD2	2
black	GO:0071901	negative regulation of protein serine/threonine kinase activity	2/333	26/4062	0.64152	1	0.977249	IPO7/CDK5RAP3	2
black	GO:1903036	positive regulation of response to wounding	2/333	26/4062	0.64152	1	0.977249	ADRA2A/MTOR	2
black	GO:0001736	establishment of planar polarity	1/333	12/4062	0.642235	1	0.977249	IFT20	1
black	GO:0002686	negative regulation of leukocyte migration	1/333	12/4062	0.642235	1	0.977249	MIA3	1
black	GO:0002707	negative regulation of lymphocyte mediated immunity	1/333	12/4062	0.642235	1	0.977249	GFER	1
black	GO:0002715	regulation of natural killer cell mediated immunity	1/333	12/4062	0.642235	1	0.977249	GFER	1
black	GO:0006353	DNA-templated transcription termination	1/333	12/4062	0.642235	1	0.977249	ZMPSTE24	1
black	GO:0006940	regulation of smooth muscle contraction	1/333	12/4062	0.642235	1	0.977249	ADRA2A	1
black	GO:0007164	establishment of tissue polarity	1/333	12/4062	0.642235	1	0.977249	IFT20	1
black	GO:0010737	protein kinase A signaling	1/333	12/4062	0.642235	1	0.977249	IAPP	1
black	GO:0010883	regulation of lipid storage	1/333	12/4062	0.642235	1	0.977249	ACACB	1
black	GO:0010972	negative regulation of G2/M transition of mitotic cell cycle	1/333	12/4062	0.642235	1	0.977249	CDK5RAP3	1
black	GO:0017158	regulation of calcium ion-dependent exocytosis	1/333	12/4062	0.642235	1	0.977249	ADRA2A	1
black	GO:0021799	cerebral cortex radially oriented cell migration	1/333	12/4062	0.642235	1	0.977249	FBXO45	1
black	GO:0030101	natural killer cell activation	1/333	12/4062	0.642235	1	0.977249	VAMP7	1
black	GO:0030500	regulation of bone mineralization	1/333	12/4062	0.642235	1	0.977249	ZMPSTE24	1
black	GO:0031639	plasminogen activation	1/333	12/4062	0.642235	1	0.977249	KLKB1	1
black	GO:0032469	endoplasmic reticulum calcium ion homeostasis	1/333	12/4062	0.642235	1	0.977249	CCDC47	1
black	GO:0032732	positive regulation of interleukin-1 production	1/333	12/4062	0.642235	1	0.977249	TMED10	1
black	GO:0034389	lipid droplet organization	1/333	12/4062	0.642235	1	0.977249	FAF2	1
black	GO:0034453	microtubule anchoring	1/333	12/4062	0.642235	1	0.977249	GCC2	1
black	GO:0035510	DNA dealkylation	1/333	12/4062	0.642235	1	0.977249	ASCC3	1
black	GO:0042269	regulation of natural killer cell mediated cytotoxicity	1/333	12/4062	0.642235	1	0.977249	GFER	1
black	GO:0043550	regulation of lipid kinase activity	1/333	12/4062	0.642235	1	0.977249	PPP2R5A	1
black	GO:0044058	regulation of digestive system process	1/333	12/4062	0.642235	1	0.977249	EPB41	1
black	GO:0045132	meiotic chromosome segregation	1/333	12/4062	0.642235	1	0.977249	GOLGA2	1
black	GO:0045646	regulation of erythrocyte differentiation	1/333	12/4062	0.642235	1	0.977249	HSPA9	1
black	GO:0045682	regulation of epidermis development	1/333	12/4062	0.642235	1	0.977249	ESRP1	1
black	GO:0046330	positive regulation of JNK cascade	1/333	12/4062	0.642235	1	0.977249	MINK1	1
black	GO:0048538	thymus development	1/333	12/4062	0.642235	1	0.977249	ZMPSTE24	1
black	GO:0051491	positive regulation of filopodium assembly	1/333	12/4062	0.642235	1	0.977249	RALA	1
black	GO:0051602	response to electrical stimulus	1/333	12/4062	0.642235	1	0.977249	ADSS2	1
black	GO:0051642	centrosome localization	1/333	12/4062	0.642235	1	0.977249	IFT20	1
black	GO:0051654	establishment of mitochondrion localization	1/333	12/4062	0.642235	1	0.977249	LRPPRC	1
black	GO:0061842	microtubule organizing center localization	1/333	12/4062	0.642235	1	0.977249	IFT20	1
black	GO:0061982	meiosis I cell cycle process	1/333	12/4062	0.642235	1	0.977249	PSMD13	1
black	GO:0070296	sarcoplasmic reticulum calcium ion transport	1/333	12/4062	0.642235	1	0.977249	ZMPSTE24	1
black	GO:1900151	regulation of nuclear-transcribed mRNA catabolic process, deadenylation-dependent decay	1/333	12/4062	0.642235	1	0.977249	PABPC1	1
black	GO:1901028	regulation of mitochondrial outer membrane permeabilization involved in apoptotic signaling pathway	1/333	12/4062	0.642235	1	0.977249	NMT1	1
black	GO:1901142	insulin metabolic process	1/333	12/4062	0.642235	1	0.977249	YIPF5	1
black	GO:1901889	negative regulation of cell junction assembly	1/333	12/4062	0.642235	1	0.977249	SLIT1	1
black	GO:1903077	negative regulation of protein localization to plasma membrane	1/333	12/4062	0.642235	1	0.977249	PPP2R5A	1
black	GO:1903426	regulation of reactive oxygen species biosynthetic process	1/333	12/4062	0.642235	1	0.977249	TRAP1	1
black	GO:1903670	regulation of sprouting angiogenesis	1/333	12/4062	0.642235	1	0.977249	SYNJ2BP	1
black	GO:1905818	regulation of chromosome separation	1/333	12/4062	0.642235	1	0.977249	CDC23	1
black	GO:1905906	regulation of amyloid fibril formation	1/333	12/4062	0.642235	1	0.977249	IAPP	1
black	GO:2000628	regulation of miRNA metabolic process	1/333	12/4062	0.642235	1	0.977249	PNPT1	1
black	GO:0046578	regulation of Ras protein signal transduction	4/333	53/4062	0.642624	1	0.977249	SQSTM1/GBF1/SGSM3/ARFGEF2	4
black	GO:0006275	regulation of DNA replication	3/333	40/4062	0.648708	1	0.977249	ZMPSTE24/MCM6/UCHL5	3
black	GO:0019722	calcium-mediated signaling	3/333	40/4062	0.648708	1	0.977249	ZMPSTE24/PLCG1/MTOR	3
black	GO:0046785	microtubule polymerization	3/333	40/4062	0.648708	1	0.977249	CLIP1/GOLGA2/TBCD	3
black	GO:0050905	neuromuscular process	3/333	40/4062	0.648708	1	0.977249	ZMPSTE24/MTOR/MYH14	3
black	GO:0051592	response to calcium ion	3/333	40/4062	0.648708	1	0.977249	SEC31A/ALG2/SLC25A13	3
black	GO:0120254	olefinic compound metabolic process	3/333	40/4062	0.648708	1	0.977249	FAAH/ACAA1/DHRS7	3
black	GO:0140056	organelle localization by membrane tethering	3/333	40/4062	0.648708	1	0.977249	USO1/STX5/VTI1B	3
black	GO:0060341	regulation of cellular localization	28/333	360/4062	0.65001	1	0.977249	PSMD9/IPO7/ACSL3/ADRA2A/EPB41/NMT1/MTOR/LMAN1/TMED10/RAB9A/VCP/EIF4G1/OS9/SQSTM1/PPP2R5A/GCC2/GBF1/TM9SF4/YIPF5/ERLEC1/CDK5RAP3/DERL2/GOLPH3L/GOLPH3/STX18/VTI1B/ERGIC3/SAR1B	28
black	GO:0007283	spermatogenesis	8/333	106/4062	0.650394	1	0.977249	AP3B1/SELENOF/GALNT3/IFT20/BCL2L2/GORASP2/TUBA8/FNDC3A	8
black	GO:0048232	male gamete generation	8/333	106/4062	0.650394	1	0.977249	AP3B1/SELENOF/GALNT3/IFT20/BCL2L2/GORASP2/TUBA8/FNDC3A	8
black	GO:0006887	exocytosis	10/333	132/4062	0.651913	1	0.977249	PIK3C2A/ADRA2A/FBXO45/RALA/TMED10/RAB9A/VAMP7/MIA3/VTI1B/ARFGEF2	10
black	GO:0043043	peptide biosynthetic process	31/333	398/4062	0.652128	1	0.977249	PARN/PABPC1/MTOR/LRPPRC/MTIF2/HARS2/MRPS22/MRPS10/MRPS5/MRPS15/MRPS9/EIF4G1/TRAP1/DNAJC3/EIF4A2/SKIC3/DARS2/DHX29/ASCC3/GADD45GIP1/PNPT1/MGST2/TARS2/MRPL13/PDF/FARSB/IARS2/FARSA/DIS3/YARS2/MRPS16	31
black	GO:0045727	positive regulation of translation	5/333	67/4062	0.653236	1	0.977249	PABPC1/MTOR/EIF4G1/DNAJC3/DHX29	5
black	GO:0006412	translation	30/333	386/4062	0.65529	1	0.977249	PARN/PABPC1/MTOR/LRPPRC/MTIF2/HARS2/MRPS22/MRPS10/MRPS5/MRPS15/MRPS9/EIF4G1/TRAP1/DNAJC3/EIF4A2/SKIC3/DARS2/DHX29/ASCC3/GADD45GIP1/PNPT1/TARS2/MRPL13/PDF/FARSB/IARS2/FARSA/DIS3/YARS2/MRPS16	30
black	GO:0061077	chaperone-mediated protein folding	4/333	54/4062	0.657403	1	0.977249	GAK/HSPA9/TRAP1/SDF2L1	4
black	GO:0070201	regulation of establishment of protein localization	15/333	197/4062	0.659634	1	0.977249	PSMD9/ACSL3/ADRA2A/NMT1/LMAN1/TMED10/OS9/GCC2/TM9SF4/ERLEC1/DERL2/GOLPH3L/GOLPH3/ERGIC3/SAR1B	15
black	GO:0001558	regulation of cell growth	9/333	120/4062	0.660959	1	0.977249	SHTN1/EBAG9/SLIT1/MTOR/EIF4G1/GOLGA4/NRCAM/DERL2/ATAD3A	9
black	GO:0050767	regulation of neurogenesis	7/333	94/4062	0.661609	1	0.977249	SHTN1/SLIT1/MTOR/GOLGA4/RHEB/MAN2A1/DNAJB11	7
black	GO:0001936	regulation of endothelial cell proliferation	2/333	27/4062	0.662173	1	0.977249	PLCG1/SYNJ2BP	2
black	GO:0007188	adenylate cyclase-modulating G protein-coupled receptor signaling pathway	2/333	27/4062	0.662173	1	0.977249	ADRA2A/IAPP	2
black	GO:0009167	purine ribonucleoside monophosphate metabolic process	2/333	27/4062	0.662173	1	0.977249	ADSS2/MPP1	2
black	GO:0030879	mammary gland development	2/333	27/4062	0.662173	1	0.977249	MTX1/UPRT	2
black	GO:0031124	mRNA 3'-end processing	2/333	27/4062	0.662173	1	0.977249	PABPC1/MTPAP	2
black	GO:0035265	organ growth	2/333	27/4062	0.662173	1	0.977249	ACACB/ZMPSTE24	2
black	GO:0061337	cardiac conduction	2/333	27/4062	0.662173	1	0.977249	ZMPSTE24/ATP1A1	2
black	GO:0070252	actin-mediated cell contraction	2/333	27/4062	0.662173	1	0.977249	SHTN1/ATP1A1	2
black	GO:0097006	regulation of plasma lipoprotein particle levels	2/333	27/4062	0.662173	1	0.977249	ACSL3/CNPY2	2
black	GO:1903078	positive regulation of protein localization to plasma membrane	2/333	27/4062	0.662173	1	0.977249	ACSL3/SQSTM1	2
black	GO:0006006	glucose metabolic process	6/333	81/4062	0.663218	1	0.977249	ACACB/ZMPSTE24/MLYCD/PDHA1/SLC25A10/SLC25A13	6
black	GO:0043087	regulation of GTPase activity	6/333	81/4062	0.663218	1	0.977249	MMUT/TBC1D15/SGSM3/FICD/TBC1D10A/CCPG1	6
black	GO:0040007	growth	18/333	236/4062	0.665313	1	0.977249	SHTN1/EBAG9/ACACB/SPTBN2/SLIT1/ZMPSTE24/GAP43/MTOR/EIF4G1/GOLGA4/PNPT1/NRCAM/NDN/WDR11/DERL2/ATAD3A/SBDS/AFG3L2	18
black	GO:0007272	ensheathment of neurons	3/333	41/4062	0.665438	1	0.977249	MTOR/MAL2/AFG3L2	3
black	GO:0008366	axon ensheathment	3/333	41/4062	0.665438	1	0.977249	MTOR/MAL2/AFG3L2	3
black	GO:0035303	regulation of dephosphorylation	3/333	41/4062	0.665438	1	0.977249	MTOR/PPP2R5A/CDK5RAP3	3
black	GO:0042552	myelination	3/333	41/4062	0.665438	1	0.977249	MTOR/MAL2/AFG3L2	3
black	GO:0045165	cell fate commitment	3/333	41/4062	0.665438	1	0.977249	GAP43/MTOR/ESRP1	3
black	GO:0045637	regulation of myeloid cell differentiation	3/333	41/4062	0.665438	1	0.977249	IAPP/HSPA9/MTOR	3
black	GO:0071695	anatomical structure maturation	3/333	41/4062	0.665438	1	0.977249	ARCN1/EBP/NRCAM	3
black	GO:1903052	positive regulation of proteolysis involved in protein catabolic process	3/333	41/4062	0.665438	1	0.977249	PSMC2/VCP/PSMC1	3
black	GO:1905477	positive regulation of protein localization to membrane	3/333	41/4062	0.665438	1	0.977249	ACSL3/NMT1/SQSTM1	3
black	GO:0044782	cilium organization	5/333	68/4062	0.666292	1	0.977249	TAPT1/IFT20/GBF1/WDR11/ASAP1	5
black	GO:0009991	response to extracellular stimulus	10/333	134/4062	0.67079	1	0.977249	ACACB/BCKDHB/AGL/MTOR/SEC13/EIF4G1/NNT/RHEB/WDR59/STK26	10
black	GO:0001578	microtubule bundle formation	1/333	13/4062	0.671651	1	0.977249	CLIP1	1
black	GO:0002088	lens development in camera-type eye	1/333	13/4062	0.671651	1	0.977249	NECTIN1	1
black	GO:0002224	toll-like receptor signaling pathway	1/333	13/4062	0.671651	1	0.977249	AP3B1	1
black	GO:0002446	neutrophil mediated immunity	1/333	13/4062	0.671651	1	0.977249	VAMP7	1
black	GO:0006098	pentose-phosphate shunt	1/333	13/4062	0.671651	1	0.977249	MTOR	1
black	GO:0006687	glycosphingolipid metabolic process	1/333	13/4062	0.671651	1	0.977249	TM9SF2	1
black	GO:0006911	phagocytosis, engulfment	1/333	13/4062	0.671651	1	0.977249	VAMP7	1
black	GO:0008543	fibroblast growth factor receptor signaling pathway	1/333	13/4062	0.671651	1	0.977249	GALNT3	1
black	GO:0009311	oligosaccharide metabolic process	1/333	13/4062	0.671651	1	0.977249	MGAT2	1
black	GO:0009409	response to cold	1/333	13/4062	0.671651	1	0.977249	DNAJC3	1
black	GO:0010458	exit from mitosis	1/333	13/4062	0.671651	1	0.977249	CDC23	1
black	GO:0010592	positive regulation of lamellipodium assembly	1/333	13/4062	0.671651	1	0.977249	MTOR	1
black	GO:0019369	arachidonic acid metabolic process	1/333	13/4062	0.671651	1	0.977249	FAAH	1
black	GO:0021575	hindbrain morphogenesis	1/333	13/4062	0.671651	1	0.977249	SPTBN2	1
black	GO:0021587	cerebellum morphogenesis	1/333	13/4062	0.671651	1	0.977249	SPTBN2	1
black	GO:0030149	sphingolipid catabolic process	1/333	13/4062	0.671651	1	0.977249	SMPD4	1
black	GO:0031641	regulation of myelination	1/333	13/4062	0.671651	1	0.977249	MTOR	1
black	GO:0033173	calcineurin-NFAT signaling cascade	1/333	13/4062	0.671651	1	0.977249	MTOR	1
black	GO:0034377	plasma lipoprotein particle assembly	1/333	13/4062	0.671651	1	0.977249	ACSL3	1
black	GO:0035456	response to interferon-beta	1/333	13/4062	0.671651	1	0.977249	PNPT1	1
black	GO:0036230	granulocyte activation	1/333	13/4062	0.671651	1	0.977249	VAMP7	1
black	GO:0036260	RNA capping	1/333	13/4062	0.671651	1	0.977249	RNMT	1
black	GO:0042475	odontogenesis of dentin-containing tooth	1/333	13/4062	0.671651	1	0.977249	NECTIN1	1
black	GO:0046040	IMP metabolic process	1/333	13/4062	0.671651	1	0.977249	ADSS2	1
black	GO:0051153	regulation of striated muscle cell differentiation	1/333	13/4062	0.671651	1	0.977249	MTOR	1
black	GO:0060135	maternal process involved in female pregnancy	1/333	13/4062	0.671651	1	0.977249	PRDX3	1
black	GO:0065005	protein-lipid complex assembly	1/333	13/4062	0.671651	1	0.977249	ACSL3	1
black	GO:0070841	inclusion body assembly	1/333	13/4062	0.671651	1	0.977249	VCP	1
black	GO:0070884	regulation of calcineurin-NFAT signaling cascade	1/333	13/4062	0.671651	1	0.977249	MTOR	1
black	GO:0071404	cellular response to low-density lipoprotein particle stimulus	1/333	13/4062	0.671651	1	0.977249	MIA3	1
black	GO:0086002	cardiac muscle cell action potential involved in contraction	1/333	13/4062	0.671651	1	0.977249	ATP1A1	1
black	GO:1900271	regulation of long-term synaptic potentiation	1/333	13/4062	0.671651	1	0.977249	SQSTM1	1
black	GO:1902176	negative regulation of oxidative stress-induced intrinsic apoptotic signaling pathway	1/333	13/4062	0.671651	1	0.977249	TRAP1	1
black	GO:1902750	negative regulation of cell cycle G2/M phase transition	1/333	13/4062	0.671651	1	0.977249	CDK5RAP3	1
black	GO:1903307	positive regulation of regulated secretory pathway	1/333	13/4062	0.671651	1	0.977249	VAMP7	1
black	GO:1904376	negative regulation of protein localization to cell periphery	1/333	13/4062	0.671651	1	0.977249	PPP2R5A	1
black	GO:1990748	cellular detoxification	4/333	55/4062	0.671768	1	0.977249	SELENOF/PRDX3/NNT/MGST2	4
black	GO:0048609	multicellular organismal reproductive process	12/333	160/4062	0.671888	1	0.977249	AP3B1/SELENOF/PARN/PRDX3/MTOR/GALNT3/IFT20/BCL2L2/NDN/GORASP2/TUBA8/FNDC3A	12
black	GO:0006914	autophagy	16/333	212/4062	0.676542	1	0.977249	PIK3C2A/SEC16A/TM9SF1/SEC22B/ZMPSTE24/MTOR/ARFIP2/VCP/EIF4G1/GOLGA2/SQSTM1/RHEB/LRSAM1/IFT20/UBXN6/VTI1B	16
black	GO:0061919	process utilizing autophagic mechanism	16/333	212/4062	0.676542	1	0.977249	PIK3C2A/SEC16A/TM9SF1/SEC22B/ZMPSTE24/MTOR/ARFIP2/VCP/EIF4G1/GOLGA2/SQSTM1/RHEB/LRSAM1/IFT20/UBXN6/VTI1B	16
black	GO:0016051	carbohydrate biosynthetic process	5/333	69/4062	0.679025	1	0.977249	GYS1/AGL/MGAT2/SLC25A10/SLC25A13	5
black	GO:0048588	developmental cell growth	5/333	69/4062	0.679025	1	0.977249	SHTN1/SLIT1/GOLGA4/NRCAM/NDN	5
black	GO:0010506	regulation of autophagy	9/333	122/4062	0.680452	1	0.977249	PIK3C2A/SEC22B/ZMPSTE24/MTOR/EIF4G1/GOLGA2/SQSTM1/RHEB/LRSAM1	9
black	GO:0007586	digestion	3/333	42/4062	0.681583	1	0.977249	ADRA2A/EPB41/COPA	3
black	GO:0019362	pyridine nucleotide metabolic process	3/333	42/4062	0.681583	1	0.977249	MTOR/VCP/NNT	3
black	GO:0046165	alcohol biosynthetic process	3/333	42/4062	0.681583	1	0.977249	PPIP5K2/SC5D/EBP	3
black	GO:0046488	phosphatidylinositol metabolic process	3/333	42/4062	0.681583	1	0.977249	PIK3C2A/PLCG1/BPNT2	3
black	GO:0046496	nicotinamide nucleotide metabolic process	3/333	42/4062	0.681583	1	0.977249	MTOR/VCP/NNT	3
black	GO:0006360	transcription by RNA polymerase I	2/333	28/4062	0.681861	1	0.977249	ZMPSTE24/MTOR	2
black	GO:0009126	purine nucleoside monophosphate metabolic process	2/333	28/4062	0.681861	1	0.977249	ADSS2/MPP1	2
black	GO:0031113	regulation of microtubule polymerization	2/333	28/4062	0.681861	1	0.977249	CLIP1/TBCD	2
black	GO:0048709	oligodendrocyte differentiation	2/333	28/4062	0.681861	1	0.977249	MTOR/RHEB	2
black	GO:0062014	negative regulation of small molecule metabolic process	2/333	28/4062	0.681861	1	0.977249	ACACB/UBR4	2
black	GO:1901989	positive regulation of cell cycle phase transition	2/333	28/4062	0.681861	1	0.977249	EIF4G1/CDC23	2
black	GO:0007423	sensory organ development	6/333	83/4062	0.686517	1	0.977249	NECTIN1/TRIP11/MAN2A1/ESRP1/IFT20/DZANK1	6
black	GO:0006979	response to oxidative stress	10/333	136/4062	0.689062	1	0.977249	NDUFS2/PSMB5/PRDX3/NDUFA6/TRAP1/SQSTM1/ETFDH/PNPT1/HM13/STK26	10
black	GO:0050808	synapse organization	10/333	136/4062	0.689062	1	0.977249	SPTBN2/SLIT1/FBXO45/GAP43/VCP/EIF4G1/NECTIN1/NRCAM/ASAP1/AFG3L2	10
black	GO:0007409	axonogenesis	9/333	123/4062	0.689941	1	0.977249	SHTN1/SLIT1/FBXO45/GAP43/GOLGA4/NECTIN1/NRCAM/NDN/AFG3L2	9
black	GO:0051348	negative regulation of transferase activity	5/333	70/4062	0.691431	1	0.977249	IPO7/PRDX3/EIF4A2/PPP2R5A/CDK5RAP3	5
black	GO:0007040	lysosome organization	3/333	43/4062	0.697143	1	0.977249	AP3B1/MTOR/SCARB2	3
black	GO:0030048	actin filament-based movement	3/333	43/4062	0.697143	1	0.977249	SHTN1/ATP1A1/MYH14	3
black	GO:0080171	lytic vacuole organization	3/333	43/4062	0.697143	1	0.977249	AP3B1/MTOR/SCARB2	3
black	GO:0090596	sensory organ morphogenesis	3/333	43/4062	0.697143	1	0.977249	NECTIN1/MAN2A1/DZANK1	3
black	GO:1905952	regulation of lipid localization	3/333	43/4062	0.697143	1	0.977249	ACACB/SURF4/SAR1B	3
black	GO:0051607	defense response to virus	6/333	84/4062	0.697764	1	0.977249	ZMPSTE24/IFIT2/DNAJC3/ELMOD2/ATAD3A/NDUFAF4	6
black	GO:0140546	defense response to symbiont	6/333	84/4062	0.697764	1	0.977249	ZMPSTE24/IFIT2/DNAJC3/ELMOD2/ATAD3A/NDUFAF4	6
black	GO:0001937	negative regulation of endothelial cell proliferation	1/333	14/4062	0.698655	1	0.977249	SYNJ2BP	1
black	GO:0002704	negative regulation of leukocyte mediated immunity	1/333	14/4062	0.698655	1	0.977249	GFER	1
black	GO:0006509	membrane protein ectodomain proteolysis	1/333	14/4062	0.698655	1	0.977249	ADRA2A	1
black	GO:0008593	regulation of Notch signaling pathway	1/333	14/4062	0.698655	1	0.977249	SYNJ2BP	1
black	GO:0009065	glutamine family amino acid catabolic process	1/333	14/4062	0.698655	1	0.977249	ALDH4A1	1
black	GO:0009168	purine ribonucleoside monophosphate biosynthetic process	1/333	14/4062	0.698655	1	0.977249	ADSS2	1
black	GO:0010596	negative regulation of endothelial cell migration	1/333	14/4062	0.698655	1	0.977249	SYNJ2BP	1
black	GO:0010718	positive regulation of epithelial to mesenchymal transition	1/333	14/4062	0.698655	1	0.977249	MTOR	1
black	GO:0030838	positive regulation of actin filament polymerization	1/333	14/4062	0.698655	1	0.977249	MTOR	1
black	GO:0033146	regulation of intracellular estrogen receptor signaling pathway	1/333	14/4062	0.698655	1	0.977249	UFSP2	1
black	GO:0034383	low-density lipoprotein particle clearance	1/333	14/4062	0.698655	1	0.977249	CNPY2	1
black	GO:0038179	neurotrophin signaling pathway	1/333	14/4062	0.698655	1	0.977249	NDN	1
black	GO:0042304	regulation of fatty acid biosynthetic process	1/333	14/4062	0.698655	1	0.977249	UBR4	1
black	GO:0042311	vasodilation	1/333	14/4062	0.698655	1	0.977249	ADRA2A	1
black	GO:0042398	cellular modified amino acid biosynthetic process	1/333	14/4062	0.698655	1	0.977249	TMLHE	1
black	GO:0042730	fibrinolysis	1/333	14/4062	0.698655	1	0.977249	KLKB1	1
black	GO:0045070	positive regulation of viral genome replication	1/333	14/4062	0.698655	1	0.977249	PABPC1	1
black	GO:0045576	mast cell activation	1/333	14/4062	0.698655	1	0.977249	VAMP7	1
black	GO:0046461	neutral lipid catabolic process	1/333	14/4062	0.698655	1	0.977249	FAAH	1
black	GO:0046464	acylglycerol catabolic process	1/333	14/4062	0.698655	1	0.977249	FAAH	1
black	GO:0046635	positive regulation of alpha-beta T cell activation	1/333	14/4062	0.698655	1	0.977249	AP3B1	1
black	GO:0046685	response to arsenic-containing substance	1/333	14/4062	0.698655	1	0.977249	VCP	1
black	GO:0046850	regulation of bone remodeling	1/333	14/4062	0.698655	1	0.977249	IAPP	1
black	GO:0048565	digestive tract development	1/333	14/4062	0.698655	1	0.977249	YIPF6	1
black	GO:0050432	catecholamine secretion	1/333	14/4062	0.698655	1	0.977249	ADRA2A	1
black	GO:0050771	negative regulation of axonogenesis	1/333	14/4062	0.698655	1	0.977249	SLIT1	1
black	GO:0051304	chromosome separation	1/333	14/4062	0.698655	1	0.977249	CDC23	1
black	GO:0055094	response to lipoprotein particle	1/333	14/4062	0.698655	1	0.977249	MIA3	1
black	GO:0060419	heart growth	1/333	14/4062	0.698655	1	0.977249	ACACB	1
black	GO:0060425	lung morphogenesis	1/333	14/4062	0.698655	1	0.977249	AP3B1	1
black	GO:0060993	kidney morphogenesis	1/333	14/4062	0.698655	1	0.977249	ZMPSTE24	1
black	GO:0071402	cellular response to lipoprotein particle stimulus	1/333	14/4062	0.698655	1	0.977249	MIA3	1
black	GO:0071622	regulation of granulocyte chemotaxis	1/333	14/4062	0.698655	1	0.977249	MPP1	1
black	GO:0071825	protein-lipid complex organization	1/333	14/4062	0.698655	1	0.977249	ACSL3	1
black	GO:0071827	plasma lipoprotein particle organization	1/333	14/4062	0.698655	1	0.977249	ACSL3	1
black	GO:0090670	RNA localization to Cajal body	1/333	14/4062	0.698655	1	0.977249	PARN	1
black	GO:0090671	telomerase RNA localization to Cajal body	1/333	14/4062	0.698655	1	0.977249	PARN	1
black	GO:0090672	telomerase RNA localization	1/333	14/4062	0.698655	1	0.977249	PARN	1
black	GO:0090685	RNA localization to nucleus	1/333	14/4062	0.698655	1	0.977249	PARN	1
black	GO:0097720	calcineurin-mediated signaling	1/333	14/4062	0.698655	1	0.977249	MTOR	1
black	GO:0098659	inorganic cation import across plasma membrane	1/333	14/4062	0.698655	1	0.977249	ATP1A1	1
black	GO:0099587	inorganic ion import across plasma membrane	1/333	14/4062	0.698655	1	0.977249	ATP1A1	1
black	GO:0106056	regulation of calcineurin-mediated signaling	1/333	14/4062	0.698655	1	0.977249	MTOR	1
black	GO:1903170	negative regulation of calcium ion transmembrane transport	1/333	14/4062	0.698655	1	0.977249	ADRA2A	1
black	GO:1904037	positive regulation of epithelial cell apoptotic process	1/333	14/4062	0.698655	1	0.977249	PLCG1	1
black	GO:1904872	regulation of telomerase RNA localization to Cajal body	1/333	14/4062	0.698655	1	0.977249	PARN	1
black	GO:2000300	regulation of synaptic vesicle exocytosis	1/333	14/4062	0.698655	1	0.977249	FBXO45	1
black	GO:2000378	negative regulation of reactive oxygen species metabolic process	1/333	14/4062	0.698655	1	0.977249	TRAP1	1
black	GO:0009266	response to temperature stimulus	4/333	57/4062	0.699238	1	0.977249	MTOR/ALDH18A1/VCP/DNAJC3	4
black	GO:0033673	negative regulation of kinase activity	4/333	57/4062	0.699238	1	0.977249	IPO7/PRDX3/PPP2R5A/CDK5RAP3	4
black	GO:0006739	NADP metabolic process	2/333	29/4062	0.700602	1	0.977249	MTOR/NNT	2
black	GO:0006820	monoatomic anion transport	2/333	29/4062	0.700602	1	0.977249	SLC1A4/ANO10	2
black	GO:0035194	regulatory ncRNA-mediated post-transcriptional gene silencing	2/333	29/4062	0.700602	1	0.977249	ZMPSTE24/EIF4G1	2
black	GO:0043489	RNA stabilization	2/333	29/4062	0.700602	1	0.977249	PARN/PABPC1	2
black	GO:0046467	membrane lipid biosynthetic process	2/333	29/4062	0.700602	1	0.977249	TM9SF2/SMPD4	2
black	GO:0048002	antigen processing and presentation of peptide antigen	2/333	29/4062	0.700602	1	0.977249	PDIA3/SAR1B	2
black	GO:0060041	retina development in camera-type eye	2/333	29/4062	0.700602	1	0.977249	NECTIN1/MAN2A1	2
black	GO:0098739	import across plasma membrane	2/333	29/4062	0.700602	1	0.977249	ATP1A1/SLC1A4	2
black	GO:2000573	positive regulation of DNA biosynthetic process	2/333	29/4062	0.700602	1	0.977249	PARN/GFER	2
black	GO:0050878	regulation of body fluid levels	8/333	111/4062	0.701281	1	0.977249	AP3B1/KLKB1/ADRA2A/PDIA3/LMAN1/COPA/MTX1/UPRT	8
black	GO:0019318	hexose metabolic process	7/333	98/4062	0.704306	1	0.977249	ACACB/ZMPSTE24/MLYCD/PDHA1/MAN2A1/SLC25A10/SLC25A13	7
black	GO:0051047	positive regulation of secretion	7/333	98/4062	0.704306	1	0.977249	PSMD9/ACSL3/TMED10/RAB9A/VAMP7/GOLPH3L/GOLPH3	7
black	GO:0002573	myeloid leukocyte differentiation	3/333	44/4062	0.712122	1	0.977249	AP3B1/IAPP/MTOR	3
black	GO:0007032	endosome organization	3/333	44/4062	0.712122	1	0.977249	SQSTM1/SCARB2/ARFGEF2	3
black	GO:0007266	Rho protein signal transduction	3/333	44/4062	0.712122	1	0.977249	SHTN1/ADRA2A/SYNJ2BP	3
black	GO:0010950	positive regulation of endopeptidase activity	3/333	44/4062	0.712122	1	0.977249	VCP/FAM162A/TBC1D10A	3
black	GO:0014706	striated muscle tissue development	3/333	44/4062	0.712122	1	0.977249	ZMPSTE24/MTOR/IFT20	3
black	GO:0048639	positive regulation of developmental growth	3/333	44/4062	0.712122	1	0.977249	SHTN1/ACACB/GOLGA4	3
black	GO:0030001	metal ion transport	13/333	178/4062	0.712429	1	0.977249	PGRMC2/ZMPSTE24/ATP1A1/ADRA2A/EPB41/PLCG1/NECTIN1/NDUFA9/SLC30A6/MMGT1/SLC39A7/MCUR1/AFG3L2	13
black	GO:0032504	multicellular organism reproduction	12/333	165/4062	0.712955	1	0.977249	AP3B1/SELENOF/PARN/PRDX3/MTOR/GALNT3/IFT20/BCL2L2/NDN/GORASP2/TUBA8/FNDC3A	12
black	GO:0005977	glycogen metabolic process	2/333	30/4062	0.71842	1	0.977249	GYS1/AGL	2
black	GO:0006304	DNA modification	2/333	30/4062	0.71842	1	0.977249	ZMPSTE24/ASCC3	2
black	GO:0006865	amino acid transport	2/333	30/4062	0.71842	1	0.977249	SLC1A4/SLC25A13	2
black	GO:0008584	male gonad development	2/333	30/4062	0.71842	1	0.977249	BCL2L2/FNDC3A	2
black	GO:0032507	maintenance of protein location in cell	2/333	30/4062	0.71842	1	0.977249	OS9/GOLPH3	2
black	GO:0033559	unsaturated fatty acid metabolic process	2/333	30/4062	0.71842	1	0.977249	FAAH/ACAA1	2
black	GO:0044042	glucan metabolic process	2/333	30/4062	0.71842	1	0.977249	GYS1/AGL	2
black	GO:0046546	development of primary male sexual characteristics	2/333	30/4062	0.71842	1	0.977249	BCL2L2/FNDC3A	2
black	GO:0050729	positive regulation of inflammatory response	2/333	30/4062	0.71842	1	0.977249	VAMP7/MGST2	2
black	GO:0090398	cellular senescence	2/333	30/4062	0.71842	1	0.977249	ZMPSTE24/PNPT1	2
black	GO:1902373	negative regulation of mRNA catabolic process	2/333	30/4062	0.71842	1	0.977249	NBAS/PABPC1	2
black	GO:1903046	meiotic cell cycle process	2/333	30/4062	0.71842	1	0.977249	GOLGA2/PSMD13	2
black	GO:0019953	sexual reproduction	14/333	192/4062	0.719542	1	0.977249	AP3B1/SELENOF/PARN/MTOR/GOLGA2/GALNT3/IFT20/BCL2L2/NDN/GORASP2/TUBA8/CDC23/PSMD13/FNDC3A	14
black	GO:0001942	hair follicle development	1/333	15/4062	0.723445	1	0.977249	ZMPSTE24	1
black	GO:0002861	regulation of inflammatory response to antigenic stimulus	1/333	15/4062	0.723445	1	0.977249	PLCG1	1
black	GO:0009127	purine nucleoside monophosphate biosynthetic process	1/333	15/4062	0.723445	1	0.977249	ADSS2	1
black	GO:0009581	detection of external stimulus	1/333	15/4062	0.723445	1	0.977249	NMT1	1
black	GO:0009582	detection of abiotic stimulus	1/333	15/4062	0.723445	1	0.977249	NMT1	1
black	GO:0016486	peptide hormone processing	1/333	15/4062	0.723445	1	0.977249	YIPF5	1
black	GO:0022404	molting cycle process	1/333	15/4062	0.723445	1	0.977249	ZMPSTE24	1
black	GO:0022405	hair cycle process	1/333	15/4062	0.723445	1	0.977249	ZMPSTE24	1
black	GO:0031112	positive regulation of microtubule polymerization or depolymerization	1/333	15/4062	0.723445	1	0.977249	CLIP1	1
black	GO:0031116	positive regulation of microtubule polymerization	1/333	15/4062	0.723445	1	0.977249	CLIP1	1
black	GO:0032874	positive regulation of stress-activated MAPK cascade	1/333	15/4062	0.723445	1	0.977249	MINK1	1
black	GO:0035710	CD4-positive, alpha-beta T cell activation	1/333	15/4062	0.723445	1	0.977249	MTOR	1
black	GO:0038034	signal transduction in absence of ligand	1/333	15/4062	0.723445	1	0.977249	BCL2L2	1
black	GO:0042058	regulation of epidermal growth factor receptor signaling pathway	1/333	15/4062	0.723445	1	0.977249	RALA	1
black	GO:0043407	negative regulation of MAP kinase activity	1/333	15/4062	0.723445	1	0.977249	CDK5RAP3	1
black	GO:0044090	positive regulation of vacuole organization	1/333	15/4062	0.723445	1	0.977249	LRSAM1	1
black	GO:0045453	bone resorption	1/333	15/4062	0.723445	1	0.977249	IAPP	1
black	GO:0046033	AMP metabolic process	1/333	15/4062	0.723445	1	0.977249	ADSS2	1
black	GO:0046755	viral budding	1/333	15/4062	0.723445	1	0.977249	LRSAM1	1
black	GO:0051149	positive regulation of muscle cell differentiation	1/333	15/4062	0.723445	1	0.977249	MTOR	1
black	GO:0060416	response to growth hormone	1/333	15/4062	0.723445	1	0.977249	PNPT1	1
black	GO:0061097	regulation of protein tyrosine kinase activity	1/333	15/4062	0.723445	1	0.977249	ADRA2A	1
black	GO:0070304	positive regulation of stress-activated protein kinase signaling cascade	1/333	15/4062	0.723445	1	0.977249	MINK1	1
black	GO:0071168	protein localization to chromatin	1/333	15/4062	0.723445	1	0.977249	VCP	1
black	GO:0086065	cell communication involved in cardiac conduction	1/333	15/4062	0.723445	1	0.977249	ATP1A1	1
black	GO:0097192	extrinsic apoptotic signaling pathway in absence of ligand	1/333	15/4062	0.723445	1	0.977249	BCL2L2	1
black	GO:0098586	cellular response to virus	1/333	15/4062	0.723445	1	0.977249	GBF1	1
black	GO:0140448	signaling receptor ligand precursor processing	1/333	15/4062	0.723445	1	0.977249	YIPF5	1
black	GO:1900181	negative regulation of protein localization to nucleus	1/333	15/4062	0.723445	1	0.977249	MTOR	1
black	GO:1902003	regulation of amyloid-beta formation	1/333	15/4062	0.723445	1	0.977249	TMED10	1
black	GO:1902106	negative regulation of leukocyte differentiation	1/333	15/4062	0.723445	1	0.977249	IAPP	1
black	GO:1902808	positive regulation of cell cycle G1/S phase transition	1/333	15/4062	0.723445	1	0.977249	EIF4G1	1
black	GO:1905476	negative regulation of protein localization to membrane	1/333	15/4062	0.723445	1	0.977249	PPP2R5A	1
black	GO:0099173	postsynapse organization	4/333	59/4062	0.725024	1	0.977249	SPTBN2/GAP43/NRCAM/ASAP1	4
black	GO:0043648	dicarboxylic acid metabolic process	3/333	45/4062	0.726526	1	0.977249	ALDH4A1/ADSS2/ALDH18A1	3
black	GO:2001243	negative regulation of intrinsic apoptotic signaling pathway	3/333	45/4062	0.726526	1	0.977249	TRAP1/BCL2L2/HYOU1	3
black	GO:0022412	cellular process involved in reproduction in multicellular organism	5/333	73/4062	0.726668	1	0.977249	SELENOF/MTOR/NDN/TUBA8/FNDC3A	5
black	GO:0030705	cytoskeleton-dependent intracellular transport	5/333	73/4062	0.726668	1	0.977249	AP3B1/RAB6A/LRPPRC/IFT20/COPG1	5
black	GO:0045862	positive regulation of proteolysis	7/333	101/4062	0.733912	1	0.977249	KLKB1/ADRA2A/PSMC2/VCP/PSMC1/FAM162A/TBC1D10A	7
black	GO:1904951	positive regulation of establishment of protein localization	9/333	128/4062	0.734731	1	0.977249	PSMD9/ACSL3/NMT1/TMED10/TM9SF4/GOLPH3L/GOLPH3/ERGIC3/SAR1B	9
black	GO:0010977	negative regulation of neuron projection development	2/333	31/4062	0.73534	1	0.977249	GAK/SLIT1	2
black	GO:0032508	DNA duplex unwinding	2/333	31/4062	0.73534	1	0.977249	MCM6/ASCC3	2
black	GO:0045931	positive regulation of mitotic cell cycle	2/333	31/4062	0.73534	1	0.977249	EIF4G1/CDC23	2
black	GO:0046683	response to organophosphorus	2/333	31/4062	0.73534	1	0.977249	BCKDHB/PNPT1	2
black	GO:0051384	response to glucocorticoid	2/333	31/4062	0.73534	1	0.977249	BCKDHB/AGL	2
black	GO:0060048	cardiac muscle contraction	2/333	31/4062	0.73534	1	0.977249	ATP1A1/MTOR	2
black	GO:1990266	neutrophil migration	2/333	31/4062	0.73534	1	0.977249	MPP1/GBF1	2
black	GO:0006518	peptide metabolic process	34/333	452/4062	0.73723	1	0.977249	PARN/PABPC1/MTOR/LRPPRC/MTIF2/HARS2/TMED10/MRPS22/MRPS10/MRPS5/MRPS15/MRPS9/EIF4G1/TRAP1/DNAJC3/EIF4A2/SKIC3/DARS2/DHX29/ASCC3/GADD45GIP1/PNPT1/HM13/YIPF5/MGST2/TARS2/MRPL13/PDF/FARSB/IARS2/FARSA/DIS3/YARS2/MRPS16	34
black	GO:0016052	carbohydrate catabolic process	5/333	74/4062	0.737751	1	0.977249	AGL/MTOR/SCARB2/ENOSF1/DHTKD1	5
black	GO:0017157	regulation of exocytosis	5/333	74/4062	0.737751	1	0.977249	ADRA2A/FBXO45/RALA/RAB9A/VAMP7	5
black	GO:0001501	skeletal system development	6/333	88/4062	0.740029	1	0.977249	ZMPSTE24/EBP/TRIP11/TAPT1/BPNT2/SBDS	6
black	GO:0006612	protein targeting to membrane	3/333	46/4062	0.740361	1	0.977249	SRPRA/SEC62/SRP68	3
black	GO:0009267	cellular response to starvation	3/333	46/4062	0.740361	1	0.977249	MTOR/WDR59/STK26	3
black	GO:0022406	membrane docking	3/333	46/4062	0.740361	1	0.977249	USO1/STX5/VTI1B	3
black	GO:0061912	selective autophagy	3/333	46/4062	0.740361	1	0.977249	ARFIP2/SQSTM1/LRSAM1	3
black	GO:0002067	glandular epithelial cell differentiation	1/333	16/4062	0.746201	1	0.977249	RHEB	1
black	GO:0010591	regulation of lamellipodium assembly	1/333	16/4062	0.746201	1	0.977249	MTOR	1
black	GO:0016556	mRNA modification	1/333	16/4062	0.746201	1	0.977249	DNAJB11	1
black	GO:0031111	negative regulation of microtubule polymerization or depolymerization	1/333	16/4062	0.746201	1	0.977249	TBCD	1
black	GO:0032088	negative regulation of NF-kappaB transcription factor activity	1/333	16/4062	0.746201	1	0.977249	CDK5RAP3	1
black	GO:0032365	intracellular lipid transport	1/333	16/4062	0.746201	1	0.977249	CPT2	1
black	GO:0033273	response to vitamin	1/333	16/4062	0.746201	1	0.977249	NNT	1
black	GO:0035107	appendage morphogenesis	1/333	16/4062	0.746201	1	0.977249	BPNT2	1
black	GO:0035108	limb morphogenesis	1/333	16/4062	0.746201	1	0.977249	BPNT2	1
black	GO:0043094	cellular metabolic compound salvage	1/333	16/4062	0.746201	1	0.977249	ENOPH1	1
black	GO:0044319	wound healing, spreading of cells	1/333	16/4062	0.746201	1	0.977249	MTOR	1
black	GO:0046173	polyol biosynthetic process	1/333	16/4062	0.746201	1	0.977249	PPIP5K2	1
black	GO:0046456	icosanoid biosynthetic process	1/333	16/4062	0.746201	1	0.977249	MGST2	1
black	GO:0046513	ceramide biosynthetic process	1/333	16/4062	0.746201	1	0.977249	SMPD4	1
black	GO:0046620	regulation of organ growth	1/333	16/4062	0.746201	1	0.977249	ACACB	1
black	GO:0047496	vesicle transport along microtubule	1/333	16/4062	0.746201	1	0.977249	AP3B1	1
black	GO:0070167	regulation of biomineral tissue development	1/333	16/4062	0.746201	1	0.977249	ZMPSTE24	1
black	GO:0070830	bicellular tight junction assembly	1/333	16/4062	0.746201	1	0.977249	TBCD	1
black	GO:0071470	cellular response to osmotic stress	1/333	16/4062	0.746201	1	0.977249	MTOR	1
black	GO:0072577	endothelial cell apoptotic process	1/333	16/4062	0.746201	1	0.977249	PLCG1	1
black	GO:0072698	protein localization to microtubule cytoskeleton	1/333	16/4062	0.746201	1	0.977249	GOLGB1	1
black	GO:0090504	epiboly	1/333	16/4062	0.746201	1	0.977249	MTOR	1
black	GO:0090505	epiboly involved in wound healing	1/333	16/4062	0.746201	1	0.977249	MTOR	1
black	GO:0099024	plasma membrane invagination	1/333	16/4062	0.746201	1	0.977249	VAMP7	1
black	GO:2000351	regulation of endothelial cell apoptotic process	1/333	16/4062	0.746201	1	0.977249	PLCG1	1
black	GO:2000401	regulation of lymphocyte migration	1/333	16/4062	0.746201	1	0.977249	MIA3	1
black	GO:0016236	macroautophagy	10/333	143/4062	0.748009	1	0.977249	SEC22B/MTOR/ARFIP2/VCP/SQSTM1/RHEB/LRSAM1/IFT20/UBXN6/VTI1B	10
black	GO:0034250	positive regulation of amide metabolic process	5/333	75/4062	0.748504	1	0.977249	PABPC1/MTOR/EIF4G1/DNAJC3/DHX29	5
black	GO:1905475	regulation of protein localization to membrane	5/333	75/4062	0.748504	1	0.977249	ACSL3/NMT1/SQSTM1/PPP2R5A/VTI1B	5
black	GO:0043547	positive regulation of GTPase activity	4/333	61/4062	0.749136	1	0.977249	MMUT/TBC1D15/SGSM3/TBC1D10A	4
black	GO:0017148	negative regulation of translation	6/333	89/4062	0.74991	1	0.977249	PARN/PABPC1/EIF4G1/PNPT1/MRPL13/DIS3	6
black	GO:0001935	endothelial cell proliferation	2/333	32/4062	0.751387	1	0.977249	PLCG1/SYNJ2BP	2
black	GO:0006690	icosanoid metabolic process	2/333	32/4062	0.751387	1	0.977249	FAAH/MGST2	2
black	GO:0007219	Notch signaling pathway	2/333	32/4062	0.751387	1	0.977249	SYNJ2BP/SEL1L	2
black	GO:0018210	peptidyl-threonine modification	2/333	32/4062	0.751387	1	0.977249	EIF4G1/GALNT3	2
black	GO:0021549	cerebellum development	2/333	32/4062	0.751387	1	0.977249	SPTBN2/ARCN1	2
black	GO:0022037	metencephalon development	2/333	32/4062	0.751387	1	0.977249	SPTBN2/ARCN1	2
black	GO:0030218	erythrocyte differentiation	2/333	32/4062	0.751387	1	0.977249	HSPA9/CDK5RAP3	2
black	GO:0032273	positive regulation of protein polymerization	2/333	32/4062	0.751387	1	0.977249	CLIP1/MTOR	2
black	GO:0071621	granulocyte chemotaxis	2/333	32/4062	0.751387	1	0.977249	MPP1/GBF1	2
black	GO:0051960	regulation of nervous system development	7/333	103/4062	0.752478	1	0.977249	SHTN1/SLIT1/MTOR/GOLGA4/RHEB/MAN2A1/DNAJB11	7
black	GO:0031109	microtubule polymerization or depolymerization	3/333	47/4062	0.753636	1	0.977249	CLIP1/GOLGA2/TBCD	3
black	GO:0051321	meiotic cell cycle	3/333	47/4062	0.753636	1	0.977249	GOLGA2/CDC23/PSMD13	3
black	GO:0072524	pyridine-containing compound metabolic process	3/333	47/4062	0.753636	1	0.977249	MTOR/VCP/NNT	3
black	GO:0050657	nucleic acid transport	5/333	76/4062	0.758929	1	0.977249	XPOT/LRPPRC/SEC13/PNPT1/SIDT1	5
black	GO:0050658	RNA transport	5/333	76/4062	0.758929	1	0.977249	XPOT/LRPPRC/SEC13/PNPT1/SIDT1	5
black	GO:0051236	establishment of RNA localization	5/333	76/4062	0.758929	1	0.977249	XPOT/LRPPRC/SEC13/PNPT1/SIDT1	5
black	GO:1901698	response to nitrogen compound	28/333	380/4062	0.760022	1	0.977249	PIK3C2A/MAN1A2/USO1/BCKDHB/CANX/ADSS2/HADHA/MTOR/VCP/GFER/OS9/MIA3/DNAJC10/PNPT1/HM13/BCL2L2/CCDC47/UPRT/FAF2/ERLEC1/MGST2/UBXN6/DERL2/GOLPH3/SDF2L1/MAN1C1/FAM8A1/SEL1L	28
black	GO:0048667	cell morphogenesis involved in neuron differentiation	11/333	158/4062	0.760276	1	0.977249	SHTN1/SLIT1/FBXO45/GAP43/GOLGA4/NECTIN1/MINK1/NRCAM/NDN/TBCD/AFG3L2	11
black	GO:0090316	positive regulation of intracellular protein transport	4/333	62/4062	0.760572	1	0.977249	NMT1/TM9SF4/ERGIC3/SAR1B	4
black	GO:0031346	positive regulation of cell projection organization	7/333	104/4062	0.76141	1	0.977249	SHTN1/RALA/MTOR/GOLGA4/SCARB2/TAPT1/IFT20	7
black	GO:0010563	negative regulation of phosphorus metabolic process	8/333	118/4062	0.764101	1	0.977249	IPO7/PRDX3/EIF4G1/DNAJC3/NNT/PPP2R5A/DNAJC10/CDK5RAP3	8
black	GO:0045936	negative regulation of phosphate metabolic process	8/333	118/4062	0.764101	1	0.977249	IPO7/PRDX3/EIF4G1/DNAJC3/NNT/PPP2R5A/DNAJC10/CDK5RAP3	8
black	GO:0006643	membrane lipid metabolic process	3/333	48/4062	0.766362	1	0.977249	MGST2/TM9SF2/SMPD4	3
black	GO:0007565	female pregnancy	3/333	48/4062	0.766362	1	0.977249	ADRA2A/PRDX3/UPRT	3
black	GO:0007626	locomotory behavior	3/333	48/4062	0.766362	1	0.977249	ZMPSTE24/MTOR/ARCN1	3
black	GO:0005976	polysaccharide metabolic process	2/333	33/4062	0.766592	1	0.977249	GYS1/AGL	2
black	GO:0006639	acylglycerol metabolic process	2/333	33/4062	0.766592	1	0.977249	FAAH/SEL1L	2
black	GO:0006661	phosphatidylinositol biosynthetic process	2/333	33/4062	0.766592	1	0.977249	PIK3C2A/BPNT2	2
black	GO:0031023	microtubule organizing center organization	2/333	33/4062	0.766592	1	0.977249	GOLGA2/GCC2	2
black	GO:0032091	negative regulation of protein binding	2/333	33/4062	0.766592	1	0.977249	IFIT2/GOLGA2	2
black	GO:0034308	primary alcohol metabolic process	2/333	33/4062	0.766592	1	0.977249	CBR4/DHRS7	2
black	GO:0043280	positive regulation of cysteine-type endopeptidase activity involved in apoptotic process	2/333	33/4062	0.766592	1	0.977249	VCP/FAM162A	2
black	GO:0046661	male sex differentiation	2/333	33/4062	0.766592	1	0.977249	BCL2L2/FNDC3A	2
black	GO:0071230	cellular response to amino acid stimulus	2/333	33/4062	0.766592	1	0.977249	MTOR/BCL2L2	2
black	GO:0099175	regulation of postsynapse organization	2/333	33/4062	0.766592	1	0.977249	NRCAM/ASAP1	2
black	GO:1905897	regulation of response to endoplasmic reticulum stress	2/333	33/4062	0.766592	1	0.977249	FICD/HYOU1	2
black	GO:1990823	response to leukemia inhibitory factor	2/333	33/4062	0.766592	1	0.977249	RNMT/EIF4A2	2
black	GO:1990830	cellular response to leukemia inhibitory factor	2/333	33/4062	0.766592	1	0.977249	RNMT/EIF4A2	2
black	GO:0001938	positive regulation of endothelial cell proliferation	1/333	17/4062	0.767089	1	0.977249	PLCG1	1
black	GO:0002886	regulation of myeloid leukocyte mediated immunity	1/333	17/4062	0.767089	1	0.977249	VAMP7	1
black	GO:0006305	DNA alkylation	1/333	17/4062	0.767089	1	0.977249	ZMPSTE24	1
black	GO:0006306	DNA methylation	1/333	17/4062	0.767089	1	0.977249	ZMPSTE24	1
black	GO:0006383	transcription by RNA polymerase III	1/333	17/4062	0.767089	1	0.977249	MTOR	1
black	GO:0007097	nuclear migration	1/333	17/4062	0.767089	1	0.977249	SLIT1	1
black	GO:0007528	neuromuscular junction development	1/333	17/4062	0.767089	1	0.977249	AFG3L2	1
black	GO:0008089	anterograde axonal transport	1/333	17/4062	0.767089	1	0.977249	AP3B1	1
black	GO:0008306	associative learning	1/333	17/4062	0.767089	1	0.977249	IFT20	1
black	GO:0009303	rRNA transcription	1/333	17/4062	0.767089	1	0.977249	MTOR	1
black	GO:0031016	pancreas development	1/333	17/4062	0.767089	1	0.977249	RHEB	1
black	GO:0031103	axon regeneration	1/333	17/4062	0.767089	1	0.977249	GAP43	1
black	GO:0034205	amyloid-beta formation	1/333	17/4062	0.767089	1	0.977249	TMED10	1
black	GO:0038093	Fc receptor signaling pathway	1/333	17/4062	0.767089	1	0.977249	PLCG1	1
black	GO:0042026	protein refolding	1/333	17/4062	0.767089	1	0.977249	HSPA9	1
black	GO:0042572	retinol metabolic process	1/333	17/4062	0.767089	1	0.977249	DHRS7	1
black	GO:0043406	positive regulation of MAP kinase activity	1/333	17/4062	0.767089	1	0.977249	ADRA2A	1
black	GO:0044380	protein localization to cytoskeleton	1/333	17/4062	0.767089	1	0.977249	GOLGB1	1
black	GO:0045123	cellular extravasation	1/333	17/4062	0.767089	1	0.977249	GOLPH3	1
black	GO:0045815	transcription initiation-coupled chromatin remodeling	1/333	17/4062	0.767089	1	0.977249	ZMPSTE24	1
black	GO:0051926	negative regulation of calcium ion transport	1/333	17/4062	0.767089	1	0.977249	ADRA2A	1
black	GO:0051973	positive regulation of telomerase activity	1/333	17/4062	0.767089	1	0.977249	PARN	1
black	GO:0060612	adipose tissue development	1/333	17/4062	0.767089	1	0.977249	PGRMC2	1
black	GO:0071260	cellular response to mechanical stimulus	1/333	17/4062	0.767089	1	0.977249	TMEM87A	1
black	GO:0097345	mitochondrial outer membrane permeabilization	1/333	17/4062	0.767089	1	0.977249	NMT1	1
black	GO:1901019	regulation of calcium ion transmembrane transporter activity	1/333	17/4062	0.767089	1	0.977249	ADRA2A	1
black	GO:1901184	regulation of ERBB signaling pathway	1/333	17/4062	0.767089	1	0.977249	RALA	1
black	GO:1902110	positive regulation of mitochondrial membrane permeability involved in apoptotic process	1/333	17/4062	0.767089	1	0.977249	NMT1	1
black	GO:1902991	regulation of amyloid precursor protein catabolic process	1/333	17/4062	0.767089	1	0.977249	TMED10	1
black	GO:2001222	regulation of neuron migration	1/333	17/4062	0.767089	1	0.977249	SHTN1	1
black	GO:0007610	behavior	9/333	132/4062	0.767298	1	0.977249	SPTBN2/ZMPSTE24/IAPP/MTOR/ARCN1/EIF4G1/MYH14/IFT20/DERL2	9
black	GO:1901361	organic cyclic compound catabolic process	14/333	199/4062	0.767505	1	0.977249	NBAS/NUDT19/PARN/MLYCD/ACAA1/PABPC1/MGAT1/ALDH4A1/LRPPRC/VCP/SKIC3/PNPT1/MTPAP/DIS3	14
black	GO:0071216	cellular response to biotic stimulus	4/333	63/4062	0.771601	1	0.977249	ZMPSTE24/HADHB/GFER/CCDC47	4
black	GO:0046700	heterocycle catabolic process	13/333	187/4062	0.775902	1	0.977249	NBAS/NUDT19/PARN/MLYCD/PABPC1/MGAT1/ALDH4A1/LRPPRC/VCP/SKIC3/PNPT1/MTPAP/DIS3	13
black	GO:1903532	positive regulation of secretion by cell	6/333	92/4062	0.777917	1	0.977249	PSMD9/TMED10/RAB9A/VAMP7/GOLPH3L/GOLPH3	6
black	GO:0016049	cell growth	10/333	147/4062	0.778089	1	0.977249	SHTN1/EBAG9/SLIT1/MTOR/EIF4G1/GOLGA4/NRCAM/NDN/DERL2/ATAD3A	10
black	GO:0034655	nucleobase-containing compound catabolic process	12/333	174/4062	0.778392	1	0.977249	NBAS/NUDT19/PARN/MLYCD/PABPC1/MGAT1/LRPPRC/VCP/SKIC3/PNPT1/MTPAP/DIS3	12
black	GO:0008360	regulation of cell shape	3/333	49/4062	0.77855	1	0.977249	ZMPSTE24/MYH14/ARHGAP18	3
black	GO:0010508	positive regulation of autophagy	3/333	49/4062	0.77855	1	0.977249	PIK3C2A/SQSTM1/LRSAM1	3
black	GO:0044703	multi-organism reproductive process	3/333	49/4062	0.77855	1	0.977249	ADRA2A/PRDX3/UPRT	3
black	GO:0046474	glycerophospholipid biosynthetic process	3/333	49/4062	0.77855	1	0.977249	PIK3C2A/ACSL3/BPNT2	3
black	GO:0046777	protein autophosphorylation	3/333	49/4062	0.77855	1	0.977249	MTOR/MINK1/STK26	3
black	GO:0060047	heart contraction	3/333	49/4062	0.77855	1	0.977249	ZMPSTE24/ATP1A1/MTOR	3
black	GO:0048732	gland development	7/333	106/4062	0.778572	1	0.977249	ZMPSTE24/GFER/MTX1/MAN2A1/PNPT1/UPRT/CDK5RAP3	7
black	GO:0033043	regulation of organelle organization	30/333	410/4062	0.780048	1	0.977249	SPTBN2/SURF4/SEC22B/PARN/IAPP/RALA/GAP43/NMT1/CLIP1/MTOR/LMAN1/ARFIP2/STX5/SQSTM1/SCARB2/TAPT1/LRSAM1/ADCK1/IFT20/ARHGAP18/BCL2L2/FAM162A/TBCD/TMED9/GOLPH3/PREB/STX18/CDC23/UCHL5/SAR1B	30
black	GO:0006638	neutral lipid metabolic process	2/333	34/4062	0.780984	1	0.977249	FAAH/SEL1L	2
black	GO:0010595	positive regulation of endothelial cell migration	2/333	34/4062	0.780984	1	0.977249	PIK3C2A/PLCG1	2
black	GO:0032206	positive regulation of telomere maintenance	2/333	34/4062	0.780984	1	0.977249	PARN/UCHL5	2
black	GO:0035304	regulation of protein dephosphorylation	2/333	34/4062	0.780984	1	0.977249	MTOR/PPP2R5A	2
black	GO:0042255	ribosome assembly	2/333	34/4062	0.780984	1	0.977249	DHX29/SBDS	2
black	GO:0050768	negative regulation of neurogenesis	2/333	34/4062	0.780984	1	0.977249	SLIT1/DNAJB11	2
black	GO:0051961	negative regulation of nervous system development	2/333	34/4062	0.780984	1	0.977249	SLIT1/DNAJB11	2
black	GO:0070646	protein modification by small protein removal	2/333	34/4062	0.780984	1	0.977249	VCP/UCHL5	2
black	GO:0071229	cellular response to acid chemical	2/333	34/4062	0.780984	1	0.977249	MTOR/BCL2L2	2
black	GO:1901617	organic hydroxy compound biosynthetic process	4/333	64/4062	0.782229	1	0.977249	SLC27A2/PPIP5K2/SC5D/EBP	4
black	GO:0001913	T cell mediated cytotoxicity	1/333	18/4062	0.786263	1	0.977249	EBAG9	1
black	GO:0003279	cardiac septum development	1/333	18/4062	0.786263	1	0.977249	TRIP11	1
black	GO:0007020	microtubule nucleation	1/333	18/4062	0.786263	1	0.977249	GOLGA2	1
black	GO:0014032	neural crest cell development	1/333	18/4062	0.786263	1	0.977249	TAPT1	1
black	GO:0019674	NAD metabolic process	1/333	18/4062	0.786263	1	0.977249	VCP	1
black	GO:0021795	cerebral cortex cell migration	1/333	18/4062	0.786263	1	0.977249	FBXO45	1
black	GO:0022616	DNA strand elongation	1/333	18/4062	0.786263	1	0.977249	UCHL5	1
black	GO:0031102	neuron projection regeneration	1/333	18/4062	0.786263	1	0.977249	GAP43	1
black	GO:0032212	positive regulation of telomere maintenance via telomerase	1/333	18/4062	0.786263	1	0.977249	PARN	1
black	GO:0034315	regulation of Arp2/3 complex-mediated actin nucleation	1/333	18/4062	0.786263	1	0.977249	ARFIP2	1
black	GO:0035794	positive regulation of mitochondrial membrane permeability	1/333	18/4062	0.786263	1	0.977249	NMT1	1
black	GO:0042246	tissue regeneration	1/333	18/4062	0.786263	1	0.977249	GAP43	1
black	GO:0044344	cellular response to fibroblast growth factor stimulus	1/333	18/4062	0.786263	1	0.977249	GALNT3	1
black	GO:0045197	establishment or maintenance of epithelial cell apical/basal polarity	1/333	18/4062	0.786263	1	0.977249	IFT20	1
black	GO:0046634	regulation of alpha-beta T cell activation	1/333	18/4062	0.786263	1	0.977249	AP3B1	1
black	GO:0046849	bone remodeling	1/333	18/4062	0.786263	1	0.977249	IAPP	1
black	GO:0048864	stem cell development	1/333	18/4062	0.786263	1	0.977249	TAPT1	1
black	GO:0051156	glucose 6-phosphate metabolic process	1/333	18/4062	0.786263	1	0.977249	MTOR	1
black	GO:0051937	catecholamine transport	1/333	18/4062	0.786263	1	0.977249	ADRA2A	1
black	GO:0055123	digestive system development	1/333	18/4062	0.786263	1	0.977249	YIPF6	1
black	GO:0060998	regulation of dendritic spine development	1/333	18/4062	0.786263	1	0.977249	ASAP1	1
black	GO:0070373	negative regulation of ERK1 and ERK2 cascade	1/333	18/4062	0.786263	1	0.977249	SYNJ2BP	1
black	GO:0071364	cellular response to epidermal growth factor stimulus	1/333	18/4062	0.786263	1	0.977249	PLCG1	1
black	GO:0072595	maintenance of protein localization in organelle	1/333	18/4062	0.786263	1	0.977249	OS9	1
black	GO:0097194	execution phase of apoptosis	1/333	18/4062	0.786263	1	0.977249	CDK5RAP3	1
black	GO:0120192	tight junction assembly	1/333	18/4062	0.786263	1	0.977249	TBCD	1
black	GO:1902108	regulation of mitochondrial membrane permeability involved in apoptotic process	1/333	18/4062	0.786263	1	0.977249	NMT1	1
black	GO:1902175	regulation of oxidative stress-induced intrinsic apoptotic signaling pathway	1/333	18/4062	0.786263	1	0.977249	TRAP1	1
black	GO:1902686	mitochondrial outer membrane permeabilization involved in programmed cell death	1/333	18/4062	0.786263	1	0.977249	NMT1	1
black	GO:2001238	positive regulation of extrinsic apoptotic signaling pathway	1/333	18/4062	0.786263	1	0.977249	PDIA3	1
black	GO:0006644	phospholipid metabolic process	6/333	93/4062	0.786713	1	0.977249	PIK3C2A/ACSL3/PLCG1/HADHA/BPNT2/SMPD4	6
black	GO:0006816	calcium ion transport	6/333	93/4062	0.786713	1	0.977249	ZMPSTE24/ADRA2A/EPB41/PLCG1/MCUR1/AFG3L2	6
black	GO:0005996	monosaccharide metabolic process	7/333	107/4062	0.786805	1	0.977249	ACACB/ZMPSTE24/MLYCD/PDHA1/MAN2A1/SLC25A10/SLC25A13	7
black	GO:0006869	lipid transport	7/333	107/4062	0.786805	1	0.977249	SLC27A2/SURF4/ACSL3/CPT2/SCARB2/SLC25A10/SAR1B	7
black	GO:0006936	muscle contraction	5/333	79/4062	0.788256	1	0.977249	PIK3C2A/ATP1A1/ADRA2A/MTOR/MYH14	5
black	GO:0006417	regulation of translation	13/333	189/4062	0.788599	1	0.977249	PARN/PABPC1/MTOR/LRPPRC/MTIF2/EIF4G1/TRAP1/DNAJC3/EIF4A2/DHX29/PNPT1/MRPL13/DIS3	13
black	GO:0061564	axon development	9/333	135/4062	0.789804	1	0.977249	SHTN1/SLIT1/FBXO45/GAP43/GOLGA4/NECTIN1/NRCAM/NDN/AFG3L2	9
black	GO:0010594	regulation of endothelial cell migration	3/333	50/4062	0.790211	1	0.977249	PIK3C2A/PLCG1/SYNJ2BP	3
black	GO:0010952	positive regulation of peptidase activity	3/333	50/4062	0.790211	1	0.977249	VCP/FAM162A/TBC1D10A	3
black	GO:0030595	leukocyte chemotaxis	3/333	50/4062	0.790211	1	0.977249	MPP1/GBF1/SBDS	3
black	GO:0055001	muscle cell development	3/333	50/4062	0.790211	1	0.977249	ZMPSTE24/MTOR/AFG3L2	3
black	GO:0000422	autophagy of mitochondrion	2/333	35/4062	0.794593	1	0.977249	ARFIP2/SQSTM1	2
black	GO:0006998	nuclear envelope organization	2/333	35/4062	0.794593	1	0.977249	ZMPSTE24/TOR1AIP1	2
black	GO:0021953	central nervous system neuron differentiation	2/333	35/4062	0.794593	1	0.977249	FBXO45/SCYL1	2
black	GO:0032368	regulation of lipid transport	2/333	35/4062	0.794593	1	0.977249	SURF4/SAR1B	2
black	GO:0032392	DNA geometric change	2/333	35/4062	0.794593	1	0.977249	MCM6/ASCC3	2
black	GO:0042542	response to hydrogen peroxide	2/333	35/4062	0.794593	1	0.977249	PRDX3/STK26	2
black	GO:0043405	regulation of MAP kinase activity	2/333	35/4062	0.794593	1	0.977249	ADRA2A/CDK5RAP3	2
black	GO:0048488	synaptic vesicle endocytosis	2/333	35/4062	0.794593	1	0.977249	GAK/CANX	2
black	GO:0061726	mitochondrion disassembly	2/333	35/4062	0.794593	1	0.977249	ARFIP2/SQSTM1	2
black	GO:0070302	regulation of stress-activated protein kinase signaling cascade	2/333	35/4062	0.794593	1	0.977249	ZMPSTE24/MINK1	2
black	GO:0140238	presynaptic endocytosis	2/333	35/4062	0.794593	1	0.977249	GAK/CANX	2
black	GO:1903322	positive regulation of protein modification by small protein conjugation or removal	2/333	35/4062	0.794593	1	0.977249	VCP/CDK5RAP3	2
black	GO:0001933	negative regulation of protein phosphorylation	6/333	94/4062	0.795243	1	0.977249	IPO7/EIF4G1/DNAJC3/NNT/DNAJC10/CDK5RAP3	6
black	GO:0051056	regulation of small GTPase mediated signal transduction	5/333	80/4062	0.797395	1	0.977249	SQSTM1/ARHGAP18/GBF1/SGSM3/ARFGEF2	5
black	GO:0031098	stress-activated protein kinase signaling cascade	3/333	51/4062	0.801359	1	0.977249	ZMPSTE24/MINK1/STK26	3
black	GO:0044706	multi-multicellular organism process	3/333	51/4062	0.801359	1	0.977249	ADRA2A/PRDX3/UPRT	3
black	GO:0043122	regulation of canonical NF-kappaB signal transduction	4/333	66/4062	0.802308	1	0.977249	SQSTM1/TMED4/SLC35B2/GOLT1B	4
black	GO:0043542	endothelial cell migration	4/333	66/4062	0.802308	1	0.977249	PIK3C2A/PLCG1/SYNJ2BP/MIA3	4
black	GO:0010876	lipid localization	8/333	123/4062	0.802838	1	0.977249	ACACB/SLC27A2/SURF4/ACSL3/CPT2/SCARB2/SLC25A10/SAR1B	8
black	GO:0030099	myeloid cell differentiation	6/333	95/4062	0.80351	1	0.977249	AP3B1/IAPP/PRDX3/HSPA9/MTOR/CDK5RAP3	6
black	GO:0001708	cell fate specification	1/333	19/4062	0.803863	1	0.977249	ESRP1	1
black	GO:0001738	morphogenesis of a polarized epithelium	1/333	19/4062	0.803863	1	0.977249	IFT20	1
black	GO:0001843	neural tube closure	1/333	19/4062	0.803863	1	0.977249	RALA	1
black	GO:0001881	receptor recycling	1/333	19/4062	0.803863	1	0.977249	ARFGEF2	1
black	GO:0002090	regulation of receptor internalization	1/333	19/4062	0.803863	1	0.977249	RALA	1
black	GO:0002437	inflammatory response to antigenic stimulus	1/333	19/4062	0.803863	1	0.977249	PLCG1	1
black	GO:0002532	production of molecular mediator involved in inflammatory response	1/333	19/4062	0.803863	1	0.977249	VAMP7	1
black	GO:0006110	regulation of glycolytic process	1/333	19/4062	0.803863	1	0.977249	MTOR	1
black	GO:0006476	protein deacetylation	1/333	19/4062	0.803863	1	0.977249	NDN	1
black	GO:0009225	nucleotide-sugar metabolic process	1/333	19/4062	0.803863	1	0.977249	MGAT1	1
black	GO:0010332	response to gamma radiation	1/333	19/4062	0.803863	1	0.977249	ZMPSTE24	1
black	GO:0014020	primary neural tube formation	1/333	19/4062	0.803863	1	0.977249	RALA	1
black	GO:0014033	neural crest cell differentiation	1/333	19/4062	0.803863	1	0.977249	TAPT1	1
black	GO:0019884	antigen processing and presentation of exogenous antigen	1/333	19/4062	0.803863	1	0.977249	AP3B1	1
black	GO:0021885	forebrain cell migration	1/333	19/4062	0.803863	1	0.977249	FBXO45	1
black	GO:0022029	telencephalon cell migration	1/333	19/4062	0.803863	1	0.977249	FBXO45	1
black	GO:0030278	regulation of ossification	1/333	19/4062	0.803863	1	0.977249	ZMPSTE24	1
black	GO:0035249	synaptic transmission, glutamatergic	1/333	19/4062	0.803863	1	0.977249	SLC1A4	1
black	GO:0042303	molting cycle	1/333	19/4062	0.803863	1	0.977249	ZMPSTE24	1
black	GO:0042633	hair cycle	1/333	19/4062	0.803863	1	0.977249	ZMPSTE24	1
black	GO:0043666	regulation of phosphoprotein phosphatase activity	1/333	19/4062	0.803863	1	0.977249	MTOR	1
black	GO:0044773	mitotic DNA damage checkpoint signaling	1/333	19/4062	0.803863	1	0.977249	CDK5RAP3	1
black	GO:0045943	positive regulation of transcription by RNA polymerase I	1/333	19/4062	0.803863	1	0.977249	MTOR	1
black	GO:0046037	GMP metabolic process	1/333	19/4062	0.803863	1	0.977249	MPP1	1
black	GO:0050810	regulation of steroid biosynthetic process	1/333	19/4062	0.803863	1	0.977249	ATP1A1	1
black	GO:0060606	tube closure	1/333	19/4062	0.803863	1	0.977249	RALA	1
black	GO:0061178	regulation of insulin secretion involved in cellular response to glucose stimulus	1/333	19/4062	0.803863	1	0.977249	ADRA2A	1
black	GO:0070613	regulation of protein processing	1/333	19/4062	0.803863	1	0.977249	KLKB1	1
black	GO:0086003	cardiac muscle cell contraction	1/333	19/4062	0.803863	1	0.977249	ATP1A1	1
black	GO:0140747	regulation of ncRNA transcription	1/333	19/4062	0.803863	1	0.977249	MTOR	1
black	GO:1902745	positive regulation of lamellipodium organization	1/333	19/4062	0.803863	1	0.977249	MTOR	1
black	GO:1904427	positive regulation of calcium ion transmembrane transport	1/333	19/4062	0.803863	1	0.977249	PLCG1	1
black	GO:1905710	positive regulation of membrane permeability	1/333	19/4062	0.803863	1	0.977249	NMT1	1
black	GO:0010608	post-transcriptional regulation of gene expression	16/333	232/4062	0.805171	1	0.977249	ZMPSTE24/PARN/PABPC1/MTOR/LRPPRC/MTIF2/EIF4G1/TRAP1/DNAJC3/EIF4A2/FOCAD/DHX29/ZC3H7A/PNPT1/MRPL13/DIS3	16
black	GO:0007018	microtubule-based movement	5/333	81/4062	0.806222	1	0.977249	AP3B1/RAB6A/LRPPRC/IFT20/COPG1	5
black	GO:0071214	cellular response to abiotic stimulus	5/333	81/4062	0.806222	1	0.977249	ZMPSTE24/NMT1/ADSS2/MTOR/TMEM87A	5
black	GO:0104004	cellular response to environmental stimulus	5/333	81/4062	0.806222	1	0.977249	ZMPSTE24/NMT1/ADSS2/MTOR/TMEM87A	5
black	GO:0019439	aromatic compound catabolic process	13/333	192/4062	0.806682	1	0.977249	NBAS/NUDT19/PARN/MLYCD/ACAA1/PABPC1/MGAT1/LRPPRC/VCP/SKIC3/PNPT1/MTPAP/DIS3	13
black	GO:0034101	erythrocyte homeostasis	2/333	36/4062	0.807451	1	0.977249	HSPA9/CDK5RAP3	2
black	GO:0045185	maintenance of protein location	2/333	36/4062	0.807451	1	0.977249	OS9/GOLPH3	2
black	GO:0045921	positive regulation of exocytosis	2/333	36/4062	0.807451	1	0.977249	RAB9A/VAMP7	2
black	GO:1903531	negative regulation of secretion by cell	2/333	36/4062	0.807451	1	0.977249	PSMD9/ADRA2A	2
black	GO:0034614	cellular response to reactive oxygen species	3/333	52/4062	0.812008	1	0.977249	PRDX3/TRAP1/SQSTM1	3
black	GO:0061041	regulation of wound healing	3/333	52/4062	0.812008	1	0.977249	KLKB1/ADRA2A/MTOR	3
black	GO:0034249	negative regulation of amide metabolic process	6/333	97/4062	0.819266	1	0.977249	PARN/PABPC1/EIF4G1/PNPT1/MRPL13/DIS3	6
black	GO:0006937	regulation of muscle contraction	2/333	37/4062	0.819589	1	0.977249	ATP1A1/ADRA2A	2
black	GO:0030902	hindbrain development	2/333	37/4062	0.819589	1	0.977249	SPTBN2/ARCN1	2
black	GO:0031110	regulation of microtubule polymerization or depolymerization	2/333	37/4062	0.819589	1	0.977249	CLIP1/TBCD	2
black	GO:0050731	positive regulation of peptidyl-tyrosine phosphorylation	2/333	37/4062	0.819589	1	0.977249	ADRA2A/MTOR	2
black	GO:0140029	exocytic process	2/333	37/4062	0.819589	1	0.977249	VAMP7/VTI1B	2
black	GO:0002286	T cell activation involved in immune response	1/333	20/4062	0.820018	1	0.977249	MTOR	1
black	GO:0007088	regulation of mitotic nuclear division	1/333	20/4062	0.820018	1	0.977249	CDC23	1
black	GO:0008347	glial cell migration	1/333	20/4062	0.820018	1	0.977249	NDN	1
black	GO:0010232	vascular transport	1/333	20/4062	0.820018	1	0.977249	SLC1A4	1
black	GO:0010717	regulation of epithelial to mesenchymal transition	1/333	20/4062	0.820018	1	0.977249	MTOR	1
black	GO:0030520	intracellular estrogen receptor signaling pathway	1/333	20/4062	0.820018	1	0.977249	UFSP2	1
black	GO:0032413	negative regulation of ion transmembrane transporter activity	1/333	20/4062	0.820018	1	0.977249	ADRA2A	1
black	GO:0034381	plasma lipoprotein particle clearance	1/333	20/4062	0.820018	1	0.977249	CNPY2	1
black	GO:0035088	establishment or maintenance of apical/basal cell polarity	1/333	20/4062	0.820018	1	0.977249	IFT20	1
black	GO:0042987	amyloid precursor protein catabolic process	1/333	20/4062	0.820018	1	0.977249	TMED10	1
black	GO:0043299	leukocyte degranulation	1/333	20/4062	0.820018	1	0.977249	VAMP7	1
black	GO:0048736	appendage development	1/333	20/4062	0.820018	1	0.977249	BPNT2	1
black	GO:0050435	amyloid-beta metabolic process	1/333	20/4062	0.820018	1	0.977249	TMED10	1
black	GO:0051279	regulation of release of sequestered calcium ion into cytosol	1/333	20/4062	0.820018	1	0.977249	PLCG1	1
black	GO:0060173	limb development	1/333	20/4062	0.820018	1	0.977249	BPNT2	1
black	GO:0061245	establishment or maintenance of bipolar cell polarity	1/333	20/4062	0.820018	1	0.977249	IFT20	1
black	GO:0071479	cellular response to ionizing radiation	1/333	20/4062	0.820018	1	0.977249	ZMPSTE24	1
black	GO:0086001	cardiac muscle cell action potential	1/333	20/4062	0.820018	1	0.977249	ATP1A1	1
black	GO:0120193	tight junction organization	1/333	20/4062	0.820018	1	0.977249	TBCD	1
black	GO:0150104	transport across blood-brain barrier	1/333	20/4062	0.820018	1	0.977249	SLC1A4	1
black	GO:1903317	regulation of protein maturation	1/333	20/4062	0.820018	1	0.977249	KLKB1	1
black	GO:1903573	negative regulation of response to endoplasmic reticulum stress	1/333	20/4062	0.820018	1	0.977249	HYOU1	1
black	GO:1904358	positive regulation of telomere maintenance via telomere lengthening	1/333	20/4062	0.820018	1	0.977249	PARN	1
black	GO:0000302	response to reactive oxygen species	4/333	68/4062	0.820865	1	0.977249	PRDX3/TRAP1/SQSTM1/STK26	4
black	GO:0001666	response to hypoxia	4/333	68/4062	0.820865	1	0.977249	MTOR/TM9SF4/FAM162A/HYOU1	4
black	GO:0021700	developmental maturation	4/333	68/4062	0.820865	1	0.977249	ARCN1/EBP/NRCAM/AP1M1	4
black	GO:0003015	heart process	3/333	53/4062	0.822171	1	0.977249	ZMPSTE24/ATP1A1/MTOR	3
black	GO:0031099	regeneration	3/333	53/4062	0.822171	1	0.977249	GAP43/GFER/PNPT1	3
black	GO:0032388	positive regulation of intracellular transport	5/333	83/4062	0.822963	1	0.977249	NMT1/TM9SF4/STX18/ERGIC3/SAR1B	5
black	GO:0034599	cellular response to oxidative stress	5/333	83/4062	0.822963	1	0.977249	PRDX3/TRAP1/SQSTM1/PNPT1/HM13	5
black	GO:0061013	regulation of mRNA catabolic process	5/333	83/4062	0.822963	1	0.977249	NBAS/PARN/PABPC1/PNPT1/DIS3	5
black	GO:0006935	chemotaxis	6/333	98/4062	0.826764	1	0.977249	SLIT1/RALA/MPP1/MACO1/GBF1/SBDS	6
black	GO:0042330	taxis	6/333	98/4062	0.826764	1	0.977249	SLIT1/RALA/MPP1/MACO1/GBF1/SBDS	6
black	GO:0016241	regulation of macroautophagy	4/333	69/4062	0.829593	1	0.977249	SEC22B/MTOR/RHEB/LRSAM1	4
black	GO:0050708	regulation of protein secretion	5/333	84/4062	0.830887	1	0.977249	PSMD9/ADRA2A/TMED10/GOLPH3L/GOLPH3	5
black	GO:1903050	regulation of proteolysis involved in protein catabolic process	5/333	84/4062	0.830887	1	0.977249	PSMC2/VCP/PSMC1/TMEM168/UCHL5	5
black	GO:0003007	heart morphogenesis	2/333	38/4062	0.831038	1	0.977249	ZMPSTE24/MTOR	2
black	GO:0006414	translational elongation	2/333	38/4062	0.831038	1	0.977249	SKIC3/ASCC3	2
black	GO:0006665	sphingolipid metabolic process	2/333	38/4062	0.831038	1	0.977249	TM9SF2/SMPD4	2
black	GO:0006813	potassium ion transport	2/333	38/4062	0.831038	1	0.977249	ATP1A1/ADRA2A	2
black	GO:0006814	sodium ion transport	2/333	38/4062	0.831038	1	0.977249	ATP1A1/NDUFA9	2
black	GO:0031960	response to corticosteroid	2/333	38/4062	0.831038	1	0.977249	BCKDHB/AGL	2
black	GO:0051048	negative regulation of secretion	2/333	38/4062	0.831038	1	0.977249	PSMD9/ADRA2A	2
black	GO:0051897	positive regulation of phosphatidylinositol 3-kinase/protein kinase B signal transduction	2/333	38/4062	0.831038	1	0.977249	IAPP/MTOR	2
black	GO:0061351	neural precursor cell proliferation	2/333	38/4062	0.831038	1	0.977249	NDUFS2/IFT20	2
black	GO:0071103	DNA conformation change	2/333	38/4062	0.831038	1	0.977249	MCM6/ASCC3	2
black	GO:0034248	regulation of amide metabolic process	14/333	210/4062	0.831068	1	0.977249	PARN/PABPC1/MTOR/LRPPRC/MTIF2/TMED10/EIF4G1/TRAP1/DNAJC3/EIF4A2/DHX29/PNPT1/MRPL13/DIS3	14
black	GO:0007052	mitotic spindle organization	3/333	54/4062	0.831863	1	0.977249	VCP/GOLGA2/SBDS	3
black	GO:0009451	RNA modification	3/333	54/4062	0.831863	1	0.977249	RNMT/PARN/DNAJB11	3
black	GO:0010634	positive regulation of epithelial cell migration	3/333	54/4062	0.831863	1	0.977249	PIK3C2A/PLCG1/MTOR	3
black	GO:0045017	glycerolipid biosynthetic process	3/333	54/4062	0.831863	1	0.977249	PIK3C2A/ACSL3/BPNT2	3
black	GO:0072331	signal transduction by p53 class mediator	3/333	54/4062	0.831863	1	0.977249	ZMPSTE24/MTOR/CDK5RAP3	3
black	GO:1902105	regulation of leukocyte differentiation	3/333	54/4062	0.831863	1	0.977249	AP3B1/IAPP/MTOR	3
black	GO:2000116	regulation of cysteine-type endopeptidase activity	3/333	54/4062	0.831863	1	0.977249	VCP/FAM162A/TBC1D10A	3
black	GO:0001523	retinoid metabolic process	1/333	21/4062	0.834846	1	0.977249	DHRS7	1
black	GO:0001841	neural tube formation	1/333	21/4062	0.834846	1	0.977249	RALA	1
black	GO:0002011	morphogenesis of an epithelial sheet	1/333	21/4062	0.834846	1	0.977249	MTOR	1
black	GO:0006904	vesicle docking involved in exocytosis	1/333	21/4062	0.834846	1	0.977249	VTI1B	1
black	GO:0007080	mitotic metaphase chromosome alignment	1/333	21/4062	0.834846	1	0.977249	CDC23	1
black	GO:0007204	positive regulation of cytosolic calcium ion concentration	1/333	21/4062	0.834846	1	0.977249	IAPP	1
black	GO:0010389	regulation of G2/M transition of mitotic cell cycle	1/333	21/4062	0.834846	1	0.977249	CDK5RAP3	1
black	GO:0010633	negative regulation of epithelial cell migration	1/333	21/4062	0.834846	1	0.977249	SYNJ2BP	1
black	GO:0015844	monoamine transport	1/333	21/4062	0.834846	1	0.977249	ADRA2A	1
black	GO:0019068	virion assembly	1/333	21/4062	0.834846	1	0.977249	LRSAM1	1
black	GO:0030330	DNA damage response, signal transduction by p53 class mediator	1/333	21/4062	0.834846	1	0.977249	ZMPSTE24	1
black	GO:0032435	negative regulation of proteasomal ubiquitin-dependent protein catabolic process	1/333	21/4062	0.834846	1	0.977249	UCHL5	1
black	GO:0032526	response to retinoic acid	1/333	21/4062	0.834846	1	0.977249	OVCA2	1
black	GO:0043297	apical junction assembly	1/333	21/4062	0.834846	1	0.977249	TBCD	1
black	GO:0044774	mitotic DNA integrity checkpoint signaling	1/333	21/4062	0.834846	1	0.977249	CDK5RAP3	1
black	GO:0046470	phosphatidylcholine metabolic process	1/333	21/4062	0.834846	1	0.977249	ACSL3	1
black	GO:0046928	regulation of neurotransmitter secretion	1/333	21/4062	0.834846	1	0.977249	FBXO45	1
black	GO:0048489	synaptic vesicle transport	1/333	21/4062	0.834846	1	0.977249	AP3B1	1
black	GO:0048640	negative regulation of developmental growth	1/333	21/4062	0.834846	1	0.977249	SLIT1	1
black	GO:0051952	regulation of amine transport	1/333	21/4062	0.834846	1	0.977249	ADRA2A	1
black	GO:0051972	regulation of telomerase activity	1/333	21/4062	0.834846	1	0.977249	PARN	1
black	GO:0070849	response to epidermal growth factor	1/333	21/4062	0.834846	1	0.977249	PLCG1	1
black	GO:0071774	response to fibroblast growth factor	1/333	21/4062	0.834846	1	0.977249	GALNT3	1
black	GO:2000379	positive regulation of reactive oxygen species metabolic process	1/333	21/4062	0.834846	1	0.977249	NNT	1
black	GO:0034329	cell junction assembly	8/333	128/4062	0.836603	1	0.977249	SPTBN2/SLIT1/FBXO45/GAP43/EIF4G1/NECTIN1/NRCAM/TBCD	8
black	GO:0031334	positive regulation of protein-containing complex assembly	4/333	70/4062	0.837967	1	0.977249	CLIP1/MTOR/VCP/EIF4G1	4
black	GO:1903313	positive regulation of mRNA metabolic process	4/333	70/4062	0.837967	1	0.977249	PARN/PABPC1/PNPT1/DIS3	4
black	GO:0006402	mRNA catabolic process	7/333	114/4062	0.838129	1	0.977249	NBAS/PARN/PABPC1/SKIC3/PNPT1/MTPAP/DIS3	7
black	GO:0006403	RNA localization	6/333	100/4062	0.841017	1	0.977249	XPOT/PARN/LRPPRC/SEC13/PNPT1/SIDT1	6
black	GO:0001906	cell killing	3/333	55/4062	0.841099	1	0.977249	EBAG9/VAMP7/GFER	3
black	GO:0030833	regulation of actin filament polymerization	3/333	55/4062	0.841099	1	0.977249	SPTBN2/MTOR/ARHGAP18	3
black	GO:0008016	regulation of heart contraction	2/333	39/4062	0.84183	1	0.977249	ZMPSTE24/ATP1A1	2
black	GO:0097530	granulocyte migration	2/333	39/4062	0.84183	1	0.977249	MPP1/GBF1	2
black	GO:0044270	cellular nitrogen compound catabolic process	12/333	185/4062	0.843251	1	0.977249	NBAS/NUDT19/PARN/MLYCD/PABPC1/MGAT1/LRPPRC/VCP/SKIC3/PNPT1/MTPAP/DIS3	12
black	GO:0060322	head development	12/333	185/4062	0.843251	1	0.977249	SPTBN2/SEC16A/SLIT1/FBXO45/ARCN1/TUBB2A/MINK1/MACO1/NRCAM/CDK5RAP3/WDR11/UCHL5	12
black	GO:0030182	neuron differentiation	23/333	334/4062	0.845655	1	0.977249	SHTN1/GAK/SLIT1/ACSL3/FBXO45/GAP43/RAB6A/EIF4G1/GOLGA4/SCARB2/NECTIN1/TRIP11/ESRP1/IFT20/MINK1/NRCAM/CDK5RAP3/SCYL1/NDN/TBCD/DZANK1/ASAP1/AFG3L2	23
black	GO:0007596	blood coagulation	5/333	86/4062	0.845871	1	0.977249	AP3B1/KLKB1/ADRA2A/PDIA3/LMAN1	5
black	GO:0003018	vascular process in circulatory system	4/333	71/4062	0.845994	1	0.977249	PIK3C2A/FAAH/ADRA2A/SLC1A4	4
black	GO:0061136	regulation of proteasomal protein catabolic process	4/333	71/4062	0.845994	1	0.977249	PSMC2/VCP/PSMC1/UCHL5	4
black	GO:0010720	positive regulation of cell development	6/333	101/4062	0.847781	1	0.977249	SHTN1/AP3B1/MTOR/GOLGA4/RHEB/MAN2A1	6
black	GO:0006664	glycolipid metabolic process	1/333	22/4062	0.848455	1	0.977249	TM9SF2	1
black	GO:0006942	regulation of striated muscle contraction	1/333	22/4062	0.848455	1	0.977249	ATP1A1	1
black	GO:0007091	metaphase/anaphase transition of mitotic cell cycle	1/333	22/4062	0.848455	1	0.977249	CDC23	1
black	GO:0010324	membrane invagination	1/333	22/4062	0.848455	1	0.977249	VAMP7	1
black	GO:0016101	diterpenoid metabolic process	1/333	22/4062	0.848455	1	0.977249	DHRS7	1
black	GO:0021762	substantia nigra development	1/333	22/4062	0.848455	1	0.977249	SEC16A	1
black	GO:0030071	regulation of mitotic metaphase/anaphase transition	1/333	22/4062	0.848455	1	0.977249	CDC23	1
black	GO:0030195	negative regulation of blood coagulation	1/333	22/4062	0.848455	1	0.977249	KLKB1	1
black	GO:0030866	cortical actin cytoskeleton organization	1/333	22/4062	0.848455	1	0.977249	EPB41	1
black	GO:0031122	cytoplasmic microtubule organization	1/333	22/4062	0.848455	1	0.977249	CLIP1	1
black	GO:0032612	interleukin-1 production	1/333	22/4062	0.848455	1	0.977249	TMED10	1
black	GO:0032652	regulation of interleukin-1 production	1/333	22/4062	0.848455	1	0.977249	TMED10	1
black	GO:0034103	regulation of tissue remodeling	1/333	22/4062	0.848455	1	0.977249	IAPP	1
black	GO:0034332	adherens junction organization	1/333	22/4062	0.848455	1	0.977249	TBCD	1
black	GO:0043266	regulation of potassium ion transport	1/333	22/4062	0.848455	1	0.977249	ADRA2A	1
black	GO:0044784	metaphase/anaphase transition of cell cycle	1/333	22/4062	0.848455	1	0.977249	CDC23	1
black	GO:0045667	regulation of osteoblast differentiation	1/333	22/4062	0.848455	1	0.977249	IPO7	1
black	GO:0050848	regulation of calcium-mediated signaling	1/333	22/4062	0.848455	1	0.977249	MTOR	1
black	GO:0051496	positive regulation of stress fiber assembly	1/333	22/4062	0.848455	1	0.977249	MTOR	1
black	GO:0072676	lymphocyte migration	1/333	22/4062	0.848455	1	0.977249	MIA3	1
black	GO:0090263	positive regulation of canonical Wnt signaling pathway	1/333	22/4062	0.848455	1	0.977249	VCP	1
black	GO:1900047	negative regulation of hemostasis	1/333	22/4062	0.848455	1	0.977249	KLKB1	1
black	GO:1902099	regulation of metaphase/anaphase transition of cell cycle	1/333	22/4062	0.848455	1	0.977249	CDC23	1
black	GO:1903509	liposaccharide metabolic process	1/333	22/4062	0.848455	1	0.977249	TM9SF2	1
black	GO:1990000	amyloid fibril formation	1/333	22/4062	0.848455	1	0.977249	IAPP	1
black	GO:0006094	gluconeogenesis	2/333	40/4062	0.851994	1	0.977249	SLC25A10/SLC25A13	2
black	GO:0036465	synaptic vesicle recycling	2/333	40/4062	0.851994	1	0.977249	GAK/CANX	2
black	GO:0043401	steroid hormone mediated signaling pathway	2/333	40/4062	0.851994	1	0.977249	PGRMC2/UFSP2	2
black	GO:0007599	hemostasis	5/333	87/4062	0.852944	1	0.977249	AP3B1/KLKB1/ADRA2A/PDIA3/LMAN1	5
black	GO:0032271	regulation of protein polymerization	5/333	87/4062	0.852944	1	0.977249	SPTBN2/CLIP1/MTOR/ARHGAP18/TBCD	5
black	GO:0050817	coagulation	5/333	87/4062	0.852944	1	0.977249	AP3B1/KLKB1/ADRA2A/PDIA3/LMAN1	5
black	GO:0070482	response to oxygen levels	5/333	87/4062	0.852944	1	0.977249	NDUFS2/MTOR/TM9SF4/FAM162A/HYOU1	5
black	GO:0010817	regulation of hormone levels	9/333	145/4062	0.853294	1	0.977249	PSMD9/ZMPSTE24/ATP1A1/ADRA2A/VAMP7/HSD17B12/HSD17B8/YIPF5/DHRS7	9
black	GO:0070588	calcium ion transmembrane transport	4/333	72/4062	0.853685	1	0.977249	ADRA2A/PLCG1/MCUR1/AFG3L2	4
black	GO:0032990	cell part morphogenesis	13/333	201/4062	0.854164	1	0.977249	SHTN1/SLIT1/FBXO45/GAP43/GOLGA4/NECTIN1/MYH14/MINK1/NUBPL/PNPT1/NRCAM/NDN/AFG3L2	13
black	GO:0062197	cellular response to chemical stress	6/333	102/4062	0.854311	1	0.977249	PRDX3/MTOR/TRAP1/SQSTM1/PNPT1/HM13	6
black	GO:0009615	response to virus	7/333	117/4062	0.8569	1	0.977249	ZMPSTE24/IFIT2/DNAJC3/ELMOD2/GBF1/ATAD3A/NDUFAF4	7
black	GO:0007420	brain development	11/333	174/4062	0.857837	1	0.977249	SPTBN2/SEC16A/SLIT1/FBXO45/ARCN1/TUBB2A/MINK1/MACO1/NRCAM/CDK5RAP3/UCHL5	11
black	GO:0043123	positive regulation of canonical NF-kappaB signal transduction	3/333	57/4062	0.858265	1	0.977249	TMED4/SLC35B2/GOLT1B	3
black	GO:0051924	regulation of calcium ion transport	3/333	57/4062	0.858265	1	0.977249	ADRA2A/EPB41/PLCG1	3
black	GO:0001910	regulation of leukocyte mediated cytotoxicity	1/333	23/4062	0.860947	1	0.977249	GFER	1
black	GO:0008631	intrinsic apoptotic signaling pathway in response to oxidative stress	1/333	23/4062	0.860947	1	0.977249	TRAP1	1
black	GO:0010812	negative regulation of cell-substrate adhesion	1/333	23/4062	0.860947	1	0.977249	TBCD	1
black	GO:0015837	amine transport	1/333	23/4062	0.860947	1	0.977249	ADRA2A	1
black	GO:0021954	central nervous system neuron development	1/333	23/4062	0.860947	1	0.977249	FBXO45	1
black	GO:0035773	insulin secretion involved in cellular response to glucose stimulus	1/333	23/4062	0.860947	1	0.977249	ADRA2A	1
black	GO:0042476	odontogenesis	1/333	23/4062	0.860947	1	0.977249	NECTIN1	1
black	GO:0045913	positive regulation of carbohydrate metabolic process	1/333	23/4062	0.860947	1	0.977249	MTOR	1
black	GO:0050819	negative regulation of coagulation	1/333	23/4062	0.860947	1	0.977249	KLKB1	1
black	GO:0051693	actin filament capping	1/333	23/4062	0.860947	1	0.977249	SPTBN2	1
black	GO:1901799	negative regulation of proteasomal protein catabolic process	1/333	23/4062	0.860947	1	0.977249	UCHL5	1
black	GO:0006874	intracellular calcium ion homeostasis	4/333	73/4062	0.861048	1	0.977249	PLCG1/CCDC47/MCUR1/AFG3L2	4
black	GO:0036293	response to decreased oxygen levels	4/333	73/4062	0.861048	1	0.977249	MTOR/TM9SF4/FAM162A/HYOU1	4
black	GO:0000209	protein polyubiquitination	2/333	41/4062	0.861561	1	0.977249	LRSAM1/CDC23	2
black	GO:0002285	lymphocyte activation involved in immune response	2/333	41/4062	0.861561	1	0.977249	MTOR/VAMP7	2
black	GO:0009566	fertilization	2/333	41/4062	0.861561	1	0.977249	AP3B1/FNDC3A	2
black	GO:1903169	regulation of calcium ion transmembrane transport	2/333	41/4062	0.861561	1	0.977249	ADRA2A/PLCG1	2
black	GO:0006066	alcohol metabolic process	7/333	118/4062	0.862753	1	0.977249	PPIP5K2/SC5D/EBP/CBR4/ALG1/ALG2/DHRS7	7
black	GO:0043254	regulation of protein-containing complex assembly	10/333	161/4062	0.863046	1	0.977249	SPTBN2/IAPP/CLIP1/MTOR/VCP/EIF4G1/ARHGAP18/TBCD/PREB/SAR1B	10
black	GO:0034660	ncRNA metabolic process	14/333	217/4062	0.864198	1	0.977249	ZMPSTE24/PARN/MTOR/HARS2/DARS2/ZC3H7A/PNPT1/TARS2/FARSB/IARS2/FARSA/DIS3/YARS2/SBDS	14
black	GO:0071383	cellular response to steroid hormone stimulus	3/333	58/4062	0.866224	1	0.977249	PGRMC2/ATP1A1/UFSP2	3
black	GO:0048545	response to steroid hormone	5/333	89/4062	0.866284	1	0.977249	PGRMC2/ATP1A1/BCKDHB/AGL/UFSP2	5
black	GO:0090066	regulation of anatomical structure size	10/333	162/4062	0.86797	1	0.977249	SHTN1/PIK3C2A/FAAH/SPTBN2/SLIT1/ADRA2A/MTOR/GOLGA4/ARHGAP18/NRCAM	10
black	GO:0032259	methylation	4/333	74/4062	0.868094	1	0.977249	RNMT/ZMPSTE24/RAB6A/COMTD1	4
black	GO:0055074	calcium ion homeostasis	4/333	74/4062	0.868094	1	0.977249	PLCG1/CCDC47/MCUR1/AFG3L2	4
black	GO:1903706	regulation of hemopoiesis	4/333	74/4062	0.868094	1	0.977249	AP3B1/IAPP/HSPA9/MTOR	4
black	GO:0007417	central nervous system development	16/333	246/4062	0.870503	1	0.977249	SPTBN2/SEC16A/SLIT1/FBXO45/GAP43/MTOR/ARCN1/TUBB2A/RHEB/MINK1/MACO1/NRCAM/CDK5RAP3/SCYL1/NDN/UCHL5	16
black	GO:0019319	hexose biosynthetic process	2/333	42/4062	0.87056	1	0.977249	SLC25A10/SLC25A13	2
black	GO:2000278	regulation of DNA biosynthetic process	2/333	42/4062	0.87056	1	0.977249	PARN/GFER	2
black	GO:0001838	embryonic epithelial tube formation	1/333	24/4062	0.872411	1	0.977249	RALA	1
black	GO:0002688	regulation of leukocyte chemotaxis	1/333	24/4062	0.872411	1	0.977249	MPP1	1
black	GO:0006479	protein methylation	1/333	24/4062	0.872411	1	0.977249	RAB6A	1
black	GO:0006497	protein lipidation	1/333	24/4062	0.872411	1	0.977249	NMT1	1
black	GO:0007292	female gamete generation	1/333	24/4062	0.872411	1	0.977249	PARN	1
black	GO:0008213	protein alkylation	1/333	24/4062	0.872411	1	0.977249	RAB6A	1
black	GO:0030183	B cell differentiation	1/333	24/4062	0.872411	1	0.977249	SLC39A7	1
black	GO:0032210	regulation of telomere maintenance via telomerase	1/333	24/4062	0.872411	1	0.977249	PARN	1
black	GO:0032410	negative regulation of transporter activity	1/333	24/4062	0.872411	1	0.977249	ADRA2A	1
black	GO:0032418	lysosome localization	1/333	24/4062	0.872411	1	0.977249	VAMP7	1
black	GO:0033045	regulation of sister chromatid segregation	1/333	24/4062	0.872411	1	0.977249	CDC23	1
black	GO:0034113	heterotypic cell-cell adhesion	1/333	24/4062	0.872411	1	0.977249	NRCAM	1
black	GO:0035601	protein deacylation	1/333	24/4062	0.872411	1	0.977249	NDN	1
black	GO:0042982	amyloid precursor protein metabolic process	1/333	24/4062	0.872411	1	0.977249	TMED10	1
black	GO:0043112	receptor metabolic process	1/333	24/4062	0.872411	1	0.977249	ARFGEF2	1
black	GO:0046328	regulation of JNK cascade	1/333	24/4062	0.872411	1	0.977249	MINK1	1
black	GO:0051125	regulation of actin nucleation	1/333	24/4062	0.872411	1	0.977249	ARFIP2	1
black	GO:0120162	positive regulation of cold-induced thermogenesis	1/333	24/4062	0.872411	1	0.977249	CPT2	1
black	GO:1902743	regulation of lamellipodium organization	1/333	24/4062	0.872411	1	0.977249	MTOR	1
black	GO:1902749	regulation of cell cycle G2/M phase transition	1/333	24/4062	0.872411	1	0.977249	CDK5RAP3	1
black	GO:1905954	positive regulation of lipid localization	1/333	24/4062	0.872411	1	0.977249	ACACB	1
black	GO:1990849	vacuolar localization	1/333	24/4062	0.872411	1	0.977249	VAMP7	1
black	GO:0048863	stem cell differentiation	3/333	59/4062	0.873788	1	0.977249	PSMD11/HSPA9/TAPT1	3
black	GO:0043488	regulation of mRNA stability	4/333	75/4062	0.874831	1	0.977249	PARN/PABPC1/PNPT1/DIS3	4
black	GO:0045055	regulated exocytosis	4/333	75/4062	0.874831	1	0.977249	ADRA2A/FBXO45/TMED10/VAMP7	4
black	GO:0006401	RNA catabolic process	8/333	135/4062	0.876067	1	0.977249	NBAS/PARN/PABPC1/LRPPRC/SKIC3/PNPT1/MTPAP/DIS3	8
black	GO:0003006	developmental process involved in reproduction	11/333	178/4062	0.876595	1	0.977249	AP3B1/SELENOF/PRDX3/MTOR/GALNT3/IFT20/BCL2L2/NDN/GORASP2/TUBA8/FNDC3A	11
black	GO:0021987	cerebral cortex development	2/333	43/4062	0.87902	1	0.977249	FBXO45/TUBB2A	2
black	GO:0032272	negative regulation of protein polymerization	2/333	43/4062	0.87902	1	0.977249	SPTBN2/TBCD	2
black	GO:2000377	regulation of reactive oxygen species metabolic process	2/333	43/4062	0.87902	1	0.977249	TRAP1/NNT	2
black	GO:0042594	response to starvation	3/333	60/4062	0.880973	1	0.977249	MTOR/WDR59/STK26	3
black	GO:0043414	macromolecule methylation	3/333	60/4062	0.880973	1	0.977249	RNMT/ZMPSTE24/RAB6A	3
black	GO:1902850	microtubule cytoskeleton organization involved in mitosis	3/333	60/4062	0.880973	1	0.977249	VCP/GOLGA2/SBDS	3
black	GO:0030003	intracellular monoatomic cation homeostasis	8/333	136/4062	0.881012	1	0.977249	AP3B1/ATP1A1/PLCG1/SLC39A7/TM9SF4/CCDC47/MCUR1/AFG3L2	8
black	GO:0007163	establishment or maintenance of cell polarity	4/333	76/4062	0.88127	1	0.977249	SHTN1/IFT20/GBF1/GOLPH3	4
black	GO:0007249	canonical NF-kappaB signal transduction	4/333	76/4062	0.88127	1	0.977249	SQSTM1/TMED4/SLC35B2/GOLT1B	4
black	GO:0050727	regulation of inflammatory response	4/333	76/4062	0.88127	1	0.977249	KLKB1/PLCG1/VAMP7/MGST2	4
black	GO:0002028	regulation of sodium ion transport	1/333	25/4062	0.882933	1	0.977249	ATP1A1	1
black	GO:0002275	myeloid cell activation involved in immune response	1/333	25/4062	0.882933	1	0.977249	VAMP7	1
black	GO:0006721	terpenoid metabolic process	1/333	25/4062	0.882933	1	0.977249	DHRS7	1
black	GO:0006970	response to osmotic stress	1/333	25/4062	0.882933	1	0.977249	MTOR	1
black	GO:0030835	negative regulation of actin filament depolymerization	1/333	25/4062	0.882933	1	0.977249	SPTBN2	1
black	GO:0033138	positive regulation of peptidyl-serine phosphorylation	1/333	25/4062	0.882933	1	0.977249	EIF4G1	1
black	GO:0045582	positive regulation of T cell differentiation	1/333	25/4062	0.882933	1	0.977249	AP3B1	1
black	GO:0048255	mRNA stabilization	1/333	25/4062	0.882933	1	0.977249	PABPC1	1
black	GO:0048678	response to axon injury	1/333	25/4062	0.882933	1	0.977249	GAP43	1
black	GO:0048708	astrocyte differentiation	1/333	25/4062	0.882933	1	0.977249	GAP43	1
black	GO:0048857	neural nucleus development	1/333	25/4062	0.882933	1	0.977249	SEC16A	1
black	GO:0051453	regulation of intracellular pH	1/333	25/4062	0.882933	1	0.977249	TM9SF4	1
black	GO:0060291	long-term synaptic potentiation	1/333	25/4062	0.882933	1	0.977249	SQSTM1	1
black	GO:0098732	macromolecule deacylation	1/333	25/4062	0.882933	1	0.977249	NDN	1
black	GO:0098930	axonal transport	1/333	25/4062	0.882933	1	0.977249	AP3B1	1
black	GO:1903038	negative regulation of leukocyte cell-cell adhesion	1/333	25/4062	0.882933	1	0.977249	MIA3	1
black	GO:1903533	regulation of protein targeting	1/333	25/4062	0.882933	1	0.977249	LMAN1	1
black	GO:0051098	regulation of binding	5/333	92/4062	0.88438	1	0.977249	IFIT2/EPB41/EIF4G1/GOLGA2/CCPG1	5
black	GO:0006873	intracellular monoatomic ion homeostasis	8/333	137/4062	0.885794	1	0.977249	AP3B1/ATP1A1/PLCG1/SLC39A7/TM9SF4/CCDC47/MCUR1/AFG3L2	8
black	GO:0002520	immune system development	2/333	44/4062	0.886967	1	0.977249	ZMPSTE24/SBDS	2
black	GO:0008406	gonad development	2/333	44/4062	0.886967	1	0.977249	BCL2L2/FNDC3A	2
black	GO:0009408	response to heat	2/333	44/4062	0.886967	1	0.977249	MTOR/VCP	2
black	GO:0045137	development of primary sexual characteristics	2/333	44/4062	0.886967	1	0.977249	BCL2L2/FNDC3A	2
black	GO:0051100	negative regulation of binding	2/333	44/4062	0.886967	1	0.977249	IFIT2/GOLGA2	2
black	GO:2001252	positive regulation of chromosome organization	2/333	44/4062	0.886967	1	0.977249	PARN/UCHL5	2
black	GO:0010632	regulation of epithelial cell migration	4/333	77/4062	0.887421	1	0.977249	PIK3C2A/PLCG1/MTOR/SYNJ2BP	4
black	GO:0008654	phospholipid biosynthetic process	3/333	61/4062	0.887792	1	0.977249	PIK3C2A/ACSL3/BPNT2	3
black	GO:0043393	regulation of protein binding	3/333	61/4062	0.887792	1	0.977249	IFIT2/EPB41/GOLGA2	3
black	GO:0043491	phosphatidylinositol 3-kinase/protein kinase B signal transduction	3/333	61/4062	0.887792	1	0.977249	PIK3C2A/IAPP/MTOR	3
black	GO:0007507	heart development	7/333	123/4062	0.889153	1	0.977249	ACACB/ZMPSTE24/GYS1/MTOR/TRIP11/IFT20/WDR11	7
black	GO:0042063	gliogenesis	5/333	93/4062	0.889929	1	0.977249	NDUFS2/GAP43/MTOR/RHEB/NDN	5
black	GO:0002526	acute inflammatory response	1/333	26/4062	0.892589	1	0.977249	KLKB1	1
black	GO:0006641	triglyceride metabolic process	1/333	26/4062	0.892589	1	0.977249	SEL1L	1
black	GO:0008277	regulation of G protein-coupled receptor signaling pathway	1/333	26/4062	0.892589	1	0.977249	NMT1	1
black	GO:0030865	cortical cytoskeleton organization	1/333	26/4062	0.892589	1	0.977249	EPB41	1
black	GO:0035725	sodium ion transmembrane transport	1/333	26/4062	0.892589	1	0.977249	ATP1A1	1
black	GO:0051588	regulation of neurotransmitter transport	1/333	26/4062	0.892589	1	0.977249	FBXO45	1
black	GO:0051783	regulation of nuclear division	1/333	26/4062	0.892589	1	0.977249	CDC23	1
black	GO:0051928	positive regulation of calcium ion transport	1/333	26/4062	0.892589	1	0.977249	PLCG1	1
black	GO:0099072	regulation of postsynaptic membrane neurotransmitter receptor levels	1/333	26/4062	0.892589	1	0.977249	RALA	1
black	GO:0099518	vesicle cytoskeletal trafficking	1/333	26/4062	0.892589	1	0.977249	AP3B1	1
black	GO:1900076	regulation of cellular response to insulin stimulus	1/333	26/4062	0.892589	1	0.977249	USO1	1
black	GO:1904063	negative regulation of cation transmembrane transport	1/333	26/4062	0.892589	1	0.977249	ADRA2A	1
black	GO:0043487	regulation of RNA stability	4/333	78/4062	0.893292	1	0.977249	PARN/PABPC1/PNPT1/DIS3	4
black	GO:0002064	epithelial cell development	3/333	62/4062	0.89426	1	0.977249	RHEB/YIPF6/FNDC3A	3
black	GO:0006090	pyruvate metabolic process	3/333	62/4062	0.89426	1	0.977249	PDHA1/MTOR/DHTKD1	3
black	GO:0008064	regulation of actin polymerization or depolymerization	3/333	62/4062	0.89426	1	0.977249	SPTBN2/MTOR/ARHGAP18	3
black	GO:0030832	regulation of actin filament length	3/333	62/4062	0.89426	1	0.977249	SPTBN2/MTOR/ARHGAP18	3
black	GO:0060326	cell chemotaxis	3/333	62/4062	0.89426	1	0.977249	MPP1/GBF1/SBDS	3
black	GO:0071897	DNA biosynthetic process	3/333	62/4062	0.89426	1	0.977249	PARN/VCP/GFER	3
black	GO:1901888	regulation of cell junction assembly	3/333	62/4062	0.89426	1	0.977249	SLIT1/EIF4G1/NECTIN1	3
black	GO:0002262	myeloid cell homeostasis	2/333	45/4062	0.894429	1	0.977249	HSPA9/CDK5RAP3	2
black	GO:0043281	regulation of cysteine-type endopeptidase activity involved in apoptotic process	2/333	45/4062	0.894429	1	0.977249	VCP/FAM162A	2
black	GO:0043409	negative regulation of MAPK cascade	2/333	45/4062	0.894429	1	0.977249	SYNJ2BP/CDK5RAP3	2
black	GO:0071466	cellular response to xenobiotic stimulus	2/333	45/4062	0.894429	1	0.977249	ACAA1/BPHL	2
black	GO:1900182	positive regulation of protein localization to nucleus	2/333	45/4062	0.894429	1	0.977249	IPO7/CDK5RAP3	2
black	GO:1903312	negative regulation of mRNA metabolic process	2/333	45/4062	0.894429	1	0.977249	NBAS/PABPC1	2
black	GO:0048666	neuron development	19/333	294/4062	0.894967	1	0.977249	SHTN1/GAK/SLIT1/FBXO45/GAP43/RAB6A/GOLGA4/SCARB2/NECTIN1/TRIP11/IFT20/MINK1/NRCAM/SCYL1/NDN/TBCD/DZANK1/ASAP1/AFG3L2	19
black	GO:0098771	inorganic ion homeostasis	7/333	125/4062	0.898455	1	0.977249	AP3B1/ATP1A1/PLCG1/SLC39A7/CCDC47/MCUR1/AFG3L2	7
black	GO:0050900	leukocyte migration	5/333	95/4062	0.900346	1	0.977249	MPP1/MIA3/GBF1/GOLPH3/SBDS	5
black	GO:0001649	osteoblast differentiation	3/333	63/4062	0.900393	1	0.977249	IPO7/PSMC2/CCDC47	3
black	GO:0001654	eye development	3/333	63/4062	0.900393	1	0.977249	NECTIN1/MAN2A1/DZANK1	3
black	GO:1903034	regulation of response to wounding	3/333	63/4062	0.900393	1	0.977249	KLKB1/ADRA2A/MTOR	3
black	GO:0120035	regulation of plasma membrane bounded cell projection organization	11/333	184/4062	0.900959	1	0.977249	SHTN1/GAK/SLIT1/RALA/GAP43/MTOR/GOLGA4/SCARB2/TAPT1/IFT20/NRCAM	11
black	GO:0006096	glycolytic process	2/333	46/4062	0.901433	1	0.977249	MTOR/DHTKD1	2
black	GO:0006261	DNA-templated DNA replication	2/333	46/4062	0.901433	1	0.977249	ZMPSTE24/MCM6	2
black	GO:0032204	regulation of telomere maintenance	2/333	46/4062	0.901433	1	0.977249	PARN/UCHL5	2
black	GO:0042177	negative regulation of protein catabolic process	2/333	46/4062	0.901433	1	0.977249	CDK5RAP3/UCHL5	2
black	GO:0043200	response to amino acid	2/333	46/4062	0.901433	1	0.977249	MTOR/BCL2L2	2
black	GO:0046364	monosaccharide biosynthetic process	2/333	46/4062	0.901433	1	0.977249	SLC25A10/SLC25A13	2
black	GO:0050920	regulation of chemotaxis	2/333	46/4062	0.901433	1	0.977249	SLIT1/MPP1	2
black	GO:0071356	cellular response to tumor necrosis factor	2/333	46/4062	0.901433	1	0.977249	GFER/SMPD4	2
black	GO:0071478	cellular response to radiation	2/333	46/4062	0.901433	1	0.977249	ZMPSTE24/NMT1	2
black	GO:0001510	RNA methylation	1/333	27/4062	0.901452	1	0.977249	RNMT	1
black	GO:0007156	homophilic cell adhesion via plasma membrane adhesion molecules	1/333	27/4062	0.901452	1	0.977249	NECTIN1	1
black	GO:0014902	myotube differentiation	1/333	27/4062	0.901452	1	0.977249	MTOR	1
black	GO:0016331	morphogenesis of embryonic epithelium	1/333	27/4062	0.901452	1	0.977249	RALA	1
black	GO:0019218	regulation of steroid metabolic process	1/333	27/4062	0.901452	1	0.977249	ATP1A1	1
black	GO:0030177	positive regulation of Wnt signaling pathway	1/333	27/4062	0.901452	1	0.977249	VCP	1
black	GO:0030641	regulation of cellular pH	1/333	27/4062	0.901452	1	0.977249	TM9SF4	1
black	GO:0031341	regulation of cell killing	1/333	27/4062	0.901452	1	0.977249	GFER	1
black	GO:0032436	positive regulation of proteasomal ubiquitin-dependent protein catabolic process	1/333	27/4062	0.901452	1	0.977249	VCP	1
black	GO:0033143	regulation of intracellular steroid hormone receptor signaling pathway	1/333	27/4062	0.901452	1	0.977249	UFSP2	1
black	GO:0034314	Arp2/3 complex-mediated actin nucleation	1/333	27/4062	0.901452	1	0.977249	ARFIP2	1
black	GO:0042158	lipoprotein biosynthetic process	1/333	27/4062	0.901452	1	0.977249	NMT1	1
black	GO:0045621	positive regulation of lymphocyte differentiation	1/333	27/4062	0.901452	1	0.977249	AP3B1	1
black	GO:0048524	positive regulation of viral process	1/333	27/4062	0.901452	1	0.977249	PABPC1	1
black	GO:0072175	epithelial tube formation	1/333	27/4062	0.901452	1	0.977249	RALA	1
black	GO:0097352	autophagosome maturation	1/333	27/4062	0.901452	1	0.977249	VCP	1
black	GO:1904356	regulation of telomere maintenance via telomere lengthening	1/333	27/4062	0.901452	1	0.977249	PARN	1
black	GO:0009410	response to xenobiotic stimulus	6/333	111/4062	0.90332	1	0.977249	ACACB/ATP1A1/ACAA1/HADHA/BPHL/SRP68	6
black	GO:0010959	regulation of metal ion transport	5/333	96/4062	0.905226	1	0.977249	ATP1A1/ADRA2A/EPB41/PLCG1/SLC30A6	5
black	GO:0150063	visual system development	3/333	64/4062	0.906205	1	0.977249	NECTIN1/MAN2A1/DZANK1	3
black	GO:2000058	regulation of ubiquitin-dependent protein catabolic process	3/333	64/4062	0.906205	1	0.977249	VCP/TMEM168/UCHL5	3
black	GO:0008203	cholesterol metabolic process	2/333	47/4062	0.908001	1	0.977249	SC5D/EBP	2
black	GO:0009755	hormone-mediated signaling pathway	2/333	47/4062	0.908001	1	0.977249	PGRMC2/UFSP2	2
black	GO:0051099	positive regulation of binding	2/333	47/4062	0.908001	1	0.977249	EPB41/EIF4G1	2
black	GO:0060828	regulation of canonical Wnt signaling pathway	2/333	47/4062	0.908001	1	0.977249	VCP/IFT20	2
black	GO:0060537	muscle tissue development	4/333	81/4062	0.909328	1	0.977249	ZMPSTE24/MTOR/MYH14/IFT20	4
black	GO:0002698	negative regulation of immune effector process	1/333	28/4062	0.909585	1	0.977249	GFER	1
black	GO:0006611	protein export from nucleus	1/333	28/4062	0.909585	1	0.977249	HSPA9	1
black	GO:0006749	glutathione metabolic process	1/333	28/4062	0.909585	1	0.977249	MGST2	1
black	GO:0006885	regulation of pH	1/333	28/4062	0.909585	1	0.977249	TM9SF4	1
black	GO:0008630	intrinsic apoptotic signaling pathway in response to DNA damage	1/333	28/4062	0.909585	1	0.977249	BCL2L2	1
black	GO:0019915	lipid storage	1/333	28/4062	0.909585	1	0.977249	ACACB	1
black	GO:0032233	positive regulation of actin filament bundle assembly	1/333	28/4062	0.909585	1	0.977249	MTOR	1
black	GO:0035148	tube formation	1/333	28/4062	0.909585	1	0.977249	RALA	1
black	GO:0045806	negative regulation of endocytosis	1/333	28/4062	0.909585	1	0.977249	LRSAM1	1
black	GO:0045995	regulation of embryonic development	1/333	28/4062	0.909585	1	0.977249	UCHL5	1
black	GO:0048145	regulation of fibroblast proliferation	1/333	28/4062	0.909585	1	0.977249	ZMPSTE24	1
black	GO:0097306	cellular response to alcohol	1/333	28/4062	0.909585	1	0.977249	GOLPH3	1
black	GO:0097479	synaptic vesicle localization	1/333	28/4062	0.909585	1	0.977249	AP3B1	1
black	GO:2000059	negative regulation of ubiquitin-dependent protein catabolic process	1/333	28/4062	0.909585	1	0.977249	UCHL5	1
black	GO:2000736	regulation of stem cell differentiation	1/333	28/4062	0.909585	1	0.977249	HSPA9	1
black	GO:0048699	generation of neurons	23/333	354/4062	0.910335	1	0.977249	SHTN1/GAK/SLIT1/ACSL3/FBXO45/GAP43/RAB6A/EIF4G1/GOLGA4/SCARB2/NECTIN1/TRIP11/ESRP1/IFT20/MINK1/NRCAM/CDK5RAP3/SCYL1/NDN/TBCD/DZANK1/ASAP1/AFG3L2	23
black	GO:0010639	negative regulation of organelle organization	7/333	128/4062	0.911167	1	0.977249	SPTBN2/SEC22B/IAPP/MTOR/ADCK1/BCL2L2/TBCD	7
black	GO:0031344	regulation of cell projection organization	11/333	187/4062	0.91157	1	0.977249	SHTN1/GAK/SLIT1/RALA/GAP43/MTOR/GOLGA4/SCARB2/TAPT1/IFT20/NRCAM	11
black	GO:0006997	nucleus organization	3/333	65/4062	0.911708	1	0.977249	SELENOF/ZMPSTE24/TOR1AIP1	3
black	GO:0030041	actin filament polymerization	3/333	65/4062	0.911708	1	0.977249	SPTBN2/MTOR/ARHGAP18	3
black	GO:0048880	sensory system development	3/333	65/4062	0.911708	1	0.977249	NECTIN1/MAN2A1/DZANK1	3
black	GO:0009887	animal organ morphogenesis	10/333	173/4062	0.913285	1	0.977249	AP3B1/SLIT1/ZMPSTE24/MTOR/NECTIN1/TRIP11/MAN2A1/DZANK1/BPNT2/UCHL5	10
black	GO:0016125	sterol metabolic process	2/333	48/4062	0.914159	1	0.977249	SC5D/EBP	2
black	GO:0046887	positive regulation of hormone secretion	2/333	48/4062	0.914159	1	0.977249	PSMD9/VAMP7	2
black	GO:1901875	positive regulation of post-translational protein modification	2/333	48/4062	0.914159	1	0.977249	VCP/CDK5RAP3	2
black	GO:0032496	response to lipopolysaccharide	4/333	82/4062	0.914178	1	0.977249	PRDX3/HADHB/GFER/MGST2	4
black	GO:0042886	amide transport	5/333	98/4062	0.914368	1	0.977249	PSMD9/SLC33A1/ADRA2A/SLC1A4/SLC25A13	5
black	GO:1901615	organic hydroxy compound metabolic process	9/333	159/4062	0.915582	1	0.977249	SLC27A2/PPIP5K2/SC5D/ACAA1/EBP/CBR4/ALG1/ALG2/DHRS7	9
black	GO:0022008	neurogenesis	28/333	424/4062	0.915905	1	0.977249	SHTN1/GAK/SLIT1/NDUFS2/ACSL3/FBXO45/GAP43/RAB6A/MTOR/EIF4G1/GOLGA4/SCARB2/NECTIN1/RHEB/TRIP11/MAN2A1/ESRP1/IFT20/MINK1/NRCAM/CDK5RAP3/SCYL1/NDN/TBCD/DZANK1/DNAJB11/ASAP1/AFG3L2	28
black	GO:0008015	blood circulation	6/333	114/4062	0.916165	1	0.977249	PIK3C2A/FAAH/ZMPSTE24/ATP1A1/ADRA2A/MTOR	6
black	GO:0048812	neuron projection morphogenesis	10/333	174/4062	0.916666	1	0.977249	SHTN1/SLIT1/FBXO45/GAP43/GOLGA4/NECTIN1/MINK1/NRCAM/NDN/AFG3L2	10
black	GO:0002263	cell activation involved in immune response	3/333	66/4062	0.916918	1	0.977249	MTOR/VAMP7/GBF1	3
black	GO:0019932	second-messenger-mediated signaling	3/333	66/4062	0.916918	1	0.977249	ZMPSTE24/PLCG1/MTOR	3
black	GO:2001242	regulation of intrinsic apoptotic signaling pathway	3/333	66/4062	0.916918	1	0.977249	TRAP1/BCL2L2/HYOU1	3
black	GO:0001824	blastocyst development	1/333	29/4062	0.917048	1	0.977249	SBDS	1
black	GO:0007093	mitotic cell cycle checkpoint signaling	1/333	29/4062	0.917048	1	0.977249	CDK5RAP3	1
black	GO:0008217	regulation of blood pressure	1/333	29/4062	0.917048	1	0.977249	ATP1A1	1
black	GO:0015914	phospholipid transport	1/333	29/4062	0.917048	1	0.977249	SCARB2	1
black	GO:0016525	negative regulation of angiogenesis	1/333	29/4062	0.917048	1	0.977249	SYNJ2BP	1
black	GO:0018107	peptidyl-threonine phosphorylation	1/333	29/4062	0.917048	1	0.977249	EIF4G1	1
black	GO:0030193	regulation of blood coagulation	1/333	29/4062	0.917048	1	0.977249	KLKB1	1
black	GO:0030834	regulation of actin filament depolymerization	1/333	29/4062	0.917048	1	0.977249	SPTBN2	1
black	GO:0031398	positive regulation of protein ubiquitination	1/333	29/4062	0.917048	1	0.977249	CDK5RAP3	1
black	GO:0032092	positive regulation of protein binding	1/333	29/4062	0.917048	1	0.977249	EPB41	1
black	GO:0032760	positive regulation of tumor necrosis factor production	1/333	29/4062	0.917048	1	0.977249	ARFGEF2	1
black	GO:0034766	negative regulation of monoatomic ion transmembrane transport	1/333	29/4062	0.917048	1	0.977249	ADRA2A	1
black	GO:0035270	endocrine system development	1/333	29/4062	0.917048	1	0.977249	RHEB	1
black	GO:0043433	negative regulation of DNA-binding transcription factor activity	1/333	29/4062	0.917048	1	0.977249	CDK5RAP3	1
black	GO:0051147	regulation of muscle cell differentiation	1/333	29/4062	0.917048	1	0.977249	MTOR	1
black	GO:0051606	detection of stimulus	1/333	29/4062	0.917048	1	0.977249	NMT1	1
black	GO:0071482	cellular response to light stimulus	1/333	29/4062	0.917048	1	0.977249	NMT1	1
black	GO:0071675	regulation of mononuclear cell migration	1/333	29/4062	0.917048	1	0.977249	MIA3	1
black	GO:0071763	nuclear membrane organization	1/333	29/4062	0.917048	1	0.977249	TOR1AIP1	1
black	GO:0090307	mitotic spindle assembly	1/333	29/4062	0.917048	1	0.977249	GOLGA2	1
black	GO:0098781	ncRNA transcription	1/333	29/4062	0.917048	1	0.977249	MTOR	1
black	GO:1900046	regulation of hemostasis	1/333	29/4062	0.917048	1	0.977249	KLKB1	1
black	GO:1903557	positive regulation of tumor necrosis factor superfamily cytokine production	1/333	29/4062	0.917048	1	0.977249	ARFGEF2	1
black	GO:1904035	regulation of epithelial cell apoptotic process	1/333	29/4062	0.917048	1	0.977249	PLCG1	1
black	GO:0070925	organelle assembly	18/333	288/4062	0.917567	1	0.977249	AP3B1/SPTBN2/SEC22B/GAP43/MTOR/ARFIP2/GOLGA2/TAPT1/LRSAM1/DHX29/IFT20/GBF1/AP1M1/WDR11/GORASP2/STX18/ASAP1/SBDS	18
black	GO:0032868	response to insulin	5/333	99/4062	0.918642	1	0.977249	PIK3C2A/USO1/HADHA/MTOR/UPRT	5
black	GO:0006260	DNA replication	4/333	83/4062	0.918797	1	0.977249	ZMPSTE24/ADRA2A/MCM6/UCHL5	4
black	GO:0007548	sex differentiation	2/333	49/4062	0.91993	1	0.977249	BCL2L2/FNDC3A	2
black	GO:0046718	viral entry into host cell	2/333	49/4062	0.91993	1	0.977249	SCARB2/NECTIN1	2
black	GO:0022414	reproductive process	17/333	275/4062	0.920075	1	0.977249	AP3B1/SELENOF/PARN/ADRA2A/PRDX3/MTOR/GOLGA2/GALNT3/IFT20/BCL2L2/UPRT/NDN/GORASP2/TUBA8/CDC23/PSMD13/FNDC3A	17
black	GO:0031333	negative regulation of protein-containing complex assembly	3/333	67/4062	0.921847	1	0.977249	SPTBN2/IAPP/TBCD	3
black	GO:1900180	regulation of protein localization to nucleus	3/333	67/4062	0.921847	1	0.977249	IPO7/MTOR/CDK5RAP3	3
black	GO:0055080	monoatomic cation homeostasis	8/333	146/4062	0.922066	1	0.977249	AP3B1/ATP1A1/PLCG1/SLC39A7/TM9SF4/CCDC47/MCUR1/AFG3L2	8
black	GO:0044089	positive regulation of cellular component biogenesis	9/333	161/4062	0.92233	1	0.977249	RALA/CLIP1/MTOR/VCP/EIF4G1/TAPT1/LRSAM1/IFT20/STX18	9
black	GO:1903530	regulation of secretion by cell	9/333	161/4062	0.92233	1	0.977249	PSMD9/ADRA2A/FBXO45/RALA/TMED10/RAB9A/VAMP7/GOLPH3L/GOLPH3	9
black	GO:0010631	epithelial cell migration	5/333	100/4062	0.922727	1	0.977249	PIK3C2A/PLCG1/MTOR/SYNJ2BP/MIA3	5
black	GO:0090132	epithelium migration	5/333	100/4062	0.922727	1	0.977249	PIK3C2A/PLCG1/MTOR/SYNJ2BP/MIA3	5
black	GO:0060284	regulation of cell development	10/333	176/4062	0.923095	1	0.977249	SHTN1/AP3B1/SLIT1/IAPP/HSPA9/MTOR/GOLGA4/RHEB/MAN2A1/DNAJB11	10
black	GO:0002237	response to molecule of bacterial origin	4/333	84/4062	0.923192	1	0.977249	PRDX3/HADHB/GFER/MGST2	4
black	GO:0007098	centrosome cycle	1/333	30/4062	0.923897	1	0.977249	GOLGA2	1
black	GO:0019751	polyol metabolic process	1/333	30/4062	0.923897	1	0.977249	PPIP5K2	1
black	GO:0032355	response to estradiol	1/333	30/4062	0.923897	1	0.977249	BCL2L2	1
black	GO:0045109	intermediate filament organization	1/333	30/4062	0.923897	1	0.977249	NEFM	1
black	GO:0048469	cell maturation	1/333	30/4062	0.923897	1	0.977249	NRCAM	1
black	GO:1901343	negative regulation of vasculature development	1/333	30/4062	0.923897	1	0.977249	SYNJ2BP	1
black	GO:1901991	negative regulation of mitotic cell cycle phase transition	1/333	30/4062	0.923897	1	0.977249	CDK5RAP3	1
black	GO:1903051	negative regulation of proteolysis involved in protein catabolic process	1/333	30/4062	0.923897	1	0.977249	UCHL5	1
black	GO:2000181	negative regulation of blood vessel morphogenesis	1/333	30/4062	0.923897	1	0.977249	SYNJ2BP	1
black	GO:0000003	reproduction	17/333	277/4062	0.925205	1	0.977249	AP3B1/SELENOF/PARN/ADRA2A/PRDX3/MTOR/GOLGA2/GALNT3/IFT20/BCL2L2/UPRT/NDN/GORASP2/TUBA8/CDC23/PSMD13/FNDC3A	17
black	GO:0031345	negative regulation of cell projection organization	2/333	50/4062	0.925335	1	0.977249	GAK/SLIT1	2
black	GO:0098657	import into cell	16/333	263/4062	0.925382	1	0.977249	PIK3C2A/SLC27A2/GAK/SURF4/ACSL3/ATP1A1/RALA/CANX/SLC1A4/VAMP7/SYNJ2BP/SCARB2/CLINT1/MIA3/LRSAM1/TM9SF4	16
black	GO:0050801	monoatomic ion homeostasis	8/333	147/4062	0.92541	1	0.977249	AP3B1/ATP1A1/PLCG1/SLC39A7/TM9SF4/CCDC47/MCUR1/AFG3L2	8
black	GO:0003013	circulatory system process	7/333	132/4062	0.925981	1	0.977249	PIK3C2A/FAAH/ZMPSTE24/ATP1A1/ADRA2A/MTOR/SLC1A4	7
black	GO:0032535	regulation of cellular component size	7/333	132/4062	0.925981	1	0.977249	SHTN1/SPTBN2/SLIT1/MTOR/GOLGA4/ARHGAP18/NRCAM	7
black	GO:0051046	regulation of secretion	10/333	177/4062	0.926149	1	0.977249	PSMD9/ACSL3/ADRA2A/FBXO45/RALA/TMED10/RAB9A/VAMP7/GOLPH3L/GOLPH3	10
black	GO:0006606	protein import into nucleus	3/333	68/4062	0.926507	1	0.977249	IPO7/SEC13/SQSTM1	3
black	GO:0021537	telencephalon development	3/333	68/4062	0.926507	1	0.977249	FBXO45/TUBB2A/UCHL5	3
black	GO:0003012	muscle system process	5/333	101/4062	0.926631	1	0.977249	PIK3C2A/ATP1A1/ADRA2A/MTOR/MYH14	5
black	GO:0090130	tissue migration	5/333	101/4062	0.926631	1	0.977249	PIK3C2A/PLCG1/MTOR/SYNJ2BP/MIA3	5
black	GO:0048871	multicellular organismal-level homeostasis	11/333	192/4062	0.927142	1	0.977249	AP3B1/ACACB/IAPP/CPT2/HSPA9/EIF4G1/SQSTM1/RHEB/CDK5RAP3/NDN/ACOT13	11
black	GO:0051258	protein polymerization	6/333	117/4062	0.927503	1	0.977249	SPTBN2/CLIP1/MTOR/GOLGA2/ARHGAP18/TBCD	6
black	GO:0001890	placenta development	1/333	31/4062	0.930183	1	0.977249	PRDX3	1
black	GO:0002444	myeloid leukocyte mediated immunity	1/333	31/4062	0.930183	1	0.977249	VAMP7	1
black	GO:0002456	T cell mediated immunity	1/333	31/4062	0.930183	1	0.977249	EBAG9	1
black	GO:0007338	single fertilization	1/333	31/4062	0.930183	1	0.977249	AP3B1	1
black	GO:0045471	response to ethanol	1/333	31/4062	0.930183	1	0.977249	EIF4G1	1
black	GO:0050818	regulation of coagulation	1/333	31/4062	0.930183	1	0.977249	KLKB1	1
black	GO:0061045	negative regulation of wound healing	1/333	31/4062	0.930183	1	0.977249	KLKB1	1
black	GO:1901655	cellular response to ketone	1/333	31/4062	0.930183	1	0.977249	GOLPH3	1
black	GO:1904064	positive regulation of cation transmembrane transport	1/333	31/4062	0.930183	1	0.977249	PLCG1	1
black	GO:2000060	positive regulation of ubiquitin-dependent protein catabolic process	1/333	31/4062	0.930183	1	0.977249	VCP	1
black	GO:0001101	response to acid chemical	2/333	51/4062	0.930395	1	0.977249	MTOR/BCL2L2	2
black	GO:0002685	regulation of leukocyte migration	2/333	51/4062	0.930395	1	0.977249	MPP1/MIA3	2
black	GO:0051261	protein depolymerization	2/333	51/4062	0.930395	1	0.977249	GAK/SPTBN2	2
black	GO:0010975	regulation of neuron projection development	6/333	118/4062	0.930971	1	0.977249	SHTN1/GAK/SLIT1/GOLGA4/SCARB2/NRCAM	6
black	GO:0016567	protein ubiquitination	8/333	150/4062	0.934709	1	0.977249	FBXO45/VCP/OS9/SQSTM1/UBR4/LRSAM1/CDK5RAP3/CDC23	8
black	GO:0010001	glial cell differentiation	3/333	70/4062	0.935074	1	0.977249	GAP43/MTOR/RHEB	3
black	GO:0045860	positive regulation of protein kinase activity	3/333	70/4062	0.935074	1	0.977249	JTB/ADRA2A/PRRC1	3
black	GO:0006898	receptor-mediated endocytosis	4/333	87/4062	0.935128	1	0.977249	GAK/RALA/CANX/SCARB2	4
black	GO:0030168	platelet activation	2/333	52/4062	0.935131	1	0.977249	ADRA2A/PDIA3	2
black	GO:0032434	regulation of proteasomal ubiquitin-dependent protein catabolic process	2/333	52/4062	0.935131	1	0.977249	VCP/UCHL5	2
black	GO:0034612	response to tumor necrosis factor	2/333	52/4062	0.935131	1	0.977249	GFER/SMPD4	2
black	GO:0043270	positive regulation of monoatomic ion transport	2/333	52/4062	0.935131	1	0.977249	ADRA2A/PLCG1	2
black	GO:0007612	learning	1/333	32/4062	0.93595	1	0.977249	IFT20	1
black	GO:0008088	axo-dendritic transport	1/333	32/4062	0.93595	1	0.977249	AP3B1	1
black	GO:0016239	positive regulation of macroautophagy	1/333	32/4062	0.93595	1	0.977249	LRSAM1	1
black	GO:0030042	actin filament depolymerization	1/333	32/4062	0.93595	1	0.977249	SPTBN2	1
black	GO:0031397	negative regulation of protein ubiquitination	1/333	32/4062	0.93595	1	0.977249	SQSTM1	1
black	GO:0045010	actin nucleation	1/333	32/4062	0.93595	1	0.977249	ARFIP2	1
black	GO:0045580	regulation of T cell differentiation	1/333	32/4062	0.93595	1	0.977249	AP3B1	1
black	GO:0050679	positive regulation of epithelial cell proliferation	1/333	32/4062	0.93595	1	0.977249	PLCG1	1
black	GO:0050680	negative regulation of epithelial cell proliferation	1/333	32/4062	0.93595	1	0.977249	SYNJ2BP	1
black	GO:0051209	release of sequestered calcium ion into cytosol	1/333	32/4062	0.93595	1	0.977249	PLCG1	1
black	GO:0051303	establishment of chromosome localization	1/333	32/4062	0.93595	1	0.977249	CDC23	1
black	GO:0051310	metaphase chromosome alignment	1/333	32/4062	0.93595	1	0.977249	CDC23	1
black	GO:0051983	regulation of chromosome segregation	1/333	32/4062	0.93595	1	0.977249	CDC23	1
black	GO:0071805	potassium ion transmembrane transport	1/333	32/4062	0.93595	1	0.977249	ATP1A1	1
black	GO:1901880	negative regulation of protein depolymerization	1/333	32/4062	0.93595	1	0.977249	SPTBN2	1
black	GO:2000241	regulation of reproductive process	1/333	32/4062	0.93595	1	0.977249	CDC23	1
black	GO:0022411	cellular component disassembly	12/333	211/4062	0.938663	1	0.977249	GAK/SPTBN2/ZMPSTE24/MTIF2/ARFIP2/VCP/GOLGA2/STX5/SQSTM1/ASCC3/GBF1/CDK5RAP3	12
black	GO:2000026	regulation of multicellular organismal development	18/333	297/4062	0.938711	1	0.977249	SHTN1/AP3B1/ACACB/SLIT1/ZMPSTE24/IPO7/IAPP/PLCG1/HSPA9/MTOR/SYNJ2BP/GOLGA4/RHEB/MAN2A1/ESRP1/TAPT1/DNAJB11/UCHL5	18
black	GO:0030098	lymphocyte differentiation	3/333	71/4062	0.939004	1	0.977249	AP3B1/MTOR/SLC39A7	3
black	GO:0051170	import into nucleus	3/333	71/4062	0.939004	1	0.977249	IPO7/SEC13/SQSTM1	3
black	GO:0031175	neuron projection development	16/333	269/4062	0.939411	1	0.977249	SHTN1/GAK/SLIT1/FBXO45/GAP43/RAB6A/GOLGA4/SCARB2/NECTIN1/TRIP11/IFT20/MINK1/NRCAM/NDN/ASAP1/AFG3L2	16
black	GO:0006469	negative regulation of protein kinase activity	2/333	53/4062	0.939561	1	0.977249	IPO7/CDK5RAP3	2
black	GO:0030217	T cell differentiation	2/333	53/4062	0.939561	1	0.977249	AP3B1/MTOR	2
black	GO:0032412	regulation of monoatomic ion transmembrane transporter activity	2/333	53/4062	0.939561	1	0.977249	ADRA2A/MINK1	2
black	GO:0042770	signal transduction in response to DNA damage	2/333	53/4062	0.939561	1	0.977249	ZMPSTE24/CDK5RAP3	2
black	GO:0043010	camera-type eye development	2/333	53/4062	0.939561	1	0.977249	NECTIN1/MAN2A1	2
black	GO:0044409	entry into host	2/333	53/4062	0.939561	1	0.977249	SCARB2/NECTIN1	2
black	GO:0050796	regulation of insulin secretion	2/333	53/4062	0.939561	1	0.977249	PSMD9/ADRA2A	2
black	GO:1902652	secondary alcohol metabolic process	2/333	53/4062	0.939561	1	0.977249	SC5D/EBP	2
black	GO:1902532	negative regulation of intracellular signal transduction	8/333	152/4062	0.940334	1	0.977249	MTOR/SEC13/SYNJ2BP/TRAP1/WDR59/BCL2L2/CDK5RAP3/HYOU1	8
black	GO:0007186	G protein-coupled receptor signaling pathway	5/333	105/4062	0.940552	1	0.977249	ADRA2A/IAPP/GAP43/NMT1/TAPT1	5
black	GO:0051130	positive regulation of cellular component organization	22/333	354/4062	0.940793	1	0.977249	SHTN1/SURF4/PARN/RALA/NMT1/CLIP1/MTOR/LMAN1/VCP/EIF4G1/GOLGA4/SCARB2/TAPT1/LRSAM1/ADCK1/IFT20/FAM162A/TMED9/STX18/CDC23/ASAP1/UCHL5	22
black	GO:0002687	positive regulation of leukocyte migration	1/333	33/4062	0.941243	1	0.977249	MIA3	1
black	GO:0007254	JNK cascade	1/333	33/4062	0.941243	1	0.977249	MINK1	1
black	GO:0007519	skeletal muscle tissue development	1/333	33/4062	0.941243	1	0.977249	MYH14	1
black	GO:0008033	tRNA processing	1/333	33/4062	0.941243	1	0.977249	PNPT1	1
black	GO:0021915	neural tube development	1/333	33/4062	0.941243	1	0.977249	RALA	1
black	GO:0030837	negative regulation of actin filament polymerization	1/333	33/4062	0.941243	1	0.977249	SPTBN2	1
black	GO:0032024	positive regulation of insulin secretion	1/333	33/4062	0.941243	1	0.977249	PSMD9	1
black	GO:0048144	fibroblast proliferation	1/333	33/4062	0.941243	1	0.977249	ZMPSTE24	1
black	GO:0051282	regulation of sequestering of calcium ion	1/333	33/4062	0.941243	1	0.977249	PLCG1	1
black	GO:0051283	negative regulation of sequestering of calcium ion	1/333	33/4062	0.941243	1	0.977249	PLCG1	1
black	GO:1901657	glycosyl compound metabolic process	1/333	33/4062	0.941243	1	0.977249	CBR4	1
black	GO:0043065	positive regulation of apoptotic process	7/333	137/4062	0.941445	1	0.977249	IFIT2/IAPP/PLCG1/PDIA3/SQSTM1/FAM162A/PTRH2	7
black	GO:0051345	positive regulation of hydrolase activity	7/333	137/4062	0.941445	1	0.977249	MMUT/MTOR/VCP/TBC1D15/FAM162A/SGSM3/TBC1D10A	7
black	GO:0016032	viral process	9/333	168/4062	0.942437	1	0.977249	PABPC1/MGAT1/CANX/VCP/MGAT2/SCARB2/NECTIN1/MAN2A1/LRSAM1	9
black	GO:0046883	regulation of hormone secretion	3/333	72/4062	0.942714	1	0.977249	PSMD9/ADRA2A/VAMP7	3
black	GO:0031503	protein-containing complex localization	2/333	54/4062	0.943703	1	0.977249	RALA/IFT20	2
black	GO:0051896	regulation of phosphatidylinositol 3-kinase/protein kinase B signal transduction	2/333	54/4062	0.943703	1	0.977249	IAPP/MTOR	2
black	GO:0060070	canonical Wnt signaling pathway	2/333	54/4062	0.943703	1	0.977249	VCP/IFT20	2
black	GO:0008544	epidermis development	4/333	90/4062	0.945361	1	0.977249	AP3B1/ZMPSTE24/ESRP1/SLC39A7	4
black	GO:0000077	DNA damage checkpoint signaling	1/333	34/4062	0.946099	1	0.977249	CDK5RAP3	1
black	GO:0000086	G2/M transition of mitotic cell cycle	1/333	34/4062	0.946099	1	0.977249	CDK5RAP3	1
black	GO:0032872	regulation of stress-activated MAPK cascade	1/333	34/4062	0.946099	1	0.977249	MINK1	1
black	GO:0033135	regulation of peptidyl-serine phosphorylation	1/333	34/4062	0.946099	1	0.977249	EIF4G1	1
black	GO:0042752	regulation of circadian rhythm	1/333	34/4062	0.946099	1	0.977249	MTOR	1
black	GO:0050728	negative regulation of inflammatory response	1/333	34/4062	0.946099	1	0.977249	PLCG1	1
black	GO:0050806	positive regulation of synaptic transmission	1/333	34/4062	0.946099	1	0.977249	SQSTM1	1
black	GO:0051851	modulation by host of symbiont process	1/333	34/4062	0.946099	1	0.977249	RAB9A	1
black	GO:0018209	peptidyl-serine modification	3/333	73/4062	0.946214	1	0.977249	MTOR/EIF4G1/GALNT3	3
black	GO:0051146	striated muscle cell differentiation	3/333	73/4062	0.946214	1	0.977249	ZMPSTE24/MTOR/IFT20	3
black	GO:0071900	regulation of protein serine/threonine kinase activity	3/333	73/4062	0.946214	1	0.977249	IPO7/ADRA2A/CDK5RAP3	3
black	GO:0051051	negative regulation of transport	7/333	139/4062	0.946786	1	0.977249	PSMD9/ADRA2A/LMAN1/OS9/LRSAM1/ERLEC1/DERL2	7
black	GO:0120039	plasma membrane bounded cell projection morphogenesis	10/333	185/4062	0.947054	1	0.977249	SHTN1/SLIT1/FBXO45/GAP43/GOLGA4/NECTIN1/MINK1/NRCAM/NDN/AFG3L2	10
black	GO:0000070	mitotic sister chromatid segregation	2/333	55/4062	0.947575	1	0.977249	GOLGA2/CDC23	2
black	GO:0043244	regulation of protein-containing complex disassembly	2/333	55/4062	0.947575	1	0.977249	SPTBN2/ZMPSTE24	2
black	GO:0045926	negative regulation of growth	2/333	55/4062	0.947575	1	0.977249	SLIT1/PNPT1	2
black	GO:0048762	mesenchymal cell differentiation	2/333	55/4062	0.947575	1	0.977249	MTOR/TAPT1	2
black	GO:0050730	regulation of peptidyl-tyrosine phosphorylation	2/333	55/4062	0.947575	1	0.977249	ADRA2A/MTOR	2
black	GO:0071219	cellular response to molecule of bacterial origin	2/333	55/4062	0.947575	1	0.977249	HADHB/GFER	2
black	GO:0071222	cellular response to lipopolysaccharide	2/333	55/4062	0.947575	1	0.977249	HADHB/GFER	2
black	GO:0120036	plasma membrane bounded cell projection organization	24/333	386/4062	0.948198	1	0.977249	SHTN1/GAK/SLIT1/FBXO45/RALA/GAP43/RAB6A/MTOR/ARFIP2/GOLGA4/SCARB2/NECTIN1/TRIP11/TAPT1/IFT20/MINK1/GBF1/NRCAM/NDN/WDR11/GOLPH3/STK26/ASAP1/AFG3L2	24
black	GO:0032989	cellular component morphogenesis	13/333	230/4062	0.948286	1	0.977249	SHTN1/SLIT1/FBXO45/GAP43/GOLGA4/NECTIN1/MYH14/MINK1/NUBPL/PNPT1/NRCAM/NDN/AFG3L2	13
black	GO:0043242	negative regulation of protein-containing complex disassembly	1/333	35/4062	0.950555	1	0.977249	SPTBN2	1
black	GO:0043271	negative regulation of monoatomic ion transport	1/333	35/4062	0.950555	1	0.977249	ADRA2A	1
black	GO:0045619	regulation of lymphocyte differentiation	1/333	35/4062	0.950555	1	0.977249	AP3B1	1
black	GO:0045824	negative regulation of innate immune response	1/333	35/4062	0.950555	1	0.977249	GFER	1
black	GO:0051092	positive regulation of NF-kappaB transcription factor activity	1/333	35/4062	0.950555	1	0.977249	PRDX3	1
black	GO:1903321	negative regulation of protein modification by small protein conjugation or removal	1/333	35/4062	0.950555	1	0.977249	SQSTM1	1
black	GO:0007623	circadian rhythm	2/333	56/4062	0.951192	1	0.977249	MTOR/NDUFA9	2
black	GO:0019079	viral genome replication	2/333	56/4062	0.951192	1	0.977249	PABPC1/VCP	2
black	GO:0022898	regulation of transmembrane transporter activity	2/333	56/4062	0.951192	1	0.977249	ADRA2A/MINK1	2
black	GO:0050877	nervous system process	11/333	202/4062	0.951393	1	0.977249	PPIP5K2/ZMPSTE24/ADRA2A/IAPP/MTOR/SLC1A4/SCARB2/MYH14/IFT20/NRCAM/NDN	11
black	GO:0007051	spindle organization	3/333	75/4062	0.952627	1	0.977249	VCP/GOLGA2/SBDS	3
black	GO:0048858	cell projection morphogenesis	10/333	188/4062	0.953446	1	0.977249	SHTN1/SLIT1/FBXO45/GAP43/GOLGA4/NECTIN1/MINK1/NRCAM/NDN/AFG3L2	10
black	GO:0007159	leukocyte cell-cell adhesion	4/333	93/4062	0.954103	1	0.977249	AP3B1/MTOR/MIA3/GOLPH3	4
black	GO:0001822	kidney development	2/333	57/4062	0.954572	1	0.977249	ZMPSTE24/IFT20	2
black	GO:0048608	reproductive structure development	2/333	57/4062	0.954572	1	0.977249	BCL2L2/FNDC3A	2
black	GO:0006278	RNA-templated DNA biosynthetic process	1/333	36/4062	0.954644	1	0.977249	PARN	1
black	GO:0007004	telomere maintenance via telomerase	1/333	36/4062	0.954644	1	0.977249	PARN	1
black	GO:0034767	positive regulation of monoatomic ion transmembrane transport	1/333	36/4062	0.954644	1	0.977249	PLCG1	1
black	GO:0045069	regulation of viral genome replication	1/333	36/4062	0.954644	1	0.977249	PABPC1	1
black	GO:0050000	chromosome localization	1/333	36/4062	0.954644	1	0.977249	CDC23	1
black	GO:0051208	sequestering of calcium ion	1/333	36/4062	0.954644	1	0.977249	PLCG1	1
black	GO:0051492	regulation of stress fiber assembly	1/333	36/4062	0.954644	1	0.977249	MTOR	1
black	GO:0060996	dendritic spine development	1/333	36/4062	0.954644	1	0.977249	ASAP1	1
black	GO:1902107	positive regulation of leukocyte differentiation	1/333	36/4062	0.954644	1	0.977249	AP3B1	1
black	GO:1903708	positive regulation of hemopoiesis	1/333	36/4062	0.954644	1	0.977249	AP3B1	1
black	GO:0048872	homeostasis of number of cells	3/333	76/4062	0.955559	1	0.977249	AP3B1/HSPA9/CDK5RAP3	3
black	GO:0010562	positive regulation of phosphorus metabolic process	9/333	174/4062	0.955897	1	0.977249	JTB/ACSL3/ADRA2A/MTOR/VCP/EIF4G1/SQSTM1/PPP2R5A/PRRC1	9
black	GO:0045937	positive regulation of phosphate metabolic process	9/333	174/4062	0.955897	1	0.977249	JTB/ACSL3/ADRA2A/MTOR/VCP/EIF4G1/SQSTM1/PPP2R5A/PRRC1	9
black	GO:0043068	positive regulation of programmed cell death	7/333	143/4062	0.956187	1	0.977249	IFIT2/IAPP/PLCG1/PDIA3/SQSTM1/FAM162A/PTRH2	7
black	GO:0016311	dephosphorylation	4/333	94/4062	0.956718	1	0.977249	MTOR/PTP4A2/PPP2R5A/CDK5RAP3	4
black	GO:0050777	negative regulation of immune response	2/333	58/4062	0.957727	1	0.977249	PLCG1/GFER	2
black	GO:0050870	positive regulation of T cell activation	2/333	58/4062	0.957727	1	0.977249	AP3B1/MTOR	2
black	GO:0061458	reproductive system development	2/333	58/4062	0.957727	1	0.977249	BCL2L2/FNDC3A	2
black	GO:0090257	regulation of muscle system process	2/333	58/4062	0.957727	1	0.977249	ATP1A1/ADRA2A	2
black	GO:0031032	actomyosin structure organization	3/333	77/4062	0.958321	1	0.977249	EPB41/MTOR/MYH14	3
black	GO:0045787	positive regulation of cell cycle	3/333	77/4062	0.958321	1	0.977249	EIF4G1/CDC23/CCPG1	3
black	GO:1902904	negative regulation of supramolecular fiber organization	3/333	77/4062	0.958321	1	0.977249	SPTBN2/IAPP/TBCD	3
black	GO:0031570	DNA integrity checkpoint signaling	1/333	37/4062	0.958395	1	0.977249	CDK5RAP3	1
black	GO:0034502	protein localization to chromosome	1/333	37/4062	0.958395	1	0.977249	VCP	1
black	GO:0060538	skeletal muscle organ development	1/333	37/4062	0.958395	1	0.977249	MYH14	1
black	GO:0070527	platelet aggregation	1/333	37/4062	0.958395	1	0.977249	PDIA3	1
black	GO:1901874	negative regulation of post-translational protein modification	1/333	37/4062	0.958395	1	0.977249	SQSTM1	1
black	GO:1903035	negative regulation of response to wounding	1/333	37/4062	0.958395	1	0.977249	KLKB1	1
black	GO:1904019	epithelial cell apoptotic process	1/333	37/4062	0.958395	1	0.977249	PLCG1	1
black	GO:0009790	embryo development	13/333	236/4062	0.959201	1	0.977249	SEC24D/RALA/PLCG1/CPT2/MGAT1/NMT1/SEC24C/MAN2A1/TAPT1/HM13/BPNT2/SBDS/UCHL5	13
black	GO:0021543	pallium development	2/333	59/4062	0.960672	1	0.977249	FBXO45/TUBB2A	2
black	GO:0032409	regulation of transporter activity	2/333	59/4062	0.960672	1	0.977249	ADRA2A/MINK1	2
black	GO:0060485	mesenchyme development	2/333	59/4062	0.960672	1	0.977249	MTOR/TAPT1	2
black	GO:0008154	actin polymerization or depolymerization	3/333	78/4062	0.960923	1	0.977249	SPTBN2/MTOR/ARHGAP18	3
black	GO:1903037	regulation of leukocyte cell-cell adhesion	3/333	78/4062	0.960923	1	0.977249	AP3B1/MTOR/MIA3	3
black	GO:1903131	mononuclear cell differentiation	3/333	78/4062	0.960923	1	0.977249	AP3B1/MTOR/SLC39A7	3
black	GO:0030030	cell projection organization	24/333	395/4062	0.96113	1	0.977249	SHTN1/GAK/SLIT1/FBXO45/RALA/GAP43/RAB6A/MTOR/ARFIP2/GOLGA4/SCARB2/NECTIN1/TRIP11/TAPT1/IFT20/MINK1/GBF1/NRCAM/NDN/WDR11/GOLPH3/STK26/ASAP1/AFG3L2	24
black	GO:0048285	organelle fission	5/333	113/4062	0.961506	1	0.977249	AP3B1/RALA/GOLGA2/CDC23/PSMD13	5
black	GO:0030900	forebrain development	4/333	96/4062	0.961543	1	0.977249	SLIT1/FBXO45/TUBB2A/UCHL5	4
black	GO:0016079	synaptic vesicle exocytosis	1/333	38/4062	0.961837	1	0.977249	FBXO45	1
black	GO:0030518	intracellular steroid hormone receptor signaling pathway	1/333	38/4062	0.961837	1	0.977249	UFSP2	1
black	GO:0044087	regulation of cellular component biogenesis	19/333	325/4062	0.961995	1	0.977249	SPTBN2/SLIT1/SEC22B/IAPP/RALA/GAP43/CLIP1/MTOR/VCP/EIF4G1/NECTIN1/TAPT1/LRSAM1/IFT20/ARHGAP18/TBCD/PREB/STX18/SAR1B	19
black	GO:0043549	regulation of kinase activity	7/333	146/4062	0.962232	1	0.977249	JTB/IPO7/ADRA2A/PRDX3/PPP2R5A/CDK5RAP3/PRRC1	7
black	GO:0030097	hemopoiesis	10/333	193/4062	0.962598	1	0.977249	AP3B1/IAPP/PRDX3/HSPA9/MTOR/EBP/SLC39A7/DHTKD1/CDK5RAP3/SBDS	10
black	GO:0032869	cellular response to insulin stimulus	3/333	79/4062	0.963371	1	0.977249	PIK3C2A/USO1/MTOR	3
black	GO:0002703	regulation of leukocyte mediated immunity	2/333	60/4062	0.96342	1	0.977249	VAMP7/GFER	2
black	GO:0051028	mRNA transport	2/333	60/4062	0.96342	1	0.977249	LRPPRC/SEC13	2
black	GO:0072001	renal system development	2/333	60/4062	0.96342	1	0.977249	ZMPSTE24/IFT20	2
black	GO:0090068	positive regulation of cell cycle process	2/333	60/4062	0.96342	1	0.977249	EIF4G1/CDC23	2
black	GO:0097529	myeloid leukocyte migration	2/333	60/4062	0.96342	1	0.977249	MPP1/GBF1	2
black	GO:0001837	epithelial to mesenchymal transition	1/333	39/4062	0.964995	1	0.977249	MTOR	1
black	GO:0010212	response to ionizing radiation	1/333	39/4062	0.964995	1	0.977249	ZMPSTE24	1
black	GO:0010833	telomere maintenance via telomere lengthening	1/333	39/4062	0.964995	1	0.977249	PARN	1
black	GO:0044839	cell cycle G2/M phase transition	1/333	39/4062	0.964995	1	0.977249	CDK5RAP3	1
black	GO:0045103	intermediate filament-based process	1/333	39/4062	0.964995	1	0.977249	NEFM	1
black	GO:0045104	intermediate filament cytoskeleton organization	1/333	39/4062	0.964995	1	0.977249	NEFM	1
black	GO:0048259	regulation of receptor-mediated endocytosis	1/333	39/4062	0.964995	1	0.977249	RALA	1
black	GO:0048771	tissue remodeling	1/333	39/4062	0.964995	1	0.977249	IAPP	1
black	GO:0071902	positive regulation of protein serine/threonine kinase activity	1/333	39/4062	0.964995	1	0.977249	ADRA2A	1
black	GO:0110020	regulation of actomyosin structure organization	1/333	39/4062	0.964995	1	0.977249	MTOR	1
black	GO:0051651	maintenance of location in cell	3/333	80/4062	0.965675	1	0.977249	PLCG1/OS9/GOLPH3	3
black	GO:0040013	negative regulation of locomotion	4/333	98/4062	0.965866	1	0.977249	SLIT1/SYNJ2BP/MIA3/STK26	4
black	GO:1903039	positive regulation of leukocyte cell-cell adhesion	2/333	61/4062	0.965984	1	0.977249	AP3B1/MTOR	2
black	GO:0002683	negative regulation of immune system process	5/333	116/4062	0.96744	1	0.977249	IAPP/PLCG1/HSPA9/GFER/MIA3	5
black	GO:0044057	regulation of system process	5/333	116/4062	0.96744	1	0.977249	FAAH/ZMPSTE24/ATP1A1/ADRA2A/EPB41	5
black	GO:0002449	lymphocyte mediated immunity	3/333	81/4062	0.967842	1	0.977249	EBAG9/VAMP7/GFER	3
black	GO:0033674	positive regulation of kinase activity	3/333	81/4062	0.967842	1	0.977249	JTB/ADRA2A/PRRC1	3
black	GO:0052548	regulation of endopeptidase activity	3/333	81/4062	0.967842	1	0.977249	VCP/FAM162A/TBC1D10A	3
black	GO:1901990	regulation of mitotic cell cycle phase transition	3/333	81/4062	0.967842	1	0.977249	EIF4G1/CDK5RAP3/CDC23	3
black	GO:0099003	vesicle-mediated transport in synapse	4/333	99/4062	0.967854	1	0.977249	GAK/FBXO45/RALA/CANX	4
black	GO:0030038	contractile actin filament bundle assembly	1/333	40/4062	0.967893	1	0.977249	MTOR	1
black	GO:0043149	stress fiber assembly	1/333	40/4062	0.967893	1	0.977249	MTOR	1
black	GO:0045766	positive regulation of angiogenesis	1/333	40/4062	0.967893	1	0.977249	PLCG1	1
black	GO:0071674	mononuclear cell migration	1/333	40/4062	0.967893	1	0.977249	MIA3	1
black	GO:1901879	regulation of protein depolymerization	1/333	40/4062	0.967893	1	0.977249	SPTBN2	1
black	GO:1902414	protein localization to cell junction	1/333	40/4062	0.967893	1	0.977249	NECTIN1	1
black	GO:1904018	positive regulation of vasculature development	1/333	40/4062	0.967893	1	0.977249	PLCG1	1
black	GO:0034504	protein localization to nucleus	6/333	133/4062	0.967991	1	0.977249	IPO7/MTOR/SEC13/SQSTM1/TOR1AIP1/CDK5RAP3	6
black	GO:0018108	peptidyl-tyrosine phosphorylation	2/333	62/4062	0.968375	1	0.977249	ADRA2A/MTOR	2
black	GO:0070507	regulation of microtubule cytoskeleton organization	2/333	62/4062	0.968375	1	0.977249	CLIP1/TBCD	2
black	GO:0090276	regulation of peptide hormone secretion	2/333	62/4062	0.968375	1	0.977249	PSMD9/ADRA2A	2
black	GO:0051247	positive regulation of protein metabolic process	22/333	374/4062	0.969477	1	0.977249	SEC22B/JTB/KLKB1/ADRA2A/PABPC1/PSMC2/MTOR/VCP/PSMC1/EIF4G1/GOLGA2/STX5/DNAJC3/SQSTM1/PPP2R5A/DHX29/FAM162A/SGSM3/CDK5RAP3/PRRC1/NDN/TBC1D10A	22
black	GO:0002696	positive regulation of leukocyte activation	3/333	82/4062	0.96988	1	0.977249	AP3B1/MTOR/VAMP7	3
black	GO:0022604	regulation of cell morphogenesis	3/333	82/4062	0.96988	1	0.977249	ZMPSTE24/MYH14/ARHGAP18	3
black	GO:0055082	intracellular chemical homeostasis	10/333	198/4062	0.970114	1	0.977249	AP3B1/ATP1A1/ADRA2A/PLCG1/NNT/SLC39A7/TM9SF4/CCDC47/MCUR1/AFG3L2	10
black	GO:0000281	mitotic cytokinesis	1/333	41/4062	0.970551	1	0.977249	JTB	1
black	GO:0009612	response to mechanical stimulus	1/333	41/4062	0.970551	1	0.977249	TMEM87A	1
black	GO:0042157	lipoprotein metabolic process	1/333	41/4062	0.970551	1	0.977249	NMT1	1
black	GO:0045930	negative regulation of mitotic cell cycle	1/333	41/4062	0.970551	1	0.977249	CDK5RAP3	1
black	GO:0051702	biological process involved in interaction with symbiont	1/333	41/4062	0.970551	1	0.977249	RAB9A	1
black	GO:0098742	cell-cell adhesion via plasma-membrane adhesion molecules	1/333	41/4062	0.970551	1	0.977249	NECTIN1	1
black	GO:0007017	microtubule-based process	13/333	244/4062	0.970585	1	0.977249	AP3B1/RAB6A/CLIP1/LRPPRC/VCP/GOLGA2/TUBB2A/GCC2/IFT20/TBCD/TUBA8/SBDS/COPG1	13
black	GO:0018212	peptidyl-tyrosine modification	2/333	63/4062	0.970604	1	0.977249	ADRA2A/MTOR	2
black	GO:0030073	insulin secretion	2/333	63/4062	0.970604	1	0.977249	PSMD9/ADRA2A	2
black	GO:0030111	regulation of Wnt signaling pathway	2/333	63/4062	0.970604	1	0.977249	VCP/IFT20	2
black	GO:0031400	negative regulation of protein modification process	7/333	151/4062	0.970653	1	0.977249	IPO7/EIF4G1/DNAJC3/NNT/SQSTM1/DNAJC10/CDK5RAP3	7
black	GO:0043588	skin development	3/333	83/4062	0.971796	1	0.977249	AP3B1/ZMPSTE24/SLC39A7	3
black	GO:0031401	positive regulation of protein modification process	11/333	215/4062	0.972198	1	0.977249	JTB/ADRA2A/MTOR/VCP/EIF4G1/GOLGA2/SQSTM1/PPP2R5A/CDK5RAP3/PRRC1/NDN	11
black	GO:0043269	regulation of monoatomic ion transport	5/333	119/4062	0.972522	1	0.977249	ATP1A1/ADRA2A/EPB41/PLCG1/SLC30A6	5
black	GO:0002366	leukocyte activation involved in immune response	2/333	64/4062	0.972681	1	0.977249	MTOR/VAMP7	2
black	GO:0002791	regulation of peptide secretion	2/333	64/4062	0.972681	1	0.977249	PSMD9/ADRA2A	2
black	GO:0040029	epigenetic regulation of gene expression	2/333	64/4062	0.972681	1	0.977249	ZMPSTE24/NDN	2
black	GO:0097305	response to alcohol	2/333	64/4062	0.972681	1	0.977249	EIF4G1/GOLPH3	2
black	GO:0032231	regulation of actin filament bundle assembly	1/333	42/4062	0.97299	1	0.977249	MTOR	1
black	GO:0032640	tumor necrosis factor production	1/333	42/4062	0.97299	1	0.977249	ARFGEF2	1
black	GO:0032680	regulation of tumor necrosis factor production	1/333	42/4062	0.97299	1	0.977249	ARFGEF2	1
black	GO:0034763	negative regulation of transmembrane transport	1/333	42/4062	0.97299	1	0.977249	ADRA2A	1
black	GO:0043524	negative regulation of neuron apoptotic process	1/333	42/4062	0.97299	1	0.977249	HYOU1	1
black	GO:0043543	protein acylation	1/333	42/4062	0.97299	1	0.977249	NMT1	1
black	GO:0071706	tumor necrosis factor superfamily cytokine production	1/333	42/4062	0.97299	1	0.977249	ARFGEF2	1
black	GO:0090277	positive regulation of peptide hormone secretion	1/333	42/4062	0.97299	1	0.977249	PSMD9	1
black	GO:1903555	regulation of tumor necrosis factor superfamily cytokine production	1/333	42/4062	0.97299	1	0.977249	ARFGEF2	1
black	GO:2001235	positive regulation of apoptotic signaling pathway	1/333	42/4062	0.97299	1	0.977249	PDIA3	1
black	GO:0042692	muscle cell differentiation	4/333	102/4062	0.973192	1	0.977249	ZMPSTE24/MTOR/IFT20/AFG3L2	4
black	GO:0033044	regulation of chromosome organization	3/333	84/4062	0.973596	1	0.977249	PARN/CDC23/UCHL5	3
black	GO:1903320	regulation of protein modification by small protein conjugation or removal	3/333	84/4062	0.973596	1	0.977249	VCP/SQSTM1/CDK5RAP3	3
black	GO:2001234	negative regulation of apoptotic signaling pathway	3/333	84/4062	0.973596	1	0.977249	TRAP1/BCL2L2/HYOU1	3
black	GO:0002181	cytoplasmic translation	5/333	120/4062	0.974045	1	0.977249	PABPC1/MTOR/EIF4G1/EIF4A2/DHX29	5
black	GO:0000902	cell morphogenesis	15/333	277/4062	0.974157	1	0.977249	SHTN1/AP3B1/SLIT1/ZMPSTE24/FBXO45/GAP43/GOLGA4/NECTIN1/MYH14/ARHGAP18/MINK1/NRCAM/NDN/TBCD/AFG3L2	15
black	GO:0090087	regulation of peptide transport	2/333	65/4062	0.974617	1	0.977249	PSMD9/ADRA2A	2
black	GO:0030162	regulation of proteolysis	9/333	186/4062	0.974742	1	0.977249	KLKB1/ADRA2A/PSMC2/VCP/PSMC1/FAM162A/TBC1D10A/TMEM168/UCHL5	9
black	GO:0002793	positive regulation of peptide secretion	1/333	43/4062	0.975227	1	0.977249	PSMD9	1
black	GO:0045739	positive regulation of DNA repair	1/333	43/4062	0.975227	1	0.977249	UCHL5	1
black	GO:0048813	dendrite morphogenesis	1/333	43/4062	0.975227	1	0.977249	MINK1	1
black	GO:0097553	calcium ion transmembrane import into cytosol	1/333	43/4062	0.975227	1	0.977249	PLCG1	1
black	GO:0050867	positive regulation of cell activation	3/333	85/4062	0.975287	1	0.977249	AP3B1/MTOR/VAMP7	3
black	GO:0007346	regulation of mitotic cell cycle	5/333	121/4062	0.975491	1	0.977249	ZMPSTE24/EIF4G1/GBF1/CDK5RAP3/CDC23	5
black	GO:0045596	negative regulation of cell differentiation	5/333	121/4062	0.975491	1	0.977249	SLIT1/IPO7/IAPP/HSPA9/DNAJB11	5
black	GO:0045597	positive regulation of cell differentiation	9/333	187/4062	0.975923	1	0.977249	SHTN1/AP3B1/IPO7/MTOR/EIF4G1/GOLGA4/RHEB/MAN2A1/NRCAM	9
black	GO:0042060	wound healing	7/333	155/4062	0.976116	1	0.977249	AP3B1/KLKB1/ADRA2A/PDIA3/MTOR/LMAN1/MIA3	7
black	GO:0006897	endocytosis	12/333	234/4062	0.976378	1	0.977249	PIK3C2A/GAK/SURF4/RALA/CANX/VAMP7/SYNJ2BP/SCARB2/CLINT1/MIA3/LRSAM1/TM9SF4	12
black	GO:0000723	telomere maintenance	2/333	66/4062	0.97642	1	0.977249	PARN/UCHL5	2
black	GO:0051494	negative regulation of cytoskeleton organization	2/333	66/4062	0.97642	1	0.977249	SPTBN2/TBCD	2
black	GO:0061572	actin filament bundle organization	2/333	66/4062	0.97642	1	0.977249	SHTN1/MTOR	2
black	GO:0051338	regulation of transferase activity	9/333	188/4062	0.977053	1	0.977249	JTB/IPO7/PARN/ADRA2A/PRDX3/EIF4A2/PPP2R5A/CDK5RAP3/PRRC1	9
black	GO:0002706	regulation of lymphocyte mediated immunity	1/333	44/4062	0.97728	1	0.977249	GFER	1
black	GO:0022408	negative regulation of cell-cell adhesion	1/333	44/4062	0.97728	1	0.977249	MIA3	1
black	GO:0050852	T cell receptor signaling pathway	1/333	44/4062	0.97728	1	0.977249	PLCG1	1
black	GO:0097193	intrinsic apoptotic signaling pathway	4/333	105/4062	0.977692	1	0.977249	TRAP1/DNAJC10/BCL2L2/HYOU1	4
black	GO:0033993	response to lipid	11/333	220/4062	0.977779	1	0.977249	PGRMC2/ATP1A1/BCKDHB/PRDX3/AGL/HADHB/GFER/OVCA2/BCL2L2/MGST2/UFSP2	11
black	GO:0031396	regulation of protein ubiquitination	2/333	67/4062	0.978099	1	0.977249	SQSTM1/CDK5RAP3	2
black	GO:0032200	telomere organization	2/333	67/4062	0.978099	1	0.977249	PARN/UCHL5	2
black	GO:0097191	extrinsic apoptotic signaling pathway	2/333	67/4062	0.978099	1	0.977249	PDIA3/BCL2L2	2
black	GO:0030336	negative regulation of cell migration	3/333	87/4062	0.978366	1	0.977249	SYNJ2BP/MIA3/STK26	3
black	GO:0008286	insulin receptor signaling pathway	1/333	45/4062	0.979163	1	0.977249	PIK3C2A	1
black	GO:0030308	negative regulation of cell growth	1/333	45/4062	0.979163	1	0.977249	SLIT1	1
black	GO:0019725	cellular homeostasis	12/333	237/4062	0.979303	1	0.977249	AP3B1/ATP1A1/ADRA2A/PLCG1/PRDX3/NNT/SLC39A7/TM9SF4/CCDC47/MCUR1/ERP44/AFG3L2	12
black	GO:0050678	regulation of epithelial cell proliferation	2/333	68/4062	0.979662	1	0.977249	PLCG1/SYNJ2BP	2
black	GO:0050673	epithelial cell proliferation	3/333	88/4062	0.979765	1	0.977249	PLCG1/SYNJ2BP/BCL2L2	3
black	GO:0000278	mitotic cell cycle	14/333	269/4062	0.980635	1	0.977249	ZMPSTE24/JTB/CLIP1/VCP/EIF4G1/GOLGA2/TUBB2A/MCM6/GBF1/CDK5RAP3/TBCD/TUBA8/CDC23/SBDS	14
black	GO:0002274	myeloid leukocyte activation	1/333	46/4062	0.98089	1	0.977249	VAMP7	1
black	GO:0006368	transcription elongation by RNA polymerase II	1/333	46/4062	0.98089	1	0.977249	ADRM1	1
black	GO:0007043	cell-cell junction assembly	1/333	46/4062	0.98089	1	0.977249	TBCD	1
black	GO:0031623	receptor internalization	1/333	46/4062	0.98089	1	0.977249	RALA	1
black	GO:0071331	cellular response to hexose stimulus	1/333	46/4062	0.98089	1	0.977249	ADRA2A	1
black	GO:0071333	cellular response to glucose stimulus	1/333	46/4062	0.98089	1	0.977249	ADRA2A	1
black	GO:2000045	regulation of G1/S transition of mitotic cell cycle	1/333	46/4062	0.98089	1	0.977249	EIF4G1	1
black	GO:0046879	hormone secretion	3/333	89/4062	0.981078	1	0.977249	PSMD9/ADRA2A/VAMP7	3
black	GO:0006909	phagocytosis	2/333	69/4062	0.981118	1	0.977249	VAMP7/TM9SF4	2
black	GO:0045216	cell-cell junction organization	2/333	69/4062	0.981118	1	0.977249	NECTIN1/TBCD	2
black	GO:0060627	regulation of vesicle-mediated transport	10/333	208/4062	0.981214	1	0.977249	ACSL3/ADRA2A/FBXO45/RALA/RAB9A/VAMP7/SYNJ2BP/LRSAM1/YIPF5/STX18	10
black	GO:0002521	leukocyte differentiation	4/333	108/4062	0.981476	1	0.977249	AP3B1/IAPP/MTOR/SLC39A7	4
black	GO:0043066	negative regulation of apoptotic process	13/333	255/4062	0.981608	1	0.977249	PRDX3/HSPA9/MTOR/GFER/TRAP1/DNAJC3/NNT/BCL2L2/GOLPH3/ATAD3A/NDUFAF4/PTRH2/HYOU1	13
black	GO:0019058	viral life cycle	5/333	126/4062	0.98166	1	0.977249	PABPC1/VCP/SCARB2/NECTIN1/LRSAM1	5
black	GO:0032956	regulation of actin cytoskeleton organization	5/333	126/4062	0.98166	1	0.977249	SPTBN2/RALA/MTOR/ARFIP2/ARHGAP18	5
black	GO:0045859	regulation of protein kinase activity	5/333	126/4062	0.98166	1	0.977249	JTB/IPO7/ADRA2A/CDK5RAP3/PRRC1	5
black	GO:0000819	sister chromatid segregation	2/333	70/4062	0.982472	1	0.977249	GOLGA2/CDC23	2
black	GO:0009416	response to light stimulus	2/333	70/4062	0.982472	1	0.977249	NMT1/IFT20	2
black	GO:0018105	peptidyl-serine phosphorylation	2/333	70/4062	0.982472	1	0.977249	MTOR/EIF4G1	2
black	GO:0044000	movement in host	2/333	70/4062	0.982472	1	0.977249	SCARB2/NECTIN1	2
black	GO:0051495	positive regulation of cytoskeleton organization	2/333	70/4062	0.982472	1	0.977249	CLIP1/MTOR	2
black	GO:1902905	positive regulation of supramolecular fiber organization	2/333	70/4062	0.982472	1	0.977249	CLIP1/MTOR	2
black	GO:0000075	cell cycle checkpoint signaling	1/333	47/4062	0.982475	1	0.977249	CDK5RAP3	1
black	GO:0006405	RNA export from nucleus	1/333	47/4062	0.982475	1	0.977249	XPOT	1
black	GO:0007269	neurotransmitter secretion	1/333	47/4062	0.982475	1	0.977249	FBXO45	1
black	GO:0010976	positive regulation of neuron projection development	1/333	47/4062	0.982475	1	0.977249	SCARB2	1
black	GO:0034109	homotypic cell-cell adhesion	1/333	47/4062	0.982475	1	0.977249	PDIA3	1
black	GO:0051225	spindle assembly	1/333	47/4062	0.982475	1	0.977249	GOLGA2	1
black	GO:0071326	cellular response to monosaccharide stimulus	1/333	47/4062	0.982475	1	0.977249	ADRA2A	1
black	GO:0099643	signal release from synapse	1/333	47/4062	0.982475	1	0.977249	FBXO45	1
black	GO:0051235	maintenance of location	4/333	109/4062	0.982597	1	0.977249	ACACB/PLCG1/OS9/GOLPH3	4
black	GO:1901652	response to peptide	8/333	178/4062	0.983045	1	0.977249	PIK3C2A/USO1/HADHA/MTOR/GFER/PNPT1/BCL2L2/UPRT	8
black	GO:0051336	regulation of hydrolase activity	11/333	226/4062	0.983127	1	0.977249	MMUT/MTOR/VCP/SCARB2/TBC1D15/FAM162A/SGSM3/CDK5RAP3/FICD/TBC1D10A/CCPG1	11
black	GO:0007169	transmembrane receptor protein tyrosine kinase signaling pathway	6/333	145/4062	0.983373	1	0.977249	PIK3C2A/RALA/PLCG1/GALNT3/IFT20/NDN	6
[truncated: 23,797 more rows]

## Sheet: 6521
Cluster	ID	Description	GeneRatio	BgRatio	pvalue	p.adjust	qvalue	geneID	Count
black	GO:0019752	carboxylic acid metabolic process	37/139	412/4783	1.69241e-10	2.16277e-07	2.10792e-07	PHGDH/IDH1/ALDH1L1/DDAH1/PLA2G1B/ALDOB/LDHB/GSTA1/CPA1/DPEP1/ACO1/MPST/AKT2/AKR1C3/CRAT/IDH2/HNMT/GATM/GALK1/ALDH3A2/ALDH6A1/GNMT/TST/ALDH1L2/HOGA1/GPT2/ACSF2/ACSS1/SARDH/PSAT1/SLC4A4/GGT3P/SHMT1/CBS/BCAT1/PM20D1/AS3MT	37
black	GO:0043436	oxoacid metabolic process	37/139	420/4783	2.96945e-10	2.16277e-07	2.10792e-07	PHGDH/IDH1/ALDH1L1/DDAH1/PLA2G1B/ALDOB/LDHB/GSTA1/CPA1/DPEP1/ACO1/MPST/AKT2/AKR1C3/CRAT/IDH2/HNMT/GATM/GALK1/ALDH3A2/ALDH6A1/GNMT/TST/ALDH1L2/HOGA1/GPT2/ACSF2/ACSS1/SARDH/PSAT1/SLC4A4/GGT3P/SHMT1/CBS/BCAT1/PM20D1/AS3MT	37
black	GO:0006082	organic acid metabolic process	37/139	422/4783	3.40952e-10	2.16277e-07	2.10792e-07	PHGDH/IDH1/ALDH1L1/DDAH1/PLA2G1B/ALDOB/LDHB/GSTA1/CPA1/DPEP1/ACO1/MPST/AKT2/AKR1C3/CRAT/IDH2/HNMT/GATM/GALK1/ALDH3A2/ALDH6A1/GNMT/TST/ALDH1L2/HOGA1/GPT2/ACSF2/ACSS1/SARDH/PSAT1/SLC4A4/GGT3P/SHMT1/CBS/BCAT1/PM20D1/AS3MT	37
black	GO:0007586	digestion	10/139	43/4783	2.62813e-07	0.000125033	0.000121862	CLPS/PRSS1/PNLIP/CTRB1/CEL/ACO1/AQP1/PBLD/PRSS3/PNLIPRP2	10
black	GO:0002181	cytoplasmic translation	15/139	112/4783	5.89731e-07	0.000224452	0.000218759	RPLP2/RPLP0/RPS17/YBX3/EIF2S2/RPL12/RPL4/RPL21/RPL37A/RPS15A/RPS14/RPS23/RPL10A/RPL11/RACK1	15
black	GO:0044282	small molecule catabolic process	18/139	168/4783	1.23723e-06	0.000392409	0.000382457	ALDH1L1/DDAH1/ALDOB/DPEP1/MPST/AKT2/AKR1C3/CRAT/HNMT/GALK1/ALDH6A1/TST/ALDH1L2/HOGA1/GPT2/SARDH/SHMT1/CBS	18
black	GO:0016054	organic acid catabolic process	15/139	122/4783	1.80344e-06	0.000428993	0.000418113	ALDH1L1/DDAH1/DPEP1/MPST/AKT2/CRAT/HNMT/ALDH6A1/TST/ALDH1L2/HOGA1/GPT2/SARDH/SHMT1/CBS	15
black	GO:0046395	carboxylic acid catabolic process	15/139	122/4783	1.80344e-06	0.000428993	0.000418113	ALDH1L1/DDAH1/DPEP1/MPST/AKT2/CRAT/HNMT/ALDH6A1/TST/ALDH1L2/HOGA1/GPT2/SARDH/SHMT1/CBS	15
black	GO:1901605	alpha-amino acid metabolic process	13/139	94/4783	2.411e-06	0.000509793	0.000496863	PHGDH/DDAH1/DPEP1/MPST/ALDH6A1/GNMT/HOGA1/GPT2/SARDH/PSAT1/SHMT1/CBS/BCAT1	13
black	GO:0006749	glutathione metabolic process	7/139	30/4783	1.75088e-05	0.00333193	0.00324743	OPLAH/IDH1/GSTA1/GSTA2/DPEP1/GSTT1/GGT3P	7
black	GO:0006520	amino acid metabolic process	15/139	149/4783	2.18458e-05	0.00377933	0.00368348	PHGDH/DDAH1/DPEP1/MPST/HNMT/ALDH6A1/GNMT/HOGA1/GPT2/SARDH/PSAT1/SHMT1/CBS/BCAT1/PM20D1	15
black	GO:0006081	cellular aldehyde metabolic process	7/139	32/4783	2.75722e-05	0.00437249	0.00426159	IDH1/AKR7A3/ALDOB/AKR1C3/IDH2/ALDH3A2/HOGA1	7
black	GO:0043043	peptide biosynthetic process	28/139	437/4783	4.07728e-05	0.00596851	0.00581714	RPLP2/RPLP0/RPS17/DMD/YBX3/EIF2S2/ACO1/EEF1B2/EEF1G/RPL12/AKT2/RPL4/RPL21/LGALS4/RPL37A/PPP1CA/RPS15A/RPS14/RPS23/RPL10A/RPL11/RACK1/NIBAN1/PAIP2B/GGT3P/SHMT1/PLD1/SERP1	28
black	GO:0006575	cellular modified amino acid metabolic process	8/139	48/4783	5.87544e-05	0.0079864	0.00778385	CRAT/GATM/GNMT/ALDH1L2/HOGA1/SARDH/SHMT1/CBS	8
black	GO:0043604	amide biosynthetic process	30/139	498/4783	6.64054e-05	0.00842463	0.00821097	RPLP2/RPLP0/RPS17/DMD/YBX3/EIF2S2/ACO1/EEF1B2/EEF1G/RPL12/AKT2/RPL4/RPL21/LGALS4/RPL37A/PPP1CA/RPS15A/RPS14/RPS23/RPL10A/RPL11/RACK1/NIBAN1/ACSS1/PAIP2B/GGT3P/SHMT1/PLD1/PM20D1/SERP1	30
black	GO:0000096	sulfur amino acid metabolic process	5/139	17/4783	9.00647e-05	0.0100819	0.00982625	DPEP1/MPST/GNMT/TST/CBS	5
black	GO:0006730	one-carbon metabolic process	5/139	17/4783	9.00647e-05	0.0100819	0.00982625	ALDH1L1/CA2/GNMT/ALDH1L2/SHMT1	5
black	GO:0032787	monocarboxylic acid metabolic process	19/139	255/4783	0.000120266	0.0114171	0.0111275	PHGDH/IDH1/PLA2G1B/ALDOB/LDHB/GSTA1/AKT2/AKR1C3/CRAT/IDH2/GATM/GALK1/ALDH3A2/ALDH1L2/HOGA1/ACSF2/ACSS1/SLC4A4/PM20D1	19
black	GO:0009069	serine family amino acid metabolic process	5/139	18/4783	0.000121809	0.0114171	0.0111275	PHGDH/MPST/PSAT1/SHMT1/CBS	5
black	GO:0072524	pyridine-containing compound metabolic process	8/139	53/4783	0.000122078	0.0114171	0.0111275	IDH1/ALDH1L1/ALDOB/LDHB/PRPS2/IDH2/ALDH1L2/PSAT1	8
black	GO:0016042	lipid catabolic process	13/139	135/4783	0.00012599	0.0114171	0.0111275	IDH1/PLA2G1B/CLPS/PNLIP/DPEP1/CEL/AKT2/AKR1C3/CRAT/PNLIPRP2/ALDH1L2/RARRES2/PLD1	13
black	GO:0009070	serine family amino acid biosynthetic process	4/139	11/4783	0.000192349	0.0166382	0.0162162	PHGDH/PSAT1/SHMT1/CBS	4
black	GO:0006739	NADP metabolic process	6/139	31/4783	0.000218605	0.0180872	0.0176285	IDH1/ALDH1L1/ALDOB/PRPS2/IDH2/ALDH1L2	6
black	GO:0009063	amino acid catabolic process	8/139	58/4783	0.000233574	0.0185204	0.0180507	DDAH1/HNMT/ALDH6A1/HOGA1/GPT2/SARDH/SHMT1/CBS	8
black	GO:0016101	diterpenoid metabolic process	5/139	21/4783	0.000269627	0.0198394	0.0193363	PNLIP/CEL/AKR1C3/ALDH3A2/RARRES2	5
black	GO:1901606	alpha-amino acid catabolic process	7/139	45/4783	0.000271059	0.0198394	0.0193363	DDAH1/ALDH6A1/HOGA1/GPT2/SARDH/SHMT1/CBS	7
black	GO:0019362	pyridine nucleotide metabolic process	7/139	47/4783	0.000357879	0.024323	0.0237061	IDH1/ALDH1L1/ALDOB/LDHB/PRPS2/IDH2/ALDH1L2	7
black	GO:0046496	nicotinamide nucleotide metabolic process	7/139	47/4783	0.000357879	0.024323	0.0237061	IDH1/ALDH1L1/ALDOB/LDHB/PRPS2/IDH2/ALDH1L2	7
black	GO:0006412	translation	25/139	424/4783	0.000419955	0.0275577	0.0268588	RPLP2/RPLP0/RPS17/YBX3/EIF2S2/ACO1/EEF1B2/EEF1G/RPL12/AKT2/RPL4/RPL21/RPL37A/PPP1CA/RPS15A/RPS14/RPS23/RPL10A/RPL11/RACK1/NIBAN1/PAIP2B/SHMT1/PLD1/SERP1	25
black	GO:0043648	dicarboxylic acid metabolic process	7/139	50/4783	0.000528541	0.033458	0.0326095	IDH1/ALDH1L1/IDH2/ALDH1L2/HOGA1/GPT2/SHMT1	7
black	GO:0044241	lipid digestion	4/139	14/4783	0.000545033	0.033458	0.0326095	PNLIP/CEL/AQP1/PNLIPRP2	4
black	GO:0006691	leukotriene metabolic process	4/139	15/4783	0.000726568	0.0432081	0.0421123	PLA2G1B/CPA1/DPEP1/GGT3P	4
black	GO:0006721	terpenoid metabolic process	5/139	27/4783	0.000929513	0.0536019	0.0522425	PNLIP/CEL/AKR1C3/ALDH3A2/RARRES2	5
black	GO:0044283	small molecule biosynthetic process	16/139	235/4783	0.00115549	0.0646733	0.0630331	IMPA2/PHGDH/PLA2G1B/ALDOB/AKR1C3/GATM/GNMT/HOGA1/COQ8A/GPT2/ACSS1/PSAT1/GGT3P/SHMT1/CBS/BCAT1	16
black	GO:0016053	organic acid biosynthetic process	11/139	130/4783	0.00126759	0.0670062	0.0653068	PHGDH/PLA2G1B/AKR1C3/GATM/HOGA1/ACSS1/PSAT1/GGT3P/SHMT1/CBS/BCAT1	11
black	GO:0046394	carboxylic acid biosynthetic process	11/139	130/4783	0.00126759	0.0670062	0.0653068	PHGDH/PLA2G1B/AKR1C3/GATM/HOGA1/ACSS1/PSAT1/GGT3P/SHMT1/CBS/BCAT1	11
black	GO:0006740	NADPH regeneration	4/139	18/4783	0.00152188	0.0749816	0.07308	ALDH1L1/ALDOB/PRPS2/ALDH1L2	4
black	GO:0044273	sulfur compound catabolic process	4/139	18/4783	0.00152188	0.0749816	0.07308	DPEP1/MPST/TST/CBS	4
black	GO:0006690	icosanoid metabolic process	6/139	44/4783	0.00153667	0.0749816	0.07308	PLA2G1B/GSTA1/CPA1/DPEP1/AKR1C3/GGT3P	6
black	GO:0022600	digestive system process	5/139	31/4783	0.00178196	0.0847767	0.0826266	PNLIP/CEL/ACO1/AQP1/PBLD	5
black	GO:0001523	retinoid metabolic process	4/139	19/4783	0.00188465	0.0874755	0.085257	PNLIP/CEL/AKR1C3/RARRES2	4
black	GO:0006790	sulfur compound metabolic process	11/139	137/4783	0.00194128	0.0879586	0.0857278	PHGDH/GSTA1/DPEP1/MPST/CTNNB1/GNMT/TST/ACSF2/ACSS1/GGT3P/CBS	11
black	GO:0034308	primary alcohol metabolic process	5/139	33/4783	0.00237577	0.105142	0.102475	PNLIP/CEL/AKR1C3/ALDH3A2/ACSS1	5
black	GO:0006103	2-oxoglutarate metabolic process	3/139	11/4783	0.00333944	0.136682	0.133216	IDH1/IDH2/GPT2	3
black	GO:0019755	one-carbon compound transport	3/139	11/4783	0.00333944	0.136682	0.133216	CA2/AQP1/SLC4A4	3
black	GO:0072350	tricarboxylic acid metabolic process	3/139	11/4783	0.00333944	0.136682	0.133216	IDH1/ACO1/IDH2	3
black	GO:0006720	isoprenoid metabolic process	5/139	36/4783	0.00351941	0.136682	0.133216	PNLIP/CEL/AKR1C3/ALDH3A2/RARRES2	5
black	GO:0019730	antimicrobial humoral response	5/139	36/4783	0.00351941	0.136682	0.133216	PLA2G1B/REG1A/PRSS3/LGALS4/RARRES2	5
black	GO:0046661	male sex differentiation	5/139	36/4783	0.00351941	0.136682	0.133216	YBX3/EIF2S2/CTNNA1/CTNNB1/AKR1C3	5
black	GO:0006091	generation of precursor metabolites and energy	16/139	263/4783	0.00367906	0.140025	0.136474	PHGDH/IDH1/ALDH1L1/AKR7A3/CYB5A/ALDOB/PRPS2/ACO1/AKT2/IDH2/GALK1/PPP1CA/GNMT/ALDH1L2/ACSS1/SLC4A4	16
black	GO:1901607	alpha-amino acid biosynthetic process	5/139	40/4783	0.00559829	0.208893	0.203595	PHGDH/PSAT1/SHMT1/CBS/BCAT1	5
black	GO:0007548	sex differentiation	6/139	57/4783	0.00580235	0.212344	0.206958	IDH1/YBX3/EIF2S2/CTNNA1/CTNNB1/AKR1C3	6
black	GO:0006629	lipid metabolic process	23/139	463/4783	0.00684486	0.234842	0.228886	IMPA2/IDH1/PLA2G1B/CLPS/GSTA1/PNLIP/DPEP1/CEL/AKT2/AKR1C3/CRAT/ALDH3A2/PNLIPRP1/PNLIPRP2/AOX1/ALDH1L2/ACSF2/RARRES2/ACSS1/GGT3P/BCAT1/PLD1/PM20D1	23
black	GO:0042572	retinol metabolic process	3/139	14/4783	0.00691076	0.234842	0.228886	PNLIP/CEL/AKR1C3	3
black	GO:0043171	peptide catabolic process	3/139	14/4783	0.00691076	0.234842	0.228886	ANPEP/DPEP1/XPNPEP1	3
black	GO:0072080	nephron tubule development	3/139	14/4783	0.00691076	0.234842	0.228886	TACSTD2/AQP1/CTNNB1	3
black	GO:0044242	cellular lipid catabolic process	8/139	99/4783	0.00768263	0.256492	0.249987	IDH1/CEL/AKT2/AKR1C3/CRAT/PNLIPRP2/ALDH1L2/PLD1	8
black	GO:0008652	amino acid biosynthetic process	5/139	44/4783	0.0084227	0.268222	0.261419	PHGDH/PSAT1/SHMT1/CBS/BCAT1	5
black	GO:0001656	metanephros development	3/139	15/4783	0.00845681	0.268222	0.261419	AQP1/CTNNB1/FRAS1	3
black	GO:0060993	kidney morphogenesis	3/139	15/4783	0.00845681	0.268222	0.261419	TACSTD2/CTNNB1/FRAS1	3
black	GO:1901615	organic hydroxy compound metabolic process	11/139	170/4783	0.0100048	0.303703	0.296001	IMPA2/IDH1/LDHB/PNLIP/CEL/AKR1C3/IDH2/GALK1/ALDH3A2/ACSS1/PSAT1	11
black	GO:0007405	neuroblast proliferation	3/139	16/4783	0.0101898	0.303703	0.296001	CTNNA1/CTNNB1/NUMB	3
black	GO:0061326	renal tubule development	3/139	16/4783	0.0101898	0.303703	0.296001	TACSTD2/AQP1/CTNNB1	3
black	GO:0006805	xenobiotic metabolic process	4/139	30/4783	0.0104075	0.303703	0.296001	GSTA1/GSTA2/AOX1/AS3MT	4
black	GO:0097306	cellular response to alcohol	4/139	30/4783	0.0104075	0.303703	0.296001	JUP/CTNNA1/CTNNB1/AKR1C3	4
black	GO:0006066	alcohol metabolic process	9/139	126/4783	0.0105331	0.303703	0.296001	IMPA2/IDH1/PNLIP/CEL/AKR1C3/IDH2/GALK1/ALDH3A2/ACSS1	9
black	GO:1901699	cellular response to nitrogen compound	14/139	246/4783	0.0114942	0.323988	0.315772	CA2/PLA2G1B/GNAI3/JUP/DPEP1/AQP1/AKT2/CTNNA1/CTNNB1/GPT2/RARRES2/PPP1R1B/SNX5/SHMT1	14
black	GO:0006109	regulation of carbohydrate metabolic process	6/139	66/4783	0.0117473	0.323988	0.315772	ALDOB/AKT2/PPP1CA/GNMT/GPT2/SLC4A4	6
black	GO:0048608	reproductive structure development	6/139	66/4783	0.0117473	0.323988	0.315772	IDH1/YBX3/EIF2S2/CTNNA1/CTNNB1/AKR1C3	6
black	GO:0044272	sulfur compound biosynthetic process	6/139	67/4783	0.0126026	0.34261	0.333921	GSTA1/MPST/CTNNB1/ACSS1/GGT3P/CBS	6
black	GO:0071417	cellular response to organonitrogen compound	13/139	225/4783	0.0130874	0.350778	0.341882	CA2/PLA2G1B/GNAI3/JUP/AQP1/AKT2/CTNNA1/CTNNB1/GPT2/RARRES2/PPP1R1B/SNX5/SHMT1	13
black	GO:0061458	reproductive system development	6/139	68/4783	0.0135007	0.356832	0.347782	IDH1/YBX3/EIF2S2/CTNNA1/CTNNB1/AKR1C3	6
black	GO:0050892	intestinal absorption	3/139	18/4783	0.0142323	0.359187	0.350078	PNLIP/CEL/ACO1	3
black	GO:0008406	gonad development	5/139	50/4783	0.0143087	0.359187	0.350078	IDH1/YBX3/EIF2S2/CTNNA1/AKR1C3	5
black	GO:0045137	development of primary sexual characteristics	5/139	50/4783	0.0143087	0.359187	0.350078	IDH1/YBX3/EIF2S2/CTNNA1/AKR1C3	5
black	GO:0008584	male gonad development	4/139	33/4783	0.0145336	0.359187	0.350078	YBX3/EIF2S2/CTNNA1/AKR1C3	4
black	GO:0046546	development of primary male sexual characteristics	4/139	33/4783	0.0145336	0.359187	0.350078	YBX3/EIF2S2/CTNNA1/AKR1C3	4
black	GO:0043065	positive regulation of apoptotic process	10/139	157/4783	0.0153311	0.373449	0.363978	PLA2G1B/LGALS2/CTNNA1/CTNNB1/AKR1C3/PPP1CA/RPL11/RACK1/ZNF622/FAM162A	10
black	GO:0071466	cellular response to xenobiotic stimulus	5/139	51/4783	0.0155031	0.373449	0.363978	GSTA1/GSTA2/DPEP1/AOX1/AS3MT	5
black	GO:0061844	antimicrobial humoral immune response mediated by antimicrobial peptide	3/139	19/4783	0.0165475	0.393624	0.383641	PLA2G1B/REG1A/LGALS4	3
black	GO:0006631	fatty acid metabolic process	10/139	160/4783	0.0173101	0.40668	0.396366	PLA2G1B/GSTA1/AKT2/AKR1C3/CRAT/ALDH3A2/ALDH1L2/ACSF2/ACSS1/PM20D1	10
black	GO:0044255	cellular lipid metabolic process	17/139	342/4783	0.019622	0.455375	0.443826	IMPA2/IDH1/PLA2G1B/GSTA1/PNLIP/CEL/AKT2/AKR1C3/CRAT/ALDH3A2/PNLIPRP2/ALDH1L2/ACSF2/RARRES2/ACSS1/PLD1/PM20D1	17
black	GO:0043068	positive regulation of programmed cell death	10/139	165/4783	0.0210211	0.476285	0.464205	PLA2G1B/LGALS2/CTNNA1/CTNNB1/AKR1C3/PPP1CA/RPL11/RACK1/ZNF622/FAM162A	10
black	GO:0042273	ribosomal large subunit biogenesis	4/139	37/4783	0.0214605	0.476285	0.464205	RPLP0/RPL10A/RPL11/ZNF622	4
black	GO:0071456	cellular response to hypoxia	4/139	37/4783	0.0214605	0.476285	0.464205	DDAH1/AQP1/FAM162A/CBS	4
black	GO:0050994	regulation of lipid catabolic process	3/139	21/4783	0.0217744	0.476285	0.464205	IDH1/AKT2/RARRES2	3
black	GO:0072009	nephron epithelium development	3/139	21/4783	0.0217744	0.476285	0.464205	TACSTD2/AQP1/CTNNB1	3
black	GO:0043255	regulation of carbohydrate biosynthetic process	4/139	38/4783	0.023459	0.507301	0.494435	AKT2/PPP1CA/GNMT/GPT2	4
black	GO:0006766	vitamin metabolic process	4/139	39/4783	0.0255671	0.52885	0.515437	AKR1C3/ALDH1L2/PSAT1/SHMT1	4
black	GO:0045766	positive regulation of angiogenesis	4/139	39/4783	0.0255671	0.52885	0.515437	DDAH1/ANXA3/JUP/AQP1	4
black	GO:1904018	positive regulation of vasculature development	4/139	39/4783	0.0255671	0.52885	0.515437	DDAH1/ANXA3/JUP/AQP1	4
black	GO:1904019	epithelial cell apoptotic process	4/139	39/4783	0.0255671	0.52885	0.515437	PLA2G1B/KRT18/KRT8/AKR1C3	4
black	GO:0009395	phospholipid catabolic process	3/139	23/4783	0.0278006	0.548317	0.53441	IDH1/PNLIPRP2/PLD1	3
black	GO:0031638	zymogen activation	3/139	23/4783	0.0278006	0.548317	0.53441	PRSS3/CUZD1/KLK1	3
black	GO:0046456	icosanoid biosynthetic process	3/139	23/4783	0.0278006	0.548317	0.53441	PLA2G1B/AKR1C3/GGT3P	3
black	GO:0042476	odontogenesis	3/139	24/4783	0.0311127	0.548317	0.53441	AQP1/CTNNA1/CTNNB1	3
black	GO:0048145	regulation of fibroblast proliferation	3/139	24/4783	0.0311127	0.548317	0.53441	PLA2G1B/AQP1/CTNNB1	3
black	GO:0086001	cardiac muscle cell action potential	3/139	24/4783	0.0311127	0.548317	0.53441	DMD/JUP/NEDD4L	3
black	GO:0019370	leukotriene biosynthetic process	2/139	10/4783	0.0323838	0.548317	0.53441	PLA2G1B/GGT3P	2
black	GO:0032515	negative regulation of phosphoprotein phosphatase activity	2/139	10/4783	0.0323838	0.548317	0.53441	FKBP1A/PPP1R1B	2
black	GO:0032941	secretion by tissue	2/139	10/4783	0.0323838	0.548317	0.53441	CEL/AQP1	2
black	GO:0033137	negative regulation of peptidyl-serine phosphorylation	2/139	10/4783	0.0323838	0.548317	0.53441	DMD/RACK1	2
black	GO:0035994	response to muscle stretch	2/139	10/4783	0.0323838	0.548317	0.53441	DMD/CTNNB1	2
black	GO:0043649	dicarboxylic acid catabolic process	2/139	10/4783	0.0323838	0.548317	0.53441	ALDH1L1/ALDH1L2	2
black	GO:0048384	retinoic acid receptor signaling pathway	2/139	10/4783	0.0323838	0.548317	0.53441	AKR1C3/CTBP2	2
black	GO:0071474	cellular hyperosmotic response	2/139	10/4783	0.0323838	0.548317	0.53441	YBX3/AQP1	2
black	GO:0071731	response to nitric oxide	2/139	10/4783	0.0323838	0.548317	0.53441	DPEP1/AQP1	2
black	GO:0072028	nephron morphogenesis	2/139	10/4783	0.0323838	0.548317	0.53441	TACSTD2/CTNNB1	2
black	GO:0072088	nephron epithelium morphogenesis	2/139	10/4783	0.0323838	0.548317	0.53441	TACSTD2/CTNNB1	2
black	GO:0086005	ventricular cardiac muscle cell action potential	2/139	10/4783	0.0323838	0.548317	0.53441	JUP/NEDD4L	2
black	GO:0097284	hepatocyte apoptotic process	2/139	10/4783	0.0323838	0.548317	0.53441	KRT18/KRT8	2
black	GO:1902170	cellular response to reactive nitrogen species	2/139	10/4783	0.0323838	0.548317	0.53441	DPEP1/AQP1	2
black	GO:0036294	cellular response to decreased oxygen levels	4/139	42/4783	0.032559	0.548317	0.53441	DDAH1/AQP1/FAM162A/CBS	4
black	GO:0006099	tricarboxylic acid cycle	3/139	25/4783	0.0346226	0.572928	0.558398	IDH1/ACO1/IDH2	3
black	GO:0008631	intrinsic apoptotic signaling pathway in response to oxidative stress	3/139	25/4783	0.0346226	0.572928	0.558398	CTNNB1/RACK1/ZNF622	3
black	GO:0120254	olefinic compound metabolic process	4/139	43/4783	0.0351148	0.57324	0.558701	GSTA1/PNLIP/CEL/AKR1C3	4
black	GO:0006090	pyruvate metabolic process	5/139	63/4783	0.0352438	0.57324	0.558701	ALDOB/LDHB/GALK1/HOGA1/SLC4A4	5
black	GO:0060429	epithelium development	15/139	313/4783	0.0368427	0.59127	0.576275	PHGDH/CA2/GSTA1/KRT19/KRT7/GSTA2/ANXA4/TACSTD2/AQP1/AKT2/CTNNB1/AKR1C3/PPP1CA/TST/FRAS1	15
black	GO:0097530	granulocyte migration	4/139	44/4783	0.037784	0.59127	0.576275	PLA2G1B/DPEP1/GP2/RARRES2	4
black	GO:0043470	regulation of carbohydrate catabolic process	3/139	26/4783	0.0383286	0.59127	0.576275	ALDOB/PPP1CA/SLC4A4	3
black	GO:0003254	regulation of membrane depolarization	2/139	11/4783	0.038838	0.59127	0.576275	RACK1/NEDD4L	2
black	GO:0021591	ventricular system development	2/139	11/4783	0.038838	0.59127	0.576275	AQP1/NUMB	2
black	GO:0030299	intestinal cholesterol absorption	2/139	11/4783	0.038838	0.59127	0.576275	PNLIP/CEL	2
black	GO:0061333	renal tubule morphogenesis	2/139	11/4783	0.038838	0.59127	0.576275	TACSTD2/CTNNB1	2
black	GO:0098856	intestinal lipid absorption	2/139	11/4783	0.038838	0.59127	0.576275	PNLIP/CEL	2
black	GO:0072521	purine-containing compound metabolic process	12/139	236/4783	0.0405121	0.611861	0.596343	IDH1/ALDH1L1/ALDOB/LDHB/GNAI3/PRPS2/IDH2/GNMT/ALDH1L2/ACSF2/ACSS1/SHMT1	12
black	GO:0001822	kidney development	5/139	66/4783	0.0418532	0.622955	0.607156	TACSTD2/MPST/AQP1/CTNNB1/FRAS1	5
black	GO:0006767	water-soluble vitamin metabolic process	3/139	27/4783	0.0422287	0.622955	0.607156	ALDH1L2/PSAT1/SHMT1	3
black	GO:0072073	kidney epithelium development	3/139	27/4783	0.0422287	0.622955	0.607156	TACSTD2/AQP1/CTNNB1	3
black	GO:0097190	apoptotic signaling pathway	11/139	212/4783	0.0432073	0.630664	0.61467	KRT18/KRT8/MUC1/YBX3/CTNNA1/CTNNB1/PPP1CA/RPL11/RACK1/ZNF622/FAM162A	11
black	GO:0000027	ribosomal large subunit assembly	2/139	12/4783	0.0457339	0.630664	0.61467	RPLP0/RPL11	2
black	GO:0010923	negative regulation of phosphatase activity	2/139	12/4783	0.0457339	0.630664	0.61467	FKBP1A/PPP1R1B	2
black	GO:0019748	secondary metabolic process	2/139	12/4783	0.0457339	0.630664	0.61467	AKR1C3/AS3MT	2
black	GO:0042181	ketone biosynthetic process	2/139	12/4783	0.0457339	0.630664	0.61467	AKR1C3/COQ8A	2
black	GO:0048146	positive regulation of fibroblast proliferation	2/139	12/4783	0.0457339	0.630664	0.61467	PLA2G1B/AQP1	2
black	GO:0060314	regulation of ryanodine-sensitive calcium-release channel activity	2/139	12/4783	0.0457339	0.630664	0.61467	DMD/FKBP1A	2
black	GO:2000027	regulation of animal organ morphogenesis	2/139	12/4783	0.0457339	0.630664	0.61467	TACSTD2/CTNNB1	2
black	GO:2001239	regulation of extrinsic apoptotic signaling pathway in absence of ligand	2/139	12/4783	0.0457339	0.630664	0.61467	CTNNA1/PPP1CA	2
black	GO:0006414	translational elongation	4/139	47/4783	0.0464741	0.636261	0.620124	RPLP2/EEF1B2/EEF1G/RACK1	4
black	GO:0006959	humoral immune response	5/139	69/4783	0.0491657	0.663562	0.646733	PLA2G1B/REG1A/PRSS3/LGALS4/RARRES2	5
black	GO:0072001	renal system development	5/139	69/4783	0.0491657	0.663562	0.646733	TACSTD2/MPST/AQP1/CTNNB1/FRAS1	5
black	GO:0006417	regulation of translation	11/139	218/4783	0.051093	0.668453	0.6515	YBX3/ACO1/AKT2/PPP1CA/RPS14/RACK1/NIBAN1/PAIP2B/SHMT1/PLD1/SERP1	11
black	GO:0034248	regulation of amide metabolic process	12/139	245/4783	0.0514217	0.668453	0.6515	ALDOB/YBX3/ACO1/AKT2/PPP1CA/RPS14/RACK1/NIBAN1/PAIP2B/SHMT1/PLD1/SERP1	12
black	GO:0042742	defense response to bacterium	5/139	70/4783	0.0517607	0.668453	0.6515	PLA2G1B/ANXA3/AQP1/LGALS4/RARRES2	5
black	GO:0071453	cellular response to oxygen levels	4/139	49/4783	0.0528356	0.668453	0.6515	DDAH1/AQP1/FAM162A/CBS	4
black	GO:0006760	folic acid-containing compound metabolic process	2/139	13/4783	0.0530407	0.668453	0.6515	ALDH1L2/SHMT1	2
black	GO:0042475	odontogenesis of dentin-containing tooth	2/139	13/4783	0.0530407	0.668453	0.6515	CTNNA1/CTNNB1	2
black	GO:0045214	sarcomere organization	2/139	13/4783	0.0530407	0.668453	0.6515	KRT8/KRT19	2
black	GO:0048644	muscle organ morphogenesis	2/139	13/4783	0.0530407	0.668453	0.6515	FKBP1A/SERP1	2
black	GO:1902176	negative regulation of oxidative stress-induced intrinsic apoptotic signaling pathway	2/139	13/4783	0.0530407	0.668453	0.6515	CTNNB1/RACK1	2
black	GO:1902253	regulation of intrinsic apoptotic signaling pathway by p53 class mediator	2/139	13/4783	0.0530407	0.668453	0.6515	MUC1/RPL11	2
black	GO:0051924	regulation of calcium ion transport	5/139	71/4783	0.0544348	0.675832	0.658692	PLA2G1B/DMD/CTNNB1/FKBP1A/PACSIN3	5
black	GO:0045913	positive regulation of carbohydrate metabolic process	3/139	30/4783	0.0550667	0.675832	0.658692	AKT2/GPT2/SLC4A4	3
black	GO:0045444	fat cell differentiation	4/139	50/4783	0.0561858	0.675832	0.658692	AKT2/CTBP2/ALDH6A1/RARRES2	4
black	GO:2001235	positive regulation of apoptotic signaling pathway	4/139	51/4783	0.0596482	0.675832	0.658692	CTNNA1/PPP1CA/RPL11/RACK1	4
black	GO:2001243	negative regulation of intrinsic apoptotic signaling pathway	4/139	51/4783	0.0596482	0.675832	0.658692	MUC1/YBX3/CTNNB1/RACK1	4
black	GO:0035265	organ growth	3/139	31/4783	0.0597147	0.675832	0.658692	SORBS2/YBX3/SERP1	3
black	GO:0045103	intermediate filament-based process	3/139	31/4783	0.0597147	0.675832	0.658692	KRT18/KRT19/KRT7	3
black	GO:0045104	intermediate filament cytoskeleton organization	3/139	31/4783	0.0597147	0.675832	0.658692	KRT18/KRT19/KRT7	3
black	GO:0072006	nephron development	3/139	31/4783	0.0597147	0.675832	0.658692	TACSTD2/AQP1/CTNNB1	3
black	GO:0007517	muscle organ development	5/139	73/4783	0.0600201	0.675832	0.658692	DMD/YBX3/CTNNB1/FKBP1A/SERP1	5
black	GO:0005979	regulation of glycogen biosynthetic process	2/139	14/4783	0.060729	0.675832	0.658692	AKT2/PPP1CA	2
black	GO:0006972	hyperosmotic response	2/139	14/4783	0.060729	0.675832	0.658692	YBX3/AQP1	2
black	GO:0007263	nitric oxide mediated signal transduction	2/139	14/4783	0.060729	0.675832	0.658692	DDAH1/CBS	2
black	GO:0010962	regulation of glucan biosynthetic process	2/139	14/4783	0.060729	0.675832	0.658692	AKT2/PPP1CA	2
black	GO:0030326	embryonic limb morphogenesis	2/139	14/4783	0.060729	0.675832	0.658692	CTNNB1/FRAS1	2
black	GO:0035113	embryonic appendage morphogenesis	2/139	14/4783	0.060729	0.675832	0.658692	CTNNB1/FRAS1	2
black	GO:0035308	negative regulation of protein dephosphorylation	2/139	14/4783	0.060729	0.675832	0.658692	FKBP1A/PPP1R1B	2
black	GO:0060193	positive regulation of lipase activity	2/139	14/4783	0.060729	0.675832	0.658692	PLA2G1B/PNLIP	2
black	GO:0086002	cardiac muscle cell action potential involved in contraction	2/139	14/4783	0.060729	0.675832	0.658692	JUP/NEDD4L	2
black	GO:1904037	positive regulation of epithelial cell apoptotic process	2/139	14/4783	0.060729	0.675832	0.658692	PLA2G1B/AKR1C3	2
black	GO:0009725	response to hormone	14/139	308/4783	0.0619775	0.685716	0.668325	IDH1/CA2/PLA2G1B/REG1A/CELA2A/KRT19/ANXA3/AQP1/AKT2/CTNNA1/AKR1C3/GPT2/RARRES2/SNX5	14
black	GO:0072330	monocarboxylic acid biosynthetic process	5/139	74/4783	0.0629312	0.692244	0.674687	PLA2G1B/AKR1C3/GATM/HOGA1/ACSS1	5
black	GO:0010038	response to metal ion	7/139	122/4783	0.0634731	0.693907	0.676309	IMPA2/CPA1/DPEP1/ACO1/AQP1/AKR1C3/PPP1CA	7
black	GO:0042255	ribosome assembly	3/139	32/4783	0.064541	0.693907	0.676309	RPLP0/RPS14/RPL11	3
black	GO:0048754	branching morphogenesis of an epithelial tube	3/139	32/4783	0.064541	0.693907	0.676309	TACSTD2/CTNNB1/PPP1CA	3
black	GO:1901568	fatty acid derivative metabolic process	3/139	32/4783	0.064541	0.693907	0.676309	DPEP1/ALDH3A2/GGT3P	3
black	GO:0005975	carbohydrate metabolic process	11/139	228/4783	0.0663099	0.707411	0.68947	LANCL1/IDH1/ALDOB/AKT2/IDH2/GALK1/PPP1CA/GNMT/GPT2/SLC4A4/SERP1	11
black	GO:0001657	ureteric bud development	2/139	15/4783	0.0687709	0.707411	0.68947	TACSTD2/CTNNB1	2
black	GO:0001823	mesonephros development	2/139	15/4783	0.0687709	0.707411	0.68947	TACSTD2/CTNNB1	2
black	GO:0006098	pentose-phosphate shunt	2/139	15/4783	0.0687709	0.707411	0.68947	ALDOB/PRPS2	2
black	GO:0070873	regulation of glycogen metabolic process	2/139	15/4783	0.0687709	0.707411	0.68947	AKT2/PPP1CA	2
black	GO:0072163	mesonephric epithelium development	2/139	15/4783	0.0687709	0.707411	0.68947	TACSTD2/CTNNB1	2
black	GO:0072164	mesonephric tubule development	2/139	15/4783	0.0687709	0.707411	0.68947	TACSTD2/CTNNB1	2
black	GO:2000649	regulation of sodium ion transmembrane transporter activity	2/139	15/4783	0.0687709	0.707411	0.68947	DMD/NEDD4L	2
black	GO:0034219	carbohydrate transmembrane transport	3/139	33/4783	0.0695418	0.70769	0.689742	PLA2G1B/AQP1/AKT2	3
black	GO:0048144	fibroblast proliferation	3/139	33/4783	0.0695418	0.70769	0.689742	PLA2G1B/AQP1/CTNNB1	3
black	GO:0009612	response to mechanical stimulus	4/139	54/4783	0.0707003	0.715653	0.697503	DMD/JUP/AQP1/CTNNB1	4
black	GO:2001242	regulation of intrinsic apoptotic signaling pathway	5/139	77/4783	0.0721363	0.726325	0.707904	MUC1/YBX3/CTNNB1/RPL11/RACK1	5
black	GO:0003008	system process	19/139	461/4783	0.0732154	0.73331	0.714712	DDAH1/SORBS2/TACSTD2/DMD/JUP/PNLIP/CEL/ACO1/AQP1/PBLD/AKR1C3/GATM/SNTB1/NEDD4L/PPP1R1B/SNX5/SLC4A4/KLK1/CBS	19
black	GO:0043467	regulation of generation of precursor metabolites and energy	4/139	55/4783	0.0746028	0.735445	0.716793	ALDOB/AKT2/PPP1CA/SLC4A4	4
black	GO:0071621	granulocyte chemotaxis	3/139	34/4783	0.0747127	0.735445	0.716793	PLA2G1B/DPEP1/RARRES2	3
black	GO:0061061	muscle structure development	9/139	179/4783	0.0751761	0.735445	0.716793	SORBS2/KRT8/KRT19/DMD/YBX3/CTNNB1/FKBP1A/PTGFRN/SERP1	9
black	GO:0042391	regulation of membrane potential	6/139	102/4783	0.0752382	0.735445	0.716793	DMD/JUP/AKT2/RACK1/NEDD4L/SLC4A4	6
black	GO:0045765	regulation of angiogenesis	5/139	78/4783	0.0753609	0.735445	0.716793	DDAH1/ANXA3/JUP/AQP1/CTNNB1	5
black	GO:0009581	detection of external stimulus	2/139	16/4783	0.0771396	0.737236	0.718538	JUP/CTNNB1	2
black	GO:0009582	detection of abiotic stimulus	2/139	16/4783	0.0771396	0.737236	0.718538	JUP/CTNNB1	2
black	GO:0042558	pteridine-containing compound metabolic process	2/139	16/4783	0.0771396	0.737236	0.718538	ALDH1L2/SHMT1	2
black	GO:2000008	regulation of protein localization to cell surface	2/139	16/4783	0.0771396	0.737236	0.718538	CTNNB1/NEDD4L	2
black	GO:0055001	muscle cell development	4/139	56/4783	0.0786126	0.737236	0.718538	SORBS2/KRT8/KRT19/DMD	4
black	GO:1901342	regulation of vasculature development	5/139	79/4783	0.078663	0.737236	0.718538	DDAH1/ANXA3/JUP/AQP1/CTNNB1	5
black	GO:0005977	glycogen metabolic process	3/139	35/4783	0.0800495	0.737236	0.718538	AKT2/PPP1CA/GNMT	3
black	GO:0007519	skeletal muscle tissue development	3/139	35/4783	0.0800495	0.737236	0.718538	DMD/YBX3/CTNNB1	3
black	GO:0035725	sodium ion transmembrane transport	3/139	35/4783	0.0800495	0.737236	0.718538	DMD/NEDD4L/SLC4A4	3
black	GO:0061138	morphogenesis of a branching epithelium	3/139	35/4783	0.0800495	0.737236	0.718538	TACSTD2/CTNNB1/PPP1CA	3
black	GO:1990266	neutrophil migration	3/139	35/4783	0.0800495	0.737236	0.718538	PLA2G1B/DPEP1/GP2	3
black	GO:0055086	nucleobase-containing small molecule metabolic process	13/139	292/4783	0.0803603	0.737236	0.718538	IDH1/ALDH1L1/ALDOB/LDHB/GNAI3/PRPS2/IDH2/ALDH6A1/GNMT/ALDH1L2/ACSF2/ACSS1/SHMT1	13
black	GO:0032868	response to insulin	6/139	104/4783	0.0809681	0.737236	0.718538	PLA2G1B/CELA2A/AKT2/GPT2/RARRES2/SNX5	6
black	GO:0062012	regulation of small molecule metabolic process	6/139	104/4783	0.0809681	0.737236	0.718538	ALDOB/AKT2/AKR1C3/GNMT/GPT2/SLC4A4	6
black	GO:1901701	cellular response to oxygen-containing compound	17/139	409/4783	0.0825471	0.742254	0.72343	CA2/PLA2G1B/GNAI3/MGST1/JUP/DPEP1/AQP1/AKT2/CTNNA1/CTNNB1/AKR1C3/RACK1/GPT2/RARRES2/PPP1R1B/SNX5/SHMT1	17
black	GO:0043281	regulation of cysteine-type endopeptidase activity involved in apoptotic process	4/139	57/4783	0.0827283	0.742254	0.72343	DPEP1/AQP1/RACK1/FAM162A	4
black	GO:0043067	regulation of programmed cell death	19/139	469/4783	0.0836681	0.742254	0.72343	PLA2G1B/LGALS2/KRT18/ANXA4/MUC1/DPEP1/YBX3/AQP1/AKT2/CTNNA1/CTNNB1/AKR1C3/PPP1CA/RPL11/RACK1/ZNF622/FAM162A/XPNPEP1/CBS	19
black	GO:0042254	ribosome biogenesis	8/139	157/4783	0.0852969	0.742254	0.72343	RPLP0/RPS17/RPS15A/RPS14/RPS23/RPL10A/RPL11/ZNF622	8
black	GO:0044042	glucan metabolic process	3/139	36/4783	0.0855476	0.742254	0.72343	AKT2/PPP1CA/GNMT	3
black	GO:0035305	negative regulation of dephosphorylation	2/139	17/4783	0.0858097	0.742254	0.72343	FKBP1A/PPP1R1B	2
black	GO:0043627	response to estrogen	2/139	17/4783	0.0858097	0.742254	0.72343	KRT19/CTNNA1	2
black	GO:0046620	regulation of organ growth	2/139	17/4783	0.0858097	0.742254	0.72343	YBX3/SERP1	2
black	GO:0048565	digestive tract development	2/139	17/4783	0.0858097	0.742254	0.72343	CTNNB1/RARRES2	2
black	GO:0051899	membrane depolarization	2/139	17/4783	0.0858097	0.742254	0.72343	RACK1/NEDD4L	2
black	GO:0071384	cellular response to corticosteroid stimulus	2/139	17/4783	0.0858097	0.742254	0.72343	AQP1/AKR1C3	2
black	GO:0042274	ribosomal small subunit biogenesis	4/139	58/4783	0.0869486	0.748702	0.729714	RPS17/RPS15A/RPS14/RPS23	4
black	GO:0032869	cellular response to insulin stimulus	5/139	82/4783	0.0890294	0.763166	0.743811	PLA2G1B/AKT2/GPT2/RARRES2/SNX5	5
black	GO:0001763	morphogenesis of a branching structure	3/139	37/4783	0.0912024	0.767329	0.747869	TACSTD2/CTNNB1/PPP1CA	3
black	GO:0006112	energy reserve metabolic process	3/139	37/4783	0.0912024	0.767329	0.747869	AKT2/PPP1CA/GNMT	3
black	GO:0061351	neural precursor cell proliferation	3/139	37/4783	0.0912024	0.767329	0.747869	CTNNA1/CTNNB1/NUMB	3
black	GO:0043434	response to peptide hormone	8/139	160/4783	0.0927574	0.767329	0.747869	CA2/PLA2G1B/REG1A/CELA2A/AKT2/GPT2/RARRES2/SNX5	8
black	GO:0042692	muscle cell differentiation	6/139	108/4783	0.0931429	0.767329	0.747869	SORBS2/KRT8/KRT19/DMD/CTNNB1/PTGFRN	6
black	GO:0002446	neutrophil mediated immunity	2/139	18/4783	0.0947569	0.767329	0.747869	PLA2G1B/ANXA3	2
black	GO:0010907	positive regulation of glucose metabolic process	2/139	18/4783	0.0947569	0.767329	0.747869	AKT2/GPT2	2
black	GO:0021510	spinal cord development	2/139	18/4783	0.0947569	0.767329	0.747869	PHGDH/MPST	2
black	GO:0032885	regulation of polysaccharide biosynthetic process	2/139	18/4783	0.0947569	0.767329	0.747869	AKT2/PPP1CA	2
black	GO:0038034	signal transduction in absence of ligand	2/139	18/4783	0.0947569	0.767329	0.747869	CTNNA1/PPP1CA	2
black	GO:0050829	defense response to Gram-negative bacterium	2/139	18/4783	0.0947569	0.767329	0.747869	AQP1/RARRES2	2
black	GO:0097192	extrinsic apoptotic signaling pathway in absence of ligand	2/139	18/4783	0.0947569	0.767329	0.747869	CTNNA1/PPP1CA	2
black	GO:1902175	regulation of oxidative stress-induced intrinsic apoptotic signaling pathway	2/139	18/4783	0.0947569	0.767329	0.747869	CTNNB1/RACK1	2
black	GO:0016051	carbohydrate biosynthetic process	5/139	84/4783	0.0963177	0.776663	0.756966	ALDOB/AKT2/PPP1CA/GNMT/GPT2	5
black	GO:0060538	skeletal muscle organ development	3/139	38/4783	0.097009	0.778937	0.759182	DMD/YBX3/CTNNB1	3
black	GO:1901698	response to nitrogen compound	17/139	419/4783	0.0978483	0.782376	0.762533	CA2/PLA2G1B/REG1A/CELA2A/GNAI3/JUP/DPEP1/AQP1/AKT2/CTNNA1/CTNNB1/GPT2/RARRES2/PPP1R1B/SNX5/SHMT1/CBS	17
black	GO:0051346	negative regulation of hydrolase activity	5/139	85/4783	0.100073	0.788176	0.768186	SERPINI2/DPEP1/AQP1/FKBP1A/PPP1R1B	5
black	GO:0010243	response to organonitrogen compound	16/139	391/4783	0.100621	0.788176	0.768186	CA2/PLA2G1B/REG1A/CELA2A/GNAI3/JUP/AQP1/AKT2/CTNNA1/CTNNB1/GPT2/RARRES2/PPP1R1B/SNX5/SHMT1/CBS	16
black	GO:0030855	epithelial cell differentiation	9/139	191/4783	0.102486	0.788176	0.768186	GSTA1/KRT19/KRT7/GSTA2/ANXA4/AKT2/CTNNB1/AKR1C3/TST	9
black	GO:0019318	hexose metabolic process	6/139	111/4783	0.10289	0.788176	0.768186	ALDOB/AKT2/GALK1/GNMT/GPT2/SERP1	6
black	GO:0008643	carbohydrate transport	3/139	39/4783	0.102962	0.788176	0.768186	PLA2G1B/AQP1/AKT2	3
black	GO:0008589	regulation of smoothened signaling pathway	2/139	19/4783	0.103958	0.788176	0.768186	CTNNA1/RACK1	2
black	GO:0019320	hexose catabolic process	2/139	19/4783	0.103958	0.788176	0.768186	ALDOB/GALK1	2
black	GO:0019731	antibacterial humoral response	2/139	19/4783	0.103958	0.788176	0.768186	PLA2G1B/LGALS4	2
black	GO:0032881	regulation of polysaccharide metabolic process	2/139	19/4783	0.103958	0.788176	0.768186	AKT2/PPP1CA	2
black	GO:0035107	appendage morphogenesis	2/139	19/4783	0.103958	0.788176	0.768186	CTNNB1/FRAS1	2
black	GO:0035108	limb morphogenesis	2/139	19/4783	0.103958	0.788176	0.768186	CTNNB1/FRAS1	2
black	GO:0046466	membrane lipid catabolic process	2/139	19/4783	0.103958	0.788176	0.768186	CEL/PNLIPRP2	2
black	GO:1901661	quinone metabolic process	2/139	19/4783	0.103958	0.788176	0.768186	AKR1C3/COQ8A	2
black	GO:0042981	regulation of apoptotic process	18/139	453/4783	0.104495	0.788607	0.768606	PLA2G1B/LGALS2/KRT18/ANXA4/MUC1/DPEP1/YBX3/AQP1/AKT2/CTNNA1/CTNNB1/AKR1C3/PPP1CA/RPL11/RACK1/ZNF622/FAM162A/CBS	18
black	GO:1990748	cellular detoxification	4/139	62/4783	0.104844	0.788607	0.768606	LANCL1/GSTA1/MGST1/GSTT1	4
black	GO:0008015	blood circulation	7/139	138/4783	0.105594	0.791086	0.771023	DDAH1/DMD/JUP/NEDD4L/SNX5/KLK1/CBS	7
black	GO:0003013	circulatory system process	8/139	165/4783	0.106005	0.791086	0.771023	DDAH1/DMD/JUP/NEDD4L/SNX5/SLC4A4/KLK1/CBS	8
black	GO:0043588	skin development	5/139	87/4783	0.107802	0.801302	0.780979	KRT7/JUP/CTNNB1/AKR1C3/FRAS1	5
black	GO:0001508	action potential	3/139	40/4783	0.109058	0.801302	0.780979	DMD/JUP/NEDD4L	3
black	GO:0001676	long-chain fatty acid metabolic process	3/139	40/4783	0.109058	0.801302	0.780979	GSTA1/AKR1C3/ACSF2	3
black	GO:0010906	regulation of glucose metabolic process	3/139	40/4783	0.109058	0.801302	0.780979	AKT2/GNMT/GPT2	3
black	GO:0072329	monocarboxylic acid catabolic process	4/139	63/4783	0.109562	0.801912	0.781574	AKT2/CRAT/ALDH1L2/HOGA1	4
black	GO:0043269	regulation of monoatomic ion transport	7/139	140/4783	0.111723	0.811215	0.790641	CA2/PLA2G1B/DMD/CTNNB1/FKBP1A/NEDD4L/PACSIN3	7
black	GO:0060537	muscle tissue development	5/139	88/4783	0.111774	0.811215	0.790641	SORBS2/DMD/YBX3/CTNNB1/FKBP1A	5
black	GO:0043154	negative regulation of cysteine-type endopeptidase activity involved in apoptotic process	2/139	20/4783	0.113391	0.811215	0.790641	DPEP1/AQP1	2
black	GO:0043666	regulation of phosphoprotein phosphatase activity	2/139	20/4783	0.113391	0.811215	0.790641	FKBP1A/PPP1R1B	2
black	GO:0051156	glucose 6-phosphate metabolic process	2/139	20/4783	0.113391	0.811215	0.790641	ALDOB/PRPS2	2
black	GO:1902305	regulation of sodium ion transmembrane transport	2/139	20/4783	0.113391	0.811215	0.790641	DMD/NEDD4L	2
black	GO:0051091	positive regulation of DNA-binding transcription factor activity	4/139	64/4783	0.114375	0.812149	0.791552	PLA2G1B/ANXA3/JUP/CTNNB1	4
black	GO:0098754	detoxification	4/139	64/4783	0.114375	0.812149	0.791552	LANCL1/GSTA1/MGST1/GSTT1	4
black	GO:0007219	Notch signaling pathway	3/139	41/4783	0.11529	0.815602	0.794917	SORBS2/KRT19/ANXA4	3
black	GO:0009636	response to toxic substance	5/139	89/4783	0.115816	0.816287	0.795585	LANCL1/GSTA1/MGST1/MPST/GSTT1	5
black	GO:0010959	regulation of metal ion transport	6/139	115/4783	0.116688	0.81639	0.795685	PLA2G1B/DMD/CTNNB1/FKBP1A/NEDD4L/PACSIN3	6
black	GO:0071375	cellular response to peptide hormone stimulus	6/139	115/4783	0.116688	0.81639	0.795685	CA2/PLA2G1B/AKT2/GPT2/RARRES2/SNX5	6
black	GO:0006163	purine nucleotide metabolic process	10/139	225/4783	0.117566	0.819519	0.798734	IDH1/ALDH1L1/ALDOB/LDHB/GNAI3/PRPS2/IDH2/ALDH1L2/ACSF2/ACSS1	10
black	GO:0043393	regulation of protein binding	4/139	65/4783	0.11928	0.825419	0.804485	PPP1CA/RPL11/FKBP1A/RACK1	4
black	GO:0097237	cellular response to toxic substance	4/139	65/4783	0.11928	0.825419	0.804485	LANCL1/GSTA1/MGST1/GSTT1	4
black	GO:0005976	polysaccharide metabolic process	3/139	42/4783	0.121654	0.82691	0.805939	AKT2/PPP1CA/GNMT	3
black	GO:0031960	response to corticosteroid	3/139	42/4783	0.121654	0.82691	0.805939	ANXA3/AQP1/AKR1C3	3
black	GO:0060048	cardiac muscle contraction	3/139	42/4783	0.121654	0.82691	0.805939	DMD/JUP/NEDD4L	3
black	GO:0046324	regulation of glucose import	2/139	21/4783	0.123035	0.82691	0.805939	PLA2G1B/AKT2	2
black	GO:0050830	defense response to Gram-positive bacterium	2/139	21/4783	0.123035	0.82691	0.805939	PLA2G1B/RARRES2	2
black	GO:0055123	digestive system development	2/139	21/4783	0.123035	0.82691	0.805939	CTNNB1/RARRES2	2
black	GO:0060191	regulation of lipase activity	2/139	21/4783	0.123035	0.82691	0.805939	PLA2G1B/PNLIP	2
black	GO:0043069	negative regulation of programmed cell death	12/139	285/4783	0.12343	0.82691	0.805939	KRT18/ANXA4/MUC1/DPEP1/YBX3/AQP1/AKT2/CTNNA1/CTNNB1/RACK1/XPNPEP1/CBS	12
black	GO:0009117	nucleotide metabolic process	11/139	256/4783	0.123442	0.82691	0.805939	IDH1/ALDH1L1/ALDOB/LDHB/GNAI3/PRPS2/IDH2/ALDH1L2/ACSF2/ACSS1/SHMT1	11
black	GO:0034764	positive regulation of transmembrane transport	4/139	66/4783	0.124276	0.82691	0.805939	CA2/PLA2G1B/DMD/AKT2	4
black	GO:2000116	regulation of cysteine-type endopeptidase activity	4/139	66/4783	0.124276	0.82691	0.805939	DPEP1/AQP1/RACK1/FAM162A	4
black	GO:2001233	regulation of apoptotic signaling pathway	7/139	145/4783	0.127855	0.837254	0.81602	MUC1/YBX3/CTNNA1/CTNNB1/PPP1CA/RPL11/RACK1	7
black	GO:0003012	muscle system process	6/139	119/4783	0.131372	0.837254	0.81602	SORBS2/DMD/JUP/GATM/SNTB1/NEDD4L	6
black	GO:0003006	developmental process involved in reproduction	9/139	202/4783	0.131934	0.837254	0.81602	IDH1/KRT8/KRT19/YBX3/TSPAN8/EIF2S2/CTNNA1/CTNNB1/AKR1C3	9
black	GO:0006006	glucose metabolic process	5/139	93/4783	0.132668	0.837254	0.81602	ALDOB/AKT2/GNMT/GPT2/SERP1	5
black	GO:2001234	negative regulation of apoptotic signaling pathway	5/139	93/4783	0.132668	0.837254	0.81602	MUC1/YBX3/CTNNA1/CTNNB1/RACK1	5
black	GO:0001892	embryonic placenta development	2/139	22/4783	0.13287	0.837254	0.81602	KRT8/KRT19	2
black	GO:0005978	glycogen biosynthetic process	2/139	22/4783	0.13287	0.837254	0.81602	AKT2/PPP1CA	2
black	GO:0006111	regulation of gluconeogenesis	2/139	22/4783	0.13287	0.837254	0.81602	GNMT/GPT2	2
black	GO:0006693	prostaglandin metabolic process	2/139	22/4783	0.13287	0.837254	0.81602	GSTA1/AKR1C3	2
black	GO:0007422	peripheral nervous system development	2/139	22/4783	0.13287	0.837254	0.81602	AKT2/ALDH3A2	2
black	GO:0009250	glucan biosynthetic process	2/139	22/4783	0.13287	0.837254	0.81602	AKT2/PPP1CA	2
black	GO:0045109	intermediate filament organization	2/139	22/4783	0.13287	0.837254	0.81602	KRT19/KRT7	2
black	GO:0046365	monosaccharide catabolic process	2/139	22/4783	0.13287	0.837254	0.81602	ALDOB/GALK1	2
black	GO:0086003	cardiac muscle cell contraction	2/139	22/4783	0.13287	0.837254	0.81602	JUP/NEDD4L	2
black	GO:2000177	regulation of neural precursor cell proliferation	2/139	22/4783	0.13287	0.837254	0.81602	CTNNA1/CTNNB1	2
black	GO:2001244	positive regulation of intrinsic apoptotic signaling pathway	2/139	22/4783	0.13287	0.837254	0.81602	RPL11/RACK1	2
black	GO:0006753	nucleoside phosphate metabolic process	11/139	260/4783	0.133361	0.83758	0.816338	IDH1/ALDH1L1/ALDOB/LDHB/GNAI3/PRPS2/IDH2/ALDH1L2/ACSF2/ACSS1/SHMT1	11
black	GO:0097193	intrinsic apoptotic signaling pathway	6/139	120/4783	0.135176	0.846186	0.824725	MUC1/YBX3/CTNNB1/RPL11/RACK1/ZNF622	6
black	GO:0006096	glycolytic process	3/139	45/4783	0.141484	0.869065	0.847024	ALDOB/GALK1/SLC4A4	3
black	GO:0006635	fatty acid beta-oxidation	3/139	45/4783	0.141484	0.869065	0.847024	AKT2/CRAT/ALDH1L2	3
black	GO:0002027	regulation of heart rate	2/139	23/4783	0.142876	0.869065	0.847024	DMD/JUP	2
black	GO:0006692	prostanoid metabolic process	2/139	23/4783	0.142876	0.869065	0.847024	GSTA1/AKR1C3	2
black	GO:0006919	activation of cysteine-type endopeptidase activity involved in apoptotic process	2/139	23/4783	0.142876	0.869065	0.847024	RACK1/FAM162A	2
black	GO:0010921	regulation of phosphatase activity	2/139	23/4783	0.142876	0.869065	0.847024	FKBP1A/PPP1R1B	2
black	GO:0030239	myofibril assembly	2/139	23/4783	0.142876	0.869065	0.847024	KRT8/KRT19	2
black	GO:0055002	striated muscle cell development	2/139	23/4783	0.142876	0.869065	0.847024	KRT8/KRT19	2
black	GO:0005996	monosaccharide metabolic process	6/139	122/4783	0.142941	0.869065	0.847024	ALDOB/AKT2/GALK1/GNMT/GPT2/SERP1	6
black	GO:0006413	translational initiation	4/139	70/4783	0.145116	0.877194	0.854947	RPS17/EIF2S2/PPP1CA/PAIP2B	4
black	GO:0006094	gluconeogenesis	3/139	46/4783	0.148323	0.877194	0.854947	ALDOB/GNMT/GPT2	3
black	GO:0007584	response to nutrient	3/139	46/4783	0.148323	0.877194	0.854947	AKR1C3/CBS/PLD1	3
black	GO:0008286	insulin receptor signaling pathway	3/139	46/4783	0.148323	0.877194	0.854947	AKT2/RARRES2/SNX5	3
black	GO:0048639	positive regulation of developmental growth	3/139	46/4783	0.148323	0.877194	0.854947	YBX3/NEDD4L/SERP1	3
black	GO:0062013	positive regulation of small molecule metabolic process	3/139	46/4783	0.148323	0.877194	0.854947	AKT2/GPT2/SLC4A4	3
black	GO:0019932	second-messenger-mediated signaling	4/139	71/4783	0.15053	0.877194	0.854947	DDAH1/DMD/AQP1/CBS	4
black	GO:0045727	positive regulation of translation	4/139	71/4783	0.15053	0.877194	0.854947	YBX3/NIBAN1/PLD1/SERP1	4
black	GO:0097529	myeloid leukocyte migration	4/139	71/4783	0.15053	0.877194	0.854947	PLA2G1B/DPEP1/GP2/RARRES2	4
black	GO:0008585	female gonad development	2/139	24/4783	0.153036	0.877194	0.854947	IDH1/CTNNA1	2
black	GO:0009081	branched-chain amino acid metabolic process	2/139	24/4783	0.153036	0.877194	0.854947	ALDH6A1/BCAT1	2
black	GO:0010633	negative regulation of epithelial cell migration	2/139	24/4783	0.153036	0.877194	0.854947	TACSTD2/JUP	2
black	GO:0043001	Golgi to plasma membrane protein transport	2/139	24/4783	0.153036	0.877194	0.854947	KRT18/RACK1	2
black	GO:0046545	development of primary female sexual characteristics	2/139	24/4783	0.153036	0.877194	0.854947	IDH1/CTNNA1	2
black	GO:0071277	cellular response to calcium ion	2/139	24/4783	0.153036	0.877194	0.854947	DPEP1/AKR1C3	2
black	GO:0071470	cellular response to osmotic stress	2/139	24/4783	0.153036	0.877194	0.854947	YBX3/AQP1	2
black	GO:1901019	regulation of calcium ion transmembrane transporter activity	2/139	24/4783	0.153036	0.877194	0.854947	DMD/FKBP1A	2
black	GO:2000117	negative regulation of cysteine-type endopeptidase activity	2/139	24/4783	0.153036	0.877194	0.854947	DPEP1/AQP1	2
black	GO:2001238	positive regulation of extrinsic apoptotic signaling pathway	2/139	24/4783	0.153036	0.877194	0.854947	CTNNA1/PPP1CA	2
black	GO:0009410	response to xenobiotic stimulus	6/139	125/4783	0.154968	0.878032	0.855764	GSTA1/GSTA2/DPEP1/CTNNB1/AOX1/AS3MT	6
black	GO:0010035	response to inorganic substance	8/139	181/4783	0.154982	0.878032	0.855764	IMPA2/KRT8/CPA1/DPEP1/ACO1/AQP1/AKR1C3/PPP1CA	8
black	GO:0006814	sodium ion transport	3/139	47/4783	0.155267	0.878032	0.855764	DMD/NEDD4L/SLC4A4	3
black	GO:0097305	response to alcohol	4/139	72/4783	0.15602	0.878032	0.855764	JUP/CTNNA1/CTNNB1/AKR1C3	4
black	GO:0071495	cellular response to endogenous stimulus	17/139	450/4783	0.156115	0.878032	0.855764	CA2/PLA2G1B/GNAI3/JUP/AQP1/PBLD/AKT2/CTNNA1/CTNNB1/AKR1C3/FKBP1A/RACK1/GPT2/RARRES2/PPP1R1B/SNX5/SHMT1	17
black	GO:0010608	post-transcriptional regulation of gene expression	11/139	270/4783	0.160004	0.878032	0.855764	YBX3/ACO1/AKT2/PPP1CA/RPS14/RACK1/NIBAN1/PAIP2B/SHMT1/PLD1/SERP1	11
black	GO:1901652	response to peptide	8/139	183/4783	0.161771	0.878032	0.855764	CA2/PLA2G1B/REG1A/CELA2A/AKT2/GPT2/RARRES2/SNX5	8
black	GO:0006941	striated muscle contraction	3/139	48/4783	0.162311	0.878032	0.855764	DMD/JUP/NEDD4L	3
black	GO:0008217	regulation of blood pressure	3/139	48/4783	0.162311	0.878032	0.855764	DDAH1/SNX5/KLK1	3
black	GO:0019319	hexose biosynthetic process	3/139	48/4783	0.162311	0.878032	0.855764	ALDOB/GNMT/GPT2	3
black	GO:0034109	homotypic cell-cell adhesion	3/139	48/4783	0.162311	0.878032	0.855764	CELA2A/JUP/PDIA2	3
black	GO:0003073	regulation of systemic arterial blood pressure	2/139	25/4783	0.163333	0.878032	0.855764	DDAH1/KLK1	2
black	GO:0009066	aspartate family amino acid metabolic process	2/139	25/4783	0.163333	0.878032	0.855764	PHGDH/GNMT	2
black	GO:0009112	nucleobase metabolic process	2/139	25/4783	0.163333	0.878032	0.855764	ALDH6A1/SHMT1	2
black	GO:0009124	nucleoside monophosphate biosynthetic process	2/139	25/4783	0.163333	0.878032	0.855764	PRPS2/SHMT1	2
black	GO:0010827	regulation of glucose transmembrane transport	2/139	25/4783	0.163333	0.878032	0.855764	PLA2G1B/AKT2	2
black	GO:0032637	interleukin-8 production	2/139	25/4783	0.163333	0.878032	0.855764	PLA2G1B/ANXA4	2
black	GO:0032677	regulation of interleukin-8 production	2/139	25/4783	0.163333	0.878032	0.855764	PLA2G1B/ANXA4	2
black	GO:0034332	adherens junction organization	2/139	25/4783	0.163333	0.878032	0.855764	CTNNB1/NUMB	2
black	GO:0046660	female sex differentiation	2/139	25/4783	0.163333	0.878032	0.855764	IDH1/CTNNA1	2
black	GO:0048736	appendage development	2/139	25/4783	0.163333	0.878032	0.855764	CTNNB1/FRAS1	2
black	GO:0060173	limb development	2/139	25/4783	0.163333	0.878032	0.855764	CTNNB1/FRAS1	2
black	GO:0016052	carbohydrate catabolic process	4/139	74/4783	0.167223	0.890504	0.867919	ALDOB/GALK1/PPP1CA/SLC4A4	4
black	GO:0048568	embryonic organ development	4/139	74/4783	0.167223	0.890504	0.867919	KRT8/KRT19/CTNNB1/RARRES2	4
black	GO:0044092	negative regulation of molecular function	11/139	273/4783	0.168493	0.890504	0.867919	SERPINI2/GNAI3/ANXA4/DPEP1/AQP1/PPP1CA/RPL11/FKBP1A/RACK1/NEDD4L/PPP1R1B	11
black	GO:0052548	regulation of endopeptidase activity	5/139	101/4783	0.169417	0.890504	0.867919	SERPINI2/DPEP1/AQP1/RACK1/FAM162A	5
black	GO:0010951	negative regulation of endopeptidase activity	3/139	49/4783	0.169451	0.890504	0.867919	SERPINI2/DPEP1/AQP1	3
black	GO:0015909	long-chain fatty acid transport	2/139	26/4783	0.17375	0.890504	0.867919	PLA2G1B/AKT2	2
black	GO:0030593	neutrophil chemotaxis	2/139	26/4783	0.17375	0.890504	0.867919	PLA2G1B/DPEP1	2
black	GO:0034394	protein localization to cell surface	2/139	26/4783	0.17375	0.890504	0.867919	CTNNB1/NEDD4L	2
black	GO:0051279	regulation of release of sequestered calcium ion into cytosol	2/139	26/4783	0.17375	0.890504	0.867919	DMD/FKBP1A	2
black	GO:0051289	protein homotetramerization	2/139	26/4783	0.17375	0.890504	0.867919	GNMT/SHMT1	2
black	GO:0051881	regulation of mitochondrial membrane potential	2/139	26/4783	0.17375	0.890504	0.867919	AKT2/RACK1	2
black	GO:0043066	negative regulation of apoptotic process	11/139	275/4783	0.174274	0.890504	0.867919	KRT18/ANXA4/MUC1/DPEP1/YBX3/AQP1/AKT2/CTNNA1/CTNNB1/RACK1/CBS	11
black	GO:0021537	telencephalon development	4/139	76/4783	0.178705	0.890504	0.867919	ANXA3/AQP1/CTNNB1/NUMB	4
black	GO:0045216	cell-cell junction organization	4/139	76/4783	0.178705	0.890504	0.867919	JUP/CTNNA1/CTNNB1/NUMB	4
black	GO:0097191	extrinsic apoptotic signaling pathway	4/139	76/4783	0.178705	0.890504	0.867919	KRT18/KRT8/CTNNA1/PPP1CA	4
black	GO:0051090	regulation of DNA-binding transcription factor activity	5/139	104/4783	0.18414	0.890504	0.867919	PLA2G1B/ANXA4/ANXA3/JUP/CTNNB1	5
black	GO:0006458	'de novo' protein folding	2/139	27/4783	0.184272	0.890504	0.867919	FKBP1A/SDF2	2
black	GO:0007589	body fluid secretion	2/139	27/4783	0.184272	0.890504	0.867919	CEL/AQP1	2
black	GO:0015698	inorganic anion transport	2/139	27/4783	0.184272	0.890504	0.867919	CA2/SLC4A4	2
black	GO:0046323	glucose import	2/139	27/4783	0.184272	0.890504	0.867919	PLA2G1B/AKT2	2
black	GO:0048593	camera-type eye morphogenesis	2/139	27/4783	0.184272	0.890504	0.867919	AQP1/CTNNB1	2
black	GO:0072332	intrinsic apoptotic signaling pathway by p53 class mediator	2/139	27/4783	0.184272	0.890504	0.867919	MUC1/RPL11	2
black	GO:0007043	cell-cell junction assembly	3/139	52/4783	0.19139	0.890504	0.867919	JUP/CTNNA1/CTNNB1	3
black	GO:0019395	fatty acid oxidation	3/139	52/4783	0.19139	0.890504	0.867919	AKT2/CRAT/ALDH1L2	3
black	GO:0046364	monosaccharide biosynthetic process	3/139	52/4783	0.19139	0.890504	0.867919	ALDOB/GNMT/GPT2	3
black	GO:1903169	regulation of calcium ion transmembrane transport	3/139	52/4783	0.19139	0.890504	0.867919	PLA2G1B/DMD/FKBP1A	3
black	GO:1901653	cellular response to peptide	6/139	134/4783	0.193566	0.890504	0.867919	CA2/PLA2G1B/AKT2/GPT2/RARRES2/SNX5	6
black	GO:0000271	polysaccharide biosynthetic process	2/139	28/4783	0.194884	0.890504	0.867919	AKT2/PPP1CA	2
black	GO:0002028	regulation of sodium ion transport	2/139	28/4783	0.194884	0.890504	0.867919	DMD/NEDD4L	2
black	GO:0033209	tumor necrosis factor-mediated signaling pathway	2/139	28/4783	0.194884	0.890504	0.867919	KRT18/KRT8	2
black	GO:0055117	regulation of cardiac muscle contraction	2/139	28/4783	0.194884	0.890504	0.867919	DMD/JUP	2
black	GO:0030111	regulation of Wnt signaling pathway	4/139	79/4783	0.196408	0.890504	0.867919	JUP/CTNNB1/PPP1CA/RACK1	4
black	GO:0051146	striated muscle cell differentiation	4/139	79/4783	0.196408	0.890504	0.867919	SORBS2/KRT8/KRT19/PTGFRN	4
black	GO:0010466	negative regulation of peptidase activity	3/139	53/4783	0.198859	0.890504	0.867919	SERPINI2/DPEP1/AQP1	3
black	GO:0097553	calcium ion transmembrane import into cytosol	3/139	53/4783	0.198859	0.890504	0.867919	PLA2G1B/DMD/FKBP1A	3
black	GO:0098869	cellular oxidant detoxification	3/139	53/4783	0.198859	0.890504	0.867919	GSTA1/MGST1/GSTT1	3
black	GO:0048871	multicellular organismal-level homeostasis	9/139	223/4783	0.198999	0.890504	0.867919	LGALS2/RPS17/DMD/AQP1/PBLD/CTNNB1/GATM/RPS14/PM20D1	9
black	GO:0014070	response to organic cyclic compound	11/139	284/4783	0.201454	0.890504	0.867919	IDH1/GNAI3/ANXA3/JUP/AQP1/CTNNA1/CTNNB1/AKR1C3/GPT2/PPP1R1B/CBS	11
black	GO:0009416	response to light stimulus	4/139	80/4783	0.202427	0.890504	0.867919	AQP1/AKT2/PPP1CA/PPP1R1B	4
black	GO:0030512	negative regulation of transforming growth factor beta receptor signaling pathway	2/139	29/4783	0.205571	0.890504	0.867919	PBLD/FKBP1A	2
black	GO:0062014	negative regulation of small molecule metabolic process	2/139	29/4783	0.205571	0.890504	0.867919	ALDOB/AKR1C3	2
black	GO:2001257	regulation of cation channel activity	2/139	29/4783	0.205571	0.890504	0.867919	DMD/FKBP1A	2
black	GO:0034440	lipid oxidation	3/139	54/4783	0.206397	0.890504	0.867919	AKT2/CRAT/ALDH1L2	3
black	GO:0034250	positive regulation of amide metabolic process	4/139	81/4783	0.208501	0.890504	0.867919	YBX3/NIBAN1/PLD1/SERP1	4
black	GO:0051336	regulation of hydrolase activity	10/139	257/4783	0.212418	0.890504	0.867919	SERPINI2/PLA2G1B/PNLIP/DPEP1/AQP1/FKBP1A/RACK1/TBC1D15/FAM162A/PPP1R1B	10
black	GO:0009062	fatty acid catabolic process	3/139	55/4783	0.214001	0.890504	0.867919	AKT2/CRAT/ALDH1L2	3
black	GO:0009913	epidermal cell differentiation	3/139	55/4783	0.214001	0.890504	0.867919	KRT7/CTNNB1/AKR1C3	3
black	GO:0071356	cellular response to tumor necrosis factor	3/139	55/4783	0.214001	0.890504	0.867919	KRT18/KRT8/YBX3	3
black	GO:0019637	organophosphate metabolic process	15/139	412/4783	0.214249	0.890504	0.867919	IMPA2/IDH1/ALDH1L1/PLA2G1B/ALDOB/LDHB/GNAI3/PRPS2/IDH2/PNLIPRP2/ALDH1L2/ACSF2/ACSS1/SHMT1/PLD1	15
black	GO:0001701	in utero embryonic development	5/139	110/4783	0.214914	0.890504	0.867919	KRT8/KRT19/YBX3/EIF2S2/CTNNB1	5
black	GO:0006942	regulation of striated muscle contraction	2/139	30/4783	0.216322	0.890504	0.867919	DMD/JUP	2
black	GO:0015908	fatty acid transport	2/139	30/4783	0.216322	0.890504	0.867919	PLA2G1B/AKT2	2
black	GO:0032092	positive regulation of protein binding	2/139	30/4783	0.216322	0.890504	0.867919	RPL11/FKBP1A	2
black	GO:0046470	phosphatidylcholine metabolic process	2/139	30/4783	0.216322	0.890504	0.867919	PLA2G1B/PNLIPRP2	2
black	GO:0048729	tissue morphogenesis	6/139	139/4783	0.216464	0.890504	0.867919	CA2/TACSTD2/CTNNB1/PPP1CA/FKBP1A/FRAS1	6
black	GO:0052547	regulation of peptidase activity	5/139	111/4783	0.220199	0.890504	0.867919	SERPINI2/DPEP1/AQP1/RACK1/FAM162A	5
black	GO:0030595	leukocyte chemotaxis	3/139	56/4783	0.221664	0.890504	0.867919	PLA2G1B/DPEP1/RARRES2	3
black	GO:0006935	chemotaxis	5/139	112/4783	0.225523	0.890504	0.867919	PLA2G1B/DPEP1/MACO1/RARRES2/PLD1	5
black	GO:0042330	taxis	5/139	112/4783	0.225523	0.890504	0.867919	PLA2G1B/DPEP1/MACO1/RARRES2/PLD1	5
black	GO:0008645	hexose transmembrane transport	2/139	31/4783	0.227122	0.890504	0.867919	PLA2G1B/AKT2	2
black	GO:0009791	post-embryonic development	2/139	31/4783	0.227122	0.890504	0.867919	ACO1/SERP1	2
black	GO:0015749	monosaccharide transmembrane transport	2/139	31/4783	0.227122	0.890504	0.867919	PLA2G1B/AKT2	2
black	GO:0051606	detection of stimulus	2/139	31/4783	0.227122	0.890504	0.867919	JUP/CTNNB1	2
black	GO:0070252	actin-mediated cell contraction	2/139	31/4783	0.227122	0.890504	0.867919	JUP/NEDD4L	2
black	GO:1904035	regulation of epithelial cell apoptotic process	2/139	31/4783	0.227122	0.890504	0.867919	PLA2G1B/AKR1C3	2
black	GO:1904659	glucose transmembrane transport	2/139	31/4783	0.227122	0.890504	0.867919	PLA2G1B/AKT2	2
black	GO:0006633	fatty acid biosynthetic process	3/139	57/4783	0.229383	0.890504	0.867919	PLA2G1B/AKR1C3/ACSS1	3
black	GO:0071248	cellular response to metal ion	3/139	57/4783	0.229383	0.890504	0.867919	DPEP1/AQP1/AKR1C3	3
black	GO:0009887	animal organ morphogenesis	8/139	203/4783	0.236677	0.890504	0.867919	TACSTD2/AQP1/CTNNA1/CTNNB1/FKBP1A/FRAS1/CBS/SERP1	8
black	GO:0031099	regeneration	3/139	58/4783	0.237152	0.890504	0.867919	ANXA3/CTNNA1/PTGFRN	3
black	GO:0007224	smoothened signaling pathway	2/139	32/4783	0.237961	0.890504	0.867919	CTNNA1/RACK1	2
black	GO:0035304	regulation of protein dephosphorylation	2/139	32/4783	0.237961	0.890504	0.867919	FKBP1A/PPP1R1B	2
black	GO:0051453	regulation of intracellular pH	2/139	32/4783	0.237961	0.890504	0.867919	CA2/SLC4A4	2
black	GO:0045861	negative regulation of proteolysis	4/139	86/4783	0.23961	0.890504	0.867919	SERPINI2/DPEP1/AQP1/RPL11	4
black	GO:0009628	response to abiotic stimulus	12/139	328/4783	0.243215	0.890504	0.867919	DDAH1/KRT8/DMD/JUP/YBX3/AQP1/AKT2/CTNNB1/PPP1CA/FAM162A/PPP1R1B/CBS	12
black	GO:0051094	positive regulation of developmental process	12/139	328/4783	0.243215	0.890504	0.867919	DDAH1/TACSTD2/ANXA3/JUP/YBX3/AQP1/CTNNB1/RACK1/NEDD4L/RARRES2/NUMB/SERP1	12
black	GO:0034762	regulation of transmembrane transport	6/139	145/4783	0.245099	0.890504	0.867919	CA2/PLA2G1B/DMD/AKT2/FKBP1A/NEDD4L	6
black	GO:0001666	response to hypoxia	4/139	87/4783	0.245963	0.890504	0.867919	DDAH1/AQP1/FAM162A/CBS	4
black	GO:0002009	morphogenesis of an epithelium	5/139	116/4783	0.247194	0.890504	0.867919	CA2/TACSTD2/CTNNB1/PPP1CA/FRAS1	5
black	GO:0009064	glutamine family amino acid metabolic process	2/139	33/4783	0.248827	0.890504	0.867919	PHGDH/DDAH1	2
black	GO:0019751	polyol metabolic process	2/139	33/4783	0.248827	0.890504	0.867919	IMPA2/GALK1	2
black	GO:0045806	negative regulation of endocytosis	2/139	33/4783	0.248827	0.890504	0.867919	RACK1/PACSIN3	2
black	GO:0045995	regulation of embryonic development	2/139	33/4783	0.248827	0.890504	0.867919	CTNNB1/RACK1	2
black	GO:0051216	cartilage development	2/139	33/4783	0.248827	0.890504	0.867919	CTNNB1/CBS	2
black	GO:0090101	negative regulation of transmembrane receptor protein serine/threonine kinase signaling pathway	2/139	33/4783	0.248827	0.890504	0.867919	PBLD/FKBP1A	2
black	GO:0045936	negative regulation of phosphate metabolic process	6/139	146/4783	0.249979	0.890504	0.867919	ALDOB/DMD/FKBP1A/RACK1/NIBAN1/PPP1R1B	6
black	GO:0031032	actomyosin structure organization	4/139	88/4783	0.252353	0.890504	0.867919	KRT8/KRT19/TACSTD2/IQGAP2	4
black	GO:0060828	regulation of canonical Wnt signaling pathway	3/139	60/4783	0.252824	0.890504	0.867919	JUP/CTNNB1/PPP1CA	3
black	GO:0031400	negative regulation of protein modification process	7/139	177/4783	0.254645	0.890504	0.867919	DMD/CTNNB1/RPL11/FKBP1A/RACK1/NIBAN1/PPP1R1B	7
black	GO:0010563	negative regulation of phosphorus metabolic process	6/139	147/4783	0.254888	0.890504	0.867919	ALDOB/DMD/FKBP1A/RACK1/NIBAN1/PPP1R1B	6
black	GO:0000028	ribosomal small subunit assembly	1/139	10/4783	0.255618	0.890504	0.867919	RPS14	1
black	GO:0001655	urogenital system development	1/139	10/4783	0.255618	0.890504	0.867919	CTNNB1	1
black	GO:0006206	pyrimidine nucleobase metabolic process	1/139	10/4783	0.255618	0.890504	0.867919	ALDH6A1	1
black	GO:0006884	cell volume homeostasis	1/139	10/4783	0.255618	0.890504	0.867919	AQP1	1
black	GO:0009162	deoxyribonucleoside monophosphate metabolic process	1/139	10/4783	0.255618	0.890504	0.867919	SHMT1	1
black	GO:0009649	entrainment of circadian clock	1/139	10/4783	0.255618	0.890504	0.867919	PPP1CA	1
black	GO:0009994	oocyte differentiation	1/139	10/4783	0.255618	0.890504	0.867919	CTNNB1	1
black	GO:0010518	positive regulation of phospholipase activity	1/139	10/4783	0.255618	0.890504	0.867919	PLA2G1B	1
black	GO:0010560	positive regulation of glycoprotein biosynthetic process	1/139	10/4783	0.255618	0.890504	0.867919	CTNNB1	1
black	GO:0014014	negative regulation of gliogenesis	1/139	10/4783	0.255618	0.890504	0.867919	CTNNB1	1
black	GO:0032094	response to food	1/139	10/4783	0.255618	0.890504	0.867919	CLPS	1
black	GO:0032350	regulation of hormone metabolic process	1/139	10/4783	0.255618	0.890504	0.867919	AKR1C3	1
black	GO:0035050	embryonic heart tube development	1/139	10/4783	0.255618	0.890504	0.867919	CTNNB1	1
black	GO:0043403	skeletal muscle tissue regeneration	1/139	10/4783	0.255618	0.890504	0.867919	PTGFRN	1
black	GO:0044070	regulation of monoatomic anion transport	1/139	10/4783	0.255618	0.890504	0.867919	CA2	1
black	GO:0044539	long-chain fatty acid import into cell	1/139	10/4783	0.255618	0.890504	0.867919	AKT2	1
black	GO:0045601	regulation of endothelial cell differentiation	1/139	10/4783	0.255618	0.890504	0.867919	CTNNB1	1
black	GO:0045669	positive regulation of osteoblast differentiation	1/139	10/4783	0.255618	0.890504	0.867919	CTNNB1	1
black	GO:0045670	regulation of osteoclast differentiation	1/139	10/4783	0.255618	0.890504	0.867919	CTNNB1	1
black	GO:0046688	response to copper ion	1/139	10/4783	0.255618	0.890504	0.867919	AQP1	1
black	GO:0048599	oocyte development	1/139	10/4783	0.255618	0.890504	0.867919	CTNNB1	1
black	GO:0048713	regulation of oligodendrocyte differentiation	1/139	10/4783	0.255618	0.890504	0.867919	CTNNB1	1
black	GO:0050891	multicellular organismal-level water homeostasis	1/139	10/4783	0.255618	0.890504	0.867919	AQP1	1
black	GO:0055008	cardiac muscle tissue morphogenesis	1/139	10/4783	0.255618	0.890504	0.867919	FKBP1A	1
black	GO:0060021	roof of mouth development	1/139	10/4783	0.255618	0.890504	0.867919	FRAS1	1
black	GO:0070633	transepithelial transport	1/139	10/4783	0.255618	0.890504	0.867919	AQP1	1
black	GO:0071312	cellular response to alkaloid	1/139	10/4783	0.255618	0.890504	0.867919	PPP1R1B	1
black	GO:0071398	cellular response to fatty acid	1/139	10/4783	0.255618	0.890504	0.867919	AKR1C3	1
black	GO:0071715	icosanoid transport	1/139	10/4783	0.255618	0.890504	0.867919	PLA2G1B	1
black	GO:0090279	regulation of calcium ion import	1/139	10/4783	0.255618	0.890504	0.867919	CTNNB1	1
black	GO:0097484	dendrite extension	1/139	10/4783	0.255618	0.890504	0.867919	NEDD4L	1
black	GO:2000114	regulation of establishment of cell polarity	1/139	10/4783	0.255618	0.890504	0.867919	RACK1	1
black	GO:0006816	calcium ion transport	5/139	118/4783	0.258231	0.890504	0.867919	PLA2G1B/DMD/CTNNB1/FKBP1A/PACSIN3	5
black	GO:1904062	regulation of monoatomic cation transmembrane transport	4/139	89/4783	0.258778	0.890504	0.867919	PLA2G1B/DMD/FKBP1A/NEDD4L	4
black	GO:0071407	cellular response to organic cyclic compound	7/139	178/4783	0.25913	0.890504	0.867919	GNAI3/JUP/AQP1/CTNNA1/CTNNB1/AKR1C3/PPP1R1B	7
black	GO:0003014	renal system process	2/139	34/4783	0.259709	0.890504	0.867919	AQP1/AKR1C3	2
black	GO:0030178	negative regulation of Wnt signaling pathway	2/139	34/4783	0.259709	0.890504	0.867919	CTNNB1/RACK1	2
black	GO:0030641	regulation of cellular pH	2/139	34/4783	0.259709	0.890504	0.867919	CA2/SLC4A4	2
black	GO:0061951	establishment of protein localization to plasma membrane	2/139	34/4783	0.259709	0.890504	0.867919	KRT18/RACK1	2
black	GO:0072527	pyrimidine-containing compound metabolic process	2/139	34/4783	0.259709	0.890504	0.867919	ALDH6A1/SHMT1	2
black	GO:1902075	cellular response to salt	3/139	61/4783	0.260717	0.890504	0.867919	DPEP1/AKR1C3/PPP1R1B	3
black	GO:1902074	response to salt	5/139	119/4783	0.263795	0.890504	0.867919	IMPA2/KRT8/DPEP1/AKR1C3/PPP1R1B	5
black	GO:0006936	muscle contraction	4/139	90/4783	0.265236	0.890504	0.867919	DMD/JUP/SNTB1/NEDD4L	4
black	GO:0046434	organophosphate catabolic process	3/139	62/4783	0.268643	0.890504	0.867919	IDH1/PNLIPRP2/PLD1	3
black	GO:0051260	protein homooligomerization	3/139	62/4783	0.268643	0.890504	0.867919	GNMT/KCTD14/SHMT1	3
black	GO:0060047	heart contraction	3/139	62/4783	0.268643	0.890504	0.867919	DMD/JUP/NEDD4L	3
black	GO:0032870	cellular response to hormone stimulus	8/139	211/4783	0.269622	0.890504	0.867919	CA2/PLA2G1B/AQP1/AKT2/AKR1C3/GPT2/RARRES2/SNX5	8
black	GO:0006885	regulation of pH	2/139	35/4783	0.270597	0.890504	0.867919	CA2/SLC4A4	2
black	GO:0051384	response to glucocorticoid	2/139	35/4783	0.270597	0.890504	0.867919	ANXA3/AQP1	2
black	GO:1903321	negative regulation of protein modification by small protein conjugation or removal	2/139	35/4783	0.270597	0.890504	0.867919	CTNNB1/RPL11	2
black	GO:1990830	cellular response to leukemia inhibitory factor	2/139	35/4783	0.270597	0.890504	0.867919	CTBP2/SHMT1	2
black	GO:0034612	response to tumor necrosis factor	3/139	63/4783	0.276597	0.890504	0.867919	KRT18/KRT8/YBX3	3
black	GO:0000272	polysaccharide catabolic process	1/139	11/4783	0.277296	0.890504	0.867919	PPP1CA	1
black	GO:0003094	glomerular filtration	1/139	11/4783	0.277296	0.890504	0.867919	AQP1	1
black	GO:0005980	glycogen catabolic process	1/139	11/4783	0.277296	0.890504	0.867919	PPP1CA	1
black	GO:0008542	visual learning	1/139	11/4783	0.277296	0.890504	0.867919	PPP1R1B	1
black	GO:0009129	pyrimidine nucleoside monophosphate metabolic process	1/139	11/4783	0.277296	0.890504	0.867919	SHMT1	1
black	GO:0009251	glucan catabolic process	1/139	11/4783	0.277296	0.890504	0.867919	PPP1CA	1
black	GO:0009880	embryonic pattern specification	1/139	11/4783	0.277296	0.890504	0.867919	CTNNB1	1
black	GO:0010880	regulation of release of sequestered calcium ion into cytosol by sarcoplasmic reticulum	1/139	11/4783	0.277296	0.890504	0.867919	DMD	1
black	GO:0010882	regulation of cardiac muscle contraction by calcium ion signaling	1/139	11/4783	0.277296	0.890504	0.867919	DMD	1
black	GO:0019098	reproductive behavior	1/139	11/4783	0.277296	0.890504	0.867919	PPP1R1B	1
black	GO:0019233	sensory perception of pain	1/139	11/4783	0.277296	0.890504	0.867919	AQP1	1
black	GO:0031338	regulation of vesicle fusion	1/139	11/4783	0.277296	0.890504	0.867919	AKT2	1
black	GO:0031571	mitotic G1 DNA damage checkpoint signaling	1/139	11/4783	0.277296	0.890504	0.867919	MUC1	1
black	GO:0032528	microvillus organization	1/139	11/4783	0.277296	0.890504	0.867919	PLD1	1
black	GO:0034975	protein folding in endoplasmic reticulum	1/139	11/4783	0.277296	0.890504	0.867919	PDIA2	1
black	GO:0035970	peptidyl-threonine dephosphorylation	1/139	11/4783	0.277296	0.890504	0.867919	PPP1CA	1
black	GO:0038166	angiotensin-activated signaling pathway	1/139	11/4783	0.277296	0.890504	0.867919	CA2	1
black	GO:0044058	regulation of digestive system process	1/139	11/4783	0.277296	0.890504	0.867919	AQP1	1
black	GO:0044819	mitotic G1/S transition checkpoint signaling	1/139	11/4783	0.277296	0.890504	0.867919	MUC1	1
black	GO:0045056	transcytosis	1/139	11/4783	0.277296	0.890504	0.867919	GP2	1
black	GO:0045821	positive regulation of glycolytic process	1/139	11/4783	0.277296	0.890504	0.867919	SLC4A4	1
black	GO:0045879	negative regulation of smoothened signaling pathway	1/139	11/4783	0.277296	0.890504	0.867919	RACK1	1
black	GO:0046128	purine ribonucleoside metabolic process	1/139	11/4783	0.277296	0.890504	0.867919	GNMT	1
black	GO:0046164	alcohol catabolic process	1/139	11/4783	0.277296	0.890504	0.867919	AKR1C3	1
black	GO:0046628	positive regulation of insulin receptor signaling pathway	1/139	11/4783	0.277296	0.890504	0.867919	SNX5	1
black	GO:0046835	carbohydrate phosphorylation	1/139	11/4783	0.277296	0.890504	0.867919	GALK1	1
black	GO:0048538	thymus development	1/139	11/4783	0.277296	0.890504	0.867919	CTNNB1	1
black	GO:0048704	embryonic skeletal system morphogenesis	1/139	11/4783	0.277296	0.890504	0.867919	CTNNB1	1
black	GO:0048730	epidermis morphogenesis	1/139	11/4783	0.277296	0.890504	0.867919	CTNNB1	1
black	GO:0050765	negative regulation of phagocytosis	1/139	11/4783	0.277296	0.890504	0.867919	RACK1	1
black	GO:0051339	regulation of lyase activity	1/139	11/4783	0.277296	0.890504	0.867919	GNAI3	1
black	GO:0055017	cardiac muscle tissue growth	1/139	11/4783	0.277296	0.890504	0.867919	SORBS2	1
black	GO:0099558	maintenance of synapse structure	1/139	11/4783	0.277296	0.890504	0.867919	CTBP2	1
black	GO:0140354	lipid import into cell	1/139	11/4783	0.277296	0.890504	0.867919	AKT2	1
black	GO:1902230	negative regulation of intrinsic apoptotic signaling pathway in response to DNA damage	1/139	11/4783	0.277296	0.890504	0.867919	MUC1	1
black	GO:2000179	positive regulation of neural precursor cell proliferation	1/139	11/4783	0.277296	0.890504	0.867919	CTNNB1	1
black	GO:2000243	positive regulation of reproductive process	1/139	11/4783	0.277296	0.890504	0.867919	CTNNB1	1
black	GO:2000767	positive regulation of cytoplasmic translation	1/139	11/4783	0.277296	0.890504	0.867919	YBX3	1
black	GO:0036293	response to decreased oxygen levels	4/139	92/4783	0.278242	0.890504	0.867919	DDAH1/AQP1/FAM162A/CBS	4
black	GO:0006970	response to osmotic stress	2/139	36/4783	0.281483	0.890504	0.867919	YBX3/AQP1	2
black	GO:0030968	endoplasmic reticulum unfolded protein response	2/139	36/4783	0.281483	0.890504	0.867919	RACK1/SERP1	2
black	GO:0032091	negative regulation of protein binding	2/139	36/4783	0.281483	0.890504	0.867919	PPP1CA/RACK1	2
black	GO:0048592	eye morphogenesis	2/139	36/4783	0.281483	0.890504	0.867919	AQP1/CTNNB1	2
black	GO:0048705	skeletal system morphogenesis	2/139	36/4783	0.281483	0.890504	0.867919	CTNNB1/CBS	2
black	GO:1901655	cellular response to ketone	2/139	36/4783	0.281483	0.890504	0.867919	AQP1/AKR1C3	2
black	GO:1901657	glycosyl compound metabolic process	2/139	36/4783	0.281483	0.890504	0.867919	AKR1C3/GNMT	2
black	GO:1901796	regulation of signal transduction by p53 class mediator	2/139	36/4783	0.281483	0.890504	0.867919	MUC1/RPL11	2
black	GO:1990823	response to leukemia inhibitory factor	2/139	36/4783	0.281483	0.890504	0.867919	CTBP2/SHMT1	2
black	GO:0043086	negative regulation of catalytic activity	7/139	183/4783	0.281894	0.890504	0.867919	SERPINI2/GNAI3/DPEP1/AQP1/RPL11/FKBP1A/PPP1R1B	7
black	GO:0008544	epidermis development	4/139	93/4783	0.284784	0.890504	0.867919	KRT7/CTNNB1/AKR1C3/ALDH3A2	4
black	GO:0001525	angiogenesis	6/139	154/4783	0.289947	0.890504	0.867919	DDAH1/ANXA3/JUP/ANPEP/AQP1/CTNNB1	6
black	GO:0071482	cellular response to light stimulus	2/139	37/4783	0.292356	0.890504	0.867919	AQP1/AKT2	2
black	GO:2000241	regulation of reproductive process	2/139	37/4783	0.292356	0.890504	0.867919	YBX3/CTNNB1	2
black	GO:0032412	regulation of monoatomic ion transmembrane transporter activity	3/139	65/4783	0.292573	0.890504	0.867919	DMD/FKBP1A/NEDD4L	3
black	GO:0022613	ribonucleoprotein complex biogenesis	9/139	249/4783	0.297706	0.890504	0.867919	RPLP0/RPS17/EIF2S2/RPS15A/RPS14/RPS23/RPL10A/RPL11/ZNF622	9
black	GO:0001516	prostaglandin biosynthetic process	1/139	12/4783	0.298347	0.890504	0.867919	AKR1C3	1
black	GO:0003208	cardiac ventricle morphogenesis	1/139	12/4783	0.298347	0.890504	0.867919	FKBP1A	1
black	GO:0006541	glutamine metabolic process	1/139	12/4783	0.298347	0.890504	0.867919	PHGDH	1
black	GO:0006907	pinocytosis	1/139	12/4783	0.298347	0.890504	0.867919	SNX5	1
black	GO:0007039	protein catabolic process in the vacuole	1/139	12/4783	0.298347	0.890504	0.867919	CPA2	1
black	GO:0007193	adenylate cyclase-inhibiting G protein-coupled receptor signaling pathway	1/139	12/4783	0.298347	0.890504	0.867919	GNAI3	1
black	GO:0007632	visual behavior	1/139	12/4783	0.298347	0.890504	0.867919	PPP1R1B	1
black	GO:0008543	fibroblast growth factor receptor signaling pathway	1/139	12/4783	0.298347	0.890504	0.867919	CTNNB1	1
black	GO:0009798	axis specification	1/139	12/4783	0.298347	0.890504	0.867919	CTNNB1	1
black	GO:0010288	response to lead ion	1/139	12/4783	0.298347	0.890504	0.867919	PPP1CA	1
black	GO:0010765	positive regulation of sodium ion transport	1/139	12/4783	0.298347	0.890504	0.867919	DMD	1
black	GO:0014808	release of sequestered calcium ion into cytosol by sarcoplasmic reticulum	1/139	12/4783	0.298347	0.890504	0.867919	DMD	1
black	GO:0021799	cerebral cortex radially oriented cell migration	1/139	12/4783	0.298347	0.890504	0.867919	CTNNB1	1
black	GO:0021801	cerebral cortex radial glia-guided migration	1/139	12/4783	0.298347	0.890504	0.867919	CTNNB1	1
black	GO:0022030	telencephalon glial cell migration	1/139	12/4783	0.298347	0.890504	0.867919	CTNNB1	1
black	GO:0030858	positive regulation of epithelial cell differentiation	1/139	12/4783	0.298347	0.890504	0.867919	CTNNB1	1
black	GO:0032369	negative regulation of lipid transport	1/139	12/4783	0.298347	0.890504	0.867919	AKT2	1
black	GO:0032878	regulation of establishment or maintenance of cell polarity	1/139	12/4783	0.298347	0.890504	0.867919	RACK1	1
black	GO:0043029	T cell homeostasis	1/139	12/4783	0.298347	0.890504	0.867919	LGALS2	1
black	GO:0043537	negative regulation of blood vessel endothelial cell migration	1/139	12/4783	0.298347	0.890504	0.867919	JUP	1
black	GO:0045429	positive regulation of nitric oxide biosynthetic process	1/139	12/4783	0.298347	0.890504	0.867919	DDAH1	1
black	GO:0045947	negative regulation of translational initiation	1/139	12/4783	0.298347	0.890504	0.867919	PAIP2B	1
black	GO:0046326	positive regulation of glucose import	1/139	12/4783	0.298347	0.890504	0.867919	AKT2	1
black	GO:0046457	prostanoid biosynthetic process	1/139	12/4783	0.298347	0.890504	0.867919	AKR1C3	1
black	GO:0046461	neutral lipid catabolic process	1/139	12/4783	0.298347	0.890504	0.867919	PNLIPRP2	1
black	GO:0046464	acylglycerol catabolic process	1/139	12/4783	0.298347	0.890504	0.867919	PNLIPRP2	1
black	GO:0048246	macrophage chemotaxis	1/139	12/4783	0.298347	0.890504	0.867919	RARRES2	1
black	GO:0051438	regulation of ubiquitin-protein transferase activity	1/139	12/4783	0.298347	0.890504	0.867919	RPL11	1
black	GO:0060415	muscle tissue morphogenesis	1/139	12/4783	0.298347	0.890504	0.867919	FKBP1A	1
black	GO:0060419	heart growth	1/139	12/4783	0.298347	0.890504	0.867919	SORBS2	1
black	GO:0060544	regulation of necroptotic process	1/139	12/4783	0.298347	0.890504	0.867919	YBX3	1
black	GO:0060986	endocrine hormone secretion	1/139	12/4783	0.298347	0.890504	0.867919	AQP1	1
black	GO:0062098	regulation of programmed necrotic cell death	1/139	12/4783	0.298347	0.890504	0.867919	YBX3	1
black	GO:0071379	cellular response to prostaglandin stimulus	1/139	12/4783	0.298347	0.890504	0.867919	AKR1C3	1
black	GO:0086009	membrane repolarization	1/139	12/4783	0.298347	0.890504	0.867919	NEDD4L	1
black	GO:0086091	regulation of heart rate by cardiac conduction	1/139	12/4783	0.298347	0.890504	0.867919	JUP	1
black	GO:0090330	regulation of platelet aggregation	1/139	12/4783	0.298347	0.890504	0.867919	CELA2A	1
black	GO:0098884	postsynaptic neurotransmitter receptor internalization	1/139	12/4783	0.298347	0.890504	0.867919	NUMB	1
black	GO:0140239	postsynaptic endocytosis	1/139	12/4783	0.298347	0.890504	0.867919	NUMB	1
black	GO:1900078	positive regulation of cellular response to insulin stimulus	1/139	12/4783	0.298347	0.890504	0.867919	SNX5	1
black	GO:1902001	fatty acid transmembrane transport	1/139	12/4783	0.298347	0.890504	0.867919	AKT2	1
black	GO:1903020	positive regulation of glycoprotein metabolic process	1/139	12/4783	0.298347	0.890504	0.867919	CTNNB1	1
black	GO:1903514	release of sequestered calcium ion into cytosol by endoplasmic reticulum	1/139	12/4783	0.298347	0.890504	0.867919	DMD	1
black	GO:1904407	positive regulation of nitric oxide metabolic process	1/139	12/4783	0.298347	0.890504	0.867919	DDAH1	1
black	GO:1904888	cranial skeletal system development	1/139	12/4783	0.298347	0.890504	0.867919	CTNNB1	1
black	GO:2000242	negative regulation of reproductive process	1/139	12/4783	0.298347	0.890504	0.867919	YBX3	1
black	GO:2000434	regulation of protein neddylation	1/139	12/4783	0.298347	0.890504	0.867919	RPL11	1
black	GO:2001044	regulation of integrin-mediated signaling pathway	1/139	12/4783	0.298347	0.890504	0.867919	CTNNA1	1
black	GO:0030001	metal ion transport	8/139	218/4783	0.299488	0.890504	0.867919	PLA2G1B/DMD/AQP1/CTNNB1/FKBP1A/NEDD4L/PACSIN3/SLC4A4	8
black	GO:0060070	canonical Wnt signaling pathway	3/139	66/4783	0.300587	0.890504	0.867919	JUP/CTNNB1/PPP1CA	3
black	GO:0060562	epithelial tube morphogenesis	3/139	66/4783	0.300587	0.890504	0.867919	TACSTD2/CTNNB1/PPP1CA	3
black	GO:0002444	myeloid leukocyte mediated immunity	2/139	38/4783	0.303208	0.890504	0.867919	PLA2G1B/ANXA3	2
black	GO:0015718	monocarboxylic acid transport	2/139	38/4783	0.303208	0.890504	0.867919	PLA2G1B/AKT2	2
black	GO:0021761	limbic system development	2/139	38/4783	0.303208	0.890504	0.867919	ANXA3/CTNNB1	2
black	GO:0030902	hindbrain development	2/139	38/4783	0.303208	0.890504	0.867919	CTNNB1/CBS	2
black	GO:0070527	platelet aggregation	2/139	38/4783	0.303208	0.890504	0.867919	CELA2A/PDIA2	2
black	GO:0003015	heart process	3/139	67/4783	0.308613	0.890504	0.867919	DMD/JUP/NEDD4L	3
black	GO:0006986	response to unfolded protein	3/139	67/4783	0.308613	0.890504	0.867919	RACK1/ERP27/SERP1	3
black	GO:0042445	hormone metabolic process	3/139	67/4783	0.308613	0.890504	0.867919	PNLIP/CEL/AKR1C3	3
black	GO:0035295	tube development	10/139	284/4783	0.310697	0.890504	0.867919	PHGDH/DDAH1/TACSTD2/ANXA3/JUP/ANPEP/AQP1/CTNNB1/PPP1CA/RARRES2	10
black	GO:0015833	peptide transport	4/139	97/4783	0.311167	0.890504	0.867919	CA2/CELA2A/AQP1/SERP1	4
black	GO:0035239	tube morphogenesis	8/139	221/4783	0.312529	0.890504	0.867919	DDAH1/TACSTD2/ANXA3/JUP/ANPEP/AQP1/CTNNB1/PPP1CA	8
black	GO:0006820	monoatomic anion transport	2/139	39/4783	0.314032	0.890504	0.867919	CA2/SLC4A4	2
black	GO:0033559	unsaturated fatty acid metabolic process	2/139	39/4783	0.314032	0.890504	0.867919	GSTA1/AKR1C3	2
black	GO:0043280	positive regulation of cysteine-type endopeptidase activity involved in apoptotic process	2/139	39/4783	0.314032	0.890504	0.867919	RACK1/FAM162A	2
black	GO:0051262	protein tetramerization	2/139	39/4783	0.314032	0.890504	0.867919	GNMT/SHMT1	2
black	GO:1901874	negative regulation of post-translational protein modification	2/139	39/4783	0.314032	0.890504	0.867919	CTNNB1/RPL11	2
black	GO:1904064	positive regulation of cation transmembrane transport	2/139	39/4783	0.314032	0.890504	0.867919	PLA2G1B/DMD	2
black	GO:0071241	cellular response to inorganic substance	3/139	68/4783	0.316648	0.890504	0.867919	DPEP1/AQP1/AKR1C3	3
black	GO:0001974	blood vessel remodeling	1/139	13/4783	0.318789	0.890504	0.867919	CBS	1
black	GO:0003151	outflow tract morphogenesis	1/139	13/4783	0.318789	0.890504	0.867919	CTNNB1	1
black	GO:0003229	ventricular cardiac muscle tissue development	1/139	13/4783	0.318789	0.890504	0.867919	FKBP1A	1
black	GO:0006040	amino sugar metabolic process	1/139	13/4783	0.318789	0.890504	0.867919	HOGA1	1
black	GO:0006654	phosphatidic acid biosynthetic process	1/139	13/4783	0.318789	0.890504	0.867919	PLD1	1
black	GO:0009119	ribonucleoside metabolic process	1/139	13/4783	0.318789	0.890504	0.867919	GNMT	1
black	GO:0009953	dorsal/ventral pattern formation	1/139	13/4783	0.318789	0.890504	0.867919	CTNNB1	1
black	GO:0010517	regulation of phospholipase activity	1/139	13/4783	0.318789	0.890504	0.867919	PLA2G1B	1
black	GO:0016137	glycoside metabolic process	1/139	13/4783	0.318789	0.890504	0.867919	AKR1C3	1
black	GO:0021575	hindbrain morphogenesis	1/139	13/4783	0.318789	0.890504	0.867919	CBS	1
black	GO:0021587	cerebellum morphogenesis	1/139	13/4783	0.318789	0.890504	0.867919	CBS	1
black	GO:0030166	proteoglycan biosynthetic process	1/139	13/4783	0.318789	0.890504	0.867919	CTNNB1	1
black	GO:0032835	glomerulus development	1/139	13/4783	0.318789	0.890504	0.867919	AQP1	1
black	GO:0042220	response to cocaine	1/139	13/4783	0.318789	0.890504	0.867919	PPP1R1B	1
black	GO:0042278	purine nucleoside metabolic process	1/139	13/4783	0.318789	0.890504	0.867919	GNMT	1
black	GO:0043555	regulation of translation in response to stress	1/139	13/4783	0.318789	0.890504	0.867919	PPP1CA	1
black	GO:0046039	GTP metabolic process	1/139	13/4783	0.318789	0.890504	0.867919	GNAI3	1
black	GO:0046475	glycerophospholipid catabolic process	1/139	13/4783	0.318789	0.890504	0.867919	PNLIPRP2	1
black	GO:0050832	defense response to fungus	1/139	13/4783	0.318789	0.890504	0.867919	RARRES2	1
black	GO:0051973	positive regulation of telomerase activity	1/139	13/4783	0.318789	0.890504	0.867919	CTNNB1	1
black	GO:0060428	lung epithelium development	1/139	13/4783	0.318789	0.890504	0.867919	CTNNB1	1
black	GO:0070509	calcium ion import	1/139	13/4783	0.318789	0.890504	0.867919	CTNNB1	1
black	GO:0070935	3'-UTR-mediated mRNA stabilization	1/139	13/4783	0.318789	0.890504	0.867919	YBX3	1
black	GO:0071320	cellular response to cAMP	1/139	13/4783	0.318789	0.890504	0.867919	AQP1	1
black	GO:0071385	cellular response to glucocorticoid stimulus	1/139	13/4783	0.318789	0.890504	0.867919	AQP1	1
black	GO:0071548	response to dexamethasone	1/139	13/4783	0.318789	0.890504	0.867919	AQP1	1
black	GO:0097205	renal filtration	1/139	13/4783	0.318789	0.890504	0.867919	AQP1	1
black	GO:0097320	plasma membrane tubulation	1/139	13/4783	0.318789	0.890504	0.867919	PACSIN3	1
black	GO:0098901	regulation of cardiac muscle cell action potential	1/139	13/4783	0.318789	0.890504	0.867919	JUP	1
black	GO:0099590	neurotransmitter receptor internalization	1/139	13/4783	0.318789	0.890504	0.867919	NUMB	1
black	GO:0120033	negative regulation of plasma membrane bounded cell projection assembly	1/139	13/4783	0.318789	0.890504	0.867919	TACSTD2	1
black	GO:1900027	regulation of ruffle assembly	1/139	13/4783	0.318789	0.890504	0.867919	TACSTD2	1
black	GO:1901798	positive regulation of signal transduction by p53 class mediator	1/139	13/4783	0.318789	0.890504	0.867919	RPL11	1
black	GO:1903725	regulation of phospholipid metabolic process	1/139	13/4783	0.318789	0.890504	0.867919	IDH1	1
black	GO:0043009	chordate embryonic development	6/139	160/4783	0.320776	0.890504	0.867919	PHGDH/KRT8/KRT19/YBX3/EIF2S2/CTNNB1	6
black	GO:0007009	plasma membrane organization	3/139	69/4783	0.324688	0.890504	0.867919	AKT2/PACSIN3/SERP1	3
black	GO:1901654	response to ketone	3/139	69/4783	0.324688	0.890504	0.867919	AQP1/AKR1C3/GPT2	3
black	GO:0001890	placenta development	2/139	40/4783	0.324821	0.890504	0.867919	KRT8/KRT19	2
black	GO:0010565	regulation of cellular ketone metabolic process	2/139	40/4783	0.324821	0.890504	0.867919	AKT2/AKR1C3	2
black	GO:0033135	regulation of peptidyl-serine phosphorylation	2/139	40/4783	0.324821	0.890504	0.867919	DMD/RACK1	2
black	GO:0035303	regulation of dephosphorylation	2/139	40/4783	0.324821	0.890504	0.867919	FKBP1A/PPP1R1B	2
black	GO:0050768	negative regulation of neurogenesis	2/139	40/4783	0.324821	0.890504	0.867919	CTNNA1/CTNNB1	2
black	GO:0022414	reproductive process	11/139	320/4783	0.325571	0.890504	0.867919	IDH1/KRT8/KRT19/YBX3/TSPAN8/EIF2S2/CTNNA1/CTNNB1/AKR1C3/PPP1R1B/CBS	11
black	GO:0006644	phospholipid metabolic process	5/139	130/4783	0.326523	0.890504	0.867919	IMPA2/IDH1/PLA2G1B/PNLIPRP2/PLD1	5
black	GO:0015711	organic anion transport	4/139	100/4783	0.331114	0.890504	0.867919	PLA2G1B/MGST1/AKT2/SLC4A4	4
black	GO:0000003	reproduction	11/139	322/4783	0.332993	0.890504	0.867919	IDH1/KRT8/KRT19/YBX3/TSPAN8/EIF2S2/CTNNA1/CTNNB1/AKR1C3/PPP1R1B/CBS	11
black	GO:0006893	Golgi to plasma membrane transport	2/139	41/4783	0.335566	0.890504	0.867919	KRT18/RACK1	2
black	GO:0017015	regulation of transforming growth factor beta receptor signaling pathway	2/139	41/4783	0.335566	0.890504	0.867919	PBLD/FKBP1A	2
black	GO:0034620	cellular response to unfolded protein	2/139	41/4783	0.335566	0.890504	0.867919	RACK1/SERP1	2
black	GO:0043271	negative regulation of monoatomic ion transport	2/139	41/4783	0.335566	0.890504	0.867919	NEDD4L/PACSIN3	2
black	GO:0051961	negative regulation of nervous system development	2/139	41/4783	0.335566	0.890504	0.867919	CTNNA1/CTNNB1	2
black	GO:0071805	potassium ion transmembrane transport	2/139	41/4783	0.335566	0.890504	0.867919	AQP1/NEDD4L	2
black	GO:1903844	regulation of cellular response to transforming growth factor beta stimulus	2/139	41/4783	0.335566	0.890504	0.867919	PBLD/FKBP1A	2
black	GO:0040011	locomotion	13/139	388/4783	0.336861	0.890504	0.867919	PLA2G1B/TACSTD2/ANXA3/JUP/DPEP1/AQP1/AKT2/CTNNA1/RACK1/MACO1/RARRES2/NUMB/PLD1	13
black	GO:0007520	myoblast fusion	1/139	14/4783	0.33864	0.890504	0.867919	PTGFRN	1
black	GO:0008608	attachment of spindle microtubules to kinetochore	1/139	14/4783	0.33864	0.890504	0.867919	EML4	1
black	GO:0009065	glutamine family amino acid catabolic process	1/139	14/4783	0.33864	0.890504	0.867919	DDAH1	1
black	GO:0010718	positive regulation of epithelial to mesenchymal transition	1/139	14/4783	0.33864	0.890504	0.867919	CTNNB1	1
black	GO:0010828	positive regulation of glucose transmembrane transport	1/139	14/4783	0.33864	0.890504	0.867919	AKT2	1
black	GO:0018198	peptidyl-cysteine modification	1/139	14/4783	0.33864	0.890504	0.867919	DMD	1
black	GO:0018208	peptidyl-proline modification	1/139	14/4783	0.33864	0.890504	0.867919	FKBP1A	1
black	GO:0021675	nerve development	1/139	14/4783	0.33864	0.890504	0.867919	CTNNB1	1
black	GO:0022011	myelination in peripheral nervous system	1/139	14/4783	0.33864	0.890504	0.867919	AKT2	1
black	GO:0031424	keratinization	1/139	14/4783	0.33864	0.890504	0.867919	KRT7	1
black	GO:0032292	peripheral nervous system axon ensheathment	1/139	14/4783	0.33864	0.890504	0.867919	AKT2	1
black	GO:0033574	response to testosterone	1/139	14/4783	0.33864	0.890504	0.867919	GPT2	1
black	GO:0034110	regulation of homotypic cell-cell adhesion	1/139	14/4783	0.33864	0.890504	0.867919	CELA2A	1
black	GO:0042059	negative regulation of epidermal growth factor receptor signaling pathway	1/139	14/4783	0.33864	0.890504	0.867919	SNX5	1
black	GO:0042119	neutrophil activation	1/139	14/4783	0.33864	0.890504	0.867919	ANXA3	1
black	GO:0042771	intrinsic apoptotic signaling pathway in response to DNA damage by p53 class mediator	1/139	14/4783	0.33864	0.890504	0.867919	MUC1	1
black	GO:0046471	phosphatidylglycerol metabolic process	1/139	14/4783	0.33864	0.890504	0.867919	PLA2G1B	1
black	GO:0046473	phosphatidic acid metabolic process	1/139	14/4783	0.33864	0.890504	0.867919	PLD1	1
black	GO:0051497	negative regulation of stress fiber assembly	1/139	14/4783	0.33864	0.890504	0.867919	TACSTD2	1
black	GO:0060350	endochondral bone morphogenesis	1/139	14/4783	0.33864	0.890504	0.867919	CBS	1
black	GO:0061620	glycolytic process through glucose-6-phosphate	1/139	14/4783	0.33864	0.890504	0.867919	GALK1	1
black	GO:0070296	sarcoplasmic reticulum calcium ion transport	1/139	14/4783	0.33864	0.890504	0.867919	DMD	1
black	GO:0071622	regulation of granulocyte chemotaxis	1/139	14/4783	0.33864	0.890504	0.867919	RARRES2	1
black	GO:0072525	pyridine-containing compound biosynthetic process	1/139	14/4783	0.33864	0.890504	0.867919	PSAT1	1
black	GO:1901142	insulin metabolic process	1/139	14/4783	0.33864	0.890504	0.867919	CELA2A	1
black	GO:1902229	regulation of intrinsic apoptotic signaling pathway in response to DNA damage	1/139	14/4783	0.33864	0.890504	0.867919	MUC1	1
black	GO:1903077	negative regulation of protein localization to plasma membrane	1/139	14/4783	0.33864	0.890504	0.867919	NUMB	1
black	GO:1904385	cellular response to angiotensin	1/139	14/4783	0.33864	0.890504	0.867919	CA2	1
black	GO:0022898	regulation of transmembrane transporter activity	3/139	71/4783	0.340766	0.890504	0.867919	DMD/FKBP1A/NEDD4L	3
black	GO:0042180	cellular ketone metabolic process	3/139	71/4783	0.340766	0.890504	0.867919	AKT2/AKR1C3/COQ8A	3
black	GO:0044093	positive regulation of molecular function	13/139	390/4783	0.343715	0.890504	0.867919	PLA2G1B/ALDOB/DMD/ANXA3/JUP/PNLIP/CTNNB1/RPL11/FKBP1A/RACK1/TBC1D15/ZNF622/FAM162A	13
black	GO:2000146	negative regulation of cell motility	4/139	102/4783	0.344455	0.890504	0.867919	TACSTD2/JUP/DPEP1/CTNNA1	4
black	GO:0009123	nucleoside monophosphate metabolic process	2/139	42/4783	0.346261	0.890504	0.867919	PRPS2/SHMT1	2
black	GO:0034101	erythrocyte homeostasis	2/139	42/4783	0.346261	0.890504	0.867919	RPS17/RPS14	2
black	GO:0051209	release of sequestered calcium ion into cytosol	2/139	42/4783	0.346261	0.890504	0.867919	DMD/FKBP1A	2
black	GO:0009792	embryo development ending in birth or egg hatching	6/139	165/4783	0.346842	0.890504	0.867919	PHGDH/KRT8/KRT19/YBX3/EIF2S2/CTNNB1	6
black	GO:0060326	cell chemotaxis	3/139	72/4783	0.348799	0.890504	0.867919	PLA2G1B/DPEP1/RARRES2	3
black	GO:1901617	organic hydroxy compound biosynthetic process	3/139	72/4783	0.348799	0.890504	0.867919	IMPA2/AKR1C3/PSAT1	3
black	GO:0034976	response to endoplasmic reticulum stress	5/139	134/4783	0.349789	0.890504	0.867919	RACK1/PDIA2/ERP27/NIBAN1/SERP1	5
black	GO:0019216	regulation of lipid metabolic process	4/139	103/4783	0.351133	0.890504	0.867919	IDH1/AKT2/AKR1C3/RARRES2	4
black	GO:0030216	keratinocyte differentiation	2/139	43/4783	0.356901	0.890504	0.867919	KRT7/AKR1C3	2
black	GO:0051282	regulation of sequestering of calcium ion	2/139	43/4783	0.356901	0.890504	0.867919	DMD/FKBP1A	2
black	GO:0051283	negative regulation of sequestering of calcium ion	2/139	43/4783	0.356901	0.890504	0.867919	DMD/FKBP1A	2
black	GO:2001056	positive regulation of cysteine-type endopeptidase activity	2/139	43/4783	0.356901	0.890504	0.867919	RACK1/FAM162A	2
black	GO:0030003	intracellular monoatomic cation homeostasis	6/139	167/4783	0.357332	0.890504	0.867919	CA2/DMD/ACO1/FKBP1A/CTRC/SLC4A4	6
black	GO:0070482	response to oxygen levels	4/139	104/4783	0.357813	0.890504	0.867919	DDAH1/AQP1/FAM162A/CBS	4
black	GO:0000470	maturation of LSU-rRNA	1/139	15/4783	0.357917	0.890504	0.867919	RPL10A	1
black	GO:0000768	syncytium formation by plasma membrane fusion	1/139	15/4783	0.357917	0.890504	0.867919	PTGFRN	1
black	GO:0001541	ovarian follicle development	1/139	15/4783	0.357917	0.890504	0.867919	CTNNA1	1
black	GO:0006085	acetyl-CoA biosynthetic process	1/139	15/4783	0.357917	0.890504	0.867919	ACSS1	1
black	GO:0006144	purine nucleobase metabolic process	1/139	15/4783	0.357917	0.890504	0.867919	SHMT1	1
black	GO:0006949	syncytium formation	1/139	15/4783	0.357917	0.890504	0.867919	PTGFRN	1
black	GO:0007585	respiratory gaseous exchange by respiratory system	1/139	15/4783	0.357917	0.890504	0.867919	HNMT	1
black	GO:0010039	response to iron ion	1/139	15/4783	0.357917	0.890504	0.867919	ACO1	1
black	GO:0010559	regulation of glycoprotein biosynthetic process	1/139	15/4783	0.357917	0.890504	0.867919	CTNNB1	1
black	GO:0014075	response to amine	1/139	15/4783	0.357917	0.890504	0.867919	PPP1R1B	1
black	GO:0030149	sphingolipid catabolic process	1/139	15/4783	0.357917	0.890504	0.867919	CEL	1
black	GO:0031641	regulation of myelination	1/139	15/4783	0.357917	0.890504	0.867919	CTNNB1	1
black	GO:0032212	positive regulation of telomere maintenance via telomerase	1/139	15/4783	0.357917	0.890504	0.867919	CTNNB1	1
black	GO:0032232	negative regulation of actin filament bundle assembly	1/139	15/4783	0.357917	0.890504	0.867919	TACSTD2	1
black	GO:0034389	lipid droplet organization	1/139	15/4783	0.357917	0.890504	0.867919	PTGFRN	1
black	GO:0042398	cellular modified amino acid biosynthetic process	1/139	15/4783	0.357917	0.890504	0.867919	GATM	1
black	GO:0043525	positive regulation of neuron apoptotic process	1/139	15/4783	0.357917	0.890504	0.867919	CTNNB1	1
black	GO:0045600	positive regulation of fat cell differentiation	1/139	15/4783	0.357917	0.890504	0.867919	RARRES2	1
black	GO:0050879	multicellular organismal movement	1/139	15/4783	0.357917	0.890504	0.867919	DMD	1
black	GO:0050881	musculoskeletal movement	1/139	15/4783	0.357917	0.890504	0.867919	DMD	1
black	GO:0051898	negative regulation of phosphatidylinositol 3-kinase/protein kinase B signal transduction	1/139	15/4783	0.357917	0.890504	0.867919	RACK1	1
black	GO:0060425	lung morphogenesis	1/139	15/4783	0.357917	0.890504	0.867919	CTNNB1	1
black	GO:0061180	mammary gland epithelium development	1/139	15/4783	0.357917	0.890504	0.867919	AKT2	1
black	GO:0071300	cellular response to retinoic acid	1/139	15/4783	0.357917	0.890504	0.867919	AQP1	1
black	GO:0072091	regulation of stem cell proliferation	1/139	15/4783	0.357917	0.890504	0.867919	CTNNB1	1
black	GO:0072577	endothelial cell apoptotic process	1/139	15/4783	0.357917	0.890504	0.867919	AKR1C3	1
black	GO:0086004	regulation of cardiac muscle cell contraction	1/139	15/4783	0.357917	0.890504	0.867919	JUP	1
black	GO:0090314	positive regulation of protein targeting to membrane	1/139	15/4783	0.357917	0.890504	0.867919	AKT2	1
black	GO:0140253	cell-cell fusion	1/139	15/4783	0.357917	0.890504	0.867919	PTGFRN	1
black	GO:1900101	regulation of endoplasmic reticulum unfolded protein response	1/139	15/4783	0.357917	0.890504	0.867919	RACK1	1
black	GO:1900181	negative regulation of protein localization to nucleus	1/139	15/4783	0.357917	0.890504	0.867919	CTNNA1	1
black	GO:1901016	regulation of potassium ion transmembrane transporter activity	1/139	15/4783	0.357917	0.890504	0.867919	NEDD4L	1
black	GO:1901616	organic hydroxy compound catabolic process	1/139	15/4783	0.357917	0.890504	0.867919	AKR1C3	1
black	GO:1902410	mitotic cytokinetic process	1/139	15/4783	0.357917	0.890504	0.867919	IQGAP2	1
black	GO:1903115	regulation of actin filament-based movement	1/139	15/4783	0.357917	0.890504	0.867919	JUP	1
black	GO:1904376	negative regulation of protein localization to cell periphery	1/139	15/4783	0.357917	0.890504	0.867919	NUMB	1
black	GO:1905521	regulation of macrophage migration	1/139	15/4783	0.357917	0.890504	0.867919	RARRES2	1
black	GO:2000351	regulation of endothelial cell apoptotic process	1/139	15/4783	0.357917	0.890504	0.867919	AKR1C3	1
black	GO:0006873	intracellular monoatomic ion homeostasis	6/139	168/4783	0.362587	0.890504	0.867919	CA2/DMD/ACO1/FKBP1A/CTRC/SLC4A4	6
black	GO:0030900	forebrain development	4/139	105/4783	0.364493	0.890504	0.867919	ANXA3/AQP1/CTNNB1/NUMB	4
black	GO:0034765	regulation of monoatomic ion transmembrane transport	4/139	105/4783	0.364493	0.890504	0.867919	PLA2G1B/DMD/FKBP1A/NEDD4L	4
black	GO:0001894	tissue homeostasis	3/139	74/4783	0.364833	0.890504	0.867919	DMD/PBLD/CTNNB1	3
black	GO:0032409	regulation of transporter activity	3/139	74/4783	0.364833	0.890504	0.867919	DMD/FKBP1A/NEDD4L	3
black	GO:0060249	anatomical structure homeostasis	3/139	74/4783	0.364833	0.890504	0.867919	DMD/PBLD/CTNNB1	3
black	GO:0090087	regulation of peptide transport	3/139	74/4783	0.364833	0.890504	0.867919	CA2/CELA2A/SERP1	3
black	GO:0006937	regulation of muscle contraction	2/139	44/4783	0.367479	0.890504	0.867919	DMD/JUP	2
black	GO:0021782	glial cell development	2/139	44/4783	0.367479	0.890504	0.867919	PHGDH/AKT2	2
black	GO:0030301	cholesterol transport	2/139	44/4783	0.367479	0.890504	0.867919	PNLIP/CEL	2
black	GO:0048771	tissue remodeling	2/139	44/4783	0.367479	0.890504	0.867919	CTNNB1/CBS	2
black	GO:0140694	non-membrane-bounded organelle assembly	6/139	169/4783	0.367847	0.890504	0.867919	RPLP0/KRT8/KRT19/RPS14/RPS23/RPL11	6
black	GO:0006364	rRNA processing	4/139	106/4783	0.37117	0.890504	0.867919	RPS17/RPS14/RPL10A/RPL11	4
black	GO:0006650	glycerophospholipid metabolic process	4/139	106/4783	0.37117	0.890504	0.867919	IMPA2/PLA2G1B/PNLIPRP2/PLD1	4
black	GO:0051098	regulation of binding	4/139	106/4783	0.37117	0.890504	0.867919	PPP1CA/RPL11/FKBP1A/RACK1	4
black	GO:0043542	endothelial cell migration	3/139	75/4783	0.372829	0.890504	0.867919	ANXA3/JUP/PRSS3	3
black	GO:0048588	developmental cell growth	3/139	75/4783	0.372829	0.890504	0.867919	SORBS2/CTNNB1/NEDD4L	3
black	GO:0048514	blood vessel morphogenesis	6/139	170/4783	0.37311	0.890504	0.867919	DDAH1/ANXA3/JUP/ANPEP/AQP1/CTNNB1	6
black	GO:0006509	membrane protein ectodomain proteolysis	1/139	16/4783	0.376635	0.890504	0.867919	PACSIN3	1
black	GO:0014044	Schwann cell development	1/139	16/4783	0.376635	0.890504	0.867919	AKT2	1
black	GO:0019369	arachidonic acid metabolic process	1/139	16/4783	0.376635	0.890504	0.867919	AKR1C3	1
black	GO:0021536	diencephalon development	1/139	16/4783	0.376635	0.890504	0.867919	CTNNB1	1
black	GO:0021795	cerebral cortex cell migration	1/139	16/4783	0.376635	0.890504	0.867919	CTNNB1	1
black	GO:0031670	cellular response to nutrient	1/139	16/4783	0.376635	0.890504	0.867919	PLD1	1
black	GO:0032435	negative regulation of proteasomal ubiquitin-dependent protein catabolic process	1/139	16/4783	0.376635	0.890504	0.867919	RPL11	1
black	GO:0033628	regulation of cell adhesion mediated by integrin	1/139	16/4783	0.376635	0.890504	0.867919	MUC1	1
black	GO:0034694	response to prostaglandin	1/139	16/4783	0.376635	0.890504	0.867919	AKR1C3	1
black	GO:0042246	tissue regeneration	1/139	16/4783	0.376635	0.890504	0.867919	PTGFRN	1
black	GO:0045116	protein neddylation	1/139	16/4783	0.376635	0.890504	0.867919	RPL11	1
black	GO:0046112	nucleobase biosynthetic process	1/139	16/4783	0.376635	0.890504	0.867919	SHMT1	1
black	GO:0061615	glycolytic process through fructose-6-phosphate	1/139	16/4783	0.376635	0.890504	0.867919	GALK1	1
black	GO:0097178	ruffle assembly	1/139	16/4783	0.376635	0.890504	0.867919	TACSTD2	1
black	GO:0140115	export across plasma membrane	1/139	16/4783	0.376635	0.890504	0.867919	SLC4A4	1
black	GO:1901185	negative regulation of ERBB signaling pathway	1/139	16/4783	0.376635	0.890504	0.867919	SNX5	1
black	GO:1905953	negative regulation of lipid localization	1/139	16/4783	0.376635	0.890504	0.867919	AKT2	1
black	GO:1990776	response to angiotensin	1/139	16/4783	0.376635	0.890504	0.867919	CA2	1
black	GO:0010927	cellular component assembly involved in morphogenesis	2/139	45/4783	0.377991	0.890504	0.867919	KRT8/KRT19	2
black	GO:0034763	negative regulation of transmembrane transport	2/139	45/4783	0.377991	0.890504	0.867919	AKT2/NEDD4L	2
black	GO:0034767	positive regulation of monoatomic ion transmembrane transport	2/139	45/4783	0.377991	0.890504	0.867919	PLA2G1B/DMD	2
black	GO:0048738	cardiac muscle tissue development	2/139	45/4783	0.377991	0.890504	0.867919	SORBS2/FKBP1A	2
black	GO:0051208	sequestering of calcium ion	2/139	45/4783	0.377991	0.890504	0.867919	DMD/FKBP1A	2
black	GO:0051222	positive regulation of protein transport	5/139	139/4783	0.379	0.890504	0.867919	PLA2G1B/JUP/AKT2/RACK1/SERP1	5
black	GO:0055082	intracellular chemical homeostasis	8/139	236/4783	0.379191	0.890504	0.867919	CA2/DMD/ACO1/AQP1/FKBP1A/RACK1/CTRC/SLC4A4	8
black	GO:0030258	lipid modification	3/139	76/4783	0.380807	0.890504	0.867919	AKT2/CRAT/ALDH1L2	3
black	GO:0007420	brain development	7/139	204/4783	0.381646	0.890504	0.867919	PHGDH/ANXA3/AQP1/CTNNB1/MACO1/CBS/NUMB	7
black	GO:0010817	regulation of hormone levels	6/139	172/4783	0.383647	0.890504	0.867919	CELA2A/PNLIP/CEL/AQP1/AKR1C3/SERP1	6
black	GO:0006470	protein dephosphorylation	3/139	77/4783	0.388764	0.890504	0.867919	PPP1CA/FKBP1A/PPP1R1B	3
black	GO:0035966	response to topologically incorrect protein	3/139	77/4783	0.388764	0.890504	0.867919	RACK1/ERP27/SERP1	3
black	GO:0050878	regulation of body fluid levels	5/139	141/4783	0.390691	0.890504	0.867919	CELA2A/TSPAN8/CEL/AQP1/PDIA2	5
black	GO:0009314	response to radiation	4/139	109/4783	0.391173	0.890504	0.867919	AQP1/AKT2/PPP1CA/PPP1R1B	4
black	GO:0040013	negative regulation of locomotion	4/139	109/4783	0.391173	0.890504	0.867919	TACSTD2/JUP/DPEP1/CTNNA1	4
black	GO:0009617	response to bacterium	6/139	174/4783	0.394188	0.890504	0.867919	PLA2G1B/CLPS/ANXA3/AQP1/LGALS4/RARRES2	6
black	GO:0015980	energy derivation by oxidation of organic compounds	6/139	174/4783	0.394188	0.890504	0.867919	IDH1/ACO1/AKT2/IDH2/PPP1CA/GNMT	6
black	GO:0002062	chondrocyte differentiation	1/139	17/4783	0.394812	0.890504	0.867919	CTNNB1	1
black	GO:0002260	lymphocyte homeostasis	1/139	17/4783	0.394812	0.890504	0.867919	LGALS2	1
black	GO:0006636	unsaturated fatty acid biosynthetic process	1/139	17/4783	0.394812	0.890504	0.867919	AKR1C3	1
black	GO:0007212	dopamine receptor signaling pathway	1/139	17/4783	0.394812	0.890504	0.867919	GNAI3	1
black	GO:0009394	2'-deoxyribonucleotide metabolic process	1/139	17/4783	0.394812	0.890504	0.867919	SHMT1	1
black	GO:0014037	Schwann cell differentiation	1/139	17/4783	0.394812	0.890504	0.867919	AKT2	1
black	GO:0019935	cyclic-nucleotide-mediated signaling	1/139	17/4783	0.394812	0.890504	0.867919	AQP1	1
black	GO:0033077	T cell differentiation in thymus	1/139	17/4783	0.394812	0.890504	0.867919	CTNNB1	1
black	GO:0034331	cell junction maintenance	1/139	17/4783	0.394812	0.890504	0.867919	CTBP2	1
black	GO:0036230	granulocyte activation	1/139	17/4783	0.394812	0.890504	0.867919	ANXA3	1
black	GO:0045453	bone resorption	1/139	17/4783	0.394812	0.890504	0.867919	CTNNB1	1
black	GO:0046173	polyol biosynthetic process	1/139	17/4783	0.394812	0.890504	0.867919	IMPA2	1
black	GO:0048706	embryonic skeletal system development	1/139	17/4783	0.394812	0.890504	0.867919	CTNNB1	1
black	GO:0060135	maternal process involved in female pregnancy	1/139	17/4783	0.394812	0.890504	0.867919	CBS	1
black	GO:0070266	necroptotic process	1/139	17/4783	0.394812	0.890504	0.867919	YBX3	1
black	GO:0090313	regulation of protein targeting to membrane	1/139	17/4783	0.394812	0.890504	0.867919	AKT2	1
black	GO:1902106	negative regulation of leukocyte differentiation	1/139	17/4783	0.394812	0.890504	0.867919	CTNNB1	1
black	GO:1904358	positive regulation of telomere maintenance via telomere lengthening	1/139	17/4783	0.394812	0.890504	0.867919	CTNNB1	1
black	GO:0051402	neuron apoptotic process	3/139	78/4783	0.396696	0.890504	0.867919	AKT2/CTNNB1/FAM162A	3
black	GO:0090287	regulation of cellular response to growth factor stimulus	3/139	78/4783	0.396696	0.890504	0.867919	PBLD/CTNNB1/FKBP1A	3
black	GO:0016055	Wnt signaling pathway	4/139	110/4783	0.397824	0.890504	0.867919	JUP/CTNNB1/PPP1CA/RACK1	4
black	GO:0006446	regulation of translational initiation	2/139	47/4783	0.398793	0.890504	0.867919	PPP1CA/PAIP2B	2
black	GO:0006813	potassium ion transport	2/139	47/4783	0.398793	0.890504	0.867919	AQP1/NEDD4L	2
black	GO:0051100	negative regulation of binding	2/139	47/4783	0.398793	0.890504	0.867919	PPP1CA/RACK1	2
black	GO:0051592	response to calcium ion	2/139	47/4783	0.398793	0.890504	0.867919	DPEP1/AKR1C3	2
black	GO:1905477	positive regulation of protein localization to membrane	2/139	47/4783	0.398793	0.890504	0.867919	AKT2/RACK1	2
black	GO:0030335	positive regulation of cell migration	6/139	175/4783	0.399458	0.890504	0.867919	ANXA3/AQP1/AKT2/RACK1/RARRES2/NUMB	6
black	GO:0042327	positive regulation of phosphorylation	6/139	175/4783	0.399458	0.890504	0.867919	PLA2G1B/AKT2/RACK1/ZNF622/RARRES2/NIBAN1	6
black	GO:0198738	cell-cell signaling by wnt	4/139	111/4783	0.404464	0.890504	0.867919	JUP/CTNNB1/PPP1CA/RACK1	4
black	GO:0010001	glial cell differentiation	3/139	79/4783	0.404602	0.890504	0.867919	PHGDH/AKT2/CTNNB1	3
black	GO:0003007	heart morphogenesis	2/139	48/4783	0.409075	0.890504	0.867919	CTNNB1/FKBP1A	2
black	GO:0007272	ensheathment of neurons	2/139	48/4783	0.409075	0.890504	0.867919	AKT2/CTNNB1	2
black	GO:0008366	axon ensheathment	2/139	48/4783	0.409075	0.890504	0.867919	AKT2/CTNNB1	2
black	GO:0014706	striated muscle tissue development	2/139	48/4783	0.409075	0.890504	0.867919	SORBS2/FKBP1A	2
black	GO:0015918	sterol transport	2/139	48/4783	0.409075	0.890504	0.867919	PNLIP/CEL	2
black	GO:0042552	myelination	2/139	48/4783	0.409075	0.890504	0.867919	AKT2/CTNNB1	2
black	GO:0006812	monoatomic cation transport	9/139	276/4783	0.41033	0.890504	0.867919	CYB5A/PLA2G1B/DMD/AQP1/CTNNB1/FKBP1A/NEDD4L/PACSIN3/SLC4A4	9
black	GO:0010631	epithelial cell migration	4/139	112/4783	0.411092	0.890504	0.867919	TACSTD2/ANXA3/JUP/PRSS3	4
black	GO:0090132	epithelium migration	4/139	112/4783	0.411092	0.890504	0.867919	TACSTD2/ANXA3/JUP/PRSS3	4
black	GO:0001570	vasculogenesis	1/139	18/4783	0.412462	0.890504	0.867919	CTNNB1	1
black	GO:0002088	lens development in camera-type eye	1/139	18/4783	0.412462	0.890504	0.867919	CTNNB1	1
black	GO:0003206	cardiac chamber morphogenesis	1/139	18/4783	0.412462	0.890504	0.867919	FKBP1A	1
black	GO:0006140	regulation of nucleotide metabolic process	1/139	18/4783	0.412462	0.890504	0.867919	ALDOB	1
black	GO:0006221	pyrimidine nucleotide biosynthetic process	1/139	18/4783	0.412462	0.890504	0.867919	SHMT1	1
black	GO:0009262	deoxyribonucleotide metabolic process	1/139	18/4783	0.412462	0.890504	0.867919	SHMT1	1
black	GO:0009620	response to fungus	1/139	18/4783	0.412462	0.890504	0.867919	RARRES2	1
black	GO:0009799	specification of symmetry	1/139	18/4783	0.412462	0.890504	0.867919	CTNNB1	1
black	GO:0009855	determination of bilateral symmetry	1/139	18/4783	0.412462	0.890504	0.867919	CTNNB1	1
black	GO:0010596	negative regulation of endothelial cell migration	1/139	18/4783	0.412462	0.890504	0.867919	JUP	1
black	GO:0019692	deoxyribose phosphate metabolic process	1/139	18/4783	0.412462	0.890504	0.867919	SHMT1	1
black	GO:0021885	forebrain cell migration	1/139	18/4783	0.412462	0.890504	0.867919	CTNNB1	1
black	GO:0022029	telencephalon cell migration	1/139	18/4783	0.412462	0.890504	0.867919	CTNNB1	1
black	GO:0032968	positive regulation of transcription elongation by RNA polymerase II	1/139	18/4783	0.412462	0.890504	0.867919	CTNNB1	1
black	GO:0042026	protein refolding	1/139	18/4783	0.412462	0.890504	0.867919	FKBP1A	1
black	GO:0043114	regulation of vascular permeability	1/139	18/4783	0.412462	0.890504	0.867919	DDAH1	1
black	GO:0044344	cellular response to fibroblast growth factor stimulus	1/139	18/4783	0.412462	0.890504	0.867919	CTNNB1	1
black	GO:0045428	regulation of nitric oxide biosynthetic process	1/139	18/4783	0.412462	0.890504	0.867919	DDAH1	1
black	GO:0046330	positive regulation of JNK cascade	1/139	18/4783	0.412462	0.890504	0.867919	ZNF622	1
black	GO:0051972	regulation of telomerase activity	1/139	18/4783	0.412462	0.890504	0.867919	CTNNB1	1
black	GO:0060349	bone morphogenesis	1/139	18/4783	0.412462	0.890504	0.867919	CBS	1
black	GO:0060395	SMAD protein signal transduction	1/139	18/4783	0.412462	0.890504	0.867919	PBLD	1
black	GO:0070936	protein K48-linked ubiquitination	1/139	18/4783	0.412462	0.890504	0.867919	NEDD4L	1
black	GO:0086065	cell communication involved in cardiac conduction	1/139	18/4783	0.412462	0.890504	0.867919	JUP	1
black	GO:0140962	multicellular organismal-level chemical homeostasis	1/139	18/4783	0.412462	0.890504	0.867919	AQP1	1
black	GO:1900542	regulation of purine nucleotide metabolic process	1/139	18/4783	0.412462	0.890504	0.867919	ALDOB	1
black	GO:1901799	negative regulation of proteasomal protein catabolic process	1/139	18/4783	0.412462	0.890504	0.867919	RPL11	1
black	GO:1905476	negative regulation of protein localization to membrane	1/139	18/4783	0.412462	0.890504	0.867919	NUMB	1
black	GO:0072659	protein localization to plasma membrane	5/139	145/4783	0.414027	0.890504	0.867919	KRT18/JUP/AKT2/RACK1/NUMB	5
black	GO:0048589	developmental growth	6/139	178/4783	0.415255	0.890504	0.867919	SORBS2/YBX3/CTNNB1/NEDD4L/PTGFRN/SERP1	6
black	GO:0050801	monoatomic ion homeostasis	6/139	178/4783	0.415255	0.890504	0.867919	CA2/DMD/ACO1/FKBP1A/CTRC/SLC4A4	6
black	GO:0055080	monoatomic cation homeostasis	6/139	178/4783	0.415255	0.890504	0.867919	CA2/DMD/ACO1/FKBP1A/CTRC/SLC4A4	6
black	GO:0090130	tissue migration	4/139	113/4783	0.417705	0.890504	0.867919	TACSTD2/ANXA3/JUP/PRSS3	4
black	GO:0051248	negative regulation of protein metabolic process	12/139	378/4783	0.418638	0.890504	0.867919	SERPINI2/DMD/DPEP1/AQP1/CTNNB1/RPL11/FKBP1A/RACK1/NIBAN1/PPP1R1B/PAIP2B/SHMT1	12
black	GO:0006637	acyl-CoA metabolic process	2/139	49/4783	0.419272	0.890504	0.867919	ACSF2/ACSS1	2
black	GO:0008016	regulation of heart contraction	2/139	49/4783	0.419272	0.890504	0.867919	DMD/JUP	2
black	GO:0030048	actin filament-based movement	2/139	49/4783	0.419272	0.890504	0.867919	JUP/NEDD4L	2
black	GO:0030323	respiratory tube development	2/139	49/4783	0.419272	0.890504	0.867919	CTNNB1/PPP1CA	2
black	GO:0030324	lung development	2/139	49/4783	0.419272	0.890504	0.867919	CTNNB1/PPP1CA	2
black	GO:0035383	thioester metabolic process	2/139	49/4783	0.419272	0.890504	0.867919	ACSF2/ACSS1	2
black	GO:0048545	response to steroid hormone	4/139	114/4783	0.424302	0.890504	0.867919	IDH1/ANXA3/AQP1/AKR1C3	4
black	GO:0050900	leukocyte migration	4/139	114/4783	0.424302	0.890504	0.867919	PLA2G1B/DPEP1/GP2/RARRES2	4
black	GO:0030162	regulation of proteolysis	7/139	213/4783	0.425211	0.890504	0.867919	SERPINI2/DPEP1/AQP1/RPL11/RACK1/FAM162A/PACSIN3	7
black	GO:0098662	inorganic cation transmembrane transport	7/139	213/4783	0.425211	0.890504	0.867919	CYB5A/PLA2G1B/DMD/AQP1/FKBP1A/NEDD4L/SLC4A4	7
black	GO:1904951	positive regulation of establishment of protein localization	5/139	147/4783	0.425652	0.890504	0.867919	PLA2G1B/JUP/AKT2/RACK1/SERP1	5
black	GO:0006811	monoatomic ion transport	10/139	313/4783	0.425701	0.890504	0.867919	CYB5A/CA2/PLA2G1B/DMD/AQP1/CTNNB1/FKBP1A/NEDD4L/PACSIN3/SLC4A4	10
black	GO:0045927	positive regulation of growth	3/139	82/4783	0.428136	0.890504	0.867919	YBX3/NEDD4L/SERP1	3
black	GO:0010950	positive regulation of endopeptidase activity	2/139	50/4783	0.42938	0.890504	0.867919	RACK1/FAM162A	2
black	GO:0035967	cellular response to topologically incorrect protein	2/139	50/4783	0.42938	0.890504	0.867919	RACK1/SERP1	2
black	GO:0060541	respiratory system development	2/139	50/4783	0.42938	0.890504	0.867919	CTNNB1/PPP1CA	2
black	GO:1990845	adaptive thermogenesis	2/139	50/4783	0.42938	0.890504	0.867919	GATM/PM20D1	2
black	GO:0001708	cell fate specification	1/139	19/4783	0.429601	0.890504	0.867919	CTNNB1	1
black	GO:0006029	proteoglycan metabolic process	1/139	19/4783	0.429601	0.890504	0.867919	CTNNB1	1
black	GO:0008306	associative learning	1/139	19/4783	0.429601	0.890504	0.867919	PPP1R1B	1
black	GO:0009083	branched-chain amino acid catabolic process	1/139	19/4783	0.429601	0.890504	0.867919	ALDH6A1	1
black	GO:0010543	regulation of platelet activation	1/139	19/4783	0.429601	0.890504	0.867919	CELA2A	1
black	GO:0016925	protein sumoylation	1/139	19/4783	0.429601	0.890504	0.867919	CTNNB1	1
black	GO:0032757	positive regulation of interleukin-8 production	1/139	19/4783	0.429601	0.890504	0.867919	PLA2G1B	1
black	GO:0045667	regulation of osteoblast differentiation	1/139	19/4783	0.429601	0.890504	0.867919	CTNNB1	1
black	GO:0045685	regulation of glial cell differentiation	1/139	19/4783	0.429601	0.890504	0.867919	CTNNB1	1
black	GO:0046686	response to cadmium ion	1/139	19/4783	0.429601	0.890504	0.867919	CPA1	1
black	GO:0046849	bone remodeling	1/139	19/4783	0.429601	0.890504	0.867919	CTNNB1	1
black	GO:0048477	oogenesis	1/139	19/4783	0.429601	0.890504	0.867919	CTNNB1	1
black	GO:0050810	regulation of steroid biosynthetic process	1/139	19/4783	0.429601	0.890504	0.867919	AKR1C3	1
black	GO:0051055	negative regulation of lipid biosynthetic process	1/139	19/4783	0.429601	0.890504	0.867919	AKR1C3	1
black	GO:0070542	response to fatty acid	1/139	19/4783	0.429601	0.890504	0.867919	AKR1C3	1
black	GO:0080164	regulation of nitric oxide metabolic process	1/139	19/4783	0.429601	0.890504	0.867919	DDAH1	1
black	GO:1903707	negative regulation of hemopoiesis	1/139	19/4783	0.429601	0.890504	0.867919	CTNNB1	1
black	GO:0060322	head development	7/139	214/4783	0.430043	0.890504	0.867919	PHGDH/ANXA3/AQP1/CTNNB1/MACO1/CBS/NUMB	7
black	GO:2000147	positive regulation of cell motility	6/139	181/4783	0.431014	0.891543	0.868932	ANXA3/AQP1/AKT2/RACK1/RARRES2/NUMB	6
black	GO:0015850	organic hydroxy compound transport	3/139	83/4783	0.435911	0.894838	0.872144	PNLIP/CEL/AQP1	3
black	GO:0051345	positive regulation of hydrolase activity	5/139	149/4783	0.437237	0.894838	0.872144	PLA2G1B/PNLIP/RACK1/TBC1D15/FAM162A	5
black	GO:0099003	vesicle-mediated transport in synapse	4/139	116/4783	0.437442	0.894838	0.872144	CTNNB1/CTBP2/NUMB/PLD1	4
black	GO:0090596	sensory organ morphogenesis	2/139	51/4783	0.439395	0.894838	0.872144	AQP1/CTNNB1	2
black	GO:0051301	cell division	7/139	216/4783	0.439694	0.894838	0.872144	GNAI3/PPP1CA/RACK1/IQGAP2/CUZD1/EML4/NUMB	7
black	GO:0003018	vascular process in circulatory system	3/139	84/4783	0.443647	0.894838	0.872144	DDAH1/SLC4A4/CBS	3
black	GO:0045732	positive regulation of protein catabolic process	3/139	84/4783	0.443647	0.894838	0.872144	RACK1/NEDD4L/PACSIN3	3
black	GO:0048511	rhythmic process	3/139	84/4783	0.443647	0.894838	0.872144	PPP1CA/RACK1/HEBP1	3
black	GO:0022618	protein-RNA complex assembly	4/139	117/4783	0.443981	0.894838	0.872144	RPLP0/EIF2S2/RPS14/RPL11	4
black	GO:0042886	amide transport	4/139	117/4783	0.443981	0.894838	0.872144	CA2/CELA2A/AQP1/SERP1	4
black	GO:0071496	cellular response to external stimulus	4/139	117/4783	0.443981	0.894838	0.872144	AQP1/AKR1C3/CBS/PLD1	4
black	GO:0006110	regulation of glycolytic process	1/139	20/4783	0.446244	0.894838	0.872144	SLC4A4	1
black	GO:0006821	chloride transport	1/139	20/4783	0.446244	0.894838	0.872144	CA2	1
black	GO:0010762	regulation of fibroblast migration	1/139	20/4783	0.446244	0.894838	0.872144	AQP1	1
black	GO:0019674	NAD metabolic process	1/139	20/4783	0.446244	0.894838	0.872144	LDHB	1
black	GO:0030316	osteoclast differentiation	1/139	20/4783	0.446244	0.894838	0.872144	CTNNB1	1
black	GO:0031103	axon regeneration	1/139	20/4783	0.446244	0.894838	0.872144	CTNNA1	1
black	GO:0035633	maintenance of blood-brain barrier	1/139	20/4783	0.446244	0.894838	0.872144	DMD	1
black	GO:0042307	positive regulation of protein import into nucleus	1/139	20/4783	0.446244	0.894838	0.872144	JUP	1
black	GO:0045638	negative regulation of myeloid cell differentiation	1/139	20/4783	0.446244	0.894838	0.872144	CTNNB1	1
black	GO:0046854	phosphatidylinositol phosphate biosynthetic process	1/139	20/4783	0.446244	0.894838	0.872144	IMPA2	1
black	GO:0071774	response to fibroblast growth factor	1/139	20/4783	0.446244	0.894838	0.872144	CTNNB1	1
black	GO:0072528	pyrimidine-containing compound biosynthetic process	1/139	20/4783	0.446244	0.894838	0.872144	SHMT1	1
black	GO:0072595	maintenance of protein localization in organelle	1/139	20/4783	0.446244	0.894838	0.872144	PDIA2	1
black	GO:0090199	regulation of release of cytochrome c from mitochondria	1/139	20/4783	0.446244	0.894838	0.872144	FAM162A	1
black	GO:0097009	energy homeostasis	1/139	20/4783	0.446244	0.894838	0.872144	PM20D1	1
black	GO:1903018	regulation of glycoprotein metabolic process	1/139	20/4783	0.446244	0.894838	0.872144	CTNNB1	1
black	GO:1905517	macrophage migration	1/139	20/4783	0.446244	0.894838	0.872144	RARRES2	1
black	GO:2000134	negative regulation of G1/S transition of mitotic cell cycle	1/139	20/4783	0.446244	0.894838	0.872144	MUC1	1
black	GO:0002262	myeloid cell homeostasis	2/139	52/4783	0.449316	0.895173	0.87247	RPS17/RPS14	2
black	GO:0032434	regulation of proteasomal ubiquitin-dependent protein catabolic process	2/139	52/4783	0.449316	0.895173	0.87247	RPL11/RACK1	2
black	GO:0046890	regulation of lipid biosynthetic process	2/139	52/4783	0.449316	0.895173	0.87247	IDH1/AKR1C3	2
black	GO:0098655	monoatomic cation transmembrane transport	7/139	218/4783	0.449323	0.895173	0.87247	CYB5A/PLA2G1B/DMD/AQP1/FKBP1A/NEDD4L/SLC4A4	7
black	GO:0048646	anatomical structure formation involved in morphogenesis	10/139	319/4783	0.449789	0.895173	0.87247	DDAH1/KRT8/KRT19/ANXA3/JUP/ANPEP/AQP1/CTNNB1/FKBP1A/PTGFRN	10
black	GO:1905475	regulation of protein localization to membrane	3/139	85/4783	0.451343	0.895173	0.87247	AKT2/RACK1/NUMB	3
black	GO:0040017	positive regulation of locomotion	6/139	185/4783	0.451925	0.895173	0.87247	ANXA3/AQP1/AKT2/RACK1/RARRES2/NUMB	6
black	GO:0098609	cell-cell adhesion	8/139	253/4783	0.455724	0.895173	0.87247	LGALS2/KRT18/CELA2A/JUP/CTNNA1/CTNNB1/PPP1CA/PDIA2	8
black	GO:0007163	establishment or maintenance of cell polarity	3/139	86/4783	0.458996	0.895173	0.87247	AQP1/CTNNA1/RACK1	3
black	GO:0051896	regulation of phosphatidylinositol 3-kinase/protein kinase B signal transduction	2/139	53/4783	0.459137	0.895173	0.87247	AKR1C3/RACK1	2
black	GO:0009790	embryo development	9/139	288/4783	0.461125	0.895173	0.87247	PHGDH/KRT8/KRT19/YBX3/EIF2S2/CTNNB1/RACK1/FRAS1/RARRES2	9
black	GO:0019220	regulation of phosphate metabolic process	11/139	356/4783	0.462289	0.895173	0.87247	IDH1/PLA2G1B/ALDOB/DMD/AKT2/FKBP1A/RACK1/ZNF622/RARRES2/NIBAN1/PPP1R1B	11
black	GO:0051174	regulation of phosphorus metabolic process	11/139	356/4783	0.462289	0.895173	0.87247	IDH1/PLA2G1B/ALDOB/DMD/AKT2/FKBP1A/RACK1/ZNF622/RARRES2/NIBAN1/PPP1R1B	11
black	GO:0002067	glandular epithelial cell differentiation	1/139	21/4783	0.462404	0.895173	0.87247	CTNNB1	1
black	GO:0002690	positive regulation of leukocyte chemotaxis	1/139	21/4783	0.462404	0.895173	0.87247	RARRES2	1
black	GO:0002761	regulation of myeloid leukocyte differentiation	1/139	21/4783	0.462404	0.895173	0.87247	CTNNB1	1
black	GO:0006801	superoxide metabolic process	1/139	21/4783	0.462404	0.895173	0.87247	CBS	1
black	GO:0007062	sister chromatid cohesion	1/139	21/4783	0.462404	0.895173	0.87247	CTNNB1	1
black	GO:0009156	ribonucleoside monophosphate biosynthetic process	1/139	21/4783	0.462404	0.895173	0.87247	PRPS2	1
black	GO:0031102	neuron projection regeneration	1/139	21/4783	0.462404	0.895173	0.87247	CTNNA1	1
black	GO:0032210	regulation of telomere maintenance via telomerase	1/139	21/4783	0.462404	0.895173	0.87247	CTNNB1	1
black	GO:0032413	negative regulation of ion transmembrane transporter activity	1/139	21/4783	0.462404	0.895173	0.87247	NEDD4L	1
black	GO:0033619	membrane protein proteolysis	1/139	21/4783	0.462404	0.895173	0.87247	PACSIN3	1
black	GO:0048814	regulation of dendrite morphogenesis	1/139	21/4783	0.462404	0.895173	0.87247	NEDD4L	1
black	GO:0051085	chaperone cofactor-dependent protein refolding	1/139	21/4783	0.462404	0.895173	0.87247	SDF2	1
black	GO:0055013	cardiac muscle cell development	1/139	21/4783	0.462404	0.895173	0.87247	SORBS2	1
black	GO:0071260	cellular response to mechanical stimulus	1/139	21/4783	0.462404	0.895173	0.87247	AQP1	1
black	GO:0097300	programmed necrotic cell death	1/139	21/4783	0.462404	0.895173	0.87247	YBX3	1
black	GO:0098900	regulation of action potential	1/139	21/4783	0.462404	0.895173	0.87247	JUP	1
black	GO:1901570	fatty acid derivative biosynthetic process	1/139	21/4783	0.462404	0.895173	0.87247	GGT3P	1
black	GO:1902991	regulation of amyloid precursor protein catabolic process	1/139	21/4783	0.462404	0.895173	0.87247	FKBP1A	1
black	GO:1903351	cellular response to dopamine	1/139	21/4783	0.462404	0.895173	0.87247	GNAI3	1
black	GO:1990000	amyloid fibril formation	1/139	21/4783	0.462404	0.895173	0.87247	FKBP1A	1
black	GO:2000765	regulation of cytoplasmic translation	1/139	21/4783	0.462404	0.895173	0.87247	YBX3	1
black	GO:0001667	ameboidal-type cell migration	5/139	154/4783	0.465966	0.897836	0.875065	TACSTD2/ANXA3/JUP/AQP1/PRSS3	5
black	GO:0048872	homeostasis of number of cells	3/139	87/4783	0.466604	0.897836	0.875065	LGALS2/RPS17/RPS14	3
black	GO:0051099	positive regulation of binding	2/139	54/4783	0.468858	0.897836	0.875065	RPL11/FKBP1A	2
black	GO:0098660	inorganic ion transmembrane transport	7/139	223/4783	0.473263	0.897836	0.875065	CYB5A/PLA2G1B/DMD/AQP1/FKBP1A/NEDD4L/SLC4A4	7
black	GO:0051259	protein complex oligomerization	3/139	88/4783	0.474166	0.897836	0.875065	GNMT/KCTD14/SHMT1	3
black	GO:1903828	negative regulation of protein localization	3/139	88/4783	0.474166	0.897836	0.875065	CTNNA1/NEDD4L/NUMB	3
black	GO:0030100	regulation of endocytosis	4/139	122/4783	0.47632	0.897836	0.875065	RACK1/NEDD4L/PACSIN3/NUMB	4
black	GO:0001836	release of cytochrome c from mitochondria	1/139	22/4783	0.478096	0.897836	0.875065	FAM162A	1
black	GO:0001942	hair follicle development	1/139	22/4783	0.478096	0.897836	0.875065	CTNNB1	1
black	GO:0003231	cardiac ventricle development	1/139	22/4783	0.478096	0.897836	0.875065	FKBP1A	1
black	GO:0006084	acetyl-CoA metabolic process	1/139	22/4783	0.478096	0.897836	0.875065	ACSS1	1
black	GO:0007204	positive regulation of cytosolic calcium ion concentration	1/139	22/4783	0.478096	0.897836	0.875065	PLA2G1B	1
black	GO:0008347	glial cell migration	1/139	22/4783	0.478096	0.897836	0.875065	CTNNB1	1
black	GO:0030195	negative regulation of blood coagulation	1/139	22/4783	0.478096	0.897836	0.875065	TSPAN8	1
black	GO:0031016	pancreas development	1/139	22/4783	0.478096	0.897836	0.875065	CTNNB1	1
black	GO:0031529	ruffle organization	1/139	22/4783	0.478096	0.897836	0.875065	TACSTD2	1
black	GO:0032506	cytokinetic process	1/139	22/4783	0.478096	0.897836	0.875065	IQGAP2	1
black	GO:0032781	positive regulation of ATP-dependent activity	1/139	22/4783	0.478096	0.897836	0.875065	ALDOB	1
black	GO:0043406	positive regulation of MAP kinase activity	1/139	22/4783	0.478096	0.897836	0.875065	PLA2G1B	1
black	GO:0046503	glycerolipid catabolic process	1/139	22/4783	0.478096	0.897836	0.875065	PNLIPRP2	1
black	GO:0048534	hematopoietic or lymphoid organ development	1/139	22/4783	0.478096	0.897836	0.875065	CTNNB1	1
black	GO:1900047	negative regulation of hemostasis	1/139	22/4783	0.478096	0.897836	0.875065	TSPAN8	1
black	GO:1902807	negative regulation of cell cycle G1/S phase transition	1/139	22/4783	0.478096	0.897836	0.875065	MUC1	1
black	GO:1903350	response to dopamine	1/139	22/4783	0.478096	0.897836	0.875065	GNAI3	1
black	GO:0010952	positive regulation of peptidase activity	2/139	55/4783	0.478475	0.897836	0.875065	RACK1/FAM162A	2
black	GO:0034614	cellular response to reactive oxygen species	2/139	55/4783	0.478475	0.897836	0.875065	AQP1/RACK1	2
black	GO:0045930	negative regulation of mitotic cell cycle	2/139	55/4783	0.478475	0.897836	0.875065	MUC1/CTNNB1	2
black	GO:0071478	cellular response to radiation	2/139	55/4783	0.478475	0.897836	0.875065	AQP1/AKT2	2
black	GO:0010632	regulation of epithelial cell migration	3/139	89/4783	0.48168	0.897836	0.875065	TACSTD2/ANXA3/JUP	3
black	GO:0071826	protein-RNA complex organization	4/139	123/4783	0.482707	0.897836	0.875065	RPLP0/EIF2S2/RPS14/RPL11	4
black	GO:0032504	multicellular organism reproduction	6/139	191/4783	0.482972	0.897836	0.875065	YBX3/TSPAN8/EIF2S2/CTNNB1/PPP1R1B/CBS	6
black	GO:2000145	regulation of cell motility	10/139	328/4783	0.485704	0.897836	0.875065	TACSTD2/ANXA3/JUP/DPEP1/AQP1/AKT2/CTNNA1/RACK1/RARRES2/NUMB	10
black	GO:0061448	connective tissue development	2/139	56/4783	0.487987	0.897836	0.875065	CTNNB1/CBS	2
black	GO:0006457	protein folding	4/139	124/4783	0.489064	0.897836	0.875065	FKBP1A/PDIA2/ERP27/SDF2	4
black	GO:0006869	lipid transport	4/139	124/4783	0.489064	0.897836	0.875065	PLA2G1B/PNLIP/CEL/AKT2	4
black	GO:0016477	cell migration	14/139	466/4783	0.490142	0.897836	0.875065	PLA2G1B/TACSTD2/ANXA3/JUP/DPEP1/AQP1/AKT2/PRSS3/CTNNA1/CTNNB1/GP2/RACK1/RARRES2/NUMB	14
black	GO:0007417	central nervous system development	9/139	295/4783	0.490477	0.897836	0.875065	PHGDH/ANXA3/MPST/AQP1/CTNNB1/ALDH3A2/MACO1/CBS/NUMB	9
black	GO:0001568	blood vessel development	6/139	193/4783	0.493211	0.897836	0.875065	DDAH1/ANXA3/JUP/ANPEP/AQP1/CTNNB1	6
black	GO:0010562	positive regulation of phosphorus metabolic process	6/139	193/4783	0.493211	0.897836	0.875065	PLA2G1B/AKT2/RACK1/ZNF622/RARRES2/NIBAN1	6
black	GO:0045937	positive regulation of phosphate metabolic process	6/139	193/4783	0.493211	0.897836	0.875065	PLA2G1B/AKT2/RACK1/ZNF622/RARRES2/NIBAN1	6
black	GO:0001954	positive regulation of cell-matrix adhesion	1/139	23/4783	0.493333	0.897836	0.875065	JUP	1
black	GO:0006576	biogenic amine metabolic process	1/139	23/4783	0.493333	0.897836	0.875065	HNMT	1
black	GO:0009116	nucleoside metabolic process	1/139	23/4783	0.493333	0.897836	0.875065	GNMT	1
black	GO:0009952	anterior/posterior pattern specification	1/139	23/4783	0.493333	0.897836	0.875065	CTNNB1	1
black	GO:0010812	negative regulation of cell-substrate adhesion	1/139	23/4783	0.493333	0.897836	0.875065	TACSTD2	1
black	GO:0022404	molting cycle process	1/139	23/4783	0.493333	0.897836	0.875065	CTNNB1	1
black	GO:0022405	hair cycle process	1/139	23/4783	0.493333	0.897836	0.875065	CTNNB1	1
black	GO:0030490	maturation of SSU-rRNA	1/139	23/4783	0.493333	0.897836	0.875065	RPS14	1
black	GO:0031100	animal organ regeneration	1/139	23/4783	0.493333	0.897836	0.875065	ANXA3	1
black	GO:0032874	positive regulation of stress-activated MAPK cascade	1/139	23/4783	0.493333	0.897836	0.875065	ZNF622	1
black	GO:0032890	regulation of organic acid transport	1/139	23/4783	0.493333	0.897836	0.875065	AKT2	1
black	GO:0042058	regulation of epidermal growth factor receptor signaling pathway	1/139	23/4783	0.493333	0.897836	0.875065	SNX5	1
black	GO:0042632	cholesterol homeostasis	1/139	23/4783	0.493333	0.897836	0.875065	TMEM97	1
black	GO:0051591	response to cAMP	1/139	23/4783	0.493333	0.897836	0.875065	AQP1	1
black	GO:0051926	negative regulation of calcium ion transport	1/139	23/4783	0.493333	0.897836	0.875065	PACSIN3	1
black	GO:0051963	regulation of synapse assembly	1/139	23/4783	0.493333	0.897836	0.875065	CTNNB1	1
black	GO:0055006	cardiac cell development	1/139	23/4783	0.493333	0.897836	0.875065	SORBS2	1
black	GO:0055092	sterol homeostasis	1/139	23/4783	0.493333	0.897836	0.875065	TMEM97	1
black	GO:0070301	cellular response to hydrogen peroxide	1/139	23/4783	0.493333	0.897836	0.875065	AQP1	1
black	GO:0070304	positive regulation of stress-activated protein kinase signaling cascade	1/139	23/4783	0.493333	0.897836	0.875065	ZNF622	1
black	GO:0072344	rescue of stalled ribosome	1/139	23/4783	0.493333	0.897836	0.875065	RACK1	1
black	GO:1903573	negative regulation of response to endoplasmic reticulum stress	1/139	23/4783	0.493333	0.897836	0.875065	RACK1	1
black	GO:0008654	phospholipid biosynthetic process	3/139	91/4783	0.496555	0.897836	0.875065	IMPA2/IDH1/PLD1	3
black	GO:0048638	regulation of developmental growth	3/139	91/4783	0.496555	0.897836	0.875065	YBX3/NEDD4L/SERP1	3
black	GO:0070588	calcium ion transmembrane transport	3/139	91/4783	0.496555	0.897836	0.875065	PLA2G1B/DMD/FKBP1A	3
black	GO:0072331	signal transduction by p53 class mediator	2/139	57/4783	0.497391	0.897836	0.875065	MUC1/RPL11	2
black	GO:0090092	regulation of transmembrane receptor protein serine/threonine kinase signaling pathway	2/139	57/4783	0.497391	0.897836	0.875065	PBLD/FKBP1A	2
black	GO:1903076	regulation of protein localization to plasma membrane	2/139	57/4783	0.497391	0.897836	0.875065	RACK1/NUMB	2
black	GO:0022603	regulation of anatomical structure morphogenesis	8/139	263/4783	0.500145	0.897836	0.875065	DDAH1/TACSTD2/ANXA3/JUP/AQP1/CTNNB1/RACK1/NEDD4L	8
black	GO:0050790	regulation of catalytic activity	14/139	470/4783	0.503621	0.897836	0.875065	SERPINI2/PLA2G1B/GNAI3/PNLIP/DPEP1/AQP1/CTNNB1/RPL11/FKBP1A/RACK1/TBC1D15/ZNF622/FAM162A/PPP1R1B	14
black	GO:0006874	intracellular calcium ion homeostasis	3/139	92/4783	0.503914	0.897836	0.875065	DMD/FKBP1A/CTRC	3
black	GO:0030072	peptide hormone secretion	3/139	92/4783	0.503914	0.897836	0.875065	CELA2A/AQP1/SERP1	3
black	GO:0031667	response to nutrient levels	5/139	161/4783	0.50543	0.897836	0.875065	CLPS/AKR1C3/GPT2/CBS/PLD1	5
black	GO:1902652	secondary alcohol metabolic process	2/139	58/4783	0.506685	0.897836	0.875065	IDH1/IDH2	2
black	GO:0062197	cellular response to chemical stress	4/139	127/4783	0.507942	0.897836	0.875065	MGST1/YBX3/AQP1/RACK1	4
black	GO:0006809	nitric oxide biosynthetic process	1/139	24/4783	0.508129	0.897836	0.875065	DDAH1	1
black	GO:0007080	mitotic metaphase chromosome alignment	1/139	24/4783	0.508129	0.897836	0.875065	EML4	1
black	GO:0010717	regulation of epithelial to mesenchymal transition	1/139	24/4783	0.508129	0.897836	0.875065	CTNNB1	1
black	GO:0022617	extracellular matrix disassembly	1/139	24/4783	0.508129	0.897836	0.875065	PRSS1	1
black	GO:0032088	negative regulation of NF-kappaB transcription factor activity	1/139	24/4783	0.508129	0.897836	0.875065	ANXA4	1
black	GO:0032410	negative regulation of transporter activity	1/139	24/4783	0.508129	0.897836	0.875065	NEDD4L	1
black	GO:0033273	response to vitamin	1/139	24/4783	0.508129	0.897836	0.875065	CBS	1
black	GO:0035987	endodermal cell differentiation	1/139	24/4783	0.508129	0.897836	0.875065	CTNNB1	1
black	GO:0042987	amyloid precursor protein catabolic process	1/139	24/4783	0.508129	0.897836	0.875065	FKBP1A	1
black	GO:0043297	apical junction assembly	1/139	24/4783	0.508129	0.897836	0.875065	CTNNA1	1
black	GO:0044773	mitotic DNA damage checkpoint signaling	1/139	24/4783	0.508129	0.897836	0.875065	MUC1	1
black	GO:0045598	regulation of fat cell differentiation	1/139	24/4783	0.508129	0.897836	0.875065	RARRES2	1
black	GO:0050819	negative regulation of coagulation	1/139	24/4783	0.508129	0.897836	0.875065	TSPAN8	1
black	GO:0050886	endocrine process	1/139	24/4783	0.508129	0.897836	0.875065	AQP1	1
black	GO:0051452	intracellular pH reduction	1/139	24/4783	0.508129	0.897836	0.875065	CA2	1
black	GO:0072089	stem cell proliferation	1/139	24/4783	0.508129	0.897836	0.875065	CTNNB1	1
black	GO:1901379	regulation of potassium ion transmembrane transport	1/139	24/4783	0.508129	0.897836	0.875065	NEDD4L	1
black	GO:1904427	positive regulation of calcium ion transmembrane transport	1/139	24/4783	0.508129	0.897836	0.875065	PLA2G1B	1
black	GO:2000059	negative regulation of ubiquitin-dependent protein catabolic process	1/139	24/4783	0.508129	0.897836	0.875065	RPL11	1
black	GO:0018105	peptidyl-serine phosphorylation	3/139	93/4783	0.511218	0.898766	0.875972	DMD/AKT2/RACK1	3
black	GO:0055074	calcium ion homeostasis	3/139	93/4783	0.511218	0.898766	0.875972	DMD/FKBP1A/CTRC	3
black	GO:0032880	regulation of protein localization	11/139	369/4783	0.511497	0.898766	0.875972	PLA2G1B/CELA2A/JUP/AKT2/CTNNA1/CTNNB1/FKBP1A/RACK1/NEDD4L/NUMB/SERP1	11
black	GO:0016072	rRNA metabolic process	4/139	128/4783	0.514168	0.898766	0.875972	RPS17/RPS14/RPL10A/RPL11	4
black	GO:0007369	gastrulation	2/139	59/4783	0.515868	0.898766	0.875972	CTNNB1/RACK1	2
black	GO:0030168	platelet activation	2/139	59/4783	0.515868	0.898766	0.875972	CELA2A/PDIA2	2
black	GO:0033865	nucleoside bisphosphate metabolic process	2/139	59/4783	0.515868	0.898766	0.875972	ACSF2/ACSS1	2
black	GO:0033875	ribonucleoside bisphosphate metabolic process	2/139	59/4783	0.515868	0.898766	0.875972	ACSF2/ACSS1	2
black	GO:0034032	purine nucleoside bisphosphate metabolic process	2/139	59/4783	0.515868	0.898766	0.875972	ACSF2/ACSS1	2
black	GO:0050714	positive regulation of protein secretion	2/139	59/4783	0.515868	0.898766	0.875972	PLA2G1B/SERP1	2
black	GO:0002790	peptide secretion	3/139	94/4783	0.518467	0.898766	0.875972	CELA2A/AQP1/SERP1	3
black	GO:0016485	protein processing	3/139	94/4783	0.518467	0.898766	0.875972	PRSS3/CUZD1/KLK1	3
black	GO:0051651	maintenance of location in cell	3/139	94/4783	0.518467	0.898766	0.875972	DMD/FKBP1A/PDIA2	3
black	GO:0001706	endoderm formation	1/139	25/4783	0.522495	0.898766	0.875972	CTNNB1	1
black	GO:0001776	leukocyte homeostasis	1/139	25/4783	0.522495	0.898766	0.875972	LGALS2	1
black	GO:0002090	regulation of receptor internalization	1/139	25/4783	0.522495	0.898766	0.875972	NUMB	1
black	GO:0006220	pyrimidine nucleotide metabolic process	1/139	25/4783	0.522495	0.898766	0.875972	SHMT1	1
black	GO:0030330	DNA damage response, signal transduction by p53 class mediator	1/139	25/4783	0.522495	0.898766	0.875972	MUC1	1
black	GO:0032526	response to retinoic acid	1/139	25/4783	0.522495	0.898766	0.875972	AQP1	1
black	GO:0032922	circadian regulation of gene expression	1/139	25/4783	0.522495	0.898766	0.875972	PPP1CA	1
black	GO:0034063	stress granule assembly	1/139	25/4783	0.522495	0.898766	0.875972	RPS23	1
black	GO:0034113	heterotypic cell-cell adhesion	1/139	25/4783	0.522495	0.898766	0.875972	JUP	1
black	GO:0043299	leukocyte degranulation	1/139	25/4783	0.522495	0.898766	0.875972	ANXA3	1
black	GO:0046209	nitric oxide metabolic process	1/139	25/4783	0.522495	0.898766	0.875972	DDAH1	1
black	GO:0046626	regulation of insulin receptor signaling pathway	1/139	25/4783	0.522495	0.898766	0.875972	SNX5	1
black	GO:0051084	'de novo' post-translational protein folding	1/139	25/4783	0.522495	0.898766	0.875972	SDF2	1
black	GO:1904356	regulation of telomere maintenance via telomere lengthening	1/139	25/4783	0.522495	0.898766	0.875972	CTNNB1	1
black	GO:2000379	positive regulation of reactive oxygen species metabolic process	1/139	25/4783	0.522495	0.898766	0.875972	AKR1C3	1
black	GO:2001057	reactive nitrogen species metabolic process	1/139	25/4783	0.522495	0.898766	0.875972	DDAH1	1
black	GO:0000209	protein polyubiquitination	2/139	60/4783	0.524939	0.898766	0.875972	CTNNB1/NEDD4L	2
black	GO:0007179	transforming growth factor beta receptor signaling pathway	2/139	60/4783	0.524939	0.898766	0.875972	PBLD/FKBP1A	2
black	GO:0010594	regulation of endothelial cell migration	2/139	60/4783	0.524939	0.898766	0.875972	ANXA3/JUP	2
black	GO:0010721	negative regulation of cell development	2/139	60/4783	0.524939	0.898766	0.875972	CTNNA1/CTNNB1	2
black	GO:1903522	regulation of blood circulation	2/139	60/4783	0.524939	0.898766	0.875972	DMD/JUP	2
black	GO:0009894	regulation of catabolic process	13/139	442/4783	0.525641	0.898766	0.875972	IDH1/ALDOB/GNAI3/YBX3/AKT2/PPP1CA/RPL11/RACK1/NEDD4L/RARRES2/PACSIN3/SNX5/SLC4A4	13
black	GO:0032259	methylation	3/139	95/4783	0.525658	0.898766	0.875972	HNMT/GNMT/AS3MT	3
black	GO:0040012	regulation of locomotion	10/139	340/4783	0.532771	0.900225	0.877394	TACSTD2/ANXA3/JUP/DPEP1/AQP1/AKT2/CTNNA1/RACK1/RARRES2/NUMB	10
black	GO:0018209	peptidyl-serine modification	3/139	96/4783	0.532791	0.900225	0.877394	DMD/AKT2/RACK1	3
black	GO:0001934	positive regulation of protein phosphorylation	5/139	166/4783	0.532925	0.900225	0.877394	PLA2G1B/AKT2/RACK1/RARRES2/NIBAN1	5
black	GO:0001944	vasculature development	6/139	201/4783	0.533471	0.900225	0.877394	DDAH1/ANXA3/JUP/ANPEP/AQP1/CTNNB1	6
black	GO:0007623	circadian rhythm	2/139	61/4783	0.533895	0.900225	0.877394	PPP1CA/HEBP1	2
black	GO:0043123	positive regulation of canonical NF-kappaB signal transduction	2/139	61/4783	0.533895	0.900225	0.877394	CTNNB1/FKBP1A	2
black	GO:2001236	regulation of extrinsic apoptotic signaling pathway	2/139	61/4783	0.533895	0.900225	0.877394	CTNNA1/PPP1CA	2
black	GO:0002183	cytoplasmic translational initiation	1/139	26/4783	0.536445	0.900225	0.877394	EIF2S2	1
black	GO:0002688	regulation of leukocyte chemotaxis	1/139	26/4783	0.536445	0.900225	0.877394	RARRES2	1
black	GO:0010822	positive regulation of mitochondrion organization	1/139	26/4783	0.536445	0.900225	0.877394	FAM162A	1
black	GO:0014013	regulation of gliogenesis	1/139	26/4783	0.536445	0.900225	0.877394	CTNNB1	1
black	GO:0032414	positive regulation of ion transmembrane transporter activity	1/139	26/4783	0.536445	0.900225	0.877394	DMD	1
black	GO:0042303	molting cycle	1/139	26/4783	0.536445	0.900225	0.877394	CTNNB1	1
black	GO:0042633	hair cycle	1/139	26/4783	0.536445	0.900225	0.877394	CTNNB1	1
black	GO:0044774	mitotic DNA integrity checkpoint signaling	1/139	26/4783	0.536445	0.900225	0.877394	MUC1	1
black	GO:0065002	intracellular protein transmembrane transport	1/139	26/4783	0.536445	0.900225	0.877394	AKT2	1
black	GO:0071868	cellular response to monoamine stimulus	1/139	26/4783	0.536445	0.900225	0.877394	GNAI3	1
black	GO:0071870	cellular response to catecholamine stimulus	1/139	26/4783	0.536445	0.900225	0.877394	GNAI3	1
black	GO:1901184	regulation of ERBB signaling pathway	1/139	26/4783	0.536445	0.900225	0.877394	SNX5	1
black	GO:1903051	negative regulation of proteolysis involved in protein catabolic process	1/139	26/4783	0.536445	0.900225	0.877394	RPL11	1
black	GO:2000573	positive regulation of DNA biosynthetic process	1/139	26/4783	0.536445	0.900225	0.877394	CTNNB1	1
black	GO:0030336	negative regulation of cell migration	3/139	97/4783	0.539864	0.905163	0.882207	TACSTD2/JUP/DPEP1	3
black	GO:0043270	positive regulation of monoatomic ion transport	2/139	62/4783	0.542737	0.907582	0.884564	PLA2G1B/DMD	2
black	GO:0050796	regulation of insulin secretion	2/139	62/4783	0.542737	0.907582	0.884564	CELA2A/SERP1	2
black	GO:1990138	neuron projection extension	2/139	62/4783	0.542737	0.907582	0.884564	CTNNB1/NEDD4L	2
black	GO:0046486	glycerolipid metabolic process	4/139	133/4783	0.544744	0.910138	0.887055	IMPA2/PLA2G1B/PNLIPRP2/PLD1	4
black	GO:1901135	carbohydrate derivative metabolic process	12/139	414/4783	0.549013	0.910887	0.887785	ALDOB/GNAI3/PRPS2/CTNNB1/AKR1C3/PNLIPRP2/GNMT/HOGA1/ACSF2/ACSS1/SHMT1/SERP1	12
black	GO:1990778	protein localization to cell periphery	5/139	169/4783	0.549099	0.910887	0.887785	KRT18/JUP/AKT2/RACK1/NUMB	5
black	GO:0007292	female gamete generation	1/139	27/4783	0.54999	0.910887	0.887785	CTNNB1	1
black	GO:0030866	cortical actin cytoskeleton organization	1/139	27/4783	0.54999	0.910887	0.887785	IQGAP2	1
black	GO:0033363	secretory granule organization	1/139	27/4783	0.54999	0.910887	0.887785	AQP1	1
black	GO:0071867	response to monoamine	1/139	27/4783	0.54999	0.910887	0.887785	GNAI3	1
black	GO:0071869	response to catecholamine	1/139	27/4783	0.54999	0.910887	0.887785	GNAI3	1
black	GO:0090090	negative regulation of canonical Wnt signaling pathway	1/139	27/4783	0.54999	0.910887	0.887785	CTNNB1	1
black	GO:1900076	regulation of cellular response to insulin stimulus	1/139	27/4783	0.54999	0.910887	0.887785	SNX5	1
black	GO:2000736	regulation of stem cell differentiation	1/139	27/4783	0.54999	0.910887	0.887785	TACSTD2	1
black	GO:0021543	pallium development	2/139	63/4783	0.551463	0.910887	0.887785	ANXA3/CTNNB1	2
black	GO:0043491	phosphatidylinositol 3-kinase/protein kinase B signal transduction	2/139	63/4783	0.551463	0.910887	0.887785	AKR1C3/RACK1	2
black	GO:0030334	regulation of cell migration	9/139	310/4783	0.5519	0.910887	0.887785	TACSTD2/ANXA3/JUP/DPEP1/AQP1/AKT2/RACK1/RARRES2/NUMB	9
black	GO:0040007	growth	8/139	275/4783	0.552006	0.910887	0.887785	SORBS2/YBX3/CTNNB1/RACK1/TMEM97/NEDD4L/PTGFRN/SERP1	8
black	GO:0008610	lipid biosynthetic process	7/139	240/4783	0.552372	0.910887	0.887785	IMPA2/IDH1/PLA2G1B/AKR1C3/ACSS1/GGT3P/PLD1	7
black	GO:0034599	cellular response to oxidative stress	3/139	99/4783	0.553827	0.912496	0.889353	MGST1/AQP1/RACK1	3
black	GO:0048878	chemical homeostasis	9/139	311/4783	0.555901	0.91512	0.891911	CA2/DMD/ACO1/AQP1/FKBP1A/RACK1/TMEM97/CTRC/SLC4A4	9
black	GO:0009991	response to extracellular stimulus	5/139	171/4783	0.559735	0.915949	0.892719	CLPS/AKR1C3/GPT2/CBS/PLD1	5
black	GO:0019725	cellular homeostasis	8/139	277/4783	0.560449	0.915949	0.892719	CA2/DMD/ACO1/AQP1/FKBP1A/RACK1/CTRC/SLC4A4	8
black	GO:0001501	skeletal system development	3/139	100/4783	0.560715	0.915949	0.892719	CTNNB1/CBS/SERP1	3
black	GO:0022900	electron transport chain	3/139	100/4783	0.560715	0.915949	0.892719	PHGDH/AKR7A3/CYB5A	3
black	GO:0031668	cellular response to extracellular stimulus	3/139	100/4783	0.560715	0.915949	0.892719	AKR1C3/CBS/PLD1	3
black	GO:0050708	regulation of protein secretion	3/139	100/4783	0.560715	0.915949	0.892719	PLA2G1B/CELA2A/SERP1	3
black	GO:0001838	embryonic epithelial tube formation	1/139	28/4783	0.563142	0.915949	0.892719	CTNNB1	1
black	GO:0019217	regulation of fatty acid metabolic process	1/139	28/4783	0.563142	0.915949	0.892719	AKT2	1
black	GO:0032411	positive regulation of transporter activity	1/139	28/4783	0.563142	0.915949	0.892719	DMD	1
black	GO:0043266	regulation of potassium ion transport	1/139	28/4783	0.563142	0.915949	0.892719	NEDD4L	1
black	GO:0043954	cellular component maintenance	1/139	28/4783	0.563142	0.915949	0.892719	CTBP2	1
black	GO:0048678	response to axon injury	1/139	28/4783	0.563142	0.915949	0.892719	CTNNA1	1
black	GO:0055007	cardiac muscle cell differentiation	1/139	28/4783	0.563142	0.915949	0.892719	SORBS2	1
black	GO:0090263	positive regulation of canonical Wnt signaling pathway	1/139	28/4783	0.563142	0.915949	0.892719	JUP	1
black	GO:0071214	cellular response to abiotic stimulus	3/139	101/4783	0.567539	0.917123	0.893863	YBX3/AQP1/AKT2	3
black	GO:0104004	cellular response to environmental stimulus	3/139	101/4783	0.567539	0.917123	0.893863	YBX3/AQP1/AKT2	3
black	GO:0048863	stem cell differentiation	2/139	65/4783	0.568564	0.917123	0.893863	TACSTD2/CTNNB1	2
black	GO:2000058	regulation of ubiquitin-dependent protein catabolic process	2/139	65/4783	0.568564	0.917123	0.893863	RPL11/RACK1	2
black	GO:0016049	cell growth	5/139	173/4783	0.570247	0.917123	0.893863	SORBS2/CTNNB1/RACK1/TMEM97/NEDD4L	5
black	GO:0007596	blood coagulation	3/139	102/4783	0.574299	0.917123	0.893863	CELA2A/TSPAN8/PDIA2	3
black	GO:0050817	coagulation	3/139	102/4783	0.574299	0.917123	0.893863	CELA2A/TSPAN8/PDIA2	3
black	GO:0007186	G protein-coupled receptor signaling pathway	4/139	138/4783	0.574321	0.917123	0.893863	CA2/GNAI3/AKR1C3/IQGAP2	4
black	GO:0051604	protein maturation	7/139	245/4783	0.57471	0.917123	0.893863	PRSS3/FKBP1A/PDIA2/CUZD1/ERP27/SDF2/KLK1	7
black	GO:0002275	myeloid cell activation involved in immune response	1/139	29/4783	0.575913	0.917123	0.893863	ANXA3	1
black	GO:0003205	cardiac chamber development	1/139	29/4783	0.575913	0.917123	0.893863	FKBP1A	1
black	GO:0003300	cardiac muscle hypertrophy	1/139	29/4783	0.575913	0.917123	0.893863	SORBS2	1
black	GO:0006879	intracellular iron ion homeostasis	1/139	29/4783	0.575913	0.917123	0.893863	ACO1	1
black	GO:0009308	amine metabolic process	1/139	29/4783	0.575913	0.917123	0.893863	HNMT	1
black	GO:0010232	vascular transport	1/139	29/4783	0.575913	0.917123	0.893863	SLC4A4	1
black	GO:0010761	fibroblast migration	1/139	29/4783	0.575913	0.917123	0.893863	AQP1	1
black	GO:0019218	regulation of steroid metabolic process	1/139	29/4783	0.575913	0.917123	0.893863	AKR1C3	1
black	GO:0030901	midbrain development	1/139	29/4783	0.575913	0.917123	0.893863	CTNNB1	1
black	GO:0032786	positive regulation of DNA-templated transcription, elongation	1/139	29/4783	0.575913	0.917123	0.893863	CTNNB1	1
black	GO:0043462	regulation of ATP-dependent activity	1/139	29/4783	0.575913	0.917123	0.893863	ALDOB	1
black	GO:0048489	synaptic vesicle transport	1/139	29/4783	0.575913	0.917123	0.893863	CTNNB1	1
black	GO:0048709	oligodendrocyte differentiation	1/139	29/4783	0.575913	0.917123	0.893863	CTNNB1	1
black	GO:0120162	positive regulation of cold-induced thermogenesis	1/139	29/4783	0.575913	0.917123	0.893863	GATM	1
black	GO:0150104	transport across blood-brain barrier	1/139	29/4783	0.575913	0.917123	0.893863	SLC4A4	1
black	GO:1903078	positive regulation of protein localization to plasma membrane	1/139	29/4783	0.575913	0.917123	0.893863	RACK1	1
black	GO:0007599	hemostasis	3/139	103/4783	0.580994	0.924442	0.900996	CELA2A/TSPAN8/PDIA2	3
black	GO:0043010	camera-type eye development	2/139	67/4783	0.585195	0.925255	0.901789	AQP1/CTNNB1	2
black	GO:1900180	regulation of protein localization to nucleus	2/139	67/4783	0.585195	0.925255	0.901789	JUP/CTNNA1	2
black	GO:1901136	carbohydrate derivative catabolic process	2/139	67/4783	0.585195	0.925255	0.901789	PNLIPRP2/HOGA1	2
black	GO:0042063	gliogenesis	3/139	104/4783	0.587624	0.925255	0.901789	PHGDH/AKT2/CTNNB1	3
black	GO:0008630	intrinsic apoptotic signaling pathway in response to DNA damage	1/139	30/4783	0.588312	0.925255	0.901789	MUC1	1
black	GO:0014896	muscle hypertrophy	1/139	30/4783	0.588312	0.925255	0.901789	SORBS2	1
black	GO:0014897	striated muscle hypertrophy	1/139	30/4783	0.588312	0.925255	0.901789	SORBS2	1
black	GO:0042306	regulation of protein import into nucleus	1/139	30/4783	0.588312	0.925255	0.901789	JUP	1
black	GO:0043500	muscle adaptation	1/139	30/4783	0.588312	0.925255	0.901789	GATM	1
black	GO:0071806	protein transmembrane transport	1/139	30/4783	0.588312	0.925255	0.901789	AKT2	1
black	GO:0072175	epithelial tube formation	1/139	30/4783	0.588312	0.925255	0.901789	CTNNB1	1
black	GO:0090630	activation of GTPase activity	1/139	30/4783	0.588312	0.925255	0.901789	TBC1D15	1
black	GO:1904063	negative regulation of cation transmembrane transport	1/139	30/4783	0.588312	0.925255	0.901789	NEDD4L	1
black	GO:1990542	mitochondrial transmembrane transport	1/139	30/4783	0.588312	0.925255	0.901789	TST	1
black	GO:0006643	membrane lipid metabolic process	2/139	68/4783	0.593332	0.92681	0.903304	CEL/PNLIPRP2	2
black	GO:0043547	positive regulation of GTPase activity	2/139	68/4783	0.593332	0.92681	0.903304	RACK1/TBC1D15	2
black	GO:0090257	regulation of muscle system process	2/139	68/4783	0.593332	0.92681	0.903304	DMD/JUP	2
black	GO:0016311	dephosphorylation	3/139	105/4783	0.594186	0.92681	0.903304	PPP1CA/FKBP1A/PPP1R1B	3
black	GO:0099504	synaptic vesicle cycle	3/139	105/4783	0.594186	0.92681	0.903304	CTNNB1/CTBP2/PLD1	3
black	GO:0002065	columnar/cuboidal epithelial cell differentiation	1/139	31/4783	0.600352	0.92681	0.903304	CTNNB1	1
black	GO:0006278	RNA-templated DNA biosynthetic process	1/139	31/4783	0.600352	0.92681	0.903304	CTNNB1	1
black	GO:0007004	telomere maintenance via telomerase	1/139	31/4783	0.600352	0.92681	0.903304	CTNNB1	1
black	GO:0014902	myotube differentiation	1/139	31/4783	0.600352	0.92681	0.903304	PTGFRN	1
black	GO:0016525	negative regulation of angiogenesis	1/139	31/4783	0.600352	0.92681	0.903304	CTNNB1	1
black	GO:0021549	cerebellum development	1/139	31/4783	0.600352	0.92681	0.903304	CBS	1
black	GO:0021766	hippocampus development	1/139	31/4783	0.600352	0.92681	0.903304	ANXA3	1
black	GO:0030865	cortical cytoskeleton organization	1/139	31/4783	0.600352	0.92681	0.903304	IQGAP2	1
black	GO:0034314	Arp2/3 complex-mediated actin nucleation	1/139	31/4783	0.600352	0.92681	0.903304	IQGAP2	1
black	GO:0034644	cellular response to UV	1/139	31/4783	0.600352	0.92681	0.903304	AQP1	1
black	GO:0035148	tube formation	1/139	31/4783	0.600352	0.92681	0.903304	CTNNB1	1
black	GO:0035384	thioester biosynthetic process	1/139	31/4783	0.600352	0.92681	0.903304	ACSS1	1
black	GO:0043279	response to alkaloid	1/139	31/4783	0.600352	0.92681	0.903304	PPP1R1B	1
black	GO:0050921	positive regulation of chemotaxis	1/139	31/4783	0.600352	0.92681	0.903304	RARRES2	1
black	GO:0071616	acyl-CoA biosynthetic process	1/139	31/4783	0.600352	0.92681	0.903304	ACSS1	1
black	GO:1901343	negative regulation of vasculature development	1/139	31/4783	0.600352	0.92681	0.903304	CTNNB1	1
black	GO:2000181	negative regulation of blood vessel morphogenesis	1/139	31/4783	0.600352	0.92681	0.903304	CTNNB1	1
black	GO:0046879	hormone secretion	3/139	106/4783	0.600682	0.92681	0.903304	CELA2A/AQP1/SERP1	3
black	GO:0048870	cell motility	14/139	500/4783	0.601467	0.92681	0.903304	PLA2G1B/TACSTD2/ANXA3/JUP/DPEP1/AQP1/AKT2/PRSS3/CTNNA1/CTNNB1/GP2/RACK1/RARRES2/NUMB	14
black	GO:0010876	lipid localization	4/139	143/4783	0.602809	0.92681	0.903304	PLA2G1B/PNLIP/CEL/AKT2	4
black	GO:0009967	positive regulation of signal transduction	12/139	430/4783	0.603941	0.92681	0.903304	PLA2G1B/JUP/CTNNA1/CTNNB1/AKR1C3/CTBP2/PPP1CA/RPL11/FKBP1A/RACK1/ZNF622/SNX5	12
black	GO:0051247	positive regulation of protein metabolic process	12/139	430/4783	0.603941	0.92681	0.903304	PLA2G1B/YBX3/AKT2/CTNNB1/RACK1/FAM162A/NEDD4L/RARRES2/NIBAN1/PACSIN3/PLD1/SERP1	12
black	GO:0034220	monoatomic ion transmembrane transport	7/139	252/4783	0.605097	0.92681	0.903304	CYB5A/PLA2G1B/DMD/AQP1/FKBP1A/NEDD4L/SLC4A4	7
black	GO:0043410	positive regulation of MAPK cascade	3/139	107/4783	0.60711	0.92681	0.903304	PLA2G1B/CTNNB1/ZNF622	3
black	GO:0042176	regulation of protein catabolic process	4/139	144/4783	0.608369	0.92681	0.903304	RPL11/RACK1/NEDD4L/PACSIN3	4
black	GO:0051223	regulation of protein transport	6/139	217/4783	0.609685	0.92681	0.903304	PLA2G1B/CELA2A/JUP/AKT2/RACK1/SERP1	6
black	GO:0006904	vesicle docking involved in exocytosis	1/139	32/4783	0.612042	0.92681	0.903304	CTBP2	1
black	GO:0007173	epidermal growth factor receptor signaling pathway	1/139	32/4783	0.612042	0.92681	0.903304	SNX5	1
black	GO:0007492	endoderm development	1/139	32/4783	0.612042	0.92681	0.903304	CTNNB1	1
black	GO:0016331	morphogenesis of embryonic epithelium	1/139	32/4783	0.612042	0.92681	0.903304	CTNNB1	1
black	GO:0022037	metencephalon development	1/139	32/4783	0.612042	0.92681	0.903304	CBS	1
black	GO:0031397	negative regulation of protein ubiquitination	1/139	32/4783	0.612042	0.92681	0.903304	RPL11	1
black	GO:0045833	negative regulation of lipid metabolic process	1/139	32/4783	0.612042	0.92681	0.903304	AKR1C3	1
black	GO:0046328	regulation of JNK cascade	1/139	32/4783	0.612042	0.92681	0.903304	ZNF622	1
black	GO:0046683	response to organophosphorus	1/139	32/4783	0.612042	0.92681	0.903304	AQP1	1
black	GO:0048255	mRNA stabilization	1/139	32/4783	0.612042	0.92681	0.903304	YBX3	1
black	GO:0051928	positive regulation of calcium ion transport	1/139	32/4783	0.612042	0.92681	0.903304	PLA2G1B	1
black	GO:0061045	negative regulation of wound healing	1/139	32/4783	0.612042	0.92681	0.903304	TSPAN8	1
black	GO:0070050	neuron cellular homeostasis	1/139	32/4783	0.612042	0.92681	0.903304	CA2	1
black	GO:0071675	regulation of mononuclear cell migration	1/139	32/4783	0.612042	0.92681	0.903304	RARRES2	1
black	GO:0141060	disruption of anatomical structure in another organism	1/139	32/4783	0.612042	0.92681	0.903304	REG1A	1
black	GO:0017148	negative regulation of translation	3/139	108/4783	0.61347	0.92681	0.903304	RACK1/PAIP2B/SHMT1	3
black	GO:0048609	multicellular organismal reproductive process	5/139	182/4783	0.615918	0.92681	0.903304	YBX3/TSPAN8/EIF2S2/CTNNB1/CBS	5
black	GO:1902532	negative regulation of intracellular signal transduction	5/139	182/4783	0.615918	0.92681	0.903304	MUC1/YBX3/PBLD/CTNNB1/RACK1	5
black	GO:0000082	G1/S transition of mitotic cell cycle	2/139	71/4783	0.617035	0.92681	0.903304	MUC1/BCAT1	2
black	GO:0050769	positive regulation of neurogenesis	2/139	71/4783	0.617035	0.92681	0.903304	CTNNB1/NUMB	2
black	GO:0090276	regulation of peptide hormone secretion	2/139	71/4783	0.617035	0.92681	0.903304	CELA2A/SERP1	2
black	GO:1904375	regulation of protein localization to cell periphery	2/139	71/4783	0.617035	0.92681	0.903304	RACK1/NUMB	2
black	GO:0007155	cell adhesion	12/139	434/4783	0.61721	0.92681	0.903304	LGALS2/KRT18/CELA2A/TACSTD2/JUP/MUC1/CTNNA1/CTNNB1/LGALS4/PPP1CA/PDIA2/CUZD1	12
black	GO:0009914	hormone transport	3/139	109/4783	0.619761	0.92681	0.903304	CELA2A/AQP1/SERP1	3
black	GO:0006641	triglyceride metabolic process	1/139	33/4783	0.623393	0.92681	0.903304	PNLIPRP2	1
black	GO:0007098	centrosome cycle	1/139	33/4783	0.623393	0.92681	0.903304	CTNNB1	1
black	GO:0030193	regulation of blood coagulation	1/139	33/4783	0.623393	0.92681	0.903304	TSPAN8	1
black	GO:0030856	regulation of epithelial cell differentiation	1/139	33/4783	0.623393	0.92681	0.903304	CTNNB1	1
black	GO:0032206	positive regulation of telomere maintenance	1/139	33/4783	0.623393	0.92681	0.903304	CTNNB1	1
black	GO:0032507	maintenance of protein location in cell	1/139	33/4783	0.623393	0.92681	0.903304	PDIA2	1
black	GO:0034766	negative regulation of monoatomic ion transmembrane transport	1/139	33/4783	0.623393	0.92681	0.903304	NEDD4L	1
black	GO:0042982	amyloid precursor protein metabolic process	1/139	33/4783	0.623393	0.92681	0.903304	FKBP1A	1
black	GO:0043535	regulation of blood vessel endothelial cell migration	1/139	33/4783	0.623393	0.92681	0.903304	JUP	1
black	GO:0045446	endothelial cell differentiation	1/139	33/4783	0.623393	0.92681	0.903304	CTNNB1	1
black	GO:0050773	regulation of dendrite development	1/139	33/4783	0.623393	0.92681	0.903304	NEDD4L	1
black	GO:0061337	cardiac conduction	1/139	33/4783	0.623393	0.92681	0.903304	JUP	1
black	GO:0098656	monoatomic anion transmembrane transport	1/139	33/4783	0.623393	0.92681	0.903304	SLC4A4	1
black	GO:0098773	skin epidermis development	1/139	33/4783	0.623393	0.92681	0.903304	CTNNB1	1
black	GO:1900046	regulation of hemostasis	1/139	33/4783	0.623393	0.92681	0.903304	TSPAN8	1
black	GO:0006892	post-Golgi vesicle-mediated transport	2/139	72/4783	0.624699	0.928026	0.90449	KRT18/RACK1	2
black	GO:0050767	regulation of neurogenesis	3/139	110/4783	0.625984	0.92921	0.905644	CTNNA1/CTNNB1/NUMB	3
black	GO:0072359	circulatory system development	8/139	294/4783	0.629291	0.933391	0.909719	DDAH1/SORBS2/ANXA3/JUP/ANPEP/AQP1/CTNNB1/FKBP1A	8
black	GO:0002791	regulation of peptide secretion	2/139	73/4783	0.632244	0.934434	0.910735	CELA2A/SERP1	2
black	GO:0060560	developmental growth involved in morphogenesis	2/139	73/4783	0.632244	0.934434	0.910735	CTNNB1/NEDD4L	2
black	GO:0061136	regulation of proteasomal protein catabolic process	2/139	73/4783	0.632244	0.934434	0.910735	RPL11/RACK1	2
black	GO:0071560	cellular response to transforming growth factor beta stimulus	2/139	73/4783	0.632244	0.934434	0.910735	PBLD/FKBP1A	2
black	GO:0032436	positive regulation of proteasomal ubiquitin-dependent protein catabolic process	1/139	34/4783	0.634413	0.934434	0.910735	RACK1	1
black	GO:0035051	cardiocyte differentiation	1/139	34/4783	0.634413	0.934434	0.910735	SORBS2	1
black	GO:0046824	positive regulation of nucleocytoplasmic transport	1/139	34/4783	0.634413	0.934434	0.910735	JUP	1
black	GO:0050764	regulation of phagocytosis	1/139	34/4783	0.634413	0.934434	0.910735	RACK1	1
black	GO:0099072	regulation of postsynaptic membrane neurotransmitter receptor levels	1/139	34/4783	0.634413	0.934434	0.910735	NUMB	1
black	GO:0031331	positive regulation of cellular catabolic process	4/139	149/4783	0.635457	0.935248	0.911528	GNAI3/AKT2/PACSIN3/SLC4A4	4
black	GO:0031396	regulation of protein ubiquitination	2/139	74/4783	0.639672	0.936993	0.913229	CTNNB1/RPL11	2
black	GO:0051050	positive regulation of transport	9/139	334/4783	0.643542	0.936993	0.913229	CA2/PLA2G1B/DMD/JUP/AQP1/AKT2/RACK1/NEDD4L/SERP1	9
black	GO:0006664	glycolipid metabolic process	1/139	35/4783	0.645114	0.936993	0.913229	PNLIPRP2	1
black	GO:0007601	visual perception	1/139	35/4783	0.645114	0.936993	0.913229	TACSTD2	1
black	GO:0009161	ribonucleoside monophosphate metabolic process	1/139	35/4783	0.645114	0.936993	0.913229	PRPS2	1
black	GO:0010833	telomere maintenance via telomere lengthening	1/139	35/4783	0.645114	0.936993	0.913229	CTNNB1	1
black	GO:0016239	positive regulation of macroautophagy	1/139	35/4783	0.645114	0.936993	0.913229	GNAI3	1
black	GO:0030177	positive regulation of Wnt signaling pathway	1/139	35/4783	0.645114	0.936993	0.913229	JUP	1
black	GO:0032355	response to estradiol	1/139	35/4783	0.645114	0.936993	0.913229	CTNNB1	1
black	GO:0050818	regulation of coagulation	1/139	35/4783	0.645114	0.936993	0.913229	TSPAN8	1
black	GO:0050953	sensory perception of light stimulus	1/139	35/4783	0.645114	0.936993	0.913229	TACSTD2	1
black	GO:0051310	metaphase chromosome alignment	1/139	35/4783	0.645114	0.936993	0.913229	EML4	1
black	GO:1903509	liposaccharide metabolic process	1/139	35/4783	0.645114	0.936993	0.913229	PNLIPRP2	1
black	GO:1903533	regulation of protein targeting	1/139	35/4783	0.645114	0.936993	0.913229	AKT2	1
black	GO:0098771	inorganic ion homeostasis	4/139	151/4783	0.645953	0.936993	0.913229	DMD/ACO1/FKBP1A/CTRC	4
black	GO:0007611	learning or memory	2/139	75/4783	0.646983	0.936993	0.913229	GATM/PPP1R1B	2
black	GO:0043122	regulation of canonical NF-kappaB signal transduction	2/139	75/4783	0.646983	0.936993	0.913229	CTNNB1/FKBP1A	2
black	GO:0051962	positive regulation of nervous system development	2/139	75/4783	0.646983	0.936993	0.913229	CTNNB1/NUMB	2
black	GO:0071559	response to transforming growth factor beta	2/139	75/4783	0.646983	0.936993	0.913229	PBLD/FKBP1A	2
black	GO:0090316	positive regulation of intracellular protein transport	2/139	75/4783	0.646983	0.936993	0.913229	JUP/AKT2	2
black	GO:0120032	regulation of plasma membrane bounded cell projection assembly	2/139	75/4783	0.646983	0.936993	0.913229	TACSTD2/PLD1	2
black	GO:0055085	transmembrane transport	10/139	372/4783	0.649862	0.939324	0.915502	CYB5A/CA2/PLA2G1B/DMD/AQP1/AKT2/FKBP1A/TST/NEDD4L/SLC4A4	10
black	GO:0009060	aerobic respiration	3/139	114/4783	0.650179	0.939324	0.915502	IDH1/ACO1/IDH2	3
black	GO:0046474	glycerophospholipid biosynthetic process	2/139	76/4783	0.654177	0.939324	0.915502	IMPA2/PLD1	2
black	GO:0060491	regulation of cell projection assembly	2/139	76/4783	0.654177	0.939324	0.915502	TACSTD2/PLD1	2
black	GO:0071383	cellular response to steroid hormone stimulus	2/139	76/4783	0.654177	0.939324	0.915502	AQP1/AKR1C3	2
black	GO:0002687	positive regulation of leukocyte migration	1/139	36/4783	0.655503	0.939324	0.915502	RARRES2	1
black	GO:0030879	mammary gland development	1/139	36/4783	0.655503	0.939324	0.915502	AKT2	1
black	GO:0033627	cell adhesion mediated by integrin	1/139	36/4783	0.655503	0.939324	0.915502	MUC1	1
black	GO:0048562	embryonic organ morphogenesis	1/139	36/4783	0.655503	0.939324	0.915502	CTNNB1	1
black	GO:0051303	establishment of chromosome localization	1/139	36/4783	0.655503	0.939324	0.915502	EML4	1
black	GO:0097479	synaptic vesicle localization	1/139	36/4783	0.655503	0.939324	0.915502	CTNNB1	1
black	GO:1900024	regulation of substrate adhesion-dependent cell spreading	1/139	36/4783	0.655503	0.939324	0.915502	TACSTD2	1
black	GO:1904377	positive regulation of protein localization to cell periphery	1/139	36/4783	0.655503	0.939324	0.915502	RACK1	1
black	GO:1905897	regulation of response to endoplasmic reticulum stress	1/139	36/4783	0.655503	0.939324	0.915502	RACK1	1
black	GO:0007276	gamete generation	4/139	153/4783	0.656251	0.939628	0.915798	YBX3/TSPAN8/EIF2S2/CTNNB1	4
black	GO:0046903	secretion	9/139	338/4783	0.657805	0.939628	0.915798	CA2/PLA2G1B/CELA2A/ANXA3/CEL/AQP1/CTBP2/SYCN/SERP1	9
black	GO:0000302	response to reactive oxygen species	2/139	77/4783	0.661255	0.939628	0.915798	AQP1/RACK1	2
black	GO:0022412	cellular process involved in reproduction in multicellular organism	2/139	77/4783	0.661255	0.939628	0.915798	EIF2S2/CTNNB1	2
black	GO:0044843	cell cycle G1/S phase transition	2/139	77/4783	0.661255	0.939628	0.915798	MUC1/BCAT1	2
black	GO:0001933	negative regulation of protein phosphorylation	3/139	116/4783	0.661857	0.939628	0.915798	DMD/RACK1/NIBAN1	3
black	GO:0009896	positive regulation of catabolic process	6/139	229/4783	0.662181	0.939628	0.915798	GNAI3/AKT2/RACK1/NEDD4L/PACSIN3/SLC4A4	6
black	GO:0070201	regulation of establishment of protein localization	6/139	229/4783	0.662181	0.939628	0.915798	PLA2G1B/CELA2A/JUP/AKT2/RACK1/SERP1	6
black	GO:0033993	response to lipid	7/139	266/4783	0.662355	0.939628	0.915798	IDH1/MGST1/ANXA3/AQP1/CTNNB1/AKR1C3/GPT2	7
black	GO:0001704	formation of primary germ layer	1/139	37/4783	0.665591	0.939628	0.915798	CTNNB1	1
black	GO:0006672	ceramide metabolic process	1/139	37/4783	0.665591	0.939628	0.915798	CEL	1
black	GO:0032024	positive regulation of insulin secretion	1/139	37/4783	0.665591	0.939628	0.915798	SERP1	1
black	GO:0033866	nucleoside bisphosphate biosynthetic process	1/139	37/4783	0.665591	0.939628	0.915798	ACSS1	1
black	GO:0034030	ribonucleoside bisphosphate biosynthetic process	1/139	37/4783	0.665591	0.939628	0.915798	ACSS1	1
black	GO:0034033	purine nucleoside bisphosphate biosynthetic process	1/139	37/4783	0.665591	0.939628	0.915798	ACSS1	1
black	GO:0043489	RNA stabilization	1/139	37/4783	0.665591	0.939628	0.915798	YBX3	1
black	GO:0045010	actin nucleation	1/139	37/4783	0.665591	0.939628	0.915798	IQGAP2	1
black	GO:0051897	positive regulation of phosphatidylinositol 3-kinase/protein kinase B signal transduction	1/139	37/4783	0.665591	0.939628	0.915798	AKR1C3	1
black	GO:1902373	negative regulation of mRNA catabolic process	1/139	37/4783	0.665591	0.939628	0.915798	YBX3	1
black	GO:2001237	negative regulation of extrinsic apoptotic signaling pathway	1/139	37/4783	0.665591	0.939628	0.915798	CTNNA1	1
black	GO:0048732	gland development	3/139	117/4783	0.667591	0.941241	0.91737	MPST/AKT2/CTNNB1	3
black	GO:0006909	phagocytosis	2/139	78/4783	0.668217	0.941241	0.91737	ANXA3/RACK1	2
black	GO:0030073	insulin secretion	2/139	78/4783	0.668217	0.941241	0.91737	CELA2A/SERP1	2
black	GO:0045862	positive regulation of proteolysis	3/139	118/4783	0.673254	0.94158	0.9177	RACK1/FAM162A/PACSIN3	3
black	GO:0051047	positive regulation of secretion	3/139	118/4783	0.673254	0.94158	0.9177	PLA2G1B/AQP1/SERP1	3
black	GO:0042594	response to starvation	2/139	79/4783	0.675064	0.94158	0.9177	AKR1C3/GPT2	2
black	GO:0003158	endothelium development	1/139	38/4783	0.675385	0.94158	0.9177	CTNNB1	1
black	GO:0010595	positive regulation of endothelial cell migration	1/139	38/4783	0.675385	0.94158	0.9177	ANXA3	1
black	GO:0014074	response to purine-containing compound	1/139	38/4783	0.675385	0.94158	0.9177	AQP1	1
black	GO:0030218	erythrocyte differentiation	1/139	38/4783	0.675385	0.94158	0.9177	RPS14	1
black	GO:0042542	response to hydrogen peroxide	1/139	38/4783	0.675385	0.94158	0.9177	AQP1	1
black	GO:0042752	regulation of circadian rhythm	1/139	38/4783	0.675385	0.94158	0.9177	PPP1CA	1
black	GO:0045834	positive regulation of lipid metabolic process	1/139	38/4783	0.675385	0.94158	0.9177	AKT2	1
black	GO:0048469	cell maturation	1/139	38/4783	0.675385	0.94158	0.9177	CTNNB1	1
black	GO:0048660	regulation of smooth muscle cell proliferation	1/139	38/4783	0.675385	0.94158	0.9177	CTNNB1	1
black	GO:0070972	protein localization to endoplasmic reticulum	1/139	38/4783	0.675385	0.94158	0.9177	PDIA2	1
black	GO:2000060	positive regulation of ubiquitin-dependent protein catabolic process	1/139	38/4783	0.675385	0.94158	0.9177	RACK1	1
black	GO:0006979	response to oxidative stress	4/139	157/4783	0.676247	0.942015	0.918124	IDH1/MGST1/AQP1/RACK1	4
black	GO:0040008	regulation of growth	5/139	195/4783	0.676687	0.942015	0.918124	YBX3/RACK1/TMEM97/NEDD4L/SERP1	5
black	GO:0034249	negative regulation of amide metabolic process	3/139	119/4783	0.678847	0.943775	0.91984	RACK1/PAIP2B/SHMT1	3
black	GO:0051051	negative regulation of transport	4/139	158/4783	0.68112	0.943775	0.91984	AKT2/RACK1/NEDD4L/PACSIN3	4
black	GO:0007093	mitotic cell cycle checkpoint signaling	1/139	39/4783	0.684894	0.943775	0.91984	MUC1	1
black	GO:0007188	adenylate cyclase-modulating G protein-coupled receptor signaling pathway	1/139	39/4783	0.684894	0.943775	0.91984	GNAI3	1
black	GO:0007254	JNK cascade	1/139	39/4783	0.684894	0.943775	0.91984	ZNF622	1
black	GO:0031023	microtubule organizing center organization	1/139	39/4783	0.684894	0.943775	0.91984	CTNNB1	1
black	GO:0035150	regulation of tube size	1/139	39/4783	0.684894	0.943775	0.91984	CBS	1
black	GO:0035296	regulation of tube diameter	1/139	39/4783	0.684894	0.943775	0.91984	CBS	1
black	GO:0038127	ERBB signaling pathway	1/139	39/4783	0.684894	0.943775	0.91984	SNX5	1
black	GO:0048659	smooth muscle cell proliferation	1/139	39/4783	0.684894	0.943775	0.91984	CTNNB1	1
black	GO:0050000	chromosome localization	1/139	39/4783	0.684894	0.943775	0.91984	EML4	1
black	GO:0050729	positive regulation of inflammatory response	1/139	39/4783	0.684894	0.943775	0.91984	LGALS2	1
black	GO:0097746	blood vessel diameter maintenance	1/139	39/4783	0.684894	0.943775	0.91984	CBS	1
[truncated: 22,184 more rows]

## Sheet: 6267
Cluster	ID	Description	GeneRatio	BgRatio	pvalue	p.adjust	qvalue	geneID	Count
[truncated: 25,645 more rows]

[truncated: 3 more sheets: 6178, 6440, 6539]
