# Supplementary material for: Single-Islet Proteomics Maps Pseudo-Temporal Islet Immune Responses and Dysfunction in Stage 1 Type 1 Diabetes
Source: bioRxiv. 2025 Nov 12:2025.11.10.687674. Preprint. [Version 1] doi: 10.1101/2025.11.10.687674 (PMC12642322; doi:10.1101/2025.11.10.687674)
Supplement: Supplement 3 [file media-3.xlsx]

## Sheet: Sheet1
Supplemental File 3
LIMMA results against IIRS for each donor, Gene-set enrichment results, and gene set table.

## Sheet: S1_LIMMA_results_against IIRS
protein	logFC_6450	logFC_6521	logFC_6267	logFC_6178	logFC_6440	logFC_6539	Avg LogFC (Stage 1 T1D)	ZScore_6450	ZScore_6521	ZScore_6267	ZScore_6178	ZScore_6440	ZScore_6539	P.Value_6450	P.Value_6521	P.Value_6267	P.Value_6178	P.Value_6440	P.Value_6539	adj.P.Val_6450	adj.P.Val_6521	adj.P.Val_6267	adj.P.Val_6178	adj.P.Val_6440	adj.P.Val_6539
CD74	1.22816	1.37328	0.983793	0.502922	0.424649	0.588697	1.19508	11.0188	10.8465	10.324	3.41163	3.82371	4.47996	3.10255e-28	2.07277e-27	5.48646e-25	0.000645764	0.000131456	7.46587e-06	1.27374e-25	4.06985e-25	1.30405e-22	0.0203935	0.00245312	0.00140483
GBP1	1.04684	1.20237	1.10449	0.0898457	0.309676	0.328451	1.1179	13.174	12.9868	14.4295	1.50338	6.07934	4.24972	1.23823e-39	1.45465e-38	3.37427e-47	0.132741	1.20681e-09	2.14037e-05	5.59183e-36	6.5692e-36	7.6191e-44	0.434059	1.08999e-06	0.00265077
HLA-DRB1	0.933548	1.15632	0.696765	0.417297	0.619532	0.417485	0.928878	10.3226	13.3013	11.0111	3.70092	3.96054	3.48591	5.57202e-25	2.27512e-40	3.37926e-28	0.000214818	7.47816e-05	0.000490463	1.48019e-22	1.1416e-37	1.01738e-25	0.0109002	0.00166361	0.0164797
TAP1	0.828085	0.966808	0.901526	0.113742	0.198246	0.20876	0.898806	12.5374	14.547	14.6158	2.82978	4.19297	3.05232	4.65745e-36	6.10532e-48	2.22711e-48	0.00465802	2.7533e-05	0.00227083	5.25826e-33	1.37858e-44	1.00576e-44	0.0663585	0.000802186	0.0417596
LSP1	1.06587	0.790703	0.805861	0.474619	0.787238	0.48409	0.887477	8.70529	8.10065	9.86703	4.42044	4.67364	3.74734	3.16765e-18	5.46652e-16	5.78497e-23	9.84994e-06	2.95915e-06	0.000178718	5.72204e-16	5.25252e-14	1.24405e-20	0.00151171	0.000164982	0.00880706
TAP2	0.823927	1.02063	0.769279	0.319161	0.300475	0.325507	0.871277	12.7455	14.6683	11.8497	3.25548	3.49947	2.51554	3.30252e-37	1.0283e-48	2.15835e-32	0.00113199	0.000466191	0.0118851	7.45709e-34	4.64382e-45	8.861e-30	0.0279349	0.00599806	0.103417
PSMB9	0.952485	0.826905	0.744166	0.40214	0.53987	0.631189	0.841185	11.7231	11.4633	7.9139	3.6207	4.34602	3.41266	9.70608e-32	2.01705e-30	2.49446e-15	0.000293804	1.38632e-05	0.000643311	5.47908e-29	4.5545e-28	3.12916e-13	0.0130166	0.000487889	0.0193679
HLA-DRA	0.818838	0.88486	0.696056	0.0497048	0.344908	0.307547	0.799918	10.8317	8.82067	8.87233	0.341409	2.76059	2.69442	2.43494e-27	1.13772e-18	7.16309e-19	0.732796	0.00576965	0.00705116	9.16349e-25	1.25316e-16	1.11547e-16	0.897823	0.0382049	0.0767302
TAPBP	0.617132	0.914714	0.758239	-0.0269102	0.239288	0.17175	0.763362	10.3477	13.4768	11.9253	-0.551034	4.6955	2.56055	4.2873e-25	2.14071e-41	8.73774e-33	0.581611	2.65955e-06	0.0104507	1.21009e-22	1.38107e-38	3.94596e-30	0.816904	0.000162304	0.0951521
TYMP	0.78653	0.85386	0.627023	0.252218	0.408402	0.52396	0.755804	12.0131	11.5943	11.1428	3.97341	5.43996	6.91325	3.03231e-33	4.40684e-31	7.7602e-29	7.08496e-05	5.32923e-08	4.73684e-12	2.28232e-30	1.10563e-28	2.50322e-26	0.00516059	9.25647e-06	2.13916e-08
HLA-B	0.702149	0.87289	0.625852	0.0774869	0.121695	0.143675	0.73363	11.9437	9.53522	13.7609	2.72658	2.95275	2.77224	7.00035e-33	1.49568e-21	4.38163e-43	0.00639942	0.00314959	0.00556716	4.51622e-30	1.98661e-19	4.94686e-40	0.0811791	0.0249099	0.0661613
STAT1	0.525047	0.953142	0.693728	0.0253932	0.0292634	-0.0326089	0.723972	12.5675	13.6731	13.8566	1.15628	1.25654	-0.995087	3.18698e-36	1.47034e-42	1.16029e-43	0.247565	0.208919	0.319694	4.79746e-33	1.10667e-39	1.74662e-40	0.59342	0.424724	0.598813
CORO1A	0.685947	0.76602	0.638655	0.344437	0.720021	0.699991	0.696874	9.65179	8.64243	8.9911	5.14467	5.94904	5.5669	4.83043e-22	5.5028e-18	2.44759e-19	2.67991e-07	2.69727e-09	2.59306e-08	1.14812e-19	5.64788e-16	4.42133e-17	0.000188562	1.52261e-06	1.95171e-05
PSMB10	0.642092	0.816234	0.618484	0.216604	0.265153	0.141696	0.69227	8.18853	9.49766	9.85523	3.69134	4.16817	1.70405	2.64441e-16	2.14659e-21	6.50702e-23	0.000223073	3.07057e-05	0.088371	3.8523e-14	2.76971e-19	1.33571e-20	0.0111572	0.000877638	0.305811
FERMT3	0.627623	0.749421	0.656218	0.222843	0.756428	0.587402	0.677754	7.79511	7.20007	6.55334	2.90704	5.82749	3.11543	6.43538e-15	6.01808e-13	5.62657e-11	0.00364865	5.62673e-09	0.00183679	7.64794e-13	4.55521e-11	5.40629e-09	0.0582237	2.11753e-06	0.037197
WARS1	0.638845	0.834871	0.517593	-0.0217906	0.0112781	0.156121	0.663769	11.446	14.2629	12.1932	-0.774932	0.384256	1.80566	2.46225e-30	3.72457e-46	3.37757e-34	0.43838	0.700789	0.0709711	1.11195e-27	5.60672e-43	2.17901e-31	0.734201	0.838934	0.273254
IFIT3	0.319753	0.951088	0.710965	0.265079	0.217335	0.23197	0.660602	8.47921	11.5684	10.2411	3.5837	2.25977	2.97615	2.2673e-17	5.95925e-31	1.29703e-24	0.000338765	0.0238356	0.00291892	3.65683e-15	1.41642e-28	2.9287e-22	0.0137725	0.105428	0.0465318
LCP1	0.73474	0.691879	0.551208	0.195705	0.554537	0.496833	0.659276	10.5245	9.21953	8.16238	3.62305	5.37808	6.46659	6.66167e-26	2.98394e-20	3.28491e-16	0.000291152	7.52857e-08	1.00238e-10	2.14886e-23	3.64202e-18	4.63583e-14	0.0130166	1.1333e-05	2.26339e-07
HLA-C	0.626011	0.776003	0.493358	0.121561	0.082027	0.0921762	0.63179	11.4482	14.0512	12.359	4.66601	1.84041	1.96011	2.40071e-30	7.57637e-45	4.35665e-35	3.07108e-06	0.0657083	0.0499825	1.11195e-27	8.55372e-42	3.2791e-32	0.000757468	0.204961	0.227664
MX1	0.0779424	1.12204	0.650513	0.0487339	0.179451	0.242465	0.616833	1.79394	10.951	11.935	0.85926	5.16724	3.82112	0.0728229	6.57534e-28	7.77259e-33	0.390197	2.37573e-07	0.000132845	0.204902	1.34974e-25	3.90011e-30	0.705797	2.98022e-05	0.00759401
HLA-A	0.535714	0.742288	0.560528	0.122159	0.134371	0.106878	0.612843	10.6765	13.817	11.9604	3.42622	3.67498	2.19338	1.31112e-26	2.01194e-43	5.72715e-33	0.000612053	0.000237869	0.0282803	4.55462e-24	1.81718e-40	3.23298e-30	0.0195416	0.00378245	0.167823
BTN3A3	0.431368	0.745592	0.66113	0.0825932	0.118318	0.095699	0.612697	8.77553	13.3191	11.5917	2.17811	3.04597	1.59157	1.70106e-18	1.79265e-40	4.54255e-31	0.0293977	0.00231931	0.111482	3.20083e-16	1.01195e-37	1.70951e-28	0.196923	0.0198748	0.347449
GBP2	0.422489	0.847135	0.522642	-0.0930609	0.0478099	0.314998	0.597422	4.71949	9.02251	8.14325	-0.519694	0.220765	2.56919	2.36437e-06	1.83828e-19	3.84794e-16	0.603277	0.825276	0.0101936	7.14153e-05	2.07542e-17	5.11097e-14	0.8281	0.909057	0.0937559
LAP3	0.593439	0.653456	0.493377	0.0509199	0.110106	0.0844972	0.580091	10.248	11.8363	11.4647	1.26404	3.26218	1.62047	1.2086e-24	2.53531e-32	1.98356e-30	0.206216	0.0011056	0.105132	3.03224e-22	8.17819e-30	6.89057e-28	0.546348	0.0115309	0.337433
HCLS1	0.599111	0.591652	0.535673	0.182444	0.565789	0.395796	0.575479	8.42669	8.1615	9.32364	3.86527	6.40021	4.41197	3.55587e-17	3.30876e-16	1.12421e-20	0.000110965	1.55163e-10	1.02434e-05	5.53735e-15	3.24834e-14	2.11539e-18	0.0074794	3.50357e-07	0.00165212
IFIT1	0.26484	0.861678	0.59557	0.0861301	0.123094	0.185888	0.574029	7.88786	9.67991	12.5833	1.79778	2.29903	1.88458	3.07408e-15	3.6704e-22	2.60909e-36	0.0722115	0.0215034	0.0594864	3.96644e-13	5.34694e-20	2.35653e-33	0.315983	0.0986412	0.250032
CD163	0.721866	0.533453	0.429399	0.437424	0.715788	0.470972	0.561572	7.91975	6.47601	6.22802	3.04615	3.90692	3.17754	2.37997e-15	9.41773e-11	4.72373e-10	0.0023179	9.34795e-05	0.00148529	3.16116e-13	5.90701e-09	4.10238e-08	0.0441673	0.00195783	0.0325611
ISG15	0.225811	0.849824	0.606071	0.0572649	-0.0678209	0.536596	0.560569	5.06625	9.57145	6.33133	0.941328	-0.422046	3.08167	4.05739e-07	1.05421e-21	2.43053e-10	0.346537	0.672992	0.00205845	1.6073e-05	1.44267e-19	2.23692e-08	0.677957	0.822805	0.0395573
PSMB8	0.620078	0.706716	0.328988	0.151042	0.153655	0.310355	0.551927	12.2834	12.7604	8.87916	4.60148	4.463	3.84676	1.11199e-34	2.72845e-37	6.73701e-19	4.19493e-06	8.08184e-06	0.000119692	1.00435e-31	1.12015e-34	1.09515e-16	0.00090211	0.00033484	0.00692988
CYBB	0.792463	0.179233	0.525736	0.153824	0.16049	0.331555	0.499144	5.04903	1.95598	8.03201	0.937947	1.13369	2.08778	4.44066e-07	0.0504679	9.58912e-16	0.348272	0.256926	0.0368181	1.74383e-05	0.169958	1.23727e-13	0.678644	0.481926	0.194696
BST2	0.23748	0.917735	0.250425	0.0563095	0.331635	0.300619	0.468547	3.77283	8.25319	5.61438	0.702378	3.51971	3.25772	0.000161408	1.54216e-16	1.97268e-08	0.482443	0.000432013	0.00112312	0.00238989	1.54764e-14	1.17608e-06	0.759134	0.00563995	0.0274164
ITGB2	0.530931	0.233406	0.633172	0.091665	0.352839	0.242575	0.465837	6.99681	3.9911	8.9827	2.06501	4.12815	1.89324	2.61865e-12	6.57688e-05	2.64213e-19	0.0389222	3.65699e-05	0.0583258	2.62796e-10	0.00107135	4.58918e-17	0.23037	0.00097147	0.24686
FBN1	0.455849	0.478547	0.41537	0.216157	0.0949879	0.366791	0.449922	4.18596	4.43025	4.59886	2.13107	1.31075	3.63288	2.83963e-05	9.41252e-06	4.24816e-06	0.0330834	0.189944	0.000280279	0.000575056	0.000215771	0.000153478	0.208917	0.400835	0.0110238
APOL2	0.355098	0.588807	0.391287	-0.0632272	0.0265333	0.101654	0.445064	7.55902	9.78381	8.86838	-2.00107	0.500974	1.07465	4.06114e-14	1.32142e-22	7.42155e-19	0.0453846	0.616389	0.282531	4.7026e-12	2.13126e-20	1.11719e-16	0.247872	0.791174	0.567576
ISG20	0.363924	0.546331	0.412749	0.221538	0.200091	-0.0745249	0.441002	5.37536	7.71202	6.1468	2.89688	2.84447	-0.5587	7.64293e-08	1.23841e-14	7.90621e-10	0.00376899	0.00444854	0.576367	3.48641e-06	1.07551e-12	6.49172e-08	0.0588954	0.0315796	0.794285
FBLN5	0.564899	0.314603	0.396269	0.219228	0.252241	0.316211	0.425257	3.71685	3.24044	2.91393	1.69599	1.85889	2.26145	0.00020172	0.00119344	0.00356915	0.0898887	0.0630428	0.0237313	0.00286222	0.0114916	0.0242745	0.35468	0.19938	0.151157
UBA7	0.334702	0.695684	0.226521	0.0409825	0.199399	0.175078	0.418969	4.64395	11.7888	4.7178	1.12427	3.60401	1.71973	3.41817e-06	4.46008e-32	2.38405e-06	0.2609	0.000313345	0.085481	9.95901e-05	1.25886e-29	9.44418e-05	0.604096	0.00466096	0.299714
SAMHD1	0.435964	0.473244	0.340032	0.153337	0.213259	0.279408	0.416413	9.5312	11.1825	8.71458	5.29747	3.9065	3.47278	1.55481e-21	4.96985e-29	2.9183e-18	1.1742e-07	9.36429e-05	0.0005151	3.51077e-19	1.06875e-26	4.25131e-16	0.000151326	0.00195783	0.0168565
HLA-E	0.289228	0.548142	0.40605	0.180498	0.325006	0.267257	0.414473	7.55425	11.9991	10.7284	3.64692	5.62087	3.47307	4.21273e-14	3.5938e-33	7.49084e-27	0.000265406	1.89997e-08	0.000514535	4.75617e-12	1.24843e-30	2.11429e-24	0.0124851	4.29014e-06	0.0168565
CD99L2	0.722186	0.0848266	0.361963	0.259129	0.529648	-0.16475	0.389659	2.52856	0.661063	1.40155	1.17	2.48205	-0.954667	0.0114531	0.508572	0.16105	0.241999	0.0130629	0.339746	0.0592467	0.717182	0.341295	0.589783	0.0696223	0.616959
MUC13	0.274452	0.641746	0.243811	0.177816	0.150877	0.095323	0.38667	5.09138	6.26911	3.00714	1.95838	1.4588	0.610722	3.55459e-07	3.63124e-10	0.00263717	0.050186	0.144621	0.541383	1.42058e-05	2.07578e-08	0.0198491	0.259679	0.337524	0.768833
RNF213	0.35411	0.501314	0.300184	0.0859416	0.100621	0.146918	0.385203	8.66817	10.1389	6.77	1.76046	2.24999	2.60294	4.39107e-18	3.71427e-24	1.28783e-11	0.07833	0.0244496	0.00924276	7.62696e-16	6.70946e-22	1.32178e-09	0.330288	0.107198	0.0891887
LPCAT2	0.418408	0.427487	0.307618	0.215102	0.395078	0.518021	0.384504	4.33039	4.21044	5.04745	3.05495	4.00507	4.0946	1.48844e-05	2.54868e-05	4.47755e-07	0.00225097	6.19995e-05	4.2289e-05	0.000340024	0.000488709	2.12849e-05	0.0430736	0.0014621	0.004061
EMILIN1	0.423843	0.381026	0.324748	0.220575	0.230626	0.240775	0.376539	6.95518	6.6223	6.00617	3.16935	4.20866	3.43574	3.52121e-12	3.5365e-11	1.89959e-09	0.00152778	2.5689e-05	0.000590927	3.38336e-10	2.31461e-09	1.42976e-07	0.0350226	0.000758245	0.0183928
GIMAP1	0.424059	0.336199	0.362038	0.2468	0.341706	0.31269	0.374099	3.14362	4.66363	7.1709	2.36202	4.67657	2.49227	0.00166874	3.10686e-06	7.45083e-13	0.0181755	2.91716e-06	0.0126929	0.0148639	8.30211e-05	8.20682e-11	0.150711	0.000164982	0.106953
TNFAIP2	0.372402	0.316751	0.430119	0.328453	0.179074	0.351421	0.373091	6.16913	5.3756	4.59237	3.34517	1.46923	2.96961	6.86688e-10	7.63282e-08	4.38239e-06	0.000822325	0.14177	0.00298183	4.84544e-08	3.13362e-06	0.000157071	0.0221617	0.333977	0.0465949
PSME1	0.318725	0.474416	0.294895	0.0522669	0.0466774	0.00650188	0.362678	9.49057	11.7896	9.48244	2.06138	1.26187	0.175137	2.29765e-21	4.41457e-32	2.4841e-21	0.0392664	0.206997	0.860972	4.94105e-19	1.25886e-29	4.87747e-19	0.231497	0.422759	0.943617
C1R	0.287648	0.396041	0.4041	0.166181	0.268305	0.281787	0.362597	3.35974	6.00531	5.90328	2.86923	4.14548	2.98563	0.000780152	1.90962e-09	3.56351e-09	0.0041147	3.39099e-05	0.00282991	0.00855137	9.79982e-08	2.5145e-07	0.0616132	0.000951162	0.0465053
VCAN	0.343458	0.484719	0.248517	0.206159	0.214044	0.381649	0.358898	3.30095	5.00439	4.63445	2.06881	2.9627	3.31607	0.000963596	5.60406e-07	3.5789e-06	0.0385642	0.00304957	0.000912939	0.00982302	1.86088e-05	0.0001317	0.229713	0.0242036	0.0241101
UBE2L6	0.184642	0.477148	0.389806	0.100343	0.157519	0.112326	0.350532	5.16886	9.0334	10.7097	2.16592	4.07137	1.73982	2.35528e-07	1.66416e-19	9.166e-27	0.0303171	4.67377e-05	0.0818906	9.75821e-06	1.92701e-17	2.43492e-24	0.199787	0.00118132	0.294137
DDX60	0.318617	0.229951	0.481382	0.199702	0.344382	0.0294978	0.343317	6.6301	3.75019	10.3546	4.41784	3.60367	0.486147	3.3545e-11	0.0001767	3.98821e-25	9.969e-06	0.000313758	0.626863	2.80536e-09	0.00243286	1.0006e-22	0.00151171	0.00466096	0.821507
PSME2	0.361344	0.450855	0.216441	0.0390675	0.106684	0.142382	0.34288	10.4594	11.7102	5.97611	1.32482	4.04898	3.59105	1.32642e-25	1.12997e-31	2.28527e-09	0.185231	5.14414e-05	0.000329352	3.9934e-23	3.00173e-29	1.69185e-07	0.518281	0.00128036	0.0121914
GSDMD	0.349903	0.402181	0.258898	0.0276603	0.193431	0.192551	0.336994	7.79772	9.35831	7.55558	0.922243	4.67384	2.96162	6.30376e-15	8.1022e-21	4.17008e-14	0.356402	2.95624e-06	0.00306025	7.64794e-13	1.01638e-18	4.95581e-12	0.683735	0.000164982	0.0471675
RIGI	0.17693	0.486438	0.29863	0.174611	0.11121	0.0725707	0.320666	6.30219	12.1975	3.11955	3.78707	1.85224	0.879461	2.93476e-10	3.20355e-34	0.00181127	0.000152434	0.0639914	0.379151	2.13764e-08	1.2056e-31	0.0155212	0.00882556	0.201664	0.647843
IGHG3	0.338361	0.167756	0.455778	0.085453	0.00353332	0.193797	0.320632	3.48431	2.59288	5.0783	0.556565	0.0225343	0.873075	0.000493401	0.00951758	3.80818e-07	0.577825	0.982022	0.382622	0.00587915	0.0544758	1.86932e-05	0.815455	0.991564	0.649589
TAPBPL	0.187507	0.456364	0.29864	0.116533	0.1045	0.0749689	0.31417	4.356	9.60557	5.84247	2.21426	1.72437	0.7211	1.32458e-05	7.57404e-22	5.14319e-09	0.0268112	0.0846412	0.470848	0.000309938	1.06889e-19	3.57333e-07	0.187533	0.240554	0.717876
S100A4	0.37751	0.313338	0.239126	0.133412	0.409997	0.528111	0.309991	5.34813	5.44135	4.42117	2.35145	4.71363	3.93556	8.88661e-08	5.28785e-08	9.81686e-06	0.0187003	2.43348e-06	8.30037e-05	3.8963e-06	2.21111e-06	0.000310021	0.151943	0.000159045	0.00547715
TNC	0.234003	0.190008	0.502943	-0.00452446	0.0824331	0.0269645	0.308984	3.12625	2.16686	5.41853	-0.088375	1.22205	0.271298	0.00177051	0.0302452	6.00903e-08	0.929579	0.22169	0.786162	0.0154954	0.120406	3.35022e-06	0.980378	0.439294	0.914556
SUSD2	0.387433	0.32996	0.20422	0.2197	0.301091	0.30108	0.307204	4.40166	4.07566	4.02941	2.27442	3.96087	3.64871	1.07426e-05	4.58842e-05	5.59178e-05	0.0229406	7.46771e-05	0.000263561	0.000263661	0.000806276	0.00125634	0.171239	0.00166361	0.0108127
ITIH2	0.373647	0.31311	0.231192	0.0972515	0.293114	0.417035	0.305983	5.04454	5.02548	4.45483	1.94522	5.0214	4.90776	4.54606e-07	5.02183e-07	8.39581e-06	0.051748	5.12973e-07	9.21234e-07	1.7547e-05	1.69243e-05	0.00027202	0.26236	4.72772e-05	0.000289209
GGT5	0.363602	0.301992	0.25038	0.275512	0.2426	0.124687	0.305324	5.61789	5.35152	4.94095	3.73148	2.85202	1.36189	1.93299e-08	8.72185e-08	7.77415e-07	0.000190355	0.00434427	0.173232	1.03921e-06	3.45508e-06	3.52413e-05	0.010214	0.0311409	0.436981
SP100	0.264635	0.357978	0.290723	0.0698116	0.172482	0.0513183	0.304445	6.98112	7.15535	7.21966	2.07222	4.50869	0.814163	2.9284e-12	8.34616e-13	5.21181e-13	0.0382449	6.52285e-06	0.415551	2.87492e-10	6.17889e-11	5.88413e-11	0.228457	0.000283242	0.678117
STRN	0.0714152	0.0960076	0.741443	0.352775	-0.0708982	-0.229442	0.302955	1.24143	2.32375	2.07925	0.926361	-0.202016	-0.415149	0.214448	0.0201388	0.0375947	0.354259	0.839904	0.678033	0.412983	0.0918656	0.130699	0.682231	0.917713	0.852213
B2M	0.283982	0.343749	0.273711	0.112728	0.194047	0.0892254	0.300481	4.64134	6.37934	5.27919	1.5436	3.05266	0.884527	3.46165e-06	1.77847e-10	1.29757e-07	0.122684	0.00226826	0.376412	0.00010021	1.08535e-08	6.73542e-06	0.419848	0.0196351	0.645495
EVL	0.328773	0.121242	0.42629	0.0720886	0.144443	0.0438834	0.292102	8.03081	1.37019	8.87828	1.30179	4.09951	0.543591	9.68323e-16	0.170628	6.79014e-19	0.192987	4.14017e-05	0.586723	1.36655e-13	0.370283	1.09515e-16	0.527834	0.00108704	0.800012
ERAP1	0.294303	0.349582	0.230974	0.110805	0.172554	0.244457	0.291619	9.01543	9.92059	8.1494	3.54556	5.83055	2.94184	1.96107e-19	3.38744e-23	3.65735e-16	0.000391786	5.5244e-09	0.00326268	4.02555e-17	5.6658e-21	5.00503e-14	0.0146709	2.11753e-06	0.0477949
TGFBI	0.273067	0.371896	0.229009	0.23886	0.269895	0.276043	0.291324	5.86023	7.51409	5.7142	4.5375	5.78488	4.13236	4.62218e-09	5.73087e-14	1.10219e-08	5.69254e-06	7.2566e-09	3.59056e-05	2.81715e-07	4.7927e-12	7.01055e-07	0.00106835	2.34077e-06	0.00386071
SERPING1	0.246953	0.278185	0.342385	0.0951647	0.327799	0.287574	0.289175	4.23284	6.18922	6.64669	2.6629	4.75403	3.71929	2.30757e-05	6.04614e-10	2.99749e-11	0.007747	1.99398e-06	0.000199782	0.000489249	3.28983e-08	3.00815e-09	0.0906359	0.0001344	0.009497
ICAM1	0.347577	0.222201	0.296659	0.22086	0.152813	0.174657	0.288812	8.2452	6.41291	5.9359	3.12086	3.0909	2.87396	1.64884e-16	1.42771e-10	2.92235e-09	0.00180325	0.00199548	0.00405356	2.48205e-14	8.83224e-09	2.09481e-07	0.0385815	0.017845	0.0546444
CSTA	0.451895	0.354882	0.0568718	0.20188	0.0257632	0.104732	0.287883	2.5948	2.23059	0.910762	2.0433	0.28417	1.02585	0.00946471	0.0257081	0.362421	0.041023	0.77628	0.304964	0.0521888	0.108401	0.558217	0.237513	0.882598	0.588405
LOXL4	0.397585	0.310477	0.154261	0.295178	0.40017	0.154374	0.287441	5.48411	5.20646	2.24105	3.09605	3.87595	1.53008	4.15554e-08	1.92479e-07	0.0250229	0.0019612	0.00010621	0.125998	2.08516e-06	7.12487e-06	0.0995968	0.0397166	0.0021279	0.371414
IFI16	0.18199	0.268352	0.411783	0.00589561	0.338429	0.245312	0.287375	2.21296	4.60114	6.1266	0.0619521	3.45277	2.95696	0.0269005	4.2019e-06	8.97788e-10	0.950601	0.000554869	0.00310693	0.105545	0.000109316	7.24002e-08	0.987785	0.00702235	0.0472421
C1S	0.400998	0.295917	0.164578	0.287922	0.309857	0.354725	0.287164	5.68196	2.11019	1.72607	3.12061	4.27466	2.55328	1.3316e-08	0.0348418	0.0843341	0.00180479	1.91432e-05	0.0106713	7.33353e-07	0.132095	0.223636	0.0385815	0.000604551	0.0967699
THY1	0.386209	0.213208	0.259642	0.148549	0.0397412	0.0421539	0.286353	6.13084	3.30524	4.24591	1.3091	0.400246	0.500365	8.74174e-10	0.000948964	2.17706e-05	0.190502	0.688975	0.616818	5.98147e-08	0.0096088	0.000585214	0.525218	0.83233	0.816159
CDKN1C	0.262377	0.517972	0.048831	0.0317199	-0.118429	-0.246774	0.276393	2.50126	7.3472	0.612079	0.518641	-1.92948	-2.91665	0.0123751	2.02395e-13	0.540486	0.604011	0.0536711	0.00353807	0.0619579	1.66185e-11	0.718103	0.8281	0.180341	0.0505631
NNMT	0.182209	0.368957	0.262982	0.0877208	0.170488	0.168214	0.271383	3.85778	6.50843	4.33004	1.77216	2.85348	2.32484	0.000114421	7.59413e-11	1.49085e-05	0.0763672	0.00432438	0.0200803	0.00183236	4.83029e-09	0.00044585	0.325047	0.0310475	0.134944
IGLC2	0.287157	0.232295	0.291448	0.077336	0.237726	0.223599	0.2703	4.78554	4.85787	4.1822	0.899301	2.91597	2.20395	1.70529e-06	1.18654e-06	2.88704e-05	0.368492	0.00354583	0.0275282	5.38539e-05	3.74716e-05	0.000740787	0.691671	0.0272794	0.164877
PARP10	0.116419	0.339931	0.353105	0.132593	0.220015	-0.0758131	0.269818	2.52352	6.69266	7.52583	1.6346	2.19661	-0.582979	0.0116185	2.19155e-11	5.23859e-14	0.102133	0.0280485	0.559908	0.0595909	1.49955e-09	6.06602e-12	0.376803	0.11794	0.782588
ARHGDIB	0.277949	0.247571	0.282779	0.083779	0.372877	0.160897	0.269433	5.85822	4.82883	6.55824	1.84257	6.56624	2.84752	4.67861e-09	1.37337e-06	5.44484e-11	0.0653916	5.16022e-11	0.00440612	2.81715e-07	4.24805e-05	5.34541e-09	0.297091	2.33035e-07	0.057343
ANXA1	0.283311	0.269509	0.239776	0.220097	0.329182	0.320258	0.264199	6.83539	5.18121	5.64786	4.70694	5.69062	4.49811	8.1784e-12	2.2045e-07	1.62454e-08	2.51458e-06	1.26582e-08	6.856e-06	7.53748e-10	8.05069e-06	1.01895e-06	0.00066799	3.36262e-06	0.00134616
SERPINB9	0.296079	0.256348	0.237215	0.0980147	0.262751	0.2551	0.263214	4.84824	6.18922	6.5293	2.21404	4.32078	3.60483	1.24562e-06	6.04642e-10	6.60757e-11	0.026826	1.5548e-05	0.000312356	4.29407e-05	3.28983e-08	6.21663e-09	0.187533	0.000523992	0.0119326
STAT2	0.219653	0.297888	0.272036	0.0591006	0.0191217	0.0749731	0.263192	4.59143	7.22956	6.91739	1.94461	0.638959	0.995175	4.40219e-06	4.84554e-13	4.60055e-12	0.0518213	0.52285	0.319651	0.000124252	3.77284e-11	4.83165e-10	0.26236	0.723869	0.598813
C6	0.424341	0.150314	0.210777	0.11797	0.186655	0.0475486	0.26181	4.77291	3.02851	1.50475	2.31545	3.27808	0.337144	1.81579e-06	0.00245765	0.132389	0.0205883	0.00104517	0.736009	5.65525e-05	0.0201065	0.300588	0.160177	0.011028	0.886983
TNXB	0.146449	0.503018	0.127922	0.30011	0.137244	0.26454	0.25913	2.01476	5.98128	2.40883	3.80047	2.41864	2.43368	0.0439299	2.2139e-09	0.0160037	0.000144423	0.0155787	0.0149463	0.147278	1.12337e-07	0.0717703	0.00864558	0.0775673	0.114382
CAPG	0.251229	0.267941	0.241639	0.112008	0.22617	0.340502	0.253603	4.70191	5.35606	5.76731	2.99904	3.13055	3.80365	2.5774e-06	8.50554e-08	8.05449e-09	0.00270828	0.0017448	0.000142581	7.70829e-05	3.39921e-06	5.34913e-07	0.048534	0.0160806	0.00782842
GLIPR2	0.241226	0.282186	0.236192	0.176323	0.241582	0.256833	0.253202	4.08166	5.29652	5.74375	3.48828	4.27006	4.036	4.47148e-05	1.18031e-07	9.26041e-09	0.000486146	1.95419e-05	5.43693e-05	0.000855644	4.5172e-06	5.97429e-07	0.0170189	0.000612856	0.00454689
COL28A1	0.517207	0.0784958	0.157319	0.0975646	-0.037498	0.175682	0.251007	3.3582	0.774986	2.44768	0.909664	-0.39828	1.41032	0.000784532	0.438348	0.0143778	0.362999	0.690424	0.158444	0.00855784	0.661866	0.0662552	0.689075	0.833232	0.41759
IGHM	0.173613	0.242438	0.335624	0.261858	0.244779	0.288603	0.250558	2.16769	2.82351	3.69759	3.15844	3.17155	2.78384	0.030182	0.00475009	0.00021766	0.00158616	0.0015163	0.00537191	0.115023	0.0330021	0.00330771	0.035739	0.0144769	0.0641787
NMI	0.3295	0.194458	0.225071	0.0718838	0.0933092	0.151026	0.249676	7.84773	5.796	5.76281	1.83541	2.11998	1.9302	4.23636e-15	6.79158e-09	8.27268e-09	0.0664446	0.0340079	0.0535818	5.31427e-13	3.19487e-07	5.41441e-07	0.299166	0.1332	0.233342
A2M	0.264824	0.180722	0.281675	0.187892	0.269208	0.313575	0.242407	4.57925	3.30693	4.08993	3.42888	5.0338	4.24003	4.66644e-06	0.00094324	4.31512e-05	0.000606069	4.8086e-07	2.23492e-05	0.00012937	0.00957229	0.00102564	0.0195416	4.62035e-05	0.00265602
S100A7	0.494014	0.240689	-0.0142564	0.0684207	-0.0494686	0.0569927	0.240149	2.69966	1.95396	-0.095387	0.76594	-0.310835	0.256476	0.00694108	0.0507065	0.924007	0.443712	0.755926	0.797584	0.0419624	0.170634	0.966991	0.735359	0.874117	0.919682
HPX	0.207394	0.250811	0.259905	0.0254695	0.175345	0.0910028	0.23937	3.22771	3.46979	5.2858	0.291277	3.60712	0.994551	0.00124785	0.000520871	1.25158e-07	0.770839	0.000309613	0.319954	0.0119139	0.00603142	6.64958e-06	0.913167	0.00462984	0.598916
CYBRD1	0.312969	0.211364	0.187328	0.422602	0.246301	0.266132	0.23722	3.98919	3.3997	2.99707	4.52943	3.17845	2.90899	6.62998e-05	0.000674607	0.00272586	5.91427e-06	0.00148063	0.00362594	0.00119764	0.00752228	0.0201803	0.00106835	0.0141964	0.0512384
LGALS3BP	0.192825	0.340739	0.177005	0.0114782	0.00941923	-0.0896617	0.236856	4.45338	8.01764	4.72559	0.427871	0.329409	-1.25564	8.45304e-06	1.07796e-15	2.29453e-06	0.668745	0.741847	0.209245	0.00021446	1.01418e-13	9.16999e-05	0.866338	0.865903	0.47967
CLIC2	0.280879	0.236826	0.189336	0.147061	0.200374	0.165973	0.23568	5.49149	2.69665	4.82626	2.24022	2.61436	1.73465	3.98551e-08	0.00700401	1.3912e-06	0.0250765	0.00893958	0.0828033	2.04529e-06	0.0439307	5.92704e-05	0.180041	0.052362	0.295371
VIM	0.306475	0.199143	0.195614	0.25234	0.294591	0.271375	0.233744	7.18671	4.31162	5.06646	4.99664	5.10648	5.89225	6.63712e-13	1.62062e-05	4.05281e-07	5.83378e-07	3.28221e-07	3.80969e-09	7.13649e-11	0.000336319	1.96801e-05	0.000292726	3.70561e-05	5.73486e-06
PML	0.214591	0.287306	0.19027	0.072828	0.0483312	0.122756	0.230723	8.99562	10.0638	7.677	2.58082	1.68096	3.19338	2.34899e-19	7.98212e-24	1.6286e-14	0.00985655	0.0927707	0.00140617	4.61219e-17	1.38643e-21	1.98777e-12	0.105479	0.257184	0.0319109
F13A1	0.511629	0.0333994	0.13918	0.155946	0.308382	0.219887	0.22807	6.41889	0.602752	3.31995	2.87183	2.57849	2.58478	1.37274e-10	0.546674	0.000900337	0.00408099	0.00992341	0.00974402	1.08759e-08	0.747436	0.00941185	0.0616132	0.0565835	0.0911056
GYPC	0.293553	0.217375	0.169079	0.266501	0.264921	0.281347	0.226669	3.50827	1.90527	2.62764	2.90771	4.09513	2.4026	0.000451031	0.0567446	0.00859797	0.00364089	4.21934e-05	0.0162791	0.00546074	0.183566	0.0454666	0.0582237	0.00109509	0.120687
COL15A1	0.244718	0.267768	0.15102	0.232628	0.233826	0.0785368	0.221169	5.8726	5.71562	3.49037	2.89882	3.85218	1.38577	4.29014e-09	1.09304e-08	0.000482347	0.00374566	0.000117069	0.165817	2.72877e-07	4.98601e-07	0.0058399	0.0588954	0.00226652	0.427659
COL16A1	0.271437	0.269278	0.122733	0.0139119	-0.0787675	0.473891	0.221149	3.1093	3.33617	1.81227	0.18913	-0.909819	3.12903	0.00187532	0.000849397	0.0699439	0.849991	0.362918	0.00175384	0.0160396	0.00892065	0.19754	0.946364	0.59319	0.0364956
PYGL	0.244153	0.258532	0.158234	0.124584	0.319057	0.163944	0.220306	3.51582	3.01903	3.55846	2.11817	3.65967	1.1258	0.000438405	0.00253583	0.000373034	0.0341604	0.000252541	0.26025	0.00533648	0.0205968	0.00485482	0.212199	0.00394104	0.541607
CASP14	0.307476	0.298123	0.0550662	0.0492012	0.0479836	0.338842	0.220222	2.26677	2.56986	1.20082	0.351305	0.51677	2.17173	0.0234043	0.0101739	0.229822	0.72536	0.605317	0.0298759	0.0958239	0.057146	0.423077	0.894317	0.784619	0.173643
KRT1	0.32378	0.318436	0.0122295	0.0653218	0.0899767	0.334111	0.218149	1.59587	1.67314	0.539469	0.465691	1.2136	1.27972	0.110517	0.0942998	0.589563	0.641437	0.2249	0.200643	0.271986	0.256756	0.756445	0.848673	0.443903	0.468513
COL6A1	0.243509	0.255446	0.15453	0.20373	0.197639	0.214688	0.217829	6.22786	5.15293	4.15411	2.70452	3.63406	3.49821	4.72855e-10	2.56452e-07	3.26549e-05	0.00684035	0.000278997	0.000468388	3.38955e-08	9.26511e-06	0.000823853	0.0836369	0.00430018	0.0163972
ARIH1	0.590879	-0.0282122	0.0781669	0.000522935	-0.0879601	-0.032416	0.213611	2.4829	-0.898684	2.12747	0.0182035	-3.30503	-0.884115	0.0130319	0.368821	0.033381	0.985477	0.000949667	0.376634	0.0640392	0.598704	0.121474	0.996529	0.0103094	0.645495
COL6A2	0.250947	0.258905	0.130152	0.156932	0.185093	0.26982	0.213335	6.49735	5.36317	3.76577	2.22535	3.88145	4.21367	8.1748e-11	8.17755e-08	0.000166034	0.0260579	0.000103835	2.51249e-05	6.5924e-09	3.2973e-06	0.00269975	0.184737	0.00211225	0.0028827
FBLN1	0.177891	0.245115	0.21357	0.228873	0.253136	0.283525	0.212192	3.35125	5.49695	3.77932	3.57384	4.30826	3.44162	0.000804475	3.86411e-08	0.000157257	0.000351784	1.6454e-05	0.000578238	0.00867066	1.67792e-06	0.00263026	0.0138084	0.000546371	0.0181342
TWF2	0.2606	0.199539	0.167451	0.0197636	0.0621895	0.0302302	0.209197	8.55092	7.08374	6.27901	0.881771	2.45674	0.852784	1.22114e-17	1.40317e-12	3.40731e-10	0.377901	0.0140205	0.393779	2.04248e-15	1.02205e-10	3.01714e-08	0.698115	0.0729452	0.658876
COL5A2	0.13787	0.292568	0.193325	0.119543	0.123822	0.40801	0.207921	2.42555	4.66073	1.73681	0.992734	1.24899	2.94883	0.0152852	3.15097e-06	0.0824211	0.32084	0.211669	0.00318977	0.0713097	8.37045e-05	0.219984	0.657216	0.427885	0.0474564
HP	0.212838	0.163652	0.24652	0.137966	0.188913	0.112182	0.20767	3.87809	3.42548	3.64531	2.48667	2.4502	1.97714	0.000105281	0.000613707	0.000267074	0.0128945	0.0142775	0.0480256	0.00172264	0.00696357	0.00389067	0.123437	0.0733201	0.223518
IGHG2	0.196804	0.152861	0.272466	0.0511478	0.175362	0.135125	0.207377	3.29749	3.07953	5.11606	0.711888	3.62482	1.91983	0.000975514	0.0020733	3.11982e-07	0.476534	0.000289168	0.0548798	0.00992212	0.017733	1.54825e-05	0.755363	0.00441177	0.236035
TGM2	0.276981	0.129407	0.214315	0.156922	0.263201	0.460146	0.206901	4.18687	1.81382	3.0954	1.73016	3.35012	4.07669	2.82826e-05	0.0697058	0.00196546	0.0836017	0.000807774	4.56814e-05	0.000575056	0.211411	0.0164982	0.342264	0.00928883	0.004061
SMPD3	0.184247	0.287309	0.147834	-0.0197971	0.282139	-0.132449	0.206463	1.61069	4.72893	2.57409	-0.176594	2.81018	-0.984047	0.107247	2.25703e-06	0.0100503	0.859827	0.00495132	0.325092	0.267141	6.49219e-05	0.0508826	0.948592	0.0343716	0.603445
AHSG	0.228953	0.189173	0.201177	0.0312385	0.177789	0.0435341	0.206434	3.75721	2.64613	3.15524	0.455906	3.08329	0.383141	0.000171821	0.00814185	0.00160365	0.648458	0.00204727	0.701615	0.00250304	0.0492484	0.0142281	0.852744	0.018164	0.865
FTL	0.236276	0.290573	0.0907038	-0.0561052	-0.0656393	-0.176504	0.205851	3.54036	3.6544	1.75628	-1.33863	-1.01755	-1.85035	0.000399579	0.000257782	0.079041	0.180691	0.30889	0.0642637	0.00497107	0.00343406	0.213742	0.510363	0.537967	0.259584
RBM7	0.56163	-0.0206328	0.0734348	0.168713	-0.018538	-0.00550395	0.204811	3.10553	-0.386573	2.3062	4.33341	-0.336816	-0.0653396	0.00189941	0.699072	0.0210994	1.46819e-05	0.736256	0.947904	0.0162037	0.844649	0.088637	0.00190355	0.863071	0.981594
TBC1D2B	0.282676	0.0962332	0.235523	0.157084	0.0405771	0.0589969	0.204811	6.37284	1.66383	6.14816	3.37715	0.863277	1.16575	1.85557e-10	0.0961455	7.83888e-10	0.000732402	0.387985	0.243714	1.42029e-08	0.260451	6.49172e-08	0.0210445	0.617168	0.524851
COL6A3	0.244414	0.240377	0.124483	0.19087	0.181843	0.234327	0.203091	6.36316	5.11648	3.85999	2.57376	3.43341	3.79872	1.97647e-10	3.11285e-07	0.000113394	0.0100601	0.000596039	0.000145444	1.48763e-08	1.1069e-05	0.00209397	0.106752	0.0073732	0.00782842
C7	0.256953	0.148544	0.199748	0.201113	0.258085	0.275633	0.201748	4.82434	3.51627	3.46592	4.21719	3.58514	3.34274	1.40469e-06	0.000437661	0.000528417	2.47364e-05	0.000336902	0.000829549	4.66441e-05	0.00521498	0.00626333	0.00272463	0.0049079	0.0227045
IGKV3-20	0.240199	0.179641	0.184003	0.0686234	0.0961316	0.247732	0.201281	3.75812	3.47897	3.20993	1.35346	2.07833	4.24645	0.000171195	0.000503353	0.00132766	0.175909	0.0376789	2.1718e-05	0.00250199	0.00585862	0.0125733	0.503104	0.14323	0.00265077
APOE	0.229159	0.16341	0.206167	0.194314	0.262389	0.355941	0.199579	3.80925	3.5197	3.57063	2.77505	2.80048	3.48556	0.000139392	0.000432032	0.000356119	0.00551924	0.00510271	0.000491109	0.00213387	0.00516152	0.00474405	0.0735247	0.0349679	0.0164797
LRP1	0.25139	0.163013	0.183726	0.212713	0.283552	0.209696	0.199376	5.84429	4.3349	4.19534	5.12356	5.7992	3.81342	5.08726e-09	1.45823e-05	2.72464e-05	2.99825e-07	6.66315e-09	0.000137058	3.0229e-07	0.000309173	0.000705343	0.000188562	2.31467e-06	0.00764143
C3	0.205068	0.138776	0.253202	0.0360772	0.275086	0.285866	0.199016	3.72314	3.31897	5.29489	0.700614	2.81332	4.42345	0.000196758	0.000903489	1.19091e-07	0.483544	0.00490333	9.71379e-06	0.00280303	0.00925206	6.47969e-06	0.759939	0.0341969	0.00162472
DCN	0.198867	0.296537	0.10085	0.313743	0.199113	0.382801	0.198751	2.8332	4.60064	1.65664	3.52728	3.34108	3.63247	0.00460847	4.21192e-06	0.0975922	0.000419851	0.000834529	0.00028072	0.0312022	0.000109316	0.247321	0.0151684	0.009517	0.0110238
DCD	0.335595	0.275	-0.014834	0.0510294	-0.0569424	0.343705	0.198587	2.55863	2.76077	-0.386938	0.429552	-0.453871	2.23777	0.0105084	0.00576654	0.698802	0.667521	0.649922	0.0252358	0.0561611	0.0384096	0.833666	0.86596	0.811373	0.157193
STAT6	0.256638	0.116561	0.220961	0.0697201	0.123375	0.17283	0.198053	4.23385	1.78875	4.55284	1.52133	2.74669	2.26615	2.29725e-05	0.0736545	5.29273e-06	0.128177	0.00601994	0.0234424	0.000489249	0.218428	0.000183861	0.427193	0.0393831	0.14974
RAP2B	0.288319	0.131746	0.172132	0.15194	0.174415	0.180918	0.197399	5.71603	3.3633	4.986	3.94443	4.29344	3.12771	1.09041e-08	0.000770164	6.16406e-07	7.99884e-05	1.75923e-05	0.00176175	6.07939e-07	0.00832478	2.86978e-05	0.00564418	0.00057156	0.0364956
HK1	0.229649	0.145562	0.214308	0.197082	0.321839	0.341848	0.196506	5.37613	3.1581	5.62943	4.84249	5.7038	5.325	7.61022e-08	0.00158799	1.80811e-08	1.28223e-06	1.17165e-08	1.00952e-07	3.48641e-06	0.014576	1.10344e-06	0.000445427	3.30698e-06	5.69875e-05
CALML5	0.360604	0.0429375	0.185292	0.27005	0.135567	0.424028	0.196278	2.37839	0.405525	1.49566	1.71169	0.659766	2.21013	0.0173886	0.685091	0.134742	0.0869544	0.509404	0.027096	0.077679	0.836182	0.304857	0.349003	0.713324	0.163372
FN1	0.090247	0.154042	0.34446	0.280726	0.316387	0.233339	0.196249	1.33185	2.5848	5.51056	4.04558	4.76066	3.12273	0.182908	0.00974341	3.57688e-08	5.2194e-05	1.92961e-06	0.00179183	0.371409	0.0554172	2.09782e-06	0.00437297	0.000132032	0.0367814
CASP7	0.220952	0.198403	0.168447	0.0461654	0.171554	0.206704	0.195934	5.26366	4.10643	3.49075	0.741675	3.00291	2.3433	1.41217e-07	4.01817e-05	0.000481671	0.458285	0.00267408	0.0191139	6.0164e-06	0.000717236	0.0058399	0.746417	0.0221677	0.131183
ENG	0.262874	0.15347	0.165894	0.242055	0.212577	0.229946	0.19408	4.83914	2.08725	4.30694	2.98564	2.71954	2.58676	1.30403e-06	0.0368656	1.65528e-05	0.00282983	0.00653732	0.00968841	4.46138e-05	0.13769	0.000473117	0.0501675	0.041876	0.0909623
MAX	0.129038	0.222998	0.219373	-0.0219659	0.0055609	0.0417296	0.190469	2.35146	2.74569	2.30073	-0.662453	0.136684	0.379588	0.0186999	0.00603837	0.0214069	0.507681	0.89128	0.704251	0.0815141	0.0396356	0.0895953	0.773217	0.94761	0.867066
DSG1	0.139997	0.318703	0.104245	0.0606983	0.0745308	-0.0335885	0.187648	1.40352	2.75503	2.00002	0.259991	0.767093	-0.203196	0.160461	0.00586875	0.0454984	0.79487	0.443026	0.838982	0.343107	0.0388611	0.150308	0.924435	0.662705	0.933957
ALPL	0.341461	0.212197	0.00718867	0.0390885	0.214736	0.0303301	0.186949	4.46303	1.64554	0.103625	0.482906	2.1825	0.270955	8.08069e-06	0.0998581	0.917467	0.629162	0.0290729	0.786426	0.000208528	0.265053	0.963285	0.84277	0.120563	0.914628
KRT2	0.258003	0.312441	-0.0107032	0.0355058	0.103858	0.173506	0.18658	1.39903	2.40549	-0.417549	0.174634	1.87281	0.922232	0.161803	0.0161508	0.676277	0.861367	0.0610948	0.356408	0.344509	0.0783425	0.816159	0.948592	0.196094	0.627695
MVP	0.176164	0.246516	0.136551	0.146036	0.125644	0.252759	0.18641	6.37386	9.73766	5.80961	4.53121	4.82118	5.63736	1.84325e-10	2.08288e-22	6.26189e-09	5.86464e-06	1.42709e-06	1.72678e-08	1.42029e-08	3.13544e-20	4.2207e-07	0.00106835	0.000102801	1.55962e-05
S100A6	0.272924	0.169112	0.115592	0.0952153	0.161447	0.348204	0.185876	4.47922	3.75438	2.76554	1.94094	3.39151	4.31175	7.49153e-06	0.000173775	0.00568284	0.0522654	0.000695086	1.61968e-05	0.000195559	0.00240726	0.0333295	0.2639	0.00828235	0.00228577
LGALS3	0.240319	0.204621	0.111752	0.112763	0.300886	0.466056	0.185564	4.19964	4.18666	3.16089	2.55319	4.58874	5.12844	2.67341e-05	2.83095e-05	0.00157286	0.0106741	4.4593e-06	2.92156e-07	0.000548778	0.000537168	0.0140654	0.111381	0.000214236	0.000131938
FCGRT	0.278415	0.075468	0.201849	0.16778	0.16861	0.00601451	0.185244	5.73217	1.68834	4.54357	3.3901	4.07094	0.105851	9.91518e-09	0.0913463	5.53085e-06	0.000698675	4.68238e-05	0.9157	5.66797e-07	0.25123	0.000189222	0.0210445	0.00118132	0.970045
KRT10	0.344447	0.225442	-0.0145691	0.00982064	0.0584126	0.337055	0.185106	1.78613	1.97859	-0.551343	0.0317053	1.57898	1.02412	0.0740781	0.0478618	0.581398	0.974707	0.11434	0.30578	0.206663	0.16387	0.749528	0.995173	0.293934	0.588405
DPT	0.214388	0.22081	0.120109	0.265129	0.170474	0.34662	0.185103	2.73968	3.07127	1.62012	2.5497	1.80847	3.30577	0.00614995	0.00213148	0.105207	0.0107816	0.0705333	0.000947162	0.0384886	0.0181618	0.259222	0.111768	0.213921	0.0247248
PPY	0.0525	0.303474	0.19933	-0.0779871	0.0310002	-0.0974889	0.185101	0.871251	2.99137	2.70521	-0.845392	0.466179	-0.623429	0.383617	0.00277728	0.00682617	0.397892	0.641087	0.533002	0.592076	0.0220648	0.038342	0.710637	0.807048	0.763418
LACTB	0.182719	0.103569	0.268236	0.0483001	0.0848609	-0.130489	0.184841	3.80686	2.94254	5.056	0.84948	0.8562	-1.01346	0.000140742	0.00325527	4.28144e-07	0.395614	0.391887	0.31084	0.00214727	0.0249589	2.05691e-05	0.709264	0.620294	0.592958
MGST1	0.138934	0.15141	0.261567	0.349699	0.0826559	0.142543	0.18397	0.988817	0.836333	2.67713	2.48209	0.689449	0.838159	0.322753	0.402968	0.00742562	0.0130616	0.490541	0.401941	0.532297	0.631437	0.0406967	0.123959	0.70176	0.66514
FLG2	0.195609	0.243777	0.112413	0.0302345	0.0736912	0.434505	0.183933	1.473	1.7725	2.56319	0.330966	0.765421	3.12478	0.140752	0.0763111	0.0103715	0.74067	0.444021	0.00177936	0.316867	0.222875	0.0520997	0.902311	0.663017	0.0366921
PIP	0.407065	0.279636	-0.138916	0.210035	-0.152928	0.298346	0.182595	2.43865	1.876	-0.610322	0.82325	-0.754442	1.17596	0.014742	0.0606555	0.541649	0.410366	0.450584	0.239611	0.0695835	0.19263	0.718622	0.716162	0.666869	0.519416
SERPINC1	0.241529	0.113964	0.185612	0.109208	0.15905	0.133995	0.180369	5.39486	2.5169	2.9454	1.86059	2.9127	1.87449	6.85764e-08	0.0118392	0.00322535	0.0628024	0.0035832	0.0608627	3.2599e-06	0.0640376	0.022688	0.290888	0.0273855	0.252332
GUSB	0.284914	0.154288	0.0998384	0.124765	0.0959661	0.0280566	0.17968	6.89057	3.20312	2.49282	2.75043	2.38935	0.21428	5.55685e-12	0.00135946	0.0126734	0.00595165	0.0168781	0.830328	5.22807e-10	0.0127903	0.0605	0.0781327	0.0819696	0.931429
CSK	0.219998	0.16464	0.149833	0.0890657	0.142868	0.0403341	0.178157	5.36193	3.10749	5.61381	2.54384	3.82468	0.894203	8.23386e-08	0.00188686	1.97923e-08	0.0109642	0.000130941	0.371213	3.6816e-06	0.0166103	1.17608e-06	0.112789	0.00245312	0.640939
CAPS	0.156732	0.279836	0.0978529	-0.00881158	-0.0690218	-0.196993	0.17814	2.14718	4.12569	1.66579	-0.123615	-0.747438	-1.78494	0.0317792	3.69622e-05	0.0957548	0.90162	0.454799	0.0742714	0.119596	0.000675794	0.244586	0.969918	0.670106	0.279808
CD14	0.256233	0.0209819	0.25627	-0.0172645	0.150091	0.00566029	0.177828	7.05785	0.600135	5.39285	-0.261915	2.07706	0.0801288	1.69104e-12	0.548416	6.93478e-08	0.793387	0.0377958	0.936135	1.73562e-10	0.748016	3.8192e-06	0.923728	0.143554	0.976573
CIAO2A	0.201847	0.223137	0.106017	0.0291907	0.0822278	0.0887805	0.177	3.69279	2.97652	2.65557	0.583124	1.90904	0.794242	0.000221806	0.00291539	0.00791752	0.55981	0.0562567	0.427054	0.00310116	0.0228972	0.0425661	0.80464	0.185849	0.688095
SYK	0.201269	0.226356	0.100249	0.032731	0.0768432	-0.0633245	0.175958	2.91545	2.24877	3.11891	0.677303	1.2116	-0.717624	0.00355181	0.0245272	0.00181521	0.498214	0.225664	0.472989	0.0254603	0.104298	0.0155256	0.76829	0.444294	0.719198
KNG1	0.223334	0.144725	0.158278	0.0394791	-0.0277085	0.229569	0.175446	3.32264	3.6408	3.04724	0.765447	-0.476437	2.73427	0.000891696	0.000271795	0.00230952	0.444005	0.633763	0.00625189	0.0093	0.00355775	0.0182658	0.735359	0.802376	0.0712968
HEXA	0.238947	0.183876	0.102321	-0.0170819	-0.0259307	-0.114961	0.175048	3.98167	5.48703	3.1793	-0.380944	-0.530487	-1.87134	6.84319e-05	4.08744e-08	0.00147631	0.703245	0.595774	0.0612974	0.00123123	1.75799e-06	0.0134687	0.882672	0.777247	0.253265
LAMTOR4	0.422254	0.00552376	0.094902	0.0273432	0.00835814	0.153381	0.174227	6.54006	0.149836	1.25386	0.966781	0.194964	2.07564	6.14923e-11	0.880894	0.209893	0.333654	0.845421	0.0379273	5.04908e-09	0.941344	0.398391	0.668195	0.920425	0.198241
COL4A1	0.158861	0.184843	0.178795	0.200109	0.121482	0.153537	0.174167	4.04494	3.26491	2.86147	1.65124	1.47149	1.41155	5.23371e-05	0.00109498	0.00421683	0.0986893	0.141159	0.158082	0.00098481	0.0108156	0.0273941	0.369257	0.332902	0.416997
TSPAN8	0.049209	0.258072	0.214279	0.149048	0.363297	0.527238	0.173853	0.357836	2.8193	3.91998	0.977314	2.51548	3.33657	0.720466	0.00481289	8.85553e-05	0.328414	0.0118871	0.000848192	0.848402	0.033103	0.0017774	0.662994	0.0645217	0.0228002
TF	0.143048	0.145814	0.232031	0.046784	0.107985	0.244612	0.173631	3.43401	2.97746	4.51654	0.711012	2.29645	3.23876	0.000594715	0.00290649	6.28583e-06	0.477077	0.0216501	0.00120049	0.0068017	0.0228671	0.000211842	0.755621	0.0990032	0.0285337
ACSF2	0.224722	0.19239	0.0978948	0.147024	0.248517	0.155052	0.171669	2.06659	2.43911	2.02196	2.13972	2.81269	1.05227	0.0387729	0.0147235	0.0431801	0.0323776	0.00491291	0.292676	0.136052	0.0737156	0.143806	0.206814	0.0341969	0.579407
C9	0.29509	0.117991	0.101376	0.0817872	0.122281	0.183667	0.171486	3.10167	2.82062	2.1824	1.92472	2.53624	2.13458	0.00192431	0.00479309	0.02908	0.0542645	0.011205	0.032795	0.0162738	0.0331005	0.110265	0.269324	0.0620881	0.18348
IGFBP2	0.0284889	0.214082	0.271116	0.329873	0.208083	-0.0120492	0.171229	0.281582	1.94794	3.27138	2.10715	1.54853	-0.0872719	0.778264	0.0514226	0.00107026	0.0351043	0.121494	0.930455	0.880887	0.172273	0.0106931	0.215982	0.304636	0.973303
NAT1	0.172702	0.327705	0.00767707	0.127309	0.113162	0.16796	0.169361	1.52372	2.18788	0.190956	3.10419	2.12299	1.69925	0.12758	0.0286787	0.84856	0.001908	0.033755	0.0892729	0.296069	0.116468	0.923397	0.0393258	0.132555	0.306835
IFIT5	0.126669	0.269124	0.110344	0.00525723	0.0713551	-0.0410606	0.168712	5.04707	5.36533	3.82167	0.16592	1.80639	-0.850073	4.48636e-07	8.07997e-08	0.000132553	0.86822	0.0708574	0.395284	1.74659e-05	3.28731e-06	0.00233831	0.952364	0.214328	0.65958
IGHA1	0.182333	0.150152	0.172868	0.071051	0.258342	0.306476	0.168451	3.42061	3.57302	3.40886	1.63504	4.04826	3.66276	0.00062481	0.000352889	0.000652359	0.102042	5.15999e-05	0.000249508	0.00701901	0.00441453	0.00726318	0.376794	0.00128036	0.0105306
AHNAK	0.230387	0.126603	0.148338	0.266739	0.268635	0.223623	0.168443	4.39406	2.39987	3.80431	4.51537	4.60808	3.94148	1.11255e-05	0.0164007	0.000142201	6.32076e-06	4.06401e-06	8.09793e-05	0.000267248	0.0792281	0.00242331	0.00109787	0.000202166	0.00547715
SERPINF1	0.21666	0.139949	0.148055	0.133283	0.220425	0.304259	0.168221	3.77379	3.28082	2.85033	3.56338	3.87139	3.84819	0.000160783	0.00103506	0.00436745	0.000366107	0.000108218	0.000118993	0.00238989	0.0103186	0.0279369	0.0141311	0.00215291	0.00692988
FGB	0.217155	0.107013	0.177547	0.224218	0.320805	0.339013	0.167238	2.9409	1.44554	2.77451	3.22937	3.7637	4.00158	0.00327257	0.148307	0.00552851	0.00124064	0.000167418	6.2922e-05	0.0240241	0.34326	0.0328943	0.0299612	0.00293046	0.0048162
MICAL1	0.181607	0.10896	0.208706	-0.0202803	0.002542	0.0194323	0.166425	3.83827	4.05375	6.18691	-0.713405	0.0744345	0.263209	0.000123905	5.04029e-05	6.1354e-10	0.475595	0.940665	0.792389	0.00193617	0.00087546	5.22782e-08	0.755363	0.971413	0.917545
CEACAM1	0.211812	0.09684	0.18847	0.0557549	-0.0824296	0.144058	0.165708	3.37511	2.27478	1.99182	0.555702	-0.839678	1.60492	0.000737849	0.0229192	0.0463906	0.578415	0.401089	0.108511	0.008147	0.0997416	0.151842	0.815597	0.629805	0.343365
ASPN	0.253873	0.260279	-0.0198986	0.210431	0.200463	0.0995229	0.164751	3.27879	3.08172	-0.274818	1.82557	2.37941	0.943175	0.00104251	0.0020581	0.783456	0.0679158	0.0173405	0.345592	0.0103929	0.01767	0.883266	0.302473	0.0834857	0.620707
SOD1	0.13864	0.0751703	0.279927	0.29934	-0.0194577	-0.126993	0.164579	2.03552	1.59519	1.79003	2.41556	-0.155862	-1.14489	0.0417986	0.110671	0.0734491	0.0157109	0.876142	0.252255	0.143002	0.283809	0.203121	0.137098	0.94027	0.532912
GNG5	0.180352	0.141402	0.171963	0.154994	0.32124	0.35586	0.164572	3.61406	2.86228	4.4102	3.1478	4.70743	3.43405	0.000301442	0.00420608	1.03274e-05	0.00164503	2.5086e-06	0.000594629	0.00392309	0.0299604	0.000321644	0.0365959	0.000159561	0.0183928
OGFR	0.107296	0.207837	0.177517	0.00888409	0.186369	0.0682454	0.164217	2.79496	4.25007	2.85125	0.177399	2.76601	1.35533	0.0051906	2.13703e-05	0.00435475	0.859195	0.00567464	0.175311	0.033923	0.000423282	0.0279347	0.948592	0.0376863	0.438862
GGCT	0.384829	0.072454	0.0339908	0.0956145	-0.110487	0.111483	0.163758	1.89003	1.88182	1.08819	0.800592	-1.53105	0.888609	0.0587539	0.0598607	0.276509	0.423368	0.125758	0.374213	0.178675	0.191047	0.470145	0.724889	0.311226	0.643946
ACTBL2	0.0912677	0.100079	0.295852	0.0203327	0.000391401	-0.100282	0.162399	1.28937	0.516069	3.54479	0.162888	0.00323697	-0.74707	0.197269	0.605806	0.000392933	0.870606	0.997417	0.455021	0.390731	0.787912	0.00501079	0.953603	0.998966	0.70752
KRT9	0.266218	0.221009	-0.000108667	0.217091	0.00611576	0.215315	0.162373	1.45284	2.04094	-0.00248236	0.956061	0.049288	1.71274	0.14627	0.0412567	0.998019	0.339041	0.96069	0.0867612	0.324596	0.148865	0.99979	0.67213	0.981658	0.302793
PARP9	0.066652	0.285245	0.134728	-0.0100306	-0.0381652	0.0804352	0.162208	2.79946	9.13688	5.28121	-0.448247	-1.58877	2.457	0.00511876	6.4283e-20	1.28331e-07	0.653975	0.112113	0.0140102	0.0335993	7.63952e-18	6.73542e-06	0.856044	0.289738	0.110226
IRF3	0.0759701	0.187629	0.221569	-0.0260992	-0.0473993	-0.0378389	0.161723	1.62657	1.62268	2.20685	-0.548726	-0.565266	-0.352775	0.103828	0.104659	0.0273248	0.583193	0.571893	0.724257	0.26122	0.273359	0.105425	0.81735	0.762673	0.881126
PARP4	0.145354	0.203029	0.136012	0.0796157	0.154634	0.0843256	0.161465	4.46769	5.53351	4.37476	1.96838	2.91461	1.07966	7.90678e-06	3.13885e-08	1.21564e-05	0.0490239	0.00356131	0.280295	0.000205213	1.38971e-06	0.000373458	0.257732	0.0273518	0.565347
RFTN1	0.274372	0.0558465	0.152815	0.218612	0.122895	0.207311	0.161011	5.4611	0.797393	3.69688	3.82962	1.96168	2.44001	4.73186e-08	0.425223	0.000218268	0.000128341	0.0497997	0.0146868	2.32273e-06	0.648314	0.00330771	0.00817788	0.17198	0.113183
KEAP1	0.0519327	0.00930907	0.418982	-0.0450362	-0.145898	-0.176247	0.160075	0.583657	0.306806	2.97374	-0.403056	-1.25542	-1.34123	0.559451	0.758991	0.00294191	0.686907	0.209328	0.179846	0.736182	0.880227	0.0211219	0.873764	0.424724	0.446746
CRYAB	0.281573	0.0410651	0.156582	0.0786225	0.28524	0.262805	0.15974	3.87883	0.626825	2.5453	1.51905	2.74636	3.00918	0.000104958	0.530774	0.0109183	0.128751	0.00602606	0.0026195	0.00172264	0.733693	0.0540647	0.428473	0.0393831	0.0452073
ANO6	0.153504	0.0803808	0.242587	-0.103131	0.242451	-0.114444	0.158824	2.12058	0.790511	3.95642	-0.3407	1.30969	-0.815085	0.033957	0.429229	7.60817e-05	0.733329	0.190302	0.415024	0.124776	0.65244	0.00160554	0.897971	0.401402	0.677602
MYOF	0.220249	0.113015	0.142663	0.308436	0.224194	0.229282	0.158642	4.51513	2.56853	4.24276	4.84465	4.02391	3.48473	6.32775e-06	0.0102131	2.2079e-05	1.26835e-06	5.72388e-05	0.00049264	0.000168095	0.057295	0.000589992	0.000445427	0.00138973	0.0164797
FGG	0.202391	0.118315	0.154275	0.199521	0.342281	0.325635	0.158327	2.89916	1.59423	2.37723	2.73774	3.43114	3.67673	0.00374168	0.110885	0.0174431	0.0061863	0.000601047	0.000236246	0.0265266	0.284198	0.0761094	0.0800497	0.00737589	0.0103097
CAPZA1	0.166726	0.177437	0.13043	0.0417105	0.117915	0.063164	0.158197	5.94514	7.2323	6.0435	1.46499	3.32408	1.32624	2.76228e-09	4.74882e-13	1.50808e-09	0.142924	0.000887116	0.18476	1.86186e-07	3.7624e-11	1.15432e-07	0.449787	0.00987303	0.450771
LGALS1	0.177974	0.182219	0.113611	0.141936	0.1725	0.212971	0.157934	4.73599	4.7168	2.40277	1.85847	3.74585	2.58106	2.17993e-06	2.39578e-06	0.0162712	0.0631028	0.000179782	0.00984973	6.65172e-05	6.84769e-05	0.0725379	0.29198	0.00307537	0.0915255
PIGR	0.0759765	0.116174	0.281396	0.117498	0.0830684	0.423288	0.157849	0.373984	1.51252	1.46531	0.535189	0.524697	2.80113	0.708416	0.130402	0.142838	0.592519	0.599794	0.00509243	0.840912	0.315087	0.314863	0.822675	0.780184	0.0623237
TGM3	0.168055	0.211235	0.0929398	0.0305705	0.0833884	0.417739	0.15741	1.29348	1.82392	1.94557	0.235212	0.912878	2.05778	0.195845	0.0681639	0.0517063	0.814044	0.361307	0.0396112	0.388762	0.207852	0.162949	0.929302	0.592685	0.201845
PGM5	0.440838	0.0990552	-0.0686688	0.266187	0.28666	0.156717	0.157075	4.59507	1.7899	-1.16941	2.5494	1.6475	1.40295	4.3261e-06	0.0734696	0.242237	0.0107907	0.099455	0.160633	0.000123062	0.218282	0.434448	0.111768	0.270078	0.419803
COL3A1	0.11667	0.318681	0.0332953	0.190377	0.228685	0.474789	0.156215	1.49553	4.01035	0.485834	1.80466	3.27008	3.61168	0.134777	6.06288e-05	0.627085	0.0711276	0.00107519	0.000304222	0.307605	0.00101407	0.781771	0.313264	0.0112579	0.0118437
DERL1	0.190492	0.198251	0.0779883	-0.0368172	0.0514048	0.0028159	0.155577	2.70241	3.46818	1.74502	-0.731511	0.791334	0.0438393	0.00688384	0.000523988	0.0809816	0.464467	0.428749	0.965032	0.0417281	0.00605199	0.217816	0.749119	0.651892	0.986919
S100A8	0.174496	0.163756	0.126171	0.369393	0.279032	0.295327	0.154808	1.7209	1.65894	1.8028	2.96897	3.57078	2.22427	0.0852696	0.0971278	0.0714194	0.00298801	0.000355922	0.0261303	0.227453	0.261459	0.199875	0.0520997	0.00507048	0.160217
SULT1A1	0.242554	0.0921505	0.125964	0.088649	0.150201	0.359689	0.153556	3.90309	2.15306	3.75999	2.7416	2.95014	5.33674	9.49742e-05	0.0313139	0.000169919	0.00611416	0.00317625	9.4632e-08	0.00161242	0.123075	0.00275038	0.0795722	0.0250331	5.69875e-05
PODN	0.0535995	0.165945	0.240476	0.129551	0.0940338	-0.214511	0.15334	0.688114	3.38202	3.61124	2.12018	1.18664	-1.51864	0.491381	0.000719549	0.000304734	0.0339908	0.235369	0.128853	0.683424	0.00794495	0.00422141	0.211436	0.456388	0.376879
GSN	0.147604	0.237393	0.073991	-0.0821169	-0.111322	-0.149347	0.152996	2.53909	3.65068	2.09272	-2.2504	-3.19092	-1.61171	0.011114	0.000261547	0.036374	0.0244233	0.00141822	0.107025	0.0582022	0.00346227	0.128533	0.177504	0.0136674	0.341234
LGALS4	0.154729	0.15479	0.149095	0.205673	0.113714	0.48166	0.152871	1.34302	1.79978	2.22541	2.76372	0.80403	3.20555	0.179266	0.0718955	0.0260538	0.00571469	0.42138	0.00134803	0.366944	0.215163	0.102701	0.0754607	0.645724	0.0313799
FTH1	0.146424	0.255284	0.0555858	0.00388914	-0.0417146	-0.121028	0.152431	3.15613	4.89672	1.29847	0.0955769	-0.81108	-1.51997	0.00159877	9.74502e-07	0.194126	0.923857	0.41732	0.12852	0.0143826	3.14346e-05	0.379513	0.978824	0.641884	0.376879
SFXN3	0.154796	0.178224	0.122736	0.108351	0.150088	0.167686	0.151919	4.91353	6.90968	3.836	3.65491	4.09686	3.79843	8.94494e-07	4.85742e-12	0.000125054	0.000257274	4.18793e-05	0.000145613	3.25769e-05	3.42752e-10	0.00224105	0.0122721	0.00109322	0.00782842
TINAGL1	0.218663	0.0922536	0.143993	0.302134	0.258879	0.162976	0.151636	4.20098	1.45739	2.09149	3.49412	4.21354	2.04868	2.65758e-05	0.14501	0.0364842	0.000475633	2.51395e-05	0.0404933	0.000548778	0.338082	0.128645	0.0167809	0.000754529	0.204322
COL1A1	0.148131	0.311896	-0.0069927	0.169796	0.12255	0.393115	0.151011	2.09852	3.99044	-0.109563	1.65939	1.59442	3.77997	0.0358591	6.5951e-05	0.912756	0.0970372	0.110841	0.000156845	0.128638	0.00107135	0.960393	0.368167	0.288008	0.00823619
DTX3L	0.0356782	0.268368	0.146598	0.0133738	0.0298132	0.149059	0.150215	1.76951	8.78949	6.11865	0.612148	1.28254	3.81757	0.0768088	1.50238e-18	9.43716e-10	0.54044	0.199653	0.000134773	0.211119	1.57785e-16	7.47688e-08	0.794733	0.414354	0.00760796
OGN	0.0874937	0.327175	0.0330931	0.261879	0.070245	0.256426	0.149254	1.36601	4.95437	0.528938	2.8793	1.1384	2.87531	0.171934	7.25658e-07	0.596849	0.00398557	0.254955	0.00403629	0.358126	2.37469e-05	0.761189	0.0614295	0.479106	0.0545745
LIPA	0.187814	0.254334	0.00380875	0.0821399	-0.100144	-0.0869078	0.148652	3.61936	4.19171	0.0951879	1.65123	-2.66315	-1.41472	0.000295336	2.76864e-05	0.924166	0.098692	0.00774118	0.15715	0.00387714	0.000527561	0.966991	0.369257	0.0475241	0.41624
ITIH1	0.0256655	0.274153	0.141575	0.133209	0.0155517	0.182934	0.147131	0.451035	4.11583	2.94554	2.40473	0.387095	1.97848	0.651964	3.85792e-05	0.00322387	0.0161843	0.698686	0.0478742	0.804446	0.000699693	0.022688	0.13971	0.837829	0.223117
ADH1B	0.110813	0.145338	0.184379	0.0426239	0.165241	0.333284	0.146843	1.95409	2.87001	2.87916	1.2344	2.99164	4.07125	0.0506911	0.00410461	0.00398735	0.217054	0.00277488	4.67609e-05	0.162355	0.0293763	0.0261728	0.562913	0.0226607	0.004061
APOD	0.236158	0.161998	0.0403185	0.292794	0.0867629	0.604021	0.146158	2.89498	2.23718	0.69692	3.77932	1.16944	3.96431	0.00379182	0.0252746	0.485853	0.00015726	0.242225	7.36072e-05	0.026756	0.106973	0.67636	0.008881	0.463316	0.00527635
OPTN	0.195741	0.152391	0.0903307	0.0191894	0.0185749	0.14142	0.146154	7.40501	7.1993	3.73955	0.769065	0.57603	1.83539	1.31139e-13	6.0521e-13	0.000184348	0.441855	0.564595	0.0664477	1.44445e-11	4.55521e-11	0.00292111	0.735359	0.75704	0.264386
COL1A2	0.139749	0.295125	0.00269957	0.181496	0.245784	0.431669	0.145858	1.90626	3.5932	0.0400887	1.82852	2.77344	3.93387	0.056617	0.000326635	0.968022	0.0674719	0.00554679	8.35897e-05	0.174527	0.0041435	0.987155	0.301927	0.0371101	0.00547715
LDHA	0.15611	0.138534	0.140524	0.138867	0.255008	0.364353	0.145056	4.83536	3.37321	4.26243	4.1074	5.90048	5.63942	1.32908e-06	0.000742965	2.02213e-05	4.00132e-05	3.62438e-09	1.70622e-08	4.50979e-05	0.00812405	0.000553451	0.00392825	1.63677e-06	1.55962e-05
SH3PXD2B	0.137431	0.18465	0.112082	0.0359872	0.132843	0.16535	0.144721	3.92438	4.77716	4.38083	0.949748	2.86046	2.84868	8.69535e-05	1.77789e-06	1.18231e-05	0.34224	0.00423021	0.00439015	0.00152202	5.2822e-05	0.000365705	0.672845	0.0305658	0.0573004
FOXK2	0.0149247	0.114904	0.302211	-0.93321	0.260823	-0.0340415	0.144013	0.250337	1.21138	1.57288	-3.37269	0.553912	-0.25805	0.802327	0.22575	0.115746	0.000744384	0.579639	0.796368	0.893101	0.440955	0.27569	0.0210445	0.767742	0.91965
KRT5	0.217105	0.233545	-0.0210381	0.00331333	0.267791	0.252113	0.143204	1.18915	1.65125	-0.633563	0.0144708	1.48265	1.31788	0.234382	0.0986869	0.526366	0.988454	0.138169	0.187543	0.437565	0.263087	0.707689	0.99757	0.329098	0.45364
RETREG3	0.124987	0.195835	0.108626	0.0174217	0.0331946	0.00587891	0.143149	2.17626	2.59215	3.17301	0.194044	0.474731	0.05859	0.0295355	0.00953771	0.00150865	0.846141	0.634978	0.953279	0.113228	0.0545219	0.0136563	0.945601	0.802998	0.983213
AZGP1	0.169456	0.200587	0.0592654	-0.0431117	-0.10701	0.372069	0.143103	1.5899	2.33911	0.909661	-0.270499	-0.905429	1.50196	0.111858	0.0193296	0.363001	0.786777	0.365238	0.133107	0.274241	0.089715	0.558539	0.920011	0.595025	0.384368
APOA1	0.202114	0.112753	0.114274	0.0905265	0.214091	0.164625	0.143047	4.16801	2.23879	2.07629	2.30264	2.3757	2.07254	3.07277e-05	0.0251695	0.0378668	0.0212991	0.0175158	0.0382149	0.000611304	0.106628	0.131478	0.163305	0.0841502	0.198595
FGA	0.174528	0.0952281	0.15713	0.226552	0.305295	0.31337	0.142296	2.34651	1.32901	2.61995	3.24488	3.39474	3.6975	0.0189502	0.183844	0.00879429	0.00117502	0.000686935	0.00021773	0.0822087	0.389053	0.0463265	0.028839	0.00820687	0.00983268
COL5A3	0.202247	0.195819	0.0286544	0.0588746	0.196018	0.22042	0.14224	3.65632	2.82295	0.70608	1.18922	4.03577	2.99996	0.000255857	0.00475836	0.480139	0.234351	5.44245e-05	0.00270012	0.00349079	0.0330089	0.67151	0.582247	0.00133214	0.0456128
ARHGEF2	0.210166	0.117559	0.0987326	0.0531921	0.0936287	1.35221e-05	0.142153	3.97862	2.19818	2.94568	1.91709	2.42993	0.000242373	6.93167e-05	0.0279359	0.00322243	0.0552268	0.0151017	0.999807	0.0012422	0.114657	0.022688	0.271682	0.0760434	0.999807
SLC12A7	0.105549	0.204504	0.115822	0.0337929	0.178921	0.0287579	0.141958	2.87907	5.50702	2.9023	0.684452	4.13652	0.242428	0.00398853	3.64966e-08	0.00370439	0.49369	3.52607e-05	0.808449	0.0278668	1.60018e-06	0.025006	0.766416	0.000953517	0.921726
PDGFRB	0.233364	0.0475272	0.140642	0.200706	0.218556	0.252655	0.140511	4.82646	0.804063	3.17736	3.79378	4.66844	3.2664	1.38978e-06	0.421361	0.00148623	0.000148372	3.03502e-06	0.00108926	4.64908e-05	0.645476	0.0135047	0.00870194	0.000167148	0.027028
GSTK1	0.216618	0.0929731	0.111802	0.0079766	-0.0311463	0.0439732	0.140464	5.49303	2.3177	3.46701	0.209853	-0.820856	1.02551	3.95087e-08	0.0204654	0.000526274	0.833783	0.411728	0.305122	2.04529e-06	0.09287	0.00625435	0.938993	0.638299	0.588405
ARPC1B	0.128732	0.115663	0.176443	0.0809618	0.107643	0.103045	0.140279	6.75022	5.66545	4.48449	2.6326	3.97797	2.45425	1.47617e-11	1.46643e-08	7.30896e-06	0.00847351	6.95073e-05	0.014118	1.25781e-09	6.62238e-07	0.000242701	0.0959057	0.00156167	0.110482
PRPH	-0.0346487	0.113694	0.341563	-0.00680518	-0.0487543	0.267953	0.140203	-0.479081	1.19898	2.77303	-0.0966249	-0.595214	1.48696	0.631881	0.230537	0.00555366	0.923024	0.5517	0.137026	0.789102	0.445869	0.0329138	0.978824	0.74608	0.390909
PSMB3	0.183353	0.157467	0.0790109	-0.0889538	-0.0113758	-0.0578281	0.139943	5.27518	3.23149	2.3612	-2.67538	-0.350076	-0.950945	1.32628e-07	0.00123148	0.0182159	0.00746448	0.726282	0.341632	5.75911e-06	0.0118143	0.0784951	0.0887095	0.858385	0.618361
WDFY1	0.163733	0.12505	0.12903	-0.032359	0.0284682	0.0892216	0.139271	7.14781	4.70343	4.56843	-0.92755	1.10453	1.96427	8.81709e-13	2.55821e-06	4.91395e-06	0.353641	0.269364	0.0494992	9.26e-11	7.22054e-05	0.00017337	0.681623	0.4957	0.227458
OLFML3	0.105108	0.191248	0.120676	0.167147	0.170956	0.300969	0.139011	1.34597	2.74658	1.63068	1.99665	2.47296	2.94279	0.178311	0.00602206	0.102958	0.0458634	0.0133998	0.00325264	0.365526	0.0396287	0.255611	0.249479	0.0706106	0.0477949
RRAS	0.205451	0.0655666	0.145837	0.167107	0.253239	0.218911	0.138952	5.38371	1.40057	3.24136	3.37958	4.68249	3.59878	7.29649e-08	0.161344	0.00118961	0.000725974	2.83409e-06	0.000319717	3.397e-06	0.360222	0.0115782	0.0210445	0.000164982	0.0119326
HEXB	0.143527	0.196333	0.076229	-0.0243958	-0.0731558	0.0161706	0.138696	4.69193	5.83466	3.48616	-0.597787	-1.65569	0.208038	2.70643e-06	5.38992e-09	0.000490011	0.549982	0.0977841	0.835199	8.04096e-05	2.58945e-07	0.00590104	0.79888	0.267078	0.933074
ADD3	0.199293	0.139342	0.0773855	0.0622503	0.12741	0.167052	0.138673	4.54108	4.361	3.54024	2.32454	4.21274	2.89375	5.59673e-06	1.29471e-05	0.000399764	0.0200965	2.52289e-05	0.00380671	0.000151346	0.000281101	0.00503098	0.157546	0.000754529	0.0529628
ACOT9	0.229948	0.0435482	0.142491	0.111326	0.213779	0.147959	0.138662	3.41624	1.03757	3.88566	2.60945	4.6519	1.70442	0.000634924	0.299469	0.000102053	0.00906884	3.28888e-06	0.0883021	0.00711493	0.527664	0.00198652	0.0997753	0.000178947	0.305807
PFDN4	0.130501	0.26655	0.0187124	0.0422869	-0.0267358	-0.0403738	0.138588	2.37406	3.33329	0.331664	0.932528	-0.75967	-0.380092	0.0175936	0.000858246	0.740143	0.351064	0.447452	0.703877	0.0780133	0.00897378	0.85842	0.680139	0.665139	0.867066
PRKD2	-0.0537452	0.175645	0.293784	0.291981	-0.010258	-0.0574246	0.138561	-0.369974	3.37196	5.45844	2.35994	-0.207193	-0.495761	0.711402	0.000746361	4.80334e-08	0.0182777	0.835859	0.620063	0.842563	0.00814147	2.78101e-06	0.151176	0.916361	0.817578
ARG1	0.265886	0.102738	0.045588	0.0102328	-0.0283042	0.0396371	0.138071	2.24502	1.17811	0.46503	0.0832578	-0.612938	0.248202	0.0247669	0.238751	0.64191	0.933647	0.539918	0.803978	0.0994261	0.455321	0.791391	0.982374	0.735526	0.921656
HGD	0.0355271	0.169416	0.209048	0.020032	0.0643623	-0.0316565	0.137997	0.572068	3.09397	2.24867	0.136066	0.722051	-0.243177	0.567276	0.00197497	0.0245333	0.891769	0.470263	0.807869	0.742341	0.0170534	0.0989776	0.965068	0.682727	0.921726
S100A10	0.0903601	0.0971937	0.225954	0.171859	0.0916696	0.428385	0.137836	1.39289	1.77357	3.96351	2.07476	1.23325	4.89954	0.163654	0.0761339	7.38544e-05	0.0380086	0.217481	9.60614e-07	0.346389	0.222538	0.00158069	0.227951	0.434411	0.000289209
LYZ	0.228874	-0.0076152	0.191338	0.170782	0.422749	0.506913	0.137533	1.52719	-0.134637	1.7654	1.07871	3.30356	2.99128	0.126714	0.892899	0.077496	0.280717	0.000954664	0.00277808	0.295027	0.948006	0.210919	0.621156	0.0103388	0.0462945
EPB41L2	0.177944	0.0936824	0.138844	0.137596	0.17868	0.139529	0.136824	4.34552	2.53395	4.22773	3.72899	4.70022	2.82438	1.38946e-05	0.0112784	2.36056e-05	0.000192248	2.59885e-06	0.00473719	0.000320143	0.0619625	0.000627076	0.010214	0.000161183	0.0597574
DNPEP	0.153056	0.179925	0.0752838	-0.0153473	-0.0140118	-0.0187173	0.136088	6.8321	7.93115	2.94267	-0.573827	-0.347344	-0.418542	8.36799e-12	2.17122e-15	0.00325398	0.566085	0.728333	0.675551	7.55797e-10	2.00107e-13	0.0228183	0.809	0.859459	0.851934
TUBB6	0.175312	0.0627068	0.169101	0.110727	0.159032	0.213881	0.135707	3.94513	1.28866	4.30528	2.81801	2.49491	2.47922	7.97565e-05	0.197517	1.66778e-05	0.00483227	0.0125989	0.0131672	0.00140695	0.409169	0.000473691	0.0671463	0.067493	0.106953
EFHD2	0.190139	0.136537	0.0801672	0.0445508	0.288513	0.393619	0.135614	4.12699	4.00715	2.7705	1.20818	6.12191	4.96357	3.67542e-05	6.14546e-05	0.00559706	0.22698	9.24616e-10	6.92092e-07	0.000718537	0.00102409	0.0329548	0.575928	1.04389e-06	0.000240422
TTC9C	0.0815104	0.147634	0.175309	-0.142103	-0.451567	0.00115538	0.134818	1.25456	3.22314	1.81714	-0.900274	-2.54325	0.00630431	0.209639	0.00126793	0.0691962	0.367974	0.0109827	0.99497	0.4058	0.0121056	0.196288	0.691648	0.061232	0.997309
PTPN6	0.142267	0.088086	0.17374	0.0153589	0.11372	0.117405	0.134698	5.39047	3.5575	6.94345	0.593521	3.86723	2.74425	7.02725e-08	0.000374398	3.82627e-12	0.552832	0.000110076	0.00606492	3.30574e-06	0.00461962	4.11415e-10	0.800106	0.00218028	0.0698352
DEFA1; DEFA1B	0.354677	-0.36162	0.410635	0.687937	0.596255	0.0628088	0.134564	1.61839	-2.06515	1.68454	3.45327	2.34387	0.245957	0.105579	0.0389084	0.0920781	0.000553835	0.0190849	0.805715	0.264006	0.143203	0.238022	0.0188054	0.09006	0.921726
PITPNA	0.15683	0.0210322	0.225551	-0.070811	0.0125001	0.0579405	0.134471	3.42572	0.480808	3.95722	-1.02783	0.305125	0.409123	0.000613167	0.630653	7.58273e-05	0.30403	0.760271	0.682449	0.00692265	0.805218	0.00160554	0.641658	0.876381	0.854969
NECAP2	0.097563	0.153148	0.151847	0.116258	-0.125679	0.380926	0.134186	1.0602	2.15739	3.55324	1.06579	-0.697189	2.99297	0.289054	0.0309752	0.000380518	0.28652	0.485685	0.00276281	0.498718	0.122063	0.00493798	0.625843	0.697409	0.0462106
PALM	0.173107	0.0752267	0.153987	0.0611297	0.29429	0.210452	0.134107	3.15841	1.04134	3.03775	1.15424	3.32872	1.74885	0.00158632	0.297717	0.00238351	0.248403	0.00087245	0.0803175	0.0143276	0.527043	0.0186874	0.594127	0.00981709	0.29069
NRP1	0.153854	0.141355	0.106004	0.263949	0.237834	0.118036	0.133737	3.45088	2.77587	3.45088	5.24164	5.03668	2.92083	0.000558768	0.00550544	0.000558759	1.59153e-07	4.73667e-07	0.00349097	0.00648688	0.0369979	0.00647878	0.000151326	4.62035e-05	0.0502077
SYNPO	0.109582	0.177913	0.113309	0.00975445	0.00477243	0.00551551	0.133601	3.35311	5.26918	3.20044	0.204008	0.0571346	0.0708738	0.0007991	1.37034e-07	0.00137217	0.838347	0.954438	0.943498	0.00865607	5.20039e-06	0.0129181	0.941785	0.979169	0.980675
LUM	0.125428	0.25105	0.0237671	0.258923	0.179912	0.298427	0.133415	2.18192	4.53648	0.380715	3.35392	2.56853	3.91035	0.0291156	5.72004e-06	0.703415	0.00079674	0.0102131	9.21634e-05	0.111998	0.000142716	0.836173	0.0219395	0.0580154	0.00570151
COLGALT1	0.0793577	0.113153	0.206264	0.119486	0.190022	0.158178	0.132925	1.73812	1.81301	5.44125	4.27071	3.80484	2.32461	0.0821898	0.0698298	5.29092e-08	1.9485e-05	0.000141894	0.0200926	0.221329	0.211503	2.98672e-06	0.00225627	0.00256318	0.134944
FRAS1	-0.0032822	0.318082	0.0832766	0.130409	0.171167	0.326545	0.132692	-0.0297488	2.1644	1.16296	0.882943	1.46025	1.48003	0.976267	0.030434	0.244848	0.377267	0.144222	0.138864	0.987418	0.120664	0.437048	0.698115	0.337206	0.393419
STEAP4	0.16385	0.132696	0.0986975	0.240327	0.233743	0.234382	0.131748	2.35754	2.21385	1.48864	2.16898	2.89031	3.37145	0.0183964	0.0268391	0.136582	0.0300838	0.00384857	0.000747724	0.080502	0.111402	0.307317	0.199499	0.0287944	0.0212372
UROD	0.115383	0.163448	0.116322	-0.0291654	0.00556835	0.370358	0.131718	2.72645	1.02249	1.61498	-0.562355	0.123429	2.97343	0.00640203	0.306549	0.106315	0.573874	0.901768	0.00294488	0.0398231	0.532919	0.260301	0.813628	0.952343	0.0465318
CNN2	0.240496	-0.00807912	0.159673	0.0834823	0.281006	0.316361	0.130697	4.38627	-0.140122	3.61043	1.91984	4.00815	3.67301	1.15311e-05	0.888563	0.000305694	0.054878	6.11975e-05	0.000239708	0.000275527	0.945866	0.00422175	0.271148	0.00145457	0.0103097
ENTPD1	0.272076	0.0157144	0.103434	0.120986	0.32808	0.140886	0.130408	4.39846	0.245127	2.26194	1.41958	4.34486	1.59282	1.09024e-05	0.806358	0.0237013	0.155729	1.39366e-05	0.111201	0.000266136	0.904341	0.0964775	0.475185	0.000487889	0.347437
ALB	0.162846	0.0505038	0.17558	0.0126041	0.0852785	0.163491	0.129643	3.45814	1.00675	3.40793	0.151699	1.57684	2.16827	0.000543925	0.314056	0.000654587	0.879425	0.114832	0.0301385	0.00636364	0.539885	0.00726318	0.957214	0.294314	0.174494
PLS3	0.140221	0.0947755	0.152895	0.0901434	0.241834	0.260246	0.129297	4.77414	2.87469	3.71527	2.38769	5.4103	4.61003	1.80477e-06	0.00404427	0.000202988	0.0169545	6.29182e-08	4.02603e-06	5.65525e-05	0.0290364	0.00312545	0.143652	1.02622e-05	0.000956924
SERPINA3	0.0845397	0.175458	0.12733	0.105091	0.269061	0.412893	0.129109	1.42864	3.36127	2.77066	2.62147	4.44808	3.37706	0.153109	0.000775848	0.00559428	0.00875506	8.66415e-06	0.000732644	0.334353	0.00834222	0.0329548	0.0976591	0.000343222	0.0209406
PBXIP1	0.106034	0.21129	0.0693257	0.111596	-0.0746155	0.0843351	0.128883	2.72483	5.05222	2.04369	3.57745	-1.5266	1.43585	0.00643353	4.36704e-07	0.0409839	0.000346963	0.12686	0.151045	0.0398549	1.50451e-05	0.138796	0.0137725	0.31242	0.408456
GLRX	-0.0327943	0.272256	0.146725	-0.0321683	0.073897	0.147941	0.128729	-0.257803	4.1476	1.24562	-0.18915	0.431484	0.955301	0.796559	3.35985e-05	0.212902	0.849975	0.666117	0.339425	0.891232	0.000632211	0.401783	0.946364	0.820231	0.616959
AOC3	0.188562	0.0764309	0.119413	0.338334	0.344785	0.297906	0.128135	3.89138	1.35111	2.06468	4.49709	4.5648	4.07328	9.96777e-05	0.17666	0.0389536	6.88891e-06	4.99975e-06	4.63558e-05	0.00166111	0.378614	0.133979	0.00115223	0.000236096	0.004061
VTN	0.234488	0.0809271	0.0683853	0.23572	0.307716	0.354491	0.127934	2.86424	1.46854	1.27025	2.61891	4.14251	3.70231	0.00418005	0.141956	0.203995	0.00882123	3.43521e-05	0.000213645	0.0290417	0.333893	0.390853	0.0978788	0.000953517	0.00983268
COL4A2	0.148062	0.177777	0.0575461	0.18159	0.169239	0.160263	0.127795	4.27096	4.50443	2.04927	2.27528	3.02148	2.68043	1.94632e-05	6.65507e-06	0.0404354	0.0228892	0.00251546	0.00735266	0.000426678	0.000159863	0.137505	0.171138	0.0212731	0.0785026
CORO1C	0.078012	0.119473	0.18543	0.0713839	0.153447	0.128477	0.127638	1.38239	4.84507	6.0674	2.76473	4.47648	2.26893	0.166851	1.26564e-06	1.29997e-09	0.00569707	7.58829e-06	0.0232727	0.351063	3.94181e-05	1.01218e-07	0.0754486	0.000317303	0.149078
ABTB3	0.188876	0.0585544	0.134176	-0.13861	0.266472	0.0323093	0.127202	2.94544	0.636431	1.17835	-1.70867	2.11039	0.268039	0.00322496	0.524495	0.238659	0.0875128	0.0348246	0.788669	0.0239933	0.729031	0.431736	0.349519	0.135226	0.914645
KCTD12	0.216872	0.0785343	0.0848245	0.13997	0.198786	0.116129	0.126743	5.76818	1.91858	2.38323	3.2802	4.25284	2.2935	8.01338e-09	0.0550374	0.0171615	0.00103733	2.11073e-05	0.0218191	4.63954e-07	0.180239	0.0756656	0.0261708	0.00064844	0.143428
DDX39A	0.115855	0.120243	0.142195	0.0306685	0.109086	-0.0119473	0.126097	0.946424	1.77228	3.26732	0.741298	2.39821	-0.140585	0.343933	0.0763481	0.0010857	0.458513	0.0164755	0.888197	0.552321	0.222875	0.0107996	0.746417	0.0807854	0.957075
RALB	0.136333	0.162664	0.0790274	0.115525	0.118801	0.152345	0.126008	3.88778	3.49504	3.00087	3.09369	2.77813	1.98533	0.000101165	0.000473995	0.00269212	0.00197685	0.00546732	0.0471072	0.00167757	0.0055599	0.0201535	0.0397545	0.0368382	0.22137
OSTF1	0.194804	0.116189	0.0661521	0.0432808	0.132694	0.11654	0.125715	5.15318	3.94098	2.24089	1.14472	3.22471	3.38625	2.5611e-07	8.11502e-05	0.0250329	0.252323	0.00126102	0.000708543	1.04197e-05	0.00124651	0.0995968	0.598162	0.0125436	0.0205114
COL14A1	0.0664317	0.258417	0.0521742	0.25292	0.136009	0.319649	0.125674	0.70859	3.12884	0.719045	2.41524	2.03764	2.90858	0.478579	0.00175499	0.472113	0.015725	0.041586	0.00363071	0.674552	0.0156631	0.663987	0.137098	0.15219	0.0512384
LIMS1	0.124461	0.090509	0.160104	0.196607	0.0734281	0.171264	0.125025	4.3946	3.03535	3.34106	2.86225	1.20482	1.92232	1.10976e-05	0.0024026	0.000834606	0.00420639	0.228273	0.0545653	0.000267248	0.0197996	0.00886843	0.0622027	0.447777	0.235029
EPHX1	0.0345406	0.271238	0.0688068	0.032965	0.00882815	0.0713003	0.124862	0.761742	9.7748	1.79168	0.889978	0.208072	0.834113	0.446214	1.44436e-22	0.0731846	0.373478	0.835173	0.404217	0.646073	2.24921e-20	0.202617	0.695883	0.916004	0.667439
TAX1BP3	0.138609	0.165902	0.0681027	-0.0351632	0.067157	0.192228	0.124204	2.45909	2.68128	0.905591	-0.777681	1.07309	1.38051	0.013929	0.00733401	0.365152	0.436757	0.283233	0.167431	0.0671327	0.0453704	0.560512	0.734201	0.509947	0.42879
SERPINH1	0.126308	0.136896	0.109376	0.226073	0.219089	0.198801	0.124194	3.50595	2.67882	3.09353	4.65839	3.42173	3.74054	0.000454983	0.00738817	0.00197791	3.18687e-06	0.000622229	0.000183626	0.00549386	0.0456429	0.0165719	0.000757468	0.00759456	0.00883977
GALK1	0.134108	0.129032	0.109204	0.0547387	0.21791	0.383085	0.124114	1.87118	2.36969	3.10906	1.71646	3.44486	3.75146	0.0613197	0.017803	0.00187681	0.0860783	0.000571356	0.000175805	0.183042	0.0843	0.0159618	0.34708	0.00714749	0.00880706
FNBP1	0.197744	0.1119	0.0622363	-0.055977	0.114789	0.0640293	0.12396	3.44904	2.73676	1.60276	-1.34852	2.10643	0.640052	0.000562592	0.00620476	0.108988	0.177492	0.0351667	0.522139	0.00651452	0.0405406	0.264217	0.505075	0.136086	0.75649
PPP1R1B	0.125438	0.0494917	0.191314	0.109964	0.255046	0.309716	0.122081	1.30237	0.651041	2.93039	1.53759	1.82032	1.69003	0.192789	0.51502	0.00338538	0.124149	0.0687106	0.0910226	0.384556	0.722963	0.0233767	0.422624	0.210521	0.310232
AGTRAP	0.080283	0.238897	0.046481	0.0983728	0.0235083	-0.0569979	0.121887	1.35778	3.06536	0.866616	1.6314	0.434021	-0.964982	0.174535	0.00217405	0.386153	0.102807	0.664273	0.334554	0.361228	0.0184549	0.580945	0.377459	0.819231	0.613167
CTH	0.443031	0.0842193	-0.162043	0.0289569	-0.180212	0.267482	0.121736	2.4489	0.4949	-2.65996	0.37888	-0.999055	1.82762	0.0143294	0.620671	0.00781505	0.704777	0.317768	0.0676064	0.0685505	0.798334	0.0421658	0.882878	0.548035	0.266474
SOD3	0.118759	0.0826562	0.16259	0.0546157	0.0469471	0.130706	0.121335	2.42266	2.23488	3.57622	0.990264	0.637419	1.90349	0.0154074	0.025425	0.000348604	0.322045	0.523852	0.0569762	0.0714735	0.107408	0.00465921	0.657272	0.724346	0.24274
LDHB	0.135754	0.160225	0.066365	0.0368843	0.173001	0.335218	0.120781	3.03157	3.78197	2.0407	1.11421	3.54089	3.69996	0.00243288	0.000155592	0.0412808	0.265191	0.000398772	0.000215629	0.0194458	0.00218215	0.139226	0.608229	0.00539318	0.00983268
KRT17	0.179374	0.205523	-0.0229386	-0.0909891	0.0655661	0.587065	0.120653	2.12235	2.88203	-0.402364	-0.653379	0.901736	3.10851	0.0338085	0.00395116	0.687416	0.513512	0.367197	0.00188034	0.124332	0.0286412	0.824973	0.776882	0.596263	0.0377405
INTS10	0.246971	0.014047	0.100542	0.0600416	-0.0502691	0.0062459	0.12052	1.65138	0.169678	2.46069	1.07496	-0.577261	0.0981846	0.0986611	0.865263	0.0138669	0.282395	0.563763	0.921786	0.252438	0.935718	0.0643607	0.622095	0.756149	0.970071
HNMT	0.116644	0.168289	0.0749399	0.0277322	0.276458	0.284517	0.119957	2.71641	3.65004	2.21903	0.716545	3.53369	3.75745	0.0065995	0.0002622	0.0264848	0.473655	0.000409806	0.000171654	0.0406594	0.00346227	0.103375	0.755363	0.0054754	0.00871002
ALDOB	0.102975	0.137677	0.116127	0.0371025	0.117285	0.301297	0.118926	1.87276	1.8671	1.71825	0.65863	1.2921	2.22342	0.061102	0.061888	0.0857517	0.510133	0.196322	0.0261876	0.182846	0.194493	0.226465	0.775066	0.40989	0.160249
IL6ST	-0.0444834	0.30354	0.0970881	0.0419973	-0.0714321	-0.0027976	0.118715	-0.873802	3.60879	1.90025	0.70816	-1.18577	-0.0401894	0.382226	0.000307634	0.0574001	0.478846	0.235713	0.967942	0.59081	0.00395805	0.174206	0.756483	0.456466	0.986919
LPIN1	0.0306406	0.192658	0.129415	-0.0506299	-0.140235	-0.240989	0.117571	0.698292	4.11248	2.36489	-0.624495	-2.09807	-2.48177	0.484995	3.91434e-05	0.0180354	0.532302	0.0358988	0.0130731	0.679644	0.000704269	0.077866	0.788157	0.13829	0.106953
COTL1	0.0888142	0.117118	0.146412	0.118499	0.279674	0.0388502	0.117448	2.923	3.90978	5.00249	3.67443	5.05551	0.629648	0.00346671	9.23786e-05	5.65931e-07	0.000238383	4.29231e-07	0.528925	0.0250491	0.00139504	2.66223e-05	0.0117015	4.44907e-05	0.759805
S100A9	0.206063	0.13688	0.0090244	0.337302	0.257284	0.387057	0.117322	2.31877	1.53288	0.136245	2.55302	3.19836	2.53922	0.0204075	0.125307	0.891628	0.0106794	0.00138211	0.01111	0.0870255	0.307375	0.950789	0.111381	0.013394	0.0989605
NAMPT	0.156408	0.100711	0.0941234	0.0864588	0.0924316	0.109265	0.117081	4.61347	4.04323	4.05794	2.17201	2.97914	2.22431	3.96001e-06	5.27189e-05	4.9508e-05	0.0298546	0.00289061	0.0261276	0.000113907	0.000912178	0.00114071	0.198562	0.0233107	0.160217
TXN	0.130165	0.170171	0.0506271	-0.0123812	0.0249445	0.136868	0.116988	1.83781	3.21999	1.59429	-0.167736	0.441314	0.982305	0.0660901	0.00128194	0.110871	0.866791	0.658986	0.32595	0.192341	0.0122136	0.266751	0.951678	0.816232	0.603769
FBLIM1	0.141121	0.0682918	0.140764	0.197646	0.313085	0.26031	0.116726	4.10331	2.02792	2.95946	2.46604	3.37951	3.53584	4.07286e-05	0.042568	0.00308181	0.0136618	0.000726143	0.000406482	0.000789401	0.15184	0.0219865	0.128001	0.00853974	0.0144541
PNP	0.179498	0.0159856	0.153228	0.0405246	0.201895	0.165463	0.116237	3.73137	0.53156	3.88681	1.11838	3.98711	2.55025	0.000190441	0.595031	0.000101572	0.263406	6.68832e-05	0.0107646	0.00273896	0.780817	0.00198571	0.605978	0.00151022	0.0970314
SOD2	0.123322	0.0997349	0.125236	0.0146138	0.200427	0.126284	0.116098	3.56318	2.57445	3.80845	0.337739	3.85076	2.37866	0.000366393	0.0100401	0.000139842	0.73556	0.000117751	0.0173758	0.00464784	0.0565588	0.00241731	0.899726	0.00226652	0.124554
LBR	0.13345	0.0557583	0.158784	0.0664966	0.189049	0.0343759	0.115997	2.44795	1.59109	4.54839	1.56979	3.56154	0.506878	0.014367	0.111589	5.40573e-06	0.116463	0.000368682	0.61224	0.0685851	0.285192	0.000186353	0.405956	0.00518682	0.814637
NUMBL	0.0693801	0.126686	0.149667	0.0159197	-0.00615741	0.324325	0.115244	1.62939	2.15046	2.43598	0.299303	-0.133319	2.43248	0.10323	0.0315189	0.0148515	0.764709	0.893941	0.0149956	0.260003	0.123344	0.0676885	0.911916	0.949267	0.114392
MYLK	0.159484	0.0837729	0.102149	0.210898	0.214834	0.185652	0.115135	3.85502	2.04447	2.2242	4.09967	3.43173	2.67548	0.000115721	0.0409066	0.026135	4.13741e-05	0.000599745	0.00746215	0.00184663	0.148232	0.102889	0.00397543	0.00737589	0.079479
KANK2	0.179867	0.0765455	0.0887914	0.203991	0.239398	0.0738705	0.115068	3.89727	1.1919	2.02844	3.42515	4.00981	1.1478	9.72841e-05	0.233301	0.042515	0.00061446	6.07668e-05	0.251049	0.00163931	0.449292	0.141905	0.0195416	0.00145197	0.531221
PPA1	0.108204	0.124604	0.111738	-0.00510552	0.0114148	-0.0690981	0.114849	2.66842	4.36265	3.56573	-0.10203	0.248706	-1.44814	0.00762088	1.28498e-05	0.000362839	0.918733	0.803589	0.147579	0.0448123	0.000280336	0.00480522	0.976156	0.898491	0.405027
ACSS1	0.0776663	0.173647	0.0915134	0.101113	0.163862	0.0805197	0.114275	1.19121	2.71611	2.15921	1.72723	2.45185	0.623424	0.233573	0.0066054	0.030834	0.084126	0.0142124	0.533006	0.436846	0.0423721	0.114985	0.342264	0.0732888	0.763418
RMC1	0.1921	0.0207721	0.126511	-0.00245937	-0.0381537	0.23266	0.113128	1.64834	0.422975	1.36106	-0.0381795	-0.756009	1.44259	0.099283	0.672314	0.173495	0.969545	0.449644	0.149136	0.253599	0.8297	0.358747	0.994653	0.666855	0.405722
CALR	0.129522	0.152839	0.0545595	-0.0207031	0.0460592	0.0378736	0.112307	4.21861	6.84096	2.75972	-0.937284	2.02325	0.347029	2.45815e-05	7.8663e-12	0.005785	0.348612	0.0430471	0.728569	0.000513935	5.46526e-10	0.0335493	0.678644	0.155521	0.883868
ENPP4	0.151488	0.178023	0.00631724	-0.065467	-0.00864498	-0.207795	0.111943	3.52408	3.34145	0.139614	-1.46956	-0.176924	-2.86498	0.000424964	0.000833432	0.888965	0.141681	0.859568	0.00417032	0.00522925	0.00881447	0.950205	0.449567	0.930667	0.0557502
TXN2	0.162801	0.0177266	0.15297	-0.0537246	0.0105308	-0.262695	0.111166	2.42462	0.33483	1.87698	-0.864592	0.101383	-1.89265	0.0153246	0.737753	0.0605214	0.387263	0.919246	0.0584048	0.0713463	0.867177	0.180168	0.705193	0.961864	0.246963
STOM	0.175267	0.0894273	0.0687321	0.164457	0.336994	0.263538	0.111142	4.39494	1.66357	1.99686	2.40413	5.55093	3.54545	1.10806e-05	0.0961986	0.0458408	0.0162109	2.84158e-08	0.000391946	0.000267248	0.260451	0.150997	0.13971	5.57938e-06	0.0140478
NAAA	0.0709267	0.247042	0.0143133	0.0211937	0.0534855	-0.00836532	0.110761	0.925029	1.86571	0.429372	0.58204	1.69591	-0.0979723	0.354951	0.0620815	0.667653	0.56054	0.0899038	0.921954	0.563826	0.194965	0.810561	0.805152	0.251396	0.970071
NDRG2	0.100863	0.0583603	0.172517	0.0910785	0.169177	0.273561	0.11058	3.02108	1.48203	4.4314	2.04432	2.66905	3.30252	0.00251875	0.138331	9.36215e-06	0.040922	0.00760653	0.000958191	0.0198858	0.327446	0.000297743	0.237232	0.0471214	0.0247268
ANXA2	0.132313	0.0655933	0.132539	0.183583	0.221841	0.369848	0.110148	3.06499	1.70613	3.84715	4.79906	4.08141	5.13712	0.00217679	0.0879836	0.000119502	1.59413e-06	4.4764e-05	2.78983e-07	0.0179387	0.245117	0.00215868	0.000514222	0.00114212	0.000131938
KRT14	0.204493	0.14682	-0.022775	-0.0514193	0.059931	0.261214	0.109513	1.3479	1.29712	-0.58858	-0.281844	0.888432	1.46133	0.177691	0.194591	0.556143	0.778063	0.374309	0.143924	0.365229	0.404778	0.729887	0.915075	0.602845	0.39973
IDE	0.173162	0.0475238	0.107448	0.0616941	0.0945625	0.175787	0.109378	2.10756	0.580542	2.08182	1.04913	2.66047	1.58397	0.0350689	0.561549	0.0373589	0.294119	0.00780306	0.113201	0.127002	0.75768	0.13028	0.6331	0.0476842	0.350629
GLUL	0.151042	0.0370128	0.13888	0.0279287	0.131003	0.036325	0.108978	3.33049	0.924931	3.50515	0.255031	1.47443	0.314754	0.000866929	0.355002	0.000456356	0.798699	0.140366	0.752948	0.00909337	0.58378	0.00563088	0.924435	0.332286	0.896471
GSTP1	0.141681	0.140396	0.0447684	-0.018734	0.0528234	0.100583	0.108948	3.56905	4.21945	0.917128	-0.302134	1.18798	1.38179	0.00035828	2.449e-05	0.359075	0.76255	0.234841	0.167036	0.0045706	0.00047671	0.554388	0.911204	0.455951	0.42879
COL5A1	0.14238	0.122784	0.0610982	0.170315	0.203962	0.319601	0.108754	2.46725	2.21141	1.08318	2.28655	3.50184	2.98579	0.0136154	0.0270078	0.278729	0.0222219	0.00046205	0.00282844	0.0660441	0.111866	0.472323	0.167536	0.00596176	0.0465053
SHFL	0.141622	0.0256262	0.157897	-0.0196985	-0.00972286	0.0168996	0.108382	4.27246	0.540964	3.66602	-0.551705	-0.389928	0.22612	1.93325e-05	0.588532	0.000246352	0.58115	0.69659	0.821108	0.000426678	0.776774	0.00363571	0.816904	0.836649	0.927031
ME1	0.1191	0.258043	-0.0529628	-0.0382014	-0.168324	-0.129987	0.10806	1.53912	3.19217	-1.13722	-0.596409	-3.28825	-1.17308	0.123776	0.00141208	0.255446	0.550902	0.00100811	0.240765	0.291282	0.0132302	0.447648	0.799445	0.010712	0.520717
SNTB2	0.118539	0.140033	0.0650802	0.16807	0.101515	0.160911	0.107884	3.22225	3.48603	2.40385	4.94616	2.55564	2.79306	0.00127188	0.000490248	0.0162236	7.56919e-07	0.0105992	0.00522122	0.0121177	0.00572083	0.0723972	0.000333622	0.0597575	0.0628774
AKT2	0.130862	0.107259	0.0851225	-0.12981	-0.00210581	-0.00552147	0.107748	2.09816	1.80699	2.15282	-2.74645	-0.0320241	-0.0803626	0.0358911	0.0707632	0.0313327	0.0060245	0.974453	0.935949	0.128638	0.213039	0.115953	0.0786319	0.987795	0.976573
TBC1D1	0.201276	0.161644	-0.0398548	-0.0991066	-0.123092	-0.0093451	0.107688	2.96579	1.85648	-0.779357	-2.20372	-2.39029	-0.0997602	0.00301902	0.0633858	0.435769	0.0275443	0.0168349	0.920535	0.022806	0.198372	0.631761	0.190199	0.0819249	0.970071
APOC1	0.111335	0.102873	0.108177	0.148125	0.300077	0.171268	0.107462	1.61748	2.03959	1.42631	1.99228	4.08289	1.59433	0.105776	0.0413914	0.15378	0.0463402	4.44791e-05	0.110863	0.264351	0.149181	0.331806	0.250027	0.00114129	0.347436
CTSA	0.133532	0.177593	0.0103809	0.0175413	0.00944396	0.177859	0.107169	2.96899	6.62529	0.373136	0.512061	0.294979	2.02757	0.00298781	3.46559e-11	0.709047	0.608608	0.76801	0.0426037	0.0226903	2.30156e-09	0.838674	0.831108	0.879369	0.209584
ZYX	0.154812	0.0250986	0.138624	0.126027	0.294605	0.285206	0.106178	4.96026	0.570678	3.58122	1.98374	3.94038	3.67443	7.03983e-07	0.568218	0.000341997	0.0472851	8.13512e-05	0.000238382	2.60589e-05	0.763258	0.00465198	0.252411	0.00177479	0.0103097
NUBP2	0.136975	6.49898e-05	0.181337	0.0761359	-0.118991	-0.114384	0.106126	1.15705	0.000715902	1.4884	0.823167	-1.32837	-0.773988	0.247252	0.999429	0.136646	0.410413	0.184055	0.438938	0.451845	0.999484	0.307317	0.716162	0.392923	0.695524
F9	0.113472	0.0426979	0.161069	0.133432	0.146487	0.0788186	0.105746	2.71656	0.852029	3.13648	1.52739	1.6161	0.928785	0.00659649	0.394198	0.00170987	0.126665	0.106073	0.353001	0.0406594	0.622665	0.0149647	0.424031	0.280789	0.625023
ADPGK	0.0717654	0.0875013	0.157619	0.0520083	0.0989527	-0.0313971	0.105629	1.95815	1.83923	3.27671	0.536165	1.2655	-0.240452	0.0502128	0.065882	0.00105025	0.591845	0.205691	0.80998	0.161481	0.203226	0.0105399	0.822644	0.421844	0.922232
TMEM167A	0.115215	0.127433	0.0737223	0.0042632	-0.0505423	-0.129753	0.105457	1.82207	2.37037	0.818943	0.0819179	-0.811251	-1.49787	0.068445	0.0177705	0.412819	0.934712	0.417222	0.134166	0.196701	0.0843	0.610443	0.983217	0.641884	0.386338
TOR2A	0.135146	0.151609	0.0285519	0.203377	0.165607	0.0458066	0.105102	1.45795	1.16959	0.925445	2.35263	2.21409	0.773155	0.144855	0.242164	0.354734	0.0186411	0.0268223	0.43943	0.322408	0.459116	0.55032	0.151943	0.114924	0.695816
NCALD	0.0826692	0.0599677	0.171807	0.0563493	0.0854616	-0.275378	0.104815	1.85746	1.52215	2.13461	0.546072	1.17092	-2.36797	0.0632464	0.127971	0.0327925	0.585017	0.241629	0.0178858	0.187292	0.311447	0.120009	0.818697	0.462642	0.126383
TLN2	0.0577071	0.168684	0.087283	0.0696276	0.15229	0.139167	0.104558	0.820738	3.21327	2.81927	2.50801	4.02009	2.80697	0.411795	0.00131231	0.00481335	0.0121412	5.81752e-05	0.00500094	0.612539	0.0124243	0.0297848	0.12024	0.00139744	0.0616599
DGLUCY	0.154146	0.055455	0.103526	-0.0129453	0.026717	0.0595041	0.104376	2.80865	1.47875	3.92691	-0.435847	0.685244	1.00428	0.0049749	0.139206	8.60456e-05	0.662948	0.49319	0.315245	0.0330408	0.328794	0.00174734	0.862042	0.702601	0.596643
MSN	0.129305	0.0698739	0.112392	0.142605	0.302821	0.193714	0.103857	5.19871	1.95205	3.73793	3.1385	5.99281	2.99831	2.00679e-07	0.0509321	0.000185542	0.00169815	2.06244e-09	0.00271484	8.39138e-06	0.171138	0.00292975	0.037409	1.52261e-06	0.0456128
HRNR	-0.018569	0.412372	-0.0829411	0.243082	-0.113474	0.0258455	0.103621	-0.227385	4.41655	-0.740771	1.22248	-0.687271	0.152451	0.820124	1.00288e-05	0.458832	0.221527	0.491912	0.878831	0.902237	0.000227587	0.655073	0.569389	0.702323	0.952625
SH3KBP1	0.100512	0.0414184	0.167116	0.137912	0.167535	0.00466984	0.103016	2.11466	0.83772	2.83274	2.44566	3.08169	0.0454413	0.0344586	0.402188	0.00461509	0.0144587	0.00205829	0.963756	0.125906	0.630434	0.0290141	0.131515	0.0182259	0.986919
MAT2B	0.152525	0.0882351	0.0682579	-0.00187634	-0.0288655	-0.0958137	0.103006	3.51879	2.16211	1.84796	-0.0501124	-0.938779	-1.96766	0.000433524	0.03061	0.0646086	0.960033	0.347844	0.0491075	0.00529134	0.12094	0.187998	0.991724	0.5788	0.22699
AMBP	-0.0139018	0.241974	0.0802005	0.382417	0.334712	0.478201	0.102758	-0.140416	3.84648	1.24336	4.40916	3.32561	4.43427	0.888331	0.000119826	0.213737	1.03771e-05	0.000882261	9.23857e-06	0.939069	0.00173998	0.402853	0.00151171	0.00987303	0.00160467
NES	0.167678	0.0717086	0.0684545	0.234283	0.291329	0.211572	0.102614	3.7642	1.42054	1.68705	3.92073	4.6997	2.84241	0.000167081	0.155451	0.0915945	8.8281e-05	2.60547e-06	0.00447733	0.00246514	0.352628	0.237043	0.00613349	0.000161183	0.0575862
RHOG	0.133338	0.0585804	0.115157	0.00188394	0.0903237	0.0648852	0.102358	5.47509	2.65244	4.88025	0.0773076	2.79688	1.8213	4.37294e-08	0.00799124	1.05953e-06	0.938379	0.00515989	0.0685605	2.17013e-06	0.0485713	4.64547e-05	0.983914	0.0351995	0.268767
POGLUT3	0.0922425	0.142519	0.0721687	0.0236079	0.159383	0.170873	0.10231	2.32247	2.97587	2.55151	0.684918	3.55093	2.68574	0.0202077	0.00292163	0.0107256	0.493396	0.000383879	0.00723692	0.0862607	0.0229064	0.0533342	0.766222	0.00531098	0.0776293
SERPINA1	0.0887358	0.0537686	0.162954	0.022789	0.256381	0.259315	0.101819	1.61298	1.21931	3.51007	0.601556	3.63996	3.24223	0.10675	0.222728	0.000447993	0.54747	0.000272677	0.00118597	0.266196	0.437131	0.00554284	0.798055	0.00421716	0.0283378
PHLDB1	0.14466	0.0630027	0.097757	0.144032	0.220359	0.125466	0.101806	2.75025	0.704101	2.05275	2.35881	2.69022	1.7263	0.00595496	0.48137	0.0400966	0.0183337	0.00714049	0.0842941	0.0377176	0.698095	0.136764	0.151362	0.044849	0.298391
NFKB1	0.116284	0.0513668	0.135497	0.0634408	0.0829653	-0.020408	0.101049	3.8665	1.79608	5.96117	2.49216	1.81603	-0.443084	0.000110409	0.0724817	2.50434e-09	0.0126967	0.0693661	0.657705	0.00179355	0.216628	1.82413e-07	0.122369	0.21166	0.839276
WDR48	-0.0128352	0.148522	0.167113	0.00131444	0.0821863	-0.156967	0.100934	-0.37848	1.21336	1.2665	0.0175206	1.029	-1.85626	0.705074	0.224994	0.205334	0.986021	0.303479	0.0634166	0.839776	0.44043	0.392587	0.996529	0.531831	0.257313
LETMD1	0.19973	0.0708707	0.0308347	-0.0771958	-0.117327	-0.132808	0.100479	2.04265	2.03753	0.553163	-1.41758	-1.92817	-2.11217	0.0410871	0.0415972	0.580152	0.156312	0.0538338	0.0346723	0.141431	0.14967	0.748561	0.475612	0.180634	0.18865
PYROXD2	0.222063	0.0542977	0.0248261	0.0948028	0.191327	0.141703	0.100396	3.51082	0.587012	0.332834	1.54499	3.56978	2.00549	0.000446734	0.557196	0.73926	0.122349	0.000357288	0.0449106	0.00542325	0.753833	0.857784	0.419848	0.00507393	0.214848
KDSR	0.095477	0.11245	0.0932237	0.0381776	-0.109116	0.212553	0.100383	2.90245	2.8037	1.82443	0.440955	-1.38307	2.4651	0.00370255	0.00505193	0.0680878	0.659246	0.166644	0.0136976	0.0262904	0.034463	0.194364	0.859952	0.368788	0.109098
SNRPF	0.105014	-0.0133006	0.209275	0.149475	-0.164296	-0.421587	0.100329	1.80387	-0.411971	2.69113	0.911763	-0.956223	-2.24126	0.071251	0.680361	0.00712112	0.361893	0.338959	0.0250091	0.20199	0.833788	0.0394589	0.688709	0.571443	0.155996
DENND4A	0.0487847	0.205724	0.0449271	-0.462833	0.129171	0.186909	0.099812	0.798501	2.34913	0.544627	-3.44922	0.676361	1.66932	0.42458	0.0188172	0.58601	0.000562198	0.498811	0.095054	0.624507	0.0876718	0.753537	0.018838	0.707388	0.317973
BLVRB	0.141135	0.0807936	0.0764614	-0.0146774	0.0786999	-0.00851584	0.0994634	3.63647	2.65434	1.65032	-0.32758	2.14408	-0.167181	0.000276404	0.00794646	0.0988775	0.743229	0.0320262	0.867227	0.00366053	0.0483641	0.249319	0.902992	0.127925	0.947134
OLFML1	-0.0132504	0.218312	0.0932434	0.160898	-0.00334715	-0.0306867	0.0994351	-0.126866	2.63247	1.33941	1.50131	-0.0282461	-0.183051	0.899047	0.00847676	0.180439	0.133274	0.977466	0.854758	0.943248	0.050565	0.365572	0.434059	0.988852	0.942404
CD81	0.10803	-0.0123087	0.202168	0.110885	-0.104483	-0.0782448	0.0992964	4.16403	-0.349662	3.41682	1.16091	-1.09861	-0.613466	3.12673e-05	0.726593	0.000633561	0.245677	0.271937	0.539568	0.000619313	0.857948	0.00708208	0.592482	0.497192	0.76755
DPP7	0.171841	0.144128	-0.0182707	-0.00806947	-0.0534329	-0.0300781	0.0992329	3.89451	5.30052	-0.800071	-0.23505	-1.40023	-0.469929	9.83974e-05	1.15476e-07	0.42367	0.81417	0.161443	0.638406	0.00165191	4.45719e-06	0.620842	0.929302	0.363087	0.828063
ITGA3	0.171675	-0.0119022	0.137428	0.0392187	0.0465347	0.142496	0.0990668	2.54175	-0.188634	3.10088	0.955736	1.11656	1.74188	0.01103	0.850379	0.00192945	0.339206	0.264183	0.0815289	0.0579204	0.927612	0.0162716	0.67216	0.490765	0.293842
PSMB2	0.13419	0.105543	0.0571312	-0.0227073	0.0144632	0.0505561	0.0989548	4.95104	4.74982	1.84282	-0.57213	0.378184	0.749081	7.38188e-07	2.036e-06	0.0653558	0.567234	0.705294	0.453809	2.71029e-05	5.93199e-05	0.189561	0.809964	0.841952	0.707113
BTNL9	0.253745	0.0649827	-0.0219972	0.03053	0.0133641	-0.0643824	0.0989101	2.96881	0.516194	-0.377533	0.727276	0.158464	-0.771821	0.00298953	0.605719	0.705777	0.467057	0.874091	0.440221	0.0226903	0.787912	0.837186	0.751928	0.939386	0.696091
CTSC	0.166614	0.106601	0.0225898	0.112543	0.216125	0.244129	0.0986016	2.12447	2.19058	0.38951	1.79423	3.00571	1.87015	0.0336307	0.028482	0.696899	0.0727769	0.00264966	0.0614626	0.123796	0.115774	0.832591	0.315983	0.0220365	0.253716
SEPTIN6	0.124847	0.095359	0.0752478	0.0309114	-0.0376536	0.0774861	0.0984845	3.29249	2.68323	2.48668	1.02164	-0.799412	1.25386	0.00099305	0.00729159	0.0128942	0.30695	0.424052	0.209894	0.0100077	0.0452941	0.061354	0.642839	0.647841	0.479696
ADD1	0.110718	0.102235	0.0813632	0.0730433	0.0845721	0.163217	0.0981057	3.03582	3.85453	3.59103	2.78743	2.09892	3.13215	0.00239881	0.000115952	0.000329372	0.00531271	0.0358241	0.00173533	0.0192759	0.00169492	0.0045074	0.0714054	0.138157	0.03645
VAMP3	0.211444	0.0629714	0.0197816	-0.0328983	0.0510983	0.132352	0.0980658	3.89137	0.808481	0.394255	-0.4653	0.667679	1.56614	9.96811e-05	0.418814	0.693392	0.641717	0.504339	0.117317	0.00166111	0.64354	0.82906	0.848673	0.710023	0.355704
CAST	0.132041	0.0810285	0.0809868	-0.0409846	0.0572351	0.0159406	0.0980188	3.64618	4.07728	3.36205	-1.54366	1.49487	0.293766	0.000266163	4.5566e-05	0.000773663	0.122671	0.134949	0.768937	0.00356364	0.000803813	0.00835852	0.419848	0.323821	0.905739
P4HA1	0.0728491	0.129638	0.0901254	-0.0236448	0.0272287	-0.0968736	0.0975376	1.52034	4.86925	2.5698	-0.590964	0.500858	-0.786674	0.128424	1.1202e-06	0.0101759	0.554545	0.616471	0.431473	0.297113	3.58783e-05	0.0513454	0.801897	0.791174	0.688527
PPP2R5C	-0.000684707	-0.0122166	0.305484	-0.0515992	0.0414345	-0.0502442	0.0975275	-0.0132902	-0.116431	1.84994	-0.599537	0.631581	-0.318117	0.989396	0.907311	0.064322	0.548815	0.527661	0.750396	0.995626	0.956265	0.187703	0.798746	0.727548	0.894848
ARL6IP1	0.00944354	0.142593	0.138093	-0.000368218	0.0883462	0.284627	0.0967098	0.10493	3.3808	2.69679	-0.0100383	1.46725	2.23165	0.916431	0.000722745	0.00700112	0.991991	0.142307	0.0256381	0.954695	0.00795205	0.0389853	0.998262	0.334582	0.158172
CD47	0.115257	0.162127	0.0123607	-0.00379331	-0.0514175	0.0602287	0.0965815	4.5252	5.94456	0.352109	-0.133885	-1.25937	0.94326	6.03387e-06	2.77209e-09	0.724756	0.893493	0.207897	0.345548	0.000161236	1.39097e-07	0.848381	0.966152	0.423293	0.620707
AGRN	0.101504	0.107209	0.0809489	0.1307	0.140675	0.184014	0.096554	3.04216	2.87912	2.92375	2.80457	2.82119	3.36213	0.00234886	0.00398786	0.00345844	0.00503835	0.00478462	0.000773433	0.0189418	0.0287687	0.023736	0.0691586	0.0335518	0.0218302
G6PC3	0.097872	0.149302	0.0415005	-0.118443	-0.0361104	-0.165032	0.0962248	2.25733	1.30878	0.666523	-1.98471	-0.69524	-2.1652	0.0239874	0.19061	0.505077	0.0471768	0.486905	0.0303726	0.097329	0.398516	0.692029	0.252411	0.698717	0.175176
CBFB	0.127871	0.0562072	0.103912	0.0489067	-0.0428312	-0.113015	0.0959969	3.75502	1.80133	4.28908	1.36835	-1.0786	-2.08471	0.000173325	0.0716507	1.79419e-05	0.171201	0.280764	0.0370956	0.00251683	0.214572	0.000500158	0.497199	0.508593	0.194795
MYH9	0.123435	0.0751422	0.0893211	0.15014	0.206789	0.188103	0.0959662	3.25207	2.47895	3.80774	5.23216	5.62534	4.82615	0.00114566	0.013177	0.000140242	1.67545e-07	1.85143e-08	1.39199e-06	0.0111745	0.067958	0.00241731	0.000151326	4.29014e-06	0.000369778
ITM2B	0.0706641	0.0265705	0.190157	0.045325	-0.0263067	-0.140059	0.0957972	1.99206	0.46595	2.27217	0.500034	-0.297844	-1.38349	0.0463648	0.641251	0.023076	0.617051	0.765822	0.166513	0.152501	0.81072	0.0947374	0.837052	0.879344	0.428231
CAP1	0.110762	0.0577244	0.118424	0.0361635	0.0461557	0.0753654	0.0956368	5.4572	3.59246	5.83827	1.87652	2.22757	2.7942	4.83691e-08	0.000327576	5.27461e-09	0.0605844	0.0259094	0.00520284	2.34876e-06	0.00414379	3.60911e-07	0.285594	0.111982	0.0628774
SQOR	0.0937036	0.108533	0.0846381	0.150007	0.165014	0.0740037	0.0956248	2.65266	2.58161	3.57613	3.12906	3.84416	1.46609	0.00798593	0.00983395	0.000348719	0.00175367	0.000120967	0.142623	0.0461773	0.0557216	0.00465921	0.0382588	0.00230501	0.398074
CLPS	0.0776711	0.0499257	0.158657	0.115333	0.0038857	-0.0327157	0.0954178	1.12715	0.669165	2.33761	0.851606	0.0384708	-0.179118	0.259679	0.503391	0.0194075	0.394433	0.969312	0.857845	0.464992	0.714841	0.0829517	0.708735	0.987117	0.942824
GRB2	0.117771	0.080917	0.0867078	0.0212932	0.0900392	0.0395174	0.0951319	4.86451	2.90432	3.30626	0.933854	3.12411	1.07619	1.14742e-06	0.00368049	0.000945512	0.350379	0.00178343	0.281844	4.04826e-05	0.0271587	0.00981593	0.680139	0.0163699	0.567205
PRSS2	0.144851	0.0794541	0.0607639	-0.0129849	0.0805074	0.108374	0.0950229	2.6883	1.8252	1.37489	-0.21306	1.10542	0.969038	0.00718177	0.0679706	0.169165	0.83128	0.268978	0.332526	0.0430716	0.207683	0.352705	0.937212	0.495393	0.611188
SMPDL3B	0.0132535	0.199182	0.072495	-0.0420321	0.107292	0.159109	0.094977	0.230459	3.32975	1.35518	-0.858719	1.83259	1.537	0.817735	0.000869246	0.175361	0.390496	0.0668638	0.124293	0.901091	0.00901734	0.360954	0.705797	0.206961	0.368448
STX6	0.17759	0.0430999	0.0631367	0.0292261	-0.0926826	-0.121485	0.0946089	2.53636	1.44694	1.73226	1.16809	-2.85027	-2.43141	0.0112011	0.147914	0.0832275	0.24277	0.00436815	0.0150401	0.0584111	0.342906	0.221177	0.590269	0.0311899	0.114538
JAGN1	0.0570464	0.170126	0.0566061	-0.0106055	0.203472	0.236279	0.0945929	0.98857	1.66039	1.31055	-0.254959	1.79671	1.75494	0.322873	0.0968357	0.190009	0.798755	0.0723823	0.0792688	0.532297	0.261081	0.374954	0.924435	0.217919	0.288631
ACSL4	0.0532783	0.167982	0.0623525	0.0620337	0.0298416	-0.0131181	0.0945374	0.833155	6.36036	1.67535	1.65799	0.603187	-0.178577	0.404758	2.01275e-10	0.0938649	0.0973188	0.546384	0.85827	0.608358	1.21195e-08	0.24181	0.368167	0.740982	0.942824
ANKFY1	0.0953977	0.107413	0.0803534	0.0243089	0.0365868	-0.0361872	0.094388	4.40221	4.71224	2.90852	0.990011	1.43557	-0.929779	1.07155e-05	2.45003e-06	0.00363139	0.322169	0.151123	0.352486	0.000263661	6.95869e-05	0.0246607	0.657272	0.347492	0.625023
CACNA2D1	0.0839186	0.199179	-0.000665232	0.0186428	-0.0643272	-0.114793	0.094144	2.16525	6.31245	-0.020892	0.928723	-2.03994	-1.31827	0.0303685	2.74659e-10	0.983332	0.353033	0.041356	0.187414	0.115441	1.59021e-08	0.993451	0.681614	0.15184	0.45364
SAA1	0.0321097	0.047455	0.202072	0.0881251	0.138416	0.0787304	0.093879	0.512371	0.687758	2.89621	1.22952	1.91537	0.765444	0.608392	0.491605	0.00377694	0.218875	0.0554449	0.444007	0.770686	0.705238	0.0253442	0.565589	0.183974	0.698654
GLB1	0.146589	0.0929681	0.0414319	0.0269633	0.0122923	-0.115428	0.0936629	4.05783	2.72887	1.09298	0.946518	0.286269	-1.4687	4.95304e-05	0.00635519	0.274404	0.343885	0.774672	0.141913	0.000939828	0.0413478	0.467979	0.674916	0.88238	0.397358
KCTD14	0.0162784	0.189344	0.0753513	-0.0382112	0.158167	0.143527	0.0936579	0.125676	1.71227	1.44629	-0.353576	1.56406	0.696887	0.899988	0.086847	0.148097	0.723657	0.117804	0.485873	0.943661	0.24315	0.322886	0.894317	0.2984	0.731157
CD34	0.145595	0.12751	0.00686947	0.308647	0.217075	0.270592	0.0933249	2.73267	2.28859	0.137289	3.63329	3.43504	3.42043	0.00628224	0.022103	0.890803	0.000279829	0.000592457	0.000625231	0.0392401	0.0978599	0.950789	0.0130166	0.00735037	0.0190598
SLC30A7	0.0294082	0.144653	0.105758	-0.0488517	0.0229988	0.156937	0.0932731	0.582596	3.36565	2.06415	-1.13096	0.489989	1.83584	0.560166	0.000763635	0.0390039	0.25807	0.624142	0.0663817	0.736389	0.00830982	0.134032	0.601825	0.794874	0.264356
PSMA3	0.0870811	0.135903	0.0567255	-0.0811018	0.0422065	0.0314446	0.0932366	3.79496	6.18484	3.19771	-3.57692	1.30641	0.548363	0.000147669	6.21671e-10	0.00138525	0.000347666	0.191412	0.583443	0.00222291	3.34222e-08	0.0129252	0.0137725	0.402054	0.797949
GBA1	0.119959	0.121491	0.0372669	0.0493485	-0.0100324	0.183306	0.0929055	1.87617	3.4969	0.814252	0.6457	-0.266478	1.88104	0.0606313	0.000470706	0.415501	0.518474	0.789871	0.0599667	0.182064	0.00555015	0.613425	0.778598	0.891055	0.250286
ATG9A	0.166219	0.135426	-0.0230303	-0.0247915	0.095622	0.272728	0.0928716	1.13235	1.43933	-0.343934	-0.368511	1.57275	2.48024	0.257486	0.150056	0.730896	0.712493	0.115776	0.0131293	0.462532	0.345572	0.851938	0.888599	0.295727	0.106953
LIMD1	0.10773	0.0737084	0.0959548	0.174648	0.0292484	0.270426	0.0924643	2.1143	1.78487	2.06903	2.50601	0.405625	3.44805	0.0344896	0.074283	0.0385437	0.0122102	0.685018	0.00056466	0.125906	0.219113	0.132911	0.120659	0.829813	0.0179578
ARHGEF1	0.133077	0.0215789	0.121385	0.0481576	0.119071	0.0970981	0.0920139	4.23013	0.814651	4.85892	1.62817	4.09256	1.93621	2.33555e-05	0.415272	1.1803e-06	0.103488	4.26637e-05	0.0528417	0.000492867	0.640488	5.07641e-05	0.379037	0.00110097	0.232955
DNPH1	0.132972	0.104843	0.0376719	0.0196207	0.081337	0.179085	0.0918289	2.80864	2.1014	0.68584	0.31309	1.24129	2.21141	0.00497514	0.0356057	0.492814	0.754212	0.2145	0.0270074	0.0330408	0.134108	0.682683	0.906822	0.430717	0.163055
EOGT	0.204656	0.0254152	0.0444908	0.0358067	0.13911	-0.0447165	0.0915206	3.83847	0.474827	0.890692	0.503538	2.61331	-0.480798	0.000123806	0.63491	0.373094	0.614586	0.00896712	0.63066	0.00193617	0.807312	0.569755	0.836381	0.0524553	0.82418
PREX1	0.0582486	0.0728949	0.142336	0.0484418	0.0382154	-0.065777	0.0911599	0.942208	1.21509	2.67878	1.11356	0.814346	-0.700009	0.346086	0.22433	0.00738915	0.265468	0.415447	0.483922	0.554019	0.439512	0.040546	0.608317	0.640546	0.72968
PLCB3	0.114511	0.0848927	0.0737245	0.0672319	0.025595	0.0438265	0.0910427	0.795178	1.21936	1.94363	1.53875	0.524655	0.574141	0.42651	0.222709	0.0519405	0.123864	0.599823	0.565873	0.625973	0.437131	0.163201	0.422624	0.780184	0.786812
CYRIB	0.144304	0.01993	0.108742	0.0329141	0.0325401	-0.0667729	0.0909919	5.26629	0.375329	5.19064	1.1391	1.0443	-1.29983	1.39212e-07	0.707416	2.09577e-07	0.25466	0.296345	0.193659	5.98743e-06	0.848914	1.06343e-05	0.601172	0.52318	0.459813
GCLC	0.130968	0.0829911	0.0588094	0.0360193	0.0250281	-0.0677153	0.090923	3.18728	2.75374	1.95007	1.01381	0.579834	-1.33478	0.00143618	0.00589181	0.0511677	0.310673	0.562026	0.181949	0.0132634	0.0389567	0.162157	0.646245	0.754492	0.449417
TELO2	0.025893	0.0802137	0.166371	0.0719046	0.217047	-0.0881504	0.090826	0.557588	0.95469	2.16157	0.860856	2.36144	-0.802379	0.577126	0.339734	0.030651	0.389317	0.0182039	0.422334	0.748722	0.567323	0.11455	0.705797	0.0865355	0.685079
JPT2	0.294833	-0.0135437	-0.00935149	-0.00916314	-0.0350649	0.147952	0.0906459	2.68188	-0.274141	-0.173251	-0.151964	-0.798521	1.74053	0.00732093	0.783976	0.862454	0.879215	0.424568	0.0817666	0.04371	0.891278	0.933164	0.957214	0.647972	0.294137
GM2A	0.12631	0.120452	0.0247164	0.0511415	0.10386	0.179698	0.090493	1.31437	1.78776	0.605197	0.42155	1.63115	0.940401	0.188722	0.0738143	0.545048	0.673354	0.102858	0.347012	0.379123	0.218444	0.719929	0.86703	0.275673	0.621614
TRIP10	0.0918508	0.0756929	0.103533	0.0882546	0.15575	0.236514	0.0903588	1.74531	1.77701	3.0754	2.89745	3.12558	4.44175	0.0809315	0.0755669	0.00210218	0.00376211	0.00177452	8.92312e-06	0.21938	0.221042	0.0173555	0.0588954	0.0163212	0.00160467
PRELP	0.061706	0.210882	-0.00182892	0.246852	0.176134	0.266103	0.0902531	1.02766	3.32862	-0.03004	2.40601	1.9213	3.08889	0.304112	0.000872761	0.976035	0.0161279	0.0546938	0.00200908	0.512319	0.00901919	0.990957	0.139528	0.182151	0.0391406
SPG21	0.137576	0.09743	0.0356577	0.0202408	-0.0596022	0.0937502	0.0902212	2.49635	2.78444	1.31018	0.62123	-2.01536	1.28447	0.0125477	0.00536207	0.190134	0.534448	0.0438674	0.198976	0.0624966	0.0362502	0.374954	0.789943	0.157476	0.466455
CALD1	0.144224	0.0590583	0.0670096	0.107479	0.135315	0.184792	0.0900973	4.19193	1.73255	1.94482	2.96094	3.30126	2.72636	2.76588e-05	0.0831751	0.0517968	0.00306704	0.000962504	0.00640365	0.00056519	0.23609	0.16312	0.0524649	0.0103739	0.0721169
MCEE	-0.0165829	0.255039	0.0312339	0.015019	-0.0748508	-0.20907	0.0898965	-0.310967	1.91312	0.875703	0.373126	-1.51529	-2.10822	0.755826	0.0557326	0.381192	0.709055	0.1297	0.0350122	0.86845	0.181332	0.576897	0.885871	0.316608	0.189381
PFN1	0.126025	0.0476903	0.0955958	0.093655	0.0742517	0.0917828	0.0897704	4.04897	1.66989	3.07192	3.17356	2.09783	1.98103	5.14428e-05	0.0949413	0.00212688	0.0015058	0.0359199	0.0475884	0.000972032	0.258131	0.0174717	0.0348728	0.13829	0.222473
ACO1	0.0956805	0.0746588	0.0983103	0.00331455	0.0136797	0.0852542	0.0895499	2.49658	3.13188	3.81537	0.112993	0.426202	1.4209	0.0125397	0.00173693	0.00013598	0.910036	0.669961	0.155344	0.0624966	0.0155326	0.00237871	0.973274	0.821861	0.41413
HPCAL1	0.104782	0.129576	0.0342869	0.00509292	0.0823596	0.0083922	0.0895485	2.4644	3.37906	1.07196	0.126731	1.8917	0.165002	0.0137243	0.000727354	0.28374	0.899153	0.0585315	0.868943	0.0663587	0.00797264	0.477589	0.968649	0.191403	0.948218
ITPA	0.0919582	0.142214	0.0340076	0.027595	0.03161	0.0371136	0.0893934	0.738445	3.59803	0.739278	0.282492	0.368102	0.753675	0.460244	0.000320637	0.459738	0.777567	0.712797	0.451044	0.658495	0.00409039	0.655438	0.915075	0.848149	0.705059
TNS1	0.111154	0.0773196	0.0793554	0.142379	0.0664505	0.11529	0.0892763	3.68764	2.07419	2.76108	2.8982	1.26439	2.12688	0.000226342	0.0380616	0.0057611	0.00375306	0.206089	0.03343	0.00313546	0.141006	0.0335388	0.0588954	0.422085	0.185012
MYL12B	0.136261	0.0539185	0.0771504	0.062935	0.132754	0.113085	0.0891099	4.85397	1.98568	2.81936	1.97374	5.0216	3.14743	1.21011e-06	0.0470689	0.00481191	0.048411	5.12441e-07	0.00164711	4.21847e-05	0.16183	0.0297848	0.255501	4.72772e-05	0.0351862
SIDT1	0.111557	0.129903	0.0258122	-0.111414	0.0589685	-0.0419958	0.0890909	1.21267	3.62463	0.440509	-1.56211	0.940634	-0.545805	0.225254	0.000289375	0.659568	0.118262	0.346893	0.5852	0.427415	0.00376604	0.805714	0.409251	0.578337	0.799505
RBMXL1	0.0747354	0.139379	0.0526872	-0.0094524	0.0360058	0.00241635	0.088934	2.64839	4.86434	2.23774	-0.473146	1.24382	0.0415221	0.00808772	1.1484e-06	0.0252379	0.636109	0.213565	0.96688	0.0463504	3.65225e-05	0.100241	0.846282	0.430717	0.986919
DSC1	0.0385485	0.342542	-0.114764	0.0329563	0.0705603	-0.0189675	0.0887756	0.203886	1.61163	-1.11172	0.20185	0.613651	-0.0739814	0.838442	0.107043	0.26626	0.840034	0.539446	0.941025	0.911508	0.2775	0.459469	0.942657	0.735187	0.979187
FLNA	0.125258	0.00662211	0.1338	0.244535	0.279116	0.251634	0.0885599	2.85914	0.168897	3.24172	4.56884	4.45934	4.00609	0.0042479	0.865878	0.0011881	4.90424e-06	8.22136e-06	6.17333e-05	0.0293326	0.935718	0.0115782	0.00100671	0.000337497	0.00480668
RAB6D	0.0685166	0.126752	0.0691785	-0.00847413	0.118023	-0.00667262	0.0881489	1.04397	1.67817	1.71259	-0.191621	1.87616	-0.107494	0.296499	0.0933143	0.0867879	0.848039	0.060633	0.914397	0.505279	0.255398	0.228167	0.946364	0.195585	0.969692
BDH2	0.10128	0.0726766	0.0902733	0.107923	0.200733	0.272961	0.0880767	1.35612	1.3659	1.93203	1.50079	2.94062	3.29912	0.175061	0.171969	0.0533562	0.133409	0.00327557	0.000969884	0.361819	0.372475	0.165709	0.434059	0.0255434	0.0248863
PARVA	0.131517	0.0649528	0.067524	0.122352	0.155054	0.135848	0.087998	4.40783	2.06225	2.24605	3.84101	4.72642	2.86446	1.04412e-05	0.0391841	0.0247008	0.000122529	2.28518e-06	0.00417724	0.00025908	0.143866	0.0991546	0.00813734	0.000151763	0.0557502
TPM4	0.18459	0.0354016	0.0435831	0.102596	0.113198	0.10036	0.0878583	5.4118	1.27949	1.48409	3.34035	3.38018	2.17278	6.23954e-08	0.200725	0.137784	0.000836715	0.000724397	0.0297968	2.99763e-06	0.414163	0.308654	0.0223369	0.00853974	0.173629
FARS2	0.165084	0.0444185	0.0536058	0.0269816	-0.0555793	0.0237539	0.0877029	2.08745	1.52656	0.621584	0.445959	-0.947019	0.446444	0.0368477	0.126869	0.534215	0.655627	0.343629	0.655277	0.131337	0.310034	0.713072	0.857212	0.575239	0.838601
SRCAP	0.109199	0.189968	-0.0364834	0.0103236	-0.00187909	0.00602541	0.0875613	0.547952	2.66305	-1.2094	0.394433	-0.0350081	0.097595	0.583725	0.0077436	0.226511	0.693262	0.972073	0.922254	0.752741	0.0473849	0.418716	0.876953	0.987634	0.97016
APOA2	0.192091	0.0581186	0.0123449	0.0371648	0.18533	0.225421	0.087518	3.24045	0.95434	0.136676	0.765569	3.50864	2.11378	0.00119342	0.339912	0.891287	0.443933	0.00045041	0.0345343	0.0114914	0.567323	0.950789	0.735359	0.00584497	0.188126
MPST	0.131388	0.116169	0.0148135	-0.0191322	0.158055	0.10981	0.0874568	1.91175	2.8606	0.388707	-0.232749	2.61539	1.30537	0.0559085	0.00422836	0.697493	0.815957	0.00891251	0.191768	0.17329	0.0299928	0.832861	0.929581	0.0522713	0.457937
ASPH	0.121021	0.0568942	0.0834911	0.00349152	-0.00210265	0.0242844	0.0871355	3.76264	2.47862	3.61649	0.143306	-0.0648936	0.462428	0.000168127	0.0131891	0.000298626	0.886049	0.948259	0.643775	0.00246514	0.067958	0.00418819	0.961695	0.975253	0.830935
SLC27A1	0.0188059	0.101003	0.139313	-0.00927063	0.0502947	-0.0312265	0.0863739	0.448336	1.45313	3.62281	-0.238123	1.21825	-0.459599	0.653911	0.146188	0.000291423	0.811786	0.223128	0.645804	0.805307	0.339952	0.0041256	0.929284	0.441369	0.832083
HSPB6	0.144546	0.072266	0.0419435	0.171753	0.123772	0.1933	0.086252	2.03471	1.19801	0.848643	1.88992	0.803472	2.36717	0.0418804	0.230911	0.39608	0.0587688	0.421702	0.0179247	0.143113	0.44602	0.593703	0.28234	0.645868	0.126383
AGPS	0.0731284	-0.0128582	0.197694	0.0244936	0.0541195	-0.044156	0.0859882	2.46135	-0.300813	3.25661	0.290687	0.782217	-0.506924	0.0138417	0.763557	0.00112751	0.771291	0.434087	0.612208	0.0668547	0.882249	0.0111175	0.913253	0.653872	0.814637
SLC44A1	0.00633887	0.051444	0.199059	0.0620435	0.114223	0.0404627	0.085614	0.0961088	0.886895	3.08716	0.622857	1.04661	0.446079	0.923434	0.375135	0.00202079	0.533378	0.295278	0.65554	0.957416	0.604608	0.0168998	0.788974	0.521809	0.838601
ETHE1	0.117683	0.155584	-0.0167083	0.0368263	0.0825669	-0.109588	0.0855194	2.89437	2.31539	-0.259639	0.342306	1.17809	-1.48496	0.00379918	0.0205917	0.795142	0.73212	0.238762	0.137555	0.0267661	0.0930852	0.889278	0.897823	0.460518	0.39142
CNDP2	0.162754	0.0573894	0.0358327	0.0175751	0.0193533	-0.0301214	0.0853254	3.98972	1.82357	1.08319	0.526531	0.700458	-0.528543	6.61505e-05	0.0682171	0.278725	0.598519	0.483641	0.597123	0.00119764	0.207874	0.472323	0.826832	0.695359	0.807851
S100A13	0.105726	0.0230015	0.127059	0.0619293	-0.115149	0.15749	0.0852625	1.67975	0.365634	1.96712	0.467435	-0.68736	1.13757	0.0930065	0.714638	0.0491695	0.640189	0.491856	0.255299	0.241945	0.852265	0.15801	0.848537	0.702323	0.536909
SCRN2	0.0970604	0.085696	0.071755	-0.0495429	-0.0707176	0.0117428	0.0848371	1.54636	1.18969	2.02786	-0.958137	-1.32769	0.148923	0.122018	0.234167	0.0425745	0.337994	0.18428	0.881614	0.289256	0.450575	0.141999	0.671822	0.393108	0.953622
TLN1	0.112662	0.0620347	0.0791574	0.082005	0.110148	0.0847795	0.0846181	6.77506	3.28253	4.45389	3.62053	4.56127	2.43908	1.24352e-11	0.0010288	8.43286e-06	0.000293997	5.08456e-06	0.0147248	1.10113e-09	0.0102789	0.00027202	0.0130166	0.000236096	0.113283
RAB8B	0.0926174	0.0698976	0.0903427	0.038751	0.119988	-0.0723224	0.0842859	1.83793	1.33178	2.00104	1.17041	2.70137	-0.880618	0.0660728	0.182934	0.0453883	0.241837	0.00690542	0.378524	0.192341	0.387611	0.150054	0.589707	0.0437071	0.647261
REG3A	0.0802546	0.0679329	0.104599	0.379283	0.272736	0.190757	0.0842622	0.674028	0.363425	1.04892	3.39011	2.72159	1.40638	0.500293	0.716287	0.294216	0.00069865	0.00649681	0.159611	0.690809	0.852597	0.489887	0.0210445	0.0416755	0.418343
MCFD2	0.0232447	0.148643	0.08059	-0.00153023	-0.0534201	-0.101089	0.0841593	0.440675	2.71403	1.72547	-0.0385109	-1.32847	-1.26767	0.659448	0.00664701	0.0844423	0.96928	0.184023	0.204916	0.80816	0.0423982	0.223792	0.994653	0.392923	0.474321
TIMP1	0.120498	0.0601486	0.0715933	0.107621	0.0304949	-0.25326	0.0840801	1.93464	0.811112	0.948687	0.591937	0.266158	-1.58122	0.0530342	0.417301	0.34278	0.553893	0.790118	0.113828	0.16725	0.64209	0.539747	0.801211	0.891055	0.351311
CD44	0.0576177	0.0995015	0.0949207	0.0155303	0.121941	0.248484	0.0840133	1.17253	3.23132	2.27334	0.342657	2.37213	3.48871	0.240983	0.00123218	0.023006	0.731856	0.0176858	0.000485362	0.444559	0.0118143	0.0946219	0.897823	0.0846073	0.0164797
ARPC4	0.115312	0.0483611	0.0882964	0.0276451	0.05557	0.036061	0.0839898	5.55881	2.77769	3.44645	1.57557	2.1547	0.999905	2.71614e-08	0.00547462	0.00056801	0.115125	0.0311857	0.317357	1.44307e-06	0.0368456	0.00654371	0.402055	0.12597	0.597159
BLVRA	0.13838	0.0639765	0.0491304	0.0334308	0.0515191	-0.00104456	0.0838289	3.49131	2.43068	1.98769	1.11207	1.7622	-0.0291309	0.000480652	0.0150706	0.0468464	0.26611	0.0780352	0.97676	0.00574474	0.0748724	0.152971	0.608483	0.228243	0.990357
CNN3	0.108035	0.0589014	0.0836697	0.070456	0.191975	0.229037	0.0835353	3.43323	1.43282	2.34131	2.29441	4.12898	5.07456	0.000596429	0.15191	0.0192162	0.0217667	3.64368e-05	3.8839e-07	0.0068017	0.348237	0.0823343	0.165485	0.00097147	0.000146164
ENDOD1	0.0894113	0.124447	0.0355693	-0.0283082	-0.0732165	-0.0588946	0.0831427	2.44347	4.31123	1.50116	-1.14378	-2.08644	-1.04326	0.0145468	1.62351e-05	0.133315	0.252717	0.0369388	0.296827	0.0691524	0.000336319	0.302233	0.598162	0.141161	0.583322
BGN	0.0857263	0.0875464	0.0748744	0.265397	0.166359	0.225091	0.0827157	1.3837	1.16671	1.3967	2.49184	1.89075	2.50305	0.166451	0.243329	0.162503	0.0127084	0.0586574	0.012313	0.350767	0.460937	0.343408	0.122369	0.191467	0.105114
GGPS1	0.153225	0.0262105	0.0680083	0.0288476	-0.0514602	0.041209	0.0824812	2.55603	0.464247	1.80979	0.85729	-1.46373	0.690401	0.0105875	0.642471	0.0703282	0.391284	0.143269	0.489942	0.0563697	0.81125	0.198377	0.706251	0.335756	0.734832
WDR35	0.236967	0.0276594	-0.0172293	0.0813706	0.0226014	-0.0567982	0.0824657	2.01105	0.559117	-0.502304	1.40268	0.617423	-0.787723	0.0443199	0.576082	0.615453	0.160711	0.536956	0.430859	0.148039	0.769249	0.774203	0.482882	0.733903	0.688527
GIPC2	0.0872366	0.12635	0.0334512	-0.0263555	0.144367	0.369927	0.0823459	0.837665	0.840166	0.34573	-0.403698	1.23799	2.10234	0.402219	0.400815	0.729546	0.686435	0.215721	0.0355234	0.606484	0.629813	0.851325	0.873764	0.432208	0.19098
UBA6	0.0818473	0.110564	0.0541712	-0.00123774	-0.0247396	-0.103129	0.0821942	4.57078	5.30644	3.4708	-0.0687244	-1.02797	-2.52872	4.85923e-06	1.11787e-07	0.000518914	0.945209	0.303964	0.0114478	0.000132996	4.35198e-06	0.00618315	0.985949	0.531831	0.100647
PRKAR2B	0.0381065	0.179717	0.0284673	0.0196577	-0.0431538	0.0335037	0.0820968	0.99506	6.34539	0.995717	0.795293	-1.39348	0.836598	0.319707	2.21859e-10	0.319388	0.426443	0.163474	0.402818	0.529339	1.31831e-08	0.517529	0.726998	0.364366	0.665859
MYL9	0.181165	0.0204026	0.0442772	0.272625	0.193972	0.132705	0.0819482	3.83616	0.400775	0.836681	2.95302	2.60331	1.55369	0.000124972	0.688586	0.402772	0.00314681	0.0092328	0.120259	0.00194611	0.838408	0.599116	0.0532867	0.0537311	0.361336
RECQL	0.0683766	0.111201	0.0661842	0.0149612	-0.00381106	0.00197834	0.0819207	2.75277	6.16273	2.70301	0.709298	-0.144714	0.0630417	0.00590942	7.14994e-10	0.00687154	0.47814	0.884937	0.949733	0.0375343	3.79872e-08	0.0385489	0.756315	0.944805	0.98257
GPX1	0.0884402	0.0478484	0.108972	0.064541	-0.0435594	-0.00102848	0.0817535	2.26336	1.10459	4.06621	1.13583	-1.07114	-0.0205008	0.0236136	0.269338	4.77848e-05	0.256028	0.284107	0.983644	0.0963315	0.49344	0.00111235	0.601667	0.51053	0.993432
GAPDH	0.0928287	0.0852087	0.0670129	-0.04084	-0.0440641	-0.0528445	0.0816834	4.54299	3.14824	3.06623	-1.14568	-1.87731	-0.957978	5.5461e-06	0.00164254	0.00216776	0.251929	0.0604759	0.338074	0.000150881	0.0149853	0.01766	0.598162	0.195218	0.61587
S100B	0.336101	-0.00611865	-0.0851167	0.0144115	0.292671	-0.0813665	0.0816218	4.81393	-0.0429084	-1.0273	0.157743	3.54803	-0.495887	1.47989e-06	0.965775	0.304278	0.874659	0.000388128	0.619974	4.84288e-05	0.983637	0.50059	0.954789	0.00532762	0.817578
PSMA1	0.119797	0.0781946	0.0459637	0.00746002	0.0509442	0.0623243	0.0813185	6.14723	3.9773	2.77108	0.321506	1.89484	0.924711	7.88502e-10	6.9702e-05	0.00558704	0.747827	0.0581142	0.355116	5.47827e-08	0.00110649	0.0329548	0.905368	0.190708	0.626837
DPYSL3	0.148021	-0.047303	0.142023	0.147563	0.288766	0.00142564	0.0809136	2.52894	-0.996101	2.99915	1.73833	4.5211	0.0156323	0.0114408	0.319201	0.0027073	0.0821522	6.15188e-06	0.987528	0.0592467	0.544995	0.0201752	0.338812	0.000272371	0.995241
PRCP	0.0431145	0.128104	0.0715008	-0.0295726	0.00059059	-0.0330303	0.0809065	0.530267	2.49553	1.61484	-0.482743	0.00741957	-0.307133	0.595927	0.0125768	0.106345	0.629278	0.99408	0.758742	0.76195	0.0665513	0.260301	0.84277	0.997393	0.899575
PKM	0.101958	0.0897229	0.0508346	-0.00148397	0.0104904	-0.11056	0.0808384	3.62265	2.73277	1.70026	-0.0376025	0.419538	-2.28642	0.000291599	0.00628043	0.0890819	0.970005	0.674823	0.0222297	0.00383925	0.040927	0.232137	0.994769	0.823224	0.145492
TUBA1B	0.092052	0.0901658	0.0599819	-0.0138285	0.0129586	-0.0565212	0.0807332	2.70914	2.44334	2.03363	-0.627111	0.284627	-1.379	0.00674581	0.0145518	0.0419886	0.530587	0.77593	0.167894	0.0412793	0.073262	0.140877	0.787066	0.882457	0.429167
DNAJC13	0.0659733	0.059474	0.116431	0.0346421	-0.00419371	-0.0269731	0.0806259	2.39564	2.46137	4.51265	1.40596	-0.166454	-0.66571	0.0165914	0.0138406	6.40227e-06	0.159737	0.867799	0.505597	0.0750768	0.070626	0.000214168	0.481235	0.935541	0.745563
CA2	0.063798	0.0984707	0.0794782	0.064734	0.0794185	0.0983047	0.0805823	1.41975	2.00768	1.50428	1.94719	1.38334	0.965549	0.15568	0.0446774	0.13251	0.0515118	0.166561	0.33427	0.337032	0.156293	0.300711	0.26236	0.368788	0.613167
MAPK14	0.100508	0.0430802	0.0977401	-0.000855191	0.0649668	0.0253824	0.0804429	4.0102	2.48359	4.01087	-0.0273201	2.60362	0.628109	6.0668e-05	0.0130065	6.04948e-05	0.978204	0.00922444	0.529933	0.00111827	0.0678363	0.00131978	0.995173	0.0537311	0.760946
EIF1AD	0.0822959	0.0768289	0.0819026	-0.0173976	0.0233052	-0.10624	0.0803425	2.10394	1.73602	1.78524	-0.379691	0.433732	-3.15239	0.0353839	0.0825605	0.0742219	0.704175	0.664483	0.0016194	0.127521	0.235084	0.204133	0.88282	0.819231	0.0348248
ITPK1	0.132124	0.0389498	0.0698717	0.0841262	0.0792497	-0.0455938	0.0803152	2.11412	1.157	2.23436	1.99298	1.28009	-0.487552	0.0345053	0.247272	0.0254592	0.0462641	0.200514	0.625867	0.125906	0.465672	0.100943	0.249914	0.415377	0.820678
PLOD2	0.0377585	0.0226626	0.179688	-0.0438705	0.0376736	0.654145	0.0800365	0.86186	0.410369	2.12232	-0.802599	0.447645	2.59894	0.388765	0.681535	0.0338106	0.422206	0.654409	0.00935133	0.596634	0.834096	0.122445	0.724699	0.814584	0.0893697
ORM1	0.104361	0.0481933	0.0871039	-0.133684	0.0534969	-0.0355081	0.079886	0.631281	0.749982	0.53616	-1.62397	0.501352	-0.407262	0.527857	0.453265	0.591848	0.104382	0.616123	0.683815	0.712859	0.675181	0.757807	0.381074	0.791174	0.855432
FRK	0.232238	0.00231372	0.00438216	0.0385757	0.114017	0.000386981	0.0796447	2.57456	0.0610264	0.262277	1.17955	2.89864	0.00925778	0.0100368	0.951338	0.793108	0.238178	0.00374781	0.992613	0.0544532	0.976863	0.887872	0.585287	0.0283503	0.997309
TMX4	0.116905	0.111	0.0107988	0.00169426	-0.0519538	-0.115471	0.0795679	3.2597	3.85503	0.313697	0.0585723	-1.87511	-2.05696	0.0011153	0.000115718	0.753751	0.953293	0.0607777	0.0396897	0.0109732	0.00169492	0.865922	0.988762	0.195691	0.201845
MFSD10	0.128771	0.0656691	0.0441191	0.0332879	-0.0672906	0.0898321	0.0795198	1.90999	1.58515	0.756903	0.771582	-0.895549	1.37333	0.0561346	0.112932	0.449108	0.440362	0.370494	0.16965	0.173871	0.287974	0.64612	0.735022	0.599284	0.432113
GSTM1	0.0971232	-0.0664677	0.207287	-0.211296	0.0336076	0.0888828	0.0793142	1.42809	-1.64565	1.61575	-1.45594	0.506492	1.47091	0.153266	0.099836	0.106148	0.145409	0.612511	0.141314	0.334425	0.265053	0.260101	0.454756	0.788962	0.397255
SSH3	0.0387276	0.0927137	0.104941	0.0842479	0.0637135	0.151419	0.078794	0.697245	2.45404	2.78241	2.22359	1.63015	2.55137	0.485649	0.0141263	0.00539572	0.0261758	0.10307	0.0107299	0.680152	0.0717598	0.0323171	0.185282	0.275749	0.0970314
ST14	0.10425	0.10005	0.0313688	0.0753029	0.0113528	-0.07668	0.0785562	1.22584	2.41067	0.940842	1.27904	0.261991	-0.874912	0.220257	0.0159233	0.346786	0.200882	0.793328	0.381622	0.420923	0.0774055	0.542461	0.538707	0.893091	0.64939
EAPP	0.0687584	0.0916819	0.0751863	0.0398563	0.101604	-0.0296428	0.0785422	1.55073	1.02546	0.873966	0.464135	1.16242	-0.237727	0.120965	0.305146	0.382137	0.642551	0.245064	0.812093	0.287794	0.532719	0.577744	0.848794	0.467558	0.922387
HEATR5A	0.117491	-0.014004	0.131749	-0.00392706	0.435748	0.40203	0.0784123	2.01046	-0.281713	0.958199	-0.0282655	2.44772	1.20755	0.044382	0.778163	0.337962	0.97745	0.0143764	0.227221	0.148137	0.887991	0.536275	0.995173	0.0736098	0.50376
ATL3	0.0512224	0.105012	0.0785983	0.0545468	0.0633985	0.157142	0.0782774	2.25556	5.88984	2.61967	1.68766	1.78247	2.97109	0.0240981	3.86578e-09	0.00880162	0.0914772	0.0746728	0.00296748	0.0975769	1.8976e-07	0.0463265	0.358508	0.222661	0.0465318
ACTR2	0.0631976	0.0129319	0.157706	0.0279326	0.0474764	-0.00603244	0.0779453	3.12447	0.609609	4.31355	1.06094	1.77289	-0.159999	0.00178125	0.542121	1.60655e-05	0.288719	0.0762464	0.872882	0.0155592	0.742569	0.000465076	0.627758	0.224994	0.950144
G6PD	0.0780288	0.0472618	0.108363	0.0255503	0.0852762	0.103705	0.0778844	3.29219	2.61051	4.34398	1.20316	3.62637	3.63776	0.000994119	0.00904066	1.39922e-05	0.228915	0.000287437	0.00027502	0.0100077	0.0528171	0.000424087	0.577447	0.00440022	0.0109911
HSPG2	0.0937474	0.040773	0.0987832	0.173116	0.172859	0.12491	0.0777678	2.71356	1.0393	2.88081	2.13156	3.27827	2.3516	0.00665654	0.298664	0.00396655	0.0330426	0.00104444	0.0186926	0.0408992	0.527314	0.0260763	0.208917	0.011028	0.129274
EHD1	0.115541	0.00783534	0.109839	0.000870244	0.0101586	-0.0559009	0.0777382	4.37005	0.296088	5.44489	0.0374859	0.439177	-0.862047	1.24219e-05	0.767163	5.1837e-08	0.970098	0.660533	0.388662	0.000293703	0.883127	2.96324e-06	0.994769	0.817028	0.653948
TMEM43	0.0725583	0.0560598	0.104363	0.0150045	0.0532682	0.0504744	0.0776602	2.41101	2.87716	3.4309	0.723646	1.52428	1.31972	0.0159082	0.00401278	0.000601589	0.469283	0.127438	0.186927	0.0729355	0.0288563	0.00679194	0.753389	0.313288	0.45364
ADH1C	0.0420319	0.0248855	0.165982	0.171815	-0.017739	0.421054	0.0776331	0.477262	0.319113	3.0442	2.45543	-0.224905	2.94112	0.633176	0.749641	0.00233299	0.0140716	0.822053	0.00327029	0.789674	0.876133	0.018355	0.129424	0.907366	0.0477949
MEST	-0.0250349	0.127363	0.130513	-0.113948	-0.055185	0.0261685	0.0776139	-0.308015	1.84689	1.14753	-1.53598	-0.667393	0.178874	0.758071	0.0647625	0.251163	0.124543	0.504521	0.858037	0.869611	0.201099	0.444108	0.422624	0.710023	0.942824
LAMB2	0.159355	0.0833397	-0.0111199	0.193478	0.236036	0.192421	0.0771915	3.69757	2.03573	-0.265675	2.8688	3.99884	2.73891	0.000217676	0.0417773	0.790489	0.00412028	6.36529e-05	0.00616429	0.00306238	0.149854	0.886704	0.0616132	0.00147413	0.0704758
PPP1CA	0.0947753	0.0617895	0.0748262	0.0180315	0.0735268	0.142412	0.0771303	2.51193	2.57904	3.43129	0.549723	1.97535	2.63308	0.0120074	0.00990749	0.000600714	0.582509	0.0482284	0.00846153	0.060587	0.0560679	0.00679194	0.81735	0.168148	0.0856777
STAT3	0.0379082	0.107421	0.0847209	0.00713757	-0.0501303	-0.00372795	0.0766835	2.70528	6.12233	5.2634	0.352697	-2.03903	-0.120105	0.00682469	9.22176e-10	1.41419e-07	0.724315	0.0414473	0.9044	0.0415368	4.78684e-08	7.25734e-06	0.894317	0.151928	0.966005
CAMK2G	0.129777	0.0270387	0.0719858	0.0754554	0.055673	-0.23542	0.076267	1.62407	1.02832	1.7855	1.71405	0.916582	-2.58405	0.104361	0.303799	0.0741809	0.0865203	0.359362	0.00976489	0.262123	0.531766	0.204133	0.347951	0.591428	0.0911121
NRM	0.0395474	0.0740604	0.114594	-0.05582	0.0492428	0.0927276	0.0760671	0.800535	1.208	2.46479	-0.850909	0.54232	0.673563	0.423401	0.227046	0.0137093	0.39482	0.587598	0.500589	0.623436	0.442488	0.0639876	0.708735	0.772067	0.74193
RNASEH2B	0.143323	0.0168559	0.0679525	0.0880053	0.104435	0.110152	0.0760437	2.65021	0.674143	2.76171	3.00396	2.16174	1.65879	0.00804429	0.500221	0.00574996	0.0026649	0.0306385	0.0971591	0.0462106	0.712056	0.0335388	0.0479469	0.124652	0.322472
ACSS2	0.110201	0.0506242	0.0667314	0.109614	0.093507	0.118575	0.0758521	2.41778	2.18013	2.11021	2.35229	2.13999	2.49945	0.0156156	0.0292476	0.0348405	0.0186581	0.0323557	0.0124387	0.0718858	0.117931	0.124873	0.151943	0.128421	0.105252
GGACT	0.120306	0.0802446	0.0268156	-0.00407026	0.0361837	0.0849935	0.0757888	1.55679	0.769253	0.553564	-0.0901699	0.545784	0.850055	0.119521	0.441743	0.579878	0.928152	0.585215	0.395294	0.286039	0.665193	0.748561	0.979789	0.770954	0.65958
HIF1AN	0.254941	-0.0265741	-0.00114592	0.0573636	-0.0780071	-0.0479572	0.0757405	2.15233	-0.815612	-0.0149944	1.30591	-1.71514	-1.01052	0.031371	0.414722	0.988037	0.191583	0.0863196	0.312247	0.118257	0.639865	0.995329	0.527234	0.243668	0.593979
PSMA6	0.0827692	0.0943679	0.0497452	0.00581647	-0.00938616	0.0543599	0.0756274	4.16871	4.67687	2.55134	0.264841	-0.409159	1.05996	3.06333e-05	2.9129e-06	0.010731	0.791132	0.682423	0.289164	0.000611304	8.02114e-05	0.0533342	0.921762	0.82854	0.574765
FAP	0.000169913	0.164224	0.061908	0.295798	0.199928	-0.0111312	0.075434	0.00252512	2.50041	1.21033	3.19879	3.22583	-0.118657	0.997985	0.0124048	0.226152	0.00138005	0.00125609	0.905547	0.998649	0.0660614	0.418395	0.0325286	0.0125436	0.966545
PCNA	0.0958442	0.0322343	0.096764	-0.053566	0.0398474	-0.0421502	0.0749475	2.47521	0.72292	2.70059	-0.862848	0.884943	-0.905306	0.0133157	0.469729	0.00692163	0.388221	0.376187	0.365303	0.064869	0.688385	0.0387818	0.705797	0.604793	0.635236
YBX3	0.0365234	0.0233657	0.164414	0.022922	0.190527	0.326015	0.0747676	0.488713	0.315425	2.83077	0.307204	2.31585	2.33857	0.625045	0.752439	0.00464364	0.758688	0.0205664	0.0193578	0.783649	0.87736	0.0291259	0.909349	0.0952593	0.132123
XPNPEP1	0.102194	0.0529863	0.0691206	-0.00257734	0.178119	0.244154	0.074767	2.43936	1.56784	2.44379	-0.0729582	3.53707	2.92232	0.0147131	0.116919	0.014534	0.941839	0.000404594	0.00347439	0.0695835	0.294319	0.0667027	0.985081	0.0054218	0.0502077
EML3	0.068632	0.0647759	0.0897849	0.110518	0.0594992	0.089892	0.0743976	2.14176	1.38984	3.90867	2.60275	1.74735	1.68364	0.0322127	0.164579	9.28062e-05	0.00924805	0.0805766	0.0922507	0.120225	0.363976	0.00185176	0.10021	0.23296	0.312531
ARHGEF6	0.0573726	0.176389	-0.0112118	0.0364802	-0.167266	0.00593268	0.0741832	1.45244	2.12583	-0.306821	0.939241	-3.75885	0.0644557	0.146379	0.0335173	0.75898	0.347607	0.000170699	0.948607	0.32468	0.128493	0.868834	0.678369	0.00296492	0.982098
GCA	0.0974048	0.00395468	0.121006	0.0850725	0.056883	-0.0340831	0.0741218	2.04833	0.0527087	2.05109	1.96151	1.22989	-0.476679	0.0405273	0.957964	0.0402584	0.0498199	0.21874	0.633591	0.140677	0.979657	0.137109	0.259201	0.43632	0.826168
TPD52L1	0.101371	-0.00200296	0.122332	0.109834	0.188906	0.543994	0.0738999	1.64778	-0.0385514	2.46956	2.0158	2.93628	4.011	0.0993987	0.969248	0.0135278	0.0438208	0.00332174	6.04616e-05	0.25375	0.985839	0.0634387	0.24447	0.0257749	0.00479026
COL4A3	-0.0399457	0.182463	0.0789727	0.070303	0.389502	0.0583063	0.0738299	-0.294095	1.27059	1.05713	0.66947	2.15858	0.445411	0.768685	0.203874	0.290451	0.503196	0.0308828	0.656023	0.874845	0.41625	0.485626	0.770982	0.125233	0.838601
TGFB1I1	0.088411	-0.0486566	0.181515	-0.144943	0.162964	0.273145	0.0737564	1.28155	-0.482361	1.63358	-0.995309	1.22718	1.15122	0.200001	0.62955	0.102347	0.319586	0.219754	0.249641	0.39424	0.805168	0.254654	0.65662	0.437204	0.529782
PLOD1	0.109272	0.0325587	0.0791988	0.14032	0.250514	0.151149	0.0736765	1.91958	0.824228	2.63608	3.65403	5.51967	1.82901	0.0549111	0.40981	0.00838696	0.00025816	3.3964e-08	0.0673984	0.171254	0.634986	0.0445071	0.0122721	6.3909e-06	0.266474
MAT1A	0.101577	0.0599997	0.0594397	-0.0986721	0.0792047	0.208547	0.0736721	1.85862	1.00283	1.10556	-1.31455	0.821251	2.00765	0.0630815	0.315943	0.268919	0.188662	0.411503	0.0446808	0.187172	0.542302	0.462291	0.522378	0.638299	0.214202
AOX1	0.0199369	0.103998	0.0965437	0.113343	0.122889	0.323722	0.0734928	0.272141	2.28617	2.8357	2.73464	2.19858	3.41885	0.785514	0.0222442	0.00457249	0.00624495	0.027908	0.000628856	0.884367	0.0983888	0.0288405	0.0803481	0.117788	0.0190598
DPP3	0.158445	0.048148	0.0136543	-0.0784344	-0.0180363	0.0272933	0.0734158	3.09945	1.17903	0.363423	-1.15641	-0.452554	0.342409	0.00193883	0.238385	0.716289	0.247512	0.65087	0.732043	0.0163659	0.455321	0.843484	0.59342	0.811373	0.886153
PDIA5	0.0210939	0.118615	0.0804782	0.139586	0.0853862	0.0813112	0.0733958	0.3844	4.51308	2.05158	3.1217	2.10493	0.751443	0.700682	6.38932e-06	0.0402105	0.0017981	0.0352972	0.452386	0.837554	0.000155969	0.13705	0.0385815	0.136358	0.70619
NIT2	0.0933021	0.0272846	0.0988511	-0.0836355	-0.038978	-0.0189542	0.0731459	1.5928	0.763633	2.03185	-1.29778	-0.772748	-0.371276	0.111205	0.445086	0.0421684	0.194364	0.439671	0.710432	0.273234	0.668443	0.141271	0.529401	0.658778	0.871653
NAGK	0.104689	0.0209239	0.0934817	0.00019378	0.0158547	0.0483875	0.0730314	4.90581	1.1235	4.63839	0.00874923	0.627565	1.72608	9.3043e-07	0.261226	3.51138e-06	0.993019	0.530289	0.0843322	3.36146e-05	0.481705	0.000131053	0.998262	0.72945	0.298391
PSMA2	0.144768	0.0445645	0.0297201	0.014181	0.057957	0.0841309	0.0730175	5.86452	1.89487	1.42248	0.650001	1.5007	1.21964	4.50428e-09	0.0581092	0.154886	0.515692	0.133432	0.222603	2.78648e-07	0.18691	0.333105	0.77735	0.32189	0.498182
MAN2B1	0.121098	0.0120797	0.0857246	0.000125979	-0.0260164	-0.0947946	0.0729674	3.65202	0.195908	2.53315	0.00420547	-0.759393	-1.3836	0.000260188	0.844682	0.0113041	0.996645	0.447618	0.166482	0.0035102	0.924999	0.0554885	0.998855	0.665167	0.428231
PYGB	0.123802	0.0412806	0.0534351	0.0837536	0.108915	0.0913669	0.0728391	4.37657	1.11537	2.87251	3.09311	3.51709	1.85471	1.20564e-05	0.264692	0.00407228	0.00198068	0.0004363	0.0636375	0.000286561	0.486507	0.0266528	0.0397545	0.00567819	0.2578
GALE	0.116755	0.0288047	0.0724969	-0.127509	0.0913212	0.0288948	0.0726855	0.956887	0.757298	1.55346	-1.27358	1.34592	0.406343	0.338624	0.448871	0.120312	0.202813	0.178329	0.684491	0.547717	0.671874	0.282631	0.541635	0.385513	0.855803
KLHL11	0.059486	0.00102549	0.157415	-0.0583397	0.0994012	-0.0707839	0.072642	1.40054	0.0237117	1.63894	-0.521794	1.10651	-0.56551	0.161351	0.981083	0.101225	0.601814	0.268508	0.571727	0.344198	0.990735	0.252603	0.8281	0.495133	0.790678
C11orf68	0.0479189	0.07164	0.0978413	0.014288	-0.00168433	0.128984	0.0724668	1.03796	2.30231	2.08719	0.352668	-0.0513345	3.19429	0.299288	0.0213175	0.036871	0.724337	0.959059	0.00140176	0.507542	0.0958344	0.129374	0.894317	0.98098	0.0319109
PPIC	0.148051	0.0804647	-0.0125559	-0.0378783	0.249233	0.296371	0.0719867	2.23377	1.61431	-0.0793776	-0.366697	2.52729	1.49152	0.0254981	0.10646	0.936732	0.713845	0.0114946	0.135826	0.101855	0.276473	0.973332	0.889058	0.0631502	0.388395
EXOSC9	0.0205711	0.0727014	0.122524	-0.0541232	-0.0708526	-0.103651	0.0719321	0.677334	1.6693	2.20221	-1.00321	-2.55618	-2.13418	0.498194	0.0950582	0.0276503	0.315758	0.0105829	0.0328281	0.689713	0.258138	0.106253	0.651684	0.0597405	0.18348
RSU1	0.111076	0.0197317	0.0842963	0.118691	0.130121	0.152927	0.0717013	3.67931	0.658111	2.92415	3.08115	3.3395	3.21683	0.000233867	0.510467	0.00345399	0.00206204	0.000839281	0.00129615	0.0032298	0.718899	0.023736	0.0406644	0.00954709	0.0303286
SLC27A2	-0.147148	0.355449	0.0054146	-0.0856442	-0.177404	-0.00709238	0.0712383	-1.89242	5.10639	0.120763	-2.09494	-2.43305	-0.0993705	0.0584349	3.28364e-07	0.903879	0.0361766	0.014972	0.920844	0.178237	1.15851e-05	0.955519	0.219592	0.0756306	0.970071
XPOT	-0.0319404	0.0514241	0.19414	-0.120552	-0.164091	-0.233615	0.0712078	-0.976024	1.50024	2.09937	-0.643796	-1.34325	-1.09431	0.329053	0.133552	0.035784	0.519708	0.179191	0.273818	0.53965	0.319451	0.127316	0.778835	0.386302	0.55783
EPS15	0.115071	0.0653976	0.0330478	0.031017	-0.0151307	-0.0663898	0.0711723	5.93537	3.9826	1.94662	1.591	-0.790334	-1.75583	2.9319e-09	6.81664e-05	0.0515808	0.111609	0.429333	0.0791176	1.94713e-07	0.00109551	0.162894	0.396253	0.651939	0.288607
ERP29	0.103135	0.0907437	0.0193189	0.0341095	0.0419625	0.0479084	0.0710659	4.79007	2.94336	1.06106	1.43105	1.3007	0.840411	1.66725e-06	0.00324672	0.288664	0.152416	0.19336	0.400678	5.30232e-05	0.0249357	0.483534	0.469195	0.405957	0.664415
HMGB3	0.0140202	0.17361	0.0253908	0.230845	0.0208537	0.174344	0.0710069	0.218674	2.91676	0.309338	2.0461	0.240715	0.729168	0.826904	0.00353689	0.757065	0.0407462	0.809776	0.465899	0.907485	0.0265265	0.867884	0.236821	0.90362	0.713947
CFL1	0.0825352	0.0409696	0.0894497	0.0631782	0.0170899	-0.000728977	0.0709849	4.34905	1.91378	4.31763	1.67097	0.406813	-0.0198029	1.36726e-05	0.0556482	1.57712e-05	0.0947272	0.684145	0.984201	0.000316644	0.181278	0.0004595	0.364855	0.8292	0.993432
GART	0.0803999	0.0198108	0.112479	0.0110227	0.0318232	0.0604157	0.0708966	3.28456	0.884752	4.94022	0.563105	1.42325	1.37824	0.00102142	0.376291	7.80365e-07	0.573363	0.154663	0.168129	0.0102506	0.605617	3.52413e-05	0.813628	0.352931	0.429167
WDR1	0.0804218	0.0639429	0.0680653	0.0489352	0.0882961	0.00744826	0.07081	4.4427	3.85592	3.85954	2.23139	3.34446	0.243859	8.8836e-06	0.000115294	0.000113601	0.0256556	0.000824422	0.80734	0.000224125	0.00169492	0.00209397	0.183034	0.00942555	0.921726
SNX6	0.105021	0.0485627	0.058819	0.0130041	0.0261486	0.0458814	0.0708009	6.76275	3.60015	3.94348	0.598572	1.22444	1.53964	1.354e-11	0.000318034	8.03087e-05	0.549459	0.220787	0.123647	1.17589e-09	0.00406867	0.00167131	0.798746	0.438563	0.367725
UBA5	0.0739893	0.10457	0.0337912	-0.0545274	-0.105289	0.0254298	0.0707836	1.43315	2.1099	0.960297	-1.17825	-2.14146	0.238404	0.151814	0.0348666	0.336906	0.238698	0.0322372	0.811568	0.332005	0.132095	0.535539	0.585848	0.12838	0.922232
PDIA3	0.0682991	0.127585	0.016424	-0.0282193	-0.0384185	0.0512353	0.0707695	3.11375	6.1325	0.837229	-1.52757	-2.18283	0.649358	0.00184726	8.65104e-10	0.402464	0.126618	0.029048	0.516107	0.01589	4.5428e-08	0.598855	0.424031	0.120563	0.750883
PRNP	0.0784827	0.0787994	0.0549903	0.0304791	0.0282843	-0.0403362	0.0707575	2.41239	1.55855	1.53095	0.937132	0.757342	-0.547792	0.0158481	0.119102	0.125782	0.34869	0.448845	0.583835	0.072734	0.298317	0.289959	0.678644	0.666273	0.798012
ANK3	0.0279943	0.11614	0.0679099	0.0145016	0.18519	-0.0799579	0.0706814	0.651391	3.10239	1.99325	0.317614	3.20949	-1.2124	0.514794	0.00191964	0.046234	0.750777	0.00132969	0.225361	0.702147	0.0167607	0.151713	0.905913	0.0130257	0.501865
CPA1	0.0840263	0.10739	0.020562	-0.0774353	0.0633499	0.00420892	0.0706594	1.40552	2.28862	0.419312	-0.895435	0.919	0.0402448	0.159868	0.0221017	0.674988	0.370555	0.358096	0.967898	0.342162	0.0978599	0.815475	0.69293	0.590205	0.986919
ACTR3	0.0978763	0.0371049	0.0765924	0.0304868	0.0370792	0.062654	0.0705245	5.84123	2.0353	3.71332	0.889323	2.29882	2.05736	5.18167e-09	0.0418202	0.000204557	0.373829	0.021515	0.0396519	3.03902e-07	0.149889	0.00313146	0.695883	0.0986412	0.201845
APOC3	0.0836084	0.134293	-0.00644982	0.0231522	0.0669545	-0.0664196	0.0704838	0.774132	2.18305	-0.099851	0.326373	1.12695	-0.681929	0.438853	0.0290322	0.920463	0.744142	0.259765	0.495284	0.63828	0.117376	0.964977	0.902992	0.485555	0.738186
CELA3B	0.0832299	0.0305871	0.0975849	-0.0234495	0.087955	0.196212	0.0704673	1.55182	0.662632	1.82496	-0.26825	1.10584	1.88337	0.120705	0.507566	0.0680074	0.788507	0.268795	0.0596505	0.287582	0.717015	0.194364	0.920604	0.495393	0.250032
TMOD3	0.0535173	0.0681099	0.0897664	0.158209	0.115915	0.176347	0.0704645	1.55281	1.7861	2.78997	2.38253	2.05506	2.71281	0.120469	0.0740833	0.00527123	0.0171942	0.0398735	0.00667148	0.287361	0.21871	0.0318547	0.144598	0.148572	0.0736636
BCAR3	0.105673	0.12558	-0.0198626	0.130505	0.121266	0.270978	0.0704635	1.82803	0.97696	-0.299376	2.57173	1.5387	2.4652	0.067545	0.328589	0.764654	0.0101192	0.123878	0.0136938	0.195159	0.555119	0.872896	0.106837	0.308909	0.109098
SLC27A3	0.0612137	0.0973735	0.0524522	0.108329	0.0774577	0.0703167	0.0703465	1.50151	2.60416	1.26056	2.85464	2.04771	1.08046	0.133225	0.00921004	0.207467	0.00430861	0.0405879	0.279937	0.305558	0.0534886	0.395158	0.0627252	0.150119	0.564878
PDLIM1	0.0975467	0.0622769	0.0508655	0.0141387	0.0144023	0.0494794	0.0702297	4.79882	2.56677	2.18547	0.421873	0.536399	1.19794	1.59603e-06	0.0102649	0.0288547	0.673118	0.591683	0.230939	5.18537e-05	0.057443	0.109938	0.86703	0.774974	0.509737
PDE5A	0.0421032	0.0521776	0.115657	-0.0342282	-0.0984082	0.134325	0.0699792	0.852539	1.15508	2.31074	-0.419445	-1.548	1.24987	0.393915	0.24806	0.0208473	0.674891	0.121622	0.211347	0.600134	0.466765	0.087785	0.868163	0.304636	0.482009
PFAS	0.134483	0.0316941	0.0421468	0.0468774	0.0467043	0.0139414	0.0694414	2.3735	0.715795	1.56967	1.20429	1.04167	0.285288	0.0176204	0.474118	0.116492	0.228477	0.297566	0.775424	0.0780133	0.692023	0.276737	0.577447	0.52472	0.90923
MOV10	0.0491602	0.0892821	0.0691363	0.0730249	0.077458	0.203982	0.0691929	2.30539	3.40248	3.56241	2.82689	2.54535	3.33401	0.021145	0.00066777	0.000367464	0.0047002	0.0109169	0.000856024	0.0893572	0.00746447	0.00481475	0.0665396	0.0610156	0.0228746
LXN	0.0594768	0.192924	-0.0448935	0.0461284	-0.155487	-0.0321175	0.0691691	1.04778	3.70985	-0.729925	0.576679	-3.05248	-0.332605	0.294742	0.000207385	0.465436	0.564156	0.0022696	0.739433	0.504187	0.00282094	0.658896	0.807283	0.0196351	0.887975
PNLIPRP2	0.0849206	0.0585286	0.0635492	-0.0273698	0.00912458	0.000882991	0.0689995	1.28168	1.04175	1.27866	-0.349014	0.132574	0.00682118	0.199954	0.29753	0.201018	0.727079	0.89453	0.994558	0.39424	0.527043	0.387781	0.894927	0.949267	0.997309
PSAT1	0.0829889	0.0783482	0.0445929	0.00697376	0.0987723	0.349494	0.0686434	1.05269	1.0162	1.16907	0.159454	1.07835	2.204	0.292481	0.309533	0.242375	0.873311	0.280878	0.0275241	0.501973	0.535575	0.434524	0.954789	0.508593	0.164877
PAK1	0.0491168	0.0483027	0.108178	0.0154796	0.00582608	0.0123338	0.0685324	1.81293	1.13719	4.06147	0.35124	0.174199	0.232357	0.0698423	0.255459	4.87657e-05	0.725408	0.861709	0.816261	0.199487	0.474713	0.00112936	0.894317	0.932128	0.92549
NAPRT	0.108132	0.0313328	0.0659797	0.0352389	0.081908	0.105042	0.0684816	3.05353	0.927415	1.75514	0.985425	2.06259	1.14433	0.00226165	0.353711	0.0792352	0.324415	0.0391516	0.252488	0.0184385	0.582699	0.213892	0.659507	0.147586	0.533069
AKAP13	0.0788016	0.0986237	0.0275944	0.0292215	0.0803281	0.115217	0.0683399	1.2937	2.86157	1.50585	1.15319	2.14015	3.08335	0.195768	0.00421543	0.132105	0.248831	0.0323427	0.00204687	0.388762	0.0299793	0.300244	0.594127	0.128421	0.0395028
ACAA1	0.0449953	0.0859683	0.0735524	-0.0166959	0.00094538	0.058639	0.068172	1.74064	3.13599	1.9154	-0.375135	0.0170734	0.877835	0.0817461	0.00171274	0.0554419	0.70756	0.986378	0.380033	0.220793	0.0155011	0.170092	0.884891	0.993639	0.648434
MAN2C1	0.00708146	0.102806	0.0941521	0.0441868	-0.0484689	0.0380781	0.0680133	0.253871	1.56992	2.60142	1.09385	-1.07765	1.0871	0.799595	0.116435	0.00928393	0.274022	0.281192	0.276994	0.892586	0.29359	0.0483578	0.614385	0.508593	0.561448
NUDT16	0.162885	-0.00856983	0.0492962	-0.0640554	-0.104091	-0.153752	0.0678704	2.4184	-0.165577	0.6087	-0.590558	-0.931999	-1.53989	0.0155888	0.86849	0.542723	0.554817	0.351337	0.123588	0.0718562	0.936976	0.718999	0.802033	0.583538	0.367725
CALCOCO2	0.0936083	0.00783162	0.101317	-0.0329735	-0.0291777	-0.127829	0.0675857	2.14653	0.233522	0.926358	-0.764969	-0.699318	-1.17189	0.0318306	0.815356	0.35426	0.44429	0.484353	0.24124	0.119684	0.908628	0.55032	0.735359	0.696028	0.521014
GNA13	0.0365669	0.0702349	0.0959253	0.0145875	0.103471	0.0540929	0.0675757	1.10569	2.21695	4.75985	0.678534	3.80983	0.872494	0.268859	0.0266264	1.93736e-06	0.497433	0.000139063	0.382939	0.476487	0.111101	7.95375e-05	0.76829	0.00253436	0.649589
ACTG1	0.114847	0.00702923	0.0808032	0.0219384	0.0719563	0.0733419	0.0675597	5.71952	0.285874	4.15017	0.974007	3.31076	2.60646	1.06827e-08	0.774975	3.32232e-05	0.330053	0.000930432	0.00914827	6.03038e-07	0.886723	0.000833533	0.664817	0.0101493	0.0886557
GALNT3	-0.099966	0.0599903	0.242478	0.0213056	0.311854	-0.0664518	0.0675008	-1.75938	1.57006	1.33955	0.0884496	1.44013	-0.34767	0.0785131	0.116401	0.180393	0.929519	0.149831	0.728088	0.214198	0.29359	0.365572	0.980378	0.345224	0.883765
NUBP1	0.0642374	0.0779974	0.0600246	-0.00885006	0.0964027	0.12724	0.0674198	2.06158	1.78027	2.64098	-0.282569	1.39748	1.66162	0.0392481	0.0750319	0.00826664	0.777508	0.16227	0.0965889	0.137292	0.220172	0.0440757	0.915075	0.363318	0.321628
UNC13B	0.0105511	0.0734284	0.117804	0.021232	0.0728486	0.222663	0.0672611	0.14369	1.91198	1.67881	0.425357	0.875531	2.46968	0.885745	0.0558783	0.0931895	0.670577	0.381285	0.0135235	0.937433	0.181675	0.240208	0.866546	0.61024	0.108476
TAOK3	0.00930935	0.112991	0.0792891	0.00139322	0.0825362	0.0268747	0.0671963	0.330641	3.61369	3.35764	0.0450188	2.34614	0.793289	0.740916	0.000301872	0.000786096	0.964092	0.018969	0.42761	0.858616	0.00389502	0.00847258	0.993783	0.0897007	0.688095
PRKACA	0.104141	0.0578937	0.0393171	0.0461209	0.0687089	0.0802138	0.0671174	2.46548	2.91968	1.39219	2.18563	2.22959	1.46413	0.0136831	0.00350389	0.163864	0.0288424	0.0257746	0.143159	0.0662303	0.0264139	0.344994	0.194737	0.111599	0.398831
ARPIN	-0.0152926	0.187041	0.0294662	0.0351234	0.164563	0.233073	0.0670715	-0.202425	1.34337	0.775653	0.800052	2.89681	2.95758	0.839584	0.179152	0.437954	0.42368	0.0037698	0.00310063	0.91186	0.383073	0.634114	0.724889	0.0284214	0.0472421
ARPC5	0.0767603	0.0291114	0.0952852	0.016309	0.0777409	-0.00440033	0.0670523	4.46093	1.43731	4.02197	0.695428	2.06358	-0.0614486	8.16029e-06	0.150631	5.77126e-05	0.486787	0.0390573	0.951002	0.000209386	0.346347	0.0012776	0.76074	0.147354	0.982775
FUCA1	0.0804461	0.14774	-0.0272702	-0.0589753	-0.142513	-0.090508	0.0669719	2.17108	2.69443	-0.533984	-1.20792	-2.90603	-1.13157	0.0299255	0.00705098	0.593352	0.227078	0.00366044	0.257817	0.114431	0.044164	0.758443	0.575928	0.0278292	0.540029
PGD	0.125732	0.0502048	0.0244121	-0.00339736	-0.0453068	-0.0329017	0.0667828	3.11971	2.28105	0.894498	-0.0726189	-1.44463	-0.89609	0.00181028	0.0225453	0.371056	0.942109	0.148562	0.370205	0.0156914	0.0989445	0.567191	0.985081	0.343351	0.640527
HTATIP2	0.0474996	0.156913	-0.00461758	0.0263254	-0.122747	-0.0293649	0.0665983	1.38966	6.26357	-0.21656	0.816385	-3.52197	-0.67893	0.164633	3.76274e-10	0.828552	0.41428	0.000428353	0.497182	0.347909	2.12407e-08	0.910751	0.717915	0.00563977	0.73955
DPEP1	-0.00500766	0.151662	0.0526861	0.0100668	0.10502	0.108945	0.0664469	-0.0524247	1.26382	1.18448	0.103302	0.821136	0.860062	0.95819	0.206294	0.236224	0.917723	0.411569	0.389755	0.977233	0.417582	0.42882	0.975667	0.638299	0.655055
PTPN1	0.0608614	0.114746	0.0237331	-0.0566389	-0.0829793	0.104246	0.0664467	2.25541	3.0897	1.02621	-1.6849	-2.51827	1.36155	0.0241075	0.00200357	0.304792	0.0920077	0.0117933	0.173339	0.0975769	0.0172451	0.500958	0.359435	0.0641672	0.436981
AKR7A3	0.10099	0.0441933	0.0539886	-0.0110663	0.0565946	0.0890933	0.0663907	1.94315	0.698953	1.18642	-0.240847	0.882492	0.67921	0.0519981	0.484582	0.235458	0.809674	0.377511	0.497005	0.164904	0.701369	0.427898	0.928749	0.606273	0.73955
PPP6R1	0.0502495	0.0414099	0.107409	-0.0398458	-0.0418116	-0.0656234	0.0663562	1.82725	1.78606	2.81241	-0.969741	-1.12561	-1.32174	0.0676625	0.0740888	0.00491722	0.332176	0.260329	0.186254	0.195236	0.21871	0.0303363	0.66701	0.486206	0.452704
GALM	0.0758353	0.0618393	0.0611795	-0.0389442	0.0567721	0.0574078	0.0662847	0.676677	1.2568	2.04698	-0.693135	1.06895	1.0571	0.498611	0.208827	0.0406601	0.488225	0.285093	0.290465	0.690079	0.420824	0.137957	0.761745	0.511514	0.576588
SPATS2L	0.0527222	0.0890167	0.0566347	0.156273	0.158464	0.0783698	0.0661245	1.51182	2.08103	0.900303	3.43794	2.35861	1.46669	0.130579	0.0374309	0.367959	0.000586157	0.0183435	0.142459	0.301195	0.139012	0.564437	0.0191818	0.0869249	0.397864
DEGS1	0.0292145	0.0681763	0.100811	-0.0706552	0.0176946	-0.0451555	0.0660671	0.18499	1.30342	2.5612	-1.6257	0.295066	-0.540999	0.853237	0.19243	0.0104311	0.104014	0.767943	0.588508	0.91979	0.40195	0.0523412	0.380434	0.879369	0.801719
PIK3R4	0.124351	0.0113941	0.0624397	-0.0525951	0.0978351	-0.146335	0.0660617	2.89562	0.542985	1.71268	-1.06854	1.63143	-1.76706	0.00378407	0.58714	0.0867715	0.285279	0.102799	0.0772189	0.0267431	0.776209	0.228167	0.625398	0.275673	0.284645
SARS1	0.103929	0.0462489	0.0478903	-0.0548661	-0.0105999	-0.0282278	0.0660228	2.68896	1.1873	1.41895	-1.31031	-0.456532	-0.531462	0.00716741	0.235109	0.155912	0.190091	0.648007	0.595099	0.0430426	0.451493	0.334489	0.524802	0.810862	0.806079
CBX3	0.0775434	0.0731236	0.0468534	0.0223775	-0.00190898	0.0100975	0.0658401	1.89818	3.13376	1.69456	0.909663	-0.0524771	0.231632	0.0576719	0.00172581	0.0901582	0.363	0.958149	0.816824	0.176442	0.0155209	0.234266	0.689075	0.980734	0.92549
OPLAH	0.115736	0.0304511	0.0512645	0.0591527	0.126788	0.308275	0.0658172	2.31441	0.827594	1.49292	1.59252	2.21858	4.09319	0.0206455	0.407901	0.135458	0.111268	0.0265152	4.2547e-05	0.0877094	0.633235	0.305712	0.396253	0.114041	0.004061
OSTC	-0.0289569	0.0509289	0.174332	-0.0938772	0.0468791	-0.0239596	0.0654345	-0.519577	1.05297	2.16314	-1.36062	0.604757	-0.18505	0.603358	0.292353	0.0305301	0.173633	0.54534	0.85319	0.766676	0.520815	0.114323	0.501029	0.740011	0.941135
SOAT1	0.0599023	0.102878	0.0334289	-0.00271534	0.150059	0.224629	0.0654031	1.32651	2.63807	0.955472	-0.0601784	3.24595	2.37446	0.184672	0.00833802	0.339339	0.952014	0.00117058	0.0175748	0.374485	0.0498735	0.537212	0.988151	0.0120144	0.125384
ARF6	0.0457823	0.0509666	0.098638	0.0217374	-0.00548295	-0.0649403	0.065129	1.09224	1.13633	2.9703	0.434992	-0.101906	-1.00743	0.274727	0.25582	0.00297513	0.663568	0.918831	0.313729	0.483503	0.474713	0.0213265	0.862601	0.961864	0.595541
ARPC2	0.101949	0.0358376	0.056846	0.0117519	0.0781873	0.0666981	0.0648774	5.10769	2.18561	2.73735	0.621063	3.23838	2.28226	3.26124e-07	0.028844	0.00619362	0.534558	0.00120212	0.0224741	1.31498e-05	0.11693	0.0354954	0.789943	0.012227	0.146305
EHD2	0.137551	-0.00330438	0.0592308	0.239119	0.32042	0.222524	0.0644925	3.2703	-0.0639095	1.23052	4.09366	4.5182	2.70824	0.00107435	0.949042	0.218501	4.24618e-05	6.23676e-06	0.00676421	0.0106398	0.976504	0.408121	0.00399495	0.000273449	0.074324
NCEH1	0.0123899	0.0716127	0.108848	0.0296231	0.114737	0.000269815	0.0642836	0.327594	3.13369	3.44791	0.559211	2.94103	0.00593769	0.743219	0.00172621	0.000564952	0.576018	0.00327125	0.995262	0.859287	0.0155209	0.00652512	0.814381	0.0255434	0.997309
RNH1	0.0815051	-0.0142324	0.125389	0.0209448	0.00811065	-0.0941519	0.0642205	3.81328	-0.540117	2.58276	0.304889	0.147355	-1.11124	0.000137132	0.589116	0.00980128	0.760451	0.882852	0.266467	0.00210642	0.776774	0.0502413	0.909962	0.943883	0.549798
SPTBN1	0.0575765	0.0676958	0.0666904	0.0853449	0.138135	0.123541	0.0639876	2.42021	3.69753	3.43318	4.06043	5.04895	3.04959	0.0155116	0.00021771	0.000596545	4.89825e-05	4.44246e-07	0.00229154	0.0716994	0.00294364	0.00677469	0.00425394	4.45825e-05	0.0417596
LRCH1	0.022865	0.109162	0.059704	-0.0212507	-0.0457069	-0.0565446	0.0639105	0.411984	4.67213	1.87418	-0.692144	-1.00935	-0.895431	0.680351	2.98086e-06	0.0609062	0.488847	0.312806	0.370557	0.823276	8.15852e-05	0.181075	0.761745	0.541446	0.640527
KAT8	0.0303863	0.0632471	0.0980142	-0.0219299	0.107662	0.0221827	0.0638825	0.724151	1.32597	1.64816	-0.463196	1.399	0.177502	0.468973	0.184851	0.0993191	0.643224	0.161812	0.859114	0.666001	0.390818	0.250293	0.848794	0.363151	0.942871
PALLD	0.057921	0.0141974	0.119435	0.139188	0.0668202	0.104851	0.0638513	1.43455	0.490423	3.89406	4.04085	1.28511	1.73374	0.151416	0.623834	9.85791e-05	5.3258e-05	0.198752	0.0829636	0.331778	0.801262	0.00193558	0.00437297	0.412674	0.295576
SUMO2	0.0688896	0.0850551	0.0371383	0.0289934	0.0549858	0.0157118	0.0636943	1.19246	2.74816	1.45275	0.637181	1.35552	0.248842	0.233081	0.00599304	0.146292	0.524007	0.175253	0.803483	0.43658	0.0395103	0.320632	0.781082	0.381233	0.921414
AP2A2	0.0784734	0.0590213	0.0531924	0.0179463	0.0436046	0.0141925	0.0635624	4.57171	3.03834	2.20425	0.839029	1.78497	0.352516	4.83766e-06	0.00237886	0.0275067	0.401453	0.0742665	0.724451	0.000132996	0.0196397	0.105898	0.712099	0.222111	0.881126
PFKP	0.0849438	0.0630448	0.0426372	0.0247233	0.0941065	-0.0256315	0.0635419	2.70086	2.17016	1.53001	0.907828	2.1932	-0.340869	0.00691598	0.0299944	0.126015	0.363969	0.028293	0.733202	0.0418667	0.119765	0.290348	0.689288	0.11854	0.886819
SORBS3	0.074401	0.0270451	0.0889548	0.199351	0.169313	0.05545	0.063467	1.53516	0.797658	2.86834	4.08491	3.20466	1.0409	0.124745	0.425069	0.00412626	4.40936e-05	0.00135224	0.29792	0.293259	0.648314	0.026967	0.00406381	0.0131356	0.58393
TOMM20	0.0368314	0.00237159	0.151092	0.00389559	-0.126145	0.110499	0.0634318	0.832296	0.0690403	1.27402	0.0347108	-0.973187	1.05631	0.405242	0.944958	0.202656	0.97231	0.33046	0.290828	0.608504	0.974607	0.389113	0.995173	0.562942	0.577056
COL18A1	0.0722659	0.0487294	0.0691906	0.153462	0.189728	0.192986	0.0633953	1.81417	1.27829	2.15368	2.07104	3.51965	2.96405	0.0696521	0.201147	0.0312652	0.0383553	0.000432113	0.00303622	0.199208	0.414406	0.115866	0.228815	0.00563995	0.0471032
ATIC	0.135614	0.0399573	0.0137226	-0.0102142	-0.0831416	-0.0910286	0.0630979	2.76617	1.57289	0.64502	-0.219076	-1.81195	-2.2297	0.00567195	0.115744	0.518914	0.826591	0.0699932	0.0257675	0.0363327	0.292665	0.702463	0.936155	0.21308	0.158753
MAT2A	0.141478	0.000257144	0.0474334	-0.0068679	0.00754451	0.0692673	0.0630562	3.34446	0.00773941	1.39389	-0.167518	0.217609	1.31658	0.000824442	0.993825	0.16335	0.866963	0.827734	0.187981	0.00884365	0.996879	0.344393	0.951678	0.910387	0.454212
TIMMDC1	-0.063366	0.151026	0.101341	0.0187932	-0.0342768	-0.0370513	0.0630003	-1.56327	2.51052	3.13739	0.786737	-1.23594	-0.668173	0.117989	0.0120552	0.0017046	0.431436	0.21648	0.504023	0.283123	0.0645806	0.0149475	0.730546	0.432959	0.744684
ARSA	0.159501	0.0348563	-0.00537801	-0.0509385	-0.0237509	-0.0611524	0.0629932	2.18928	0.970131	-0.0569056	-0.756672	-0.337393	-0.959291	0.0285767	0.331981	0.95462	0.449246	0.735821	0.337412	0.110396	0.558024	0.981126	0.738893	0.863071	0.615409
THUMPD3	0.104598	-0.00544182	0.0898194	-0.00348603	-0.046322	-0.10237	0.0629918	1.57201	-0.19463	1.91848	-0.114901	-1.23823	-1.69872	0.115949	0.845683	0.0550504	0.908524	0.215629	0.0893727	0.280452	0.924999	0.169467	0.973172	0.432208	0.306835
TANGO2	0.285277	0.0011081	-0.0974122	-0.0414856	0.00933388	-0.0611659	0.0629911	1.95677	0.0154465	-1.64657	-0.86573	0.19019	-0.704679	0.0503745	0.987676	0.0996472	0.386638	0.84916	0.48101	0.161685	0.994489	0.25084	0.704437	0.922671	0.727705
SIGMAR1	-0.0843376	0.112743	0.160143	0.0946582	0.0350084	0.0638062	0.0628494	-1.20429	1.93429	2.42103	2.13181	0.857938	0.605082	0.228477	0.0530769	0.0154764	0.0330222	0.390927	0.545125	0.431717	0.176376	0.0701017	0.208917	0.619447	0.770531
CDKN1B	0.137397	0.11006	-0.0591404	0.0311562	-0.117578	-0.109606	0.0627722	2.19835	2.47324	-0.65038	0.515988	-1.52034	-1.48137	0.0279244	0.0133894	0.515447	0.605863	0.128424	0.138507	0.108432	0.0686338	0.700288	0.82906	0.314581	0.393147
OSBPL9	0.0777742	0.0719915	0.0380943	0.0485206	0.0536072	-0.0806229	0.06262	1.84279	1.88891	1.26841	1.21321	1.21154	-0.886303	0.0653597	0.0589039	0.204652	0.225051	0.225689	0.375454	0.191112	0.188782	0.39178	0.573199	0.444294	0.645134
UTRN	0.0408066	0.121502	0.0255206	0.100582	0.11802	0.237687	0.0626098	1.18634	4.02044	1.30021	3.25885	3.37248	3.40178	0.235487	5.809e-05	0.193529	0.00111866	0.000744944	0.000669489	0.43836	0.00097886	0.378673	0.027869	0.00871546	0.0197609
CTRB2	0.0404008	0.0198363	0.126954	0.00258098	0.118027	0.0511893	0.0623969	0.594042	0.302927	2.20722	0.0268945	1.56158	0.386254	0.552484	0.761946	0.0272986	0.978544	0.118386	0.699309	0.731462	0.881616	0.105425	0.995294	0.299346	0.86428
ERGIC1	0.0269381	0.0874491	0.072636	0.0458129	0.0158015	0.000256265	0.0623411	1.18736	3.45951	2.78394	1.65258	0.63627	0.00608785	0.235086	0.000541153	0.00537022	0.0984161	0.5246	0.995143	0.437825	0.0062343	0.0322071	0.369257	0.724937	0.997309
NID2	0.098183	0.070006	0.0181024	0.191795	0.180303	0.119837	0.0620971	2.80444	1.87441	0.663835	3.00682	3.73048	2.56537	0.00504046	0.0608734	0.506796	0.00263994	0.000191113	0.0103066	0.0332569	0.193051	0.693043	0.0478517	0.00319126	0.0944113
RNPEP	0.0621812	0.0286128	0.0946069	0.049412	0.0752519	0.0362212	0.0618003	2.23338	1.2991	4.60516	1.78472	2.82354	0.791246	0.0255238	0.193909	4.1215e-06	0.0743073	0.00474962	0.4288	0.101855	0.40411	0.000150102	0.320202	0.0333581	0.688095
CBR1	0.0833094	0.0686693	0.0331162	-0.0254583	-0.0961989	-0.092967	0.0616983	1.95828	2.30214	0.846189	-0.490365	-1.71586	-2.51185	0.0501968	0.0213272	0.397447	0.623875	0.0861884	0.0120099	0.161481	0.0958344	0.595028	0.840779	0.243668	0.103505
AIMP2	0.0298737	0.0494448	0.105731	-0.0324008	0.0840777	-0.015549	0.0616831	1.16625	1.75944	3.06272	-1.16499	1.98051	-0.238166	0.243514	0.0785024	0.00219332	0.244022	0.0476462	0.811752	0.448129	0.227546	0.0177426	0.591838	0.16667	0.922232
BAG3	0.118836	0.0787702	-0.0128592	-0.00166755	-0.0839819	-0.120107	0.0615824	1.89566	1.83866	-0.343217	-0.0340422	-2.25392	-1.12213	0.0580044	0.0659647	0.731435	0.972843	0.024201	0.261808	0.177231	0.203343	0.851938	0.995173	0.106418	0.543675
SMC5	0.0193526	0.111609	0.0537643	0.0699987	-0.0527673	-0.122463	0.0615753	0.360184	1.94212	1.07987	0.828589	-0.765663	-0.920058	0.71871	0.052122	0.280202	0.407337	0.443877	0.357543	0.84744	0.174358	0.473928	0.715611	0.663017	0.628801
PPP1R2	0.151939	0.0106275	0.0221323	-0.0113129	0.0138686	-0.00596344	0.0615662	1.96535	0.395606	0.576808	-0.297295	0.398428	-0.115936	0.0493743	0.692395	0.564069	0.766241	0.690315	0.907703	0.159724	0.841315	0.736267	0.91196	0.833232	0.966808
SNX2	0.0720255	0.0814603	0.0305053	0.0236266	0.0202295	-0.00230373	0.0613304	4.88147	4.29334	2.29451	1.02371	0.968373	-0.0708201	1.05296e-06	1.76005e-05	0.021761	0.305973	0.332858	0.943541	3.77395e-05	0.00036294	0.0904071	0.642807	0.565108	0.980675
IDH2	0.0552953	0.0150497	0.113646	0.0835726	0.119733	0.132605	0.0613302	1.19987	0.422697	3.10489	1.65737	3.02209	1.33119	0.230188	0.672516	0.00190349	0.0974438	0.00251037	0.183126	0.433392	0.8297	0.0161582	0.368167	0.0212698	0.449807
MAGI3	-0.00574064	-0.0453626	0.234242	0.0496446	-0.220325	-0.0860457	0.0610464	-0.0986671	-0.645264	2.27358	0.451938	-1.93761	-0.534834	0.921403	0.518756	0.0229914	0.651313	0.0526707	0.592764	0.957412	0.725071	0.0946219	0.854045	0.178708	0.804364
UQCR10	0.0458641	0.0325876	0.104009	-0.000672831	0.0340995	0.0052399	0.0608203	1.25113	1.03923	1.97495	-0.0113817	0.541803	0.0396213	0.210889	0.298698	0.0482743	0.990919	0.587955	0.968395	0.406997	0.527314	0.156193	0.998262	0.772067	0.986919
PLIN3	0.0641048	0.0673193	0.0508173	0.0452423	0.193273	0.202924	0.0607471	2.54565	2.00124	2.38695	1.79979	5.95917	3.2496	0.0109075	0.0453669	0.0169888	0.0718945	2.53526e-09	0.00115567	0.0575448	0.15762	0.075217	0.315526	1.52261e-06	0.0280591
DFFB	0.094455	0.0198256	0.0677529	0.101888	-0.0746294	0.05801	0.0606778	1.85414	0.107681	0.790779	1.31554	-0.726319	0.539322	0.0637198	0.914249	0.429073	0.188329	0.467643	0.589665	0.188201	0.960089	0.62558	0.521861	0.681108	0.802328
ENOSF1	0.0773057	0.0683292	0.0361292	0.068849	0.193494	-0.0506282	0.060588	1.30409	1.2897	0.896951	1.09148	1.28601	-0.417436	0.192203	0.197155	0.369745	0.27506	0.198439	0.676359	0.383948	0.40867	0.566021	0.615169	0.412594	0.852213
BID	0.127775	0.0198729	0.0339221	0.0630187	0.1623	0.00605607	0.0605234	3.33097	0.570998	0.907194	1.05219	3.21234	0.0616079	0.000865438	0.568001	0.364304	0.292714	0.00131658	0.950875	0.00909337	0.763193	0.559781	0.632541	0.0129535	0.982775
VAMP7	0.08459	0.0416475	0.0551022	0.150055	0.0632863	-0.197731	0.0604465	1.84991	1.98023	0.365647	1.76135	1.66224	-0.9511	0.0643269	0.0476773	0.714628	0.0781799	0.0964642	0.341553	0.189251	0.163386	0.842407	0.330218	0.26434	0.618361
CACNA2D2	0.0454456	0.146142	-0.010679	0.0581407	0.0586106	-0.00201521	0.060303	1.42141	4.47167	-0.301468	2.05939	2.01626	-0.0381613	0.155197	7.76103e-06	0.763058	0.0394571	0.0437727	0.969559	0.336517	0.000182442	0.871515	0.231887	0.157262	0.986919
GNAI2	0.0848307	0.0136963	0.0820613	0.013272	0.0163578	-0.0618856	0.0601961	4.08191	0.744637	3.26927	0.300529	0.429942	-0.986056	4.46672e-05	0.456491	0.00107826	0.763774	0.667238	0.324106	0.000855644	0.67813	0.0107493	0.911764	0.820694	0.603075
ATG3	0.0477379	0.103863	0.0287828	0.000239159	0.0230161	0.0135359	0.060128	0.833588	2.60918	0.858525	0.00960688	0.762477	0.231968	0.404513	0.00907584	0.390603	0.992335	0.445775	0.816563	0.608358	0.0528858	0.586813	0.998262	0.664003	0.92549
AKR1A1	0.108561	0.0082629	0.0632258	0.00880765	-0.0541258	-0.0619489	0.0600165	2.58129	0.299175	1.93989	0.233057	-1.90129	-1.65866	0.00984308	0.764807	0.0523929	0.815717	0.0572643	0.0971844	0.0538394	0.882336	0.163681	0.929543	0.188351	0.322472
FBP1	0.202691	-0.0882024	0.0650369	-0.0168718	0.144027	0.277458	0.0598418	3.30272	-1.91104	1.04762	-0.403085	1.74058	2.66982	0.000957514	0.0559992	0.294814	0.686885	0.0817578	0.00758914	0.0097831	0.181676	0.490559	0.873764	0.235471	0.0800761
FRYL	0.101202	0.0851061	-0.00699083	-0.0377958	0.0669129	0.0146817	0.0597723	3.20489	3.97039	-0.24859	-1.48259	2.74983	0.251152	0.00135115	7.17549e-05	0.803678	0.138183	0.00596256	0.801697	0.0126204	0.00112771	0.895929	0.443207	0.039138	0.921096
ARRB1	0.123791	0.0215783	0.0338968	0.0520997	0.281395	0.231223	0.0597554	3.82311	0.550225	1.18291	1.05183	4.40477	3.67908	0.00013178	0.582165	0.236845	0.29288	1.05894e-05	0.000234074	0.00203112	0.772968	0.429439	0.632541	0.000402253	0.0103097
PLEC	0.0870551	0.0392569	0.0528644	0.104153	0.100663	0.121724	0.0597254	3.83024	2.06334	2.74378	4.75611	4.44468	4.57595	0.000128016	0.0390808	0.00607368	1.97358e-06	8.8021e-06	4.74062e-06	0.00198667	0.143604	0.0349411	0.000585852	0.000345654	0.00101946
RBPMS	0.0596496	0.00505598	0.114448	0.145523	0.16023	0.215447	0.0597177	0.857102	0.0613857	3.61734	2.87052	2.24591	2.97856	0.391389	0.951052	0.000297651	0.00409797	0.0247097	0.00289604	0.598566	0.976812	0.00418752	0.0616132	0.107725	0.0465318
INF2	0.019931	0.0639794	0.0943764	0.128363	0.223394	-0.0255157	0.0594289	0.43396	2.03321	2.78961	2.89749	2.87546	-0.315413	0.664318	0.0420317	0.0052772	0.00376165	0.00403439	0.752448	0.811732	0.150289	0.0318547	0.0588954	0.0295724	0.896112
LRPAP1	0.0922795	0.0393478	0.0465505	0.0305215	0.0750356	0.0438792	0.0593926	2.30491	1.78053	1.99174	1.09944	2.22751	0.957583	0.0211719	0.074989	0.0464	0.271575	0.0259134	0.338273	0.0893572	0.220172	0.151842	0.61371	0.111982	0.615984
NANS	0.118986	0.0479209	0.0110419	0.0168681	-0.098424	-0.0846061	0.0593162	2.14426	1.36199	0.265563	0.444645	-2.70446	-1.33184	0.0320124	0.173202	0.790576	0.656577	0.00684157	0.182911	0.120073	0.374416	0.886704	0.857788	0.043394	0.449807
CLIC1	0.0624882	0.00981782	0.105307	0.0722077	0.0253083	-0.0478639	0.0592045	3.1811	0.264547	4.04647	2.09638	1.06642	-1.10498	0.00146716	0.791358	5.19955e-05	0.0360482	0.286232	0.269166	0.0134943	0.895683	0.00118592	0.219592	0.513353	0.552525
AKAP12	0.0919572	0.0216867	0.0639508	0.170099	0.222976	0.105431	0.0591982	2.68587	0.483371	1.9053	3.03292	4.56215	1.5399	0.00723414	0.628832	0.0567411	0.002422	5.06325e-06	0.123586	0.0433281	0.80471	0.17302	0.0453848	0.000236096	0.367725
NUDT5	0.193245	0.00610987	-0.0219452	-0.0481079	-0.0992204	0.110014	0.0591364	3.09749	0.135856	-0.650965	-0.818414	-2.2493	1.03345	0.00195164	0.891935	0.515069	0.413121	0.0244936	0.301391	0.0164433	0.947314	0.700196	0.717007	0.107247	0.586927
MGST3	-0.00737371	0.0739886	0.110472	0.0680425	-0.000385337	0.0750167	0.0590288	-0.199414	2.5602	1.70559	0.849857	-0.00442217	0.566811	0.841939	0.0104612	0.0880854	0.395405	0.996472	0.570843	0.912584	0.0582523	0.230605	0.709264	0.99824	0.790532
LAMC1	0.068911	0.0738311	0.034221	0.14313	0.17167	0.193394	0.0589877	2.15745	2.01526	1.34416	2.62429	3.68421	3.74636	0.0309706	0.043877	0.178896	0.00868298	0.000229416	0.000179418	0.117138	0.154544	0.364636	0.0975431	0.00368698	0.00880706
UCK2	0.0194658	0.142737	0.014719	-0.00526822	0.0543324	-0.0825154	0.0589741	0.509285	2.04459	0.568112	-0.0766331	1.11805	-1.19484	0.610552	0.0408957	0.569959	0.938915	0.263547	0.232151	0.772626	0.148232	0.740914	0.984248	0.490188	0.511162
HSPA12B	0.167113	-0.0481966	0.0579463	0.275084	0.225807	0.161264	0.0589542	3.88545	-0.998492	1.30959	4.12432	3.5412	3.18168	0.00010214	0.318041	0.190334	3.71825e-05	0.000398317	0.00146422	0.00168344	0.544249	0.375021	0.00381627	0.00539318	0.0324807
VAV2	-0.00128975	0.155228	0.0228494	0.00662788	-0.0088635	0.149793	0.0589291	-0.0410279	5.57874	1.23047	0.199731	-0.220005	1.97498	0.967274	2.42273e-08	0.21852	0.841691	0.825867	0.0482707	0.982945	1.08327e-06	0.408121	0.943097	0.909441	0.224144
UBE2H	0.0853192	0.0379088	0.0529364	0.0860076	-0.179807	-0.19652	0.0587215	2.01446	0.971462	1.0276	1.8785	-2.20445	-1.98581	0.0439615	0.331318	0.304136	0.0603131	0.0274931	0.0470544	0.147278	0.557672	0.50059	0.285208	0.116472	0.221352
HSPB1	0.074277	0.02287	0.0788333	0.169857	0.256603	0.208169	0.0586601	2.31666	0.71279	2.17624	5.35405	5.59135	4.11802	0.020522	0.475976	0.0295375	8.60063e-08	2.25304e-08	3.82146e-05	0.0873491	0.69339	0.111438	0.000151326	4.84512e-06	0.00391884
PLD3	0.130445	0.0971776	-0.0521429	-0.000617631	-0.0170165	-0.000158143	0.0584931	2.91892	3.6176	-1.21001	-0.014134	-0.288348	-0.00270196	0.00351247	0.00029735	0.226275	0.988723	0.773081	0.997844	0.0252511	0.00385872	0.418451	0.99757	0.882293	0.998729
GRHPR	0.086903	0.0473748	0.0410767	-0.0425882	-0.0877807	-0.0344439	0.0584515	1.94889	1.41461	1.15665	-0.796822	-1.90603	-0.791873	0.051309	0.157183	0.247416	0.425554	0.0566461	0.428435	0.163754	0.354387	0.439893	0.72658	0.186726	0.688095
GON7	0.18411	0.0654906	-0.0742625	-0.0327709	-0.0665814	-0.047953	0.0584461	2.44616	1.68289	-1.4788	-0.80484	-1.35067	-1.00809	0.0144387	0.0923972	0.139195	0.420912	0.176802	0.313414	0.0688547	0.253467	0.310052	0.724203	0.383312	0.595541
SEPTIN2	0.0795526	0.0495502	0.0459813	0.103137	0.10578	0.13782	0.0583613	3.10517	2.43769	1.91462	4.74592	4.60531	4.08163	0.00190167	0.0147813	0.055541	2.07565e-06	4.11853e-06	4.47205e-05	0.0162037	0.0737595	0.170281	0.000585852	0.000202166	0.004061
EMC10	0.0488089	0.0148739	0.111278	-0.0132732	-0.180941	-0.147639	0.0583204	0.898164	0.268458	1.31568	-0.171917	-2.71383	-2.26411	0.369098	0.788346	0.18828	0.863503	0.00665099	0.0235675	0.578342	0.894166	0.373255	0.949463	0.0424236	0.150326
SUCLG2	0.1171	0.0381595	0.0194483	-0.00184357	0.00113513	0.00251174	0.0582359	2.92533	1.79044	0.620123	-0.0441914	0.0403277	0.0407588	0.00344088	0.0733832	0.535177	0.964752	0.967832	0.967488	0.0249423	0.218169	0.713148	0.9938	0.986566	0.986919
SELENBP1	0.0682653	0.0505304	0.0549959	0.0491272	0.116892	0.164015	0.0579305	1.79937	1.07306	1.56589	1.15693	1.94584	2.19458	0.0719604	0.283245	0.117375	0.2473	0.0516742	0.0281939	0.203108	0.509413	0.278266	0.59342	0.176521	0.167752
TMX3	0.123042	0.0238358	0.0264226	-0.0363943	0.00995564	0.0377805	0.057767	3.30441	0.869217	1.30305	-1.38335	0.368606	0.908363	0.000951752	0.384728	0.192557	0.166557	0.712421	0.363686	0.00975327	0.614368	0.377098	0.490234	0.848149	0.634379
ITGAV	0.0526953	0.0352147	0.0851052	0.0928541	0.158048	0.135244	0.0576717	2.35561	1.81796	3.57813	3.3931	3.94133	2.60685	0.0184921	0.0690707	0.000346067	0.000691074	8.10309e-05	0.00913793	0.0808425	0.209767	0.00465921	0.0210445	0.00177479	0.0886557
ACOX1	0.0262975	0.0697577	0.0769247	0.0737986	-0.0937125	-0.190391	0.05766	0.482223	0.577996	0.935115	1.06697	-0.907464	-1.22016	0.629648	0.563267	0.349729	0.285983	0.364161	0.222404	0.787452	0.759544	0.545553	0.625727	0.594345	0.498182
CHMP1A	0.0906608	-0.013101	0.0952334	0.0971494	0.215854	0.348829	0.0575977	2.65898	-0.352086	3.87766	2.91448	3.55	3.12005	0.00783773	0.724774	0.000105465	0.00356284	0.000385233	0.00180817	0.0457302	0.856914	0.00200962	0.0582237	0.00531098	0.0369489
PRPSAP1	0.147886	0.0848737	-0.0602483	-0.00601667	0.0589726	0.0675436	0.0575039	2.53244	1.15418	-0.482917	-0.118102	0.929027	0.469738	0.0113272	0.248428	0.629155	0.905987	0.352875	0.638542	0.0589327	0.467036	0.783328	0.972531	0.584587	0.828063
CARS1	0.0365262	0.130809	0.0048874	-0.0460722	0.0179661	0.056807	0.0574074	1.20012	4.48305	0.181275	-1.85534	0.640064	0.988383	0.230094	7.35849e-06	0.856151	0.0635477	0.522131	0.322965	0.433392	0.000173984	0.928303	0.293137	0.723517	0.602111
SLC25A10	0.0386353	0.100432	0.0331531	-0.0394862	-0.0750828	-0.0693969	0.0574067	0.854262	2.88877	0.761481	-0.96887	-1.81122	-1.13053	0.39296	0.00386751	0.44637	0.33261	0.0701064	0.258253	0.599935	0.0281251	0.642818	0.667287	0.213199	0.540203
LAMP2	0.114282	-0.00730412	0.0652324	0.030861	0.068793	0.00560906	0.0574033	3.29658	-0.0685851	1.13941	0.483776	1.07663	0.0790643	0.000978692	0.94532	0.254533	0.628545	0.281646	0.936982	0.00993207	0.974607	0.446805	0.84277	0.508716	0.977005
ALDH9A1	0.092539	0.0417671	0.0371318	-0.057686	-0.0861606	-0.0833986	0.057146	1.82646	1.40866	1.32935	-1.11558	-2.5957	-1.57422	0.0677811	0.158936	0.183732	0.2646	0.00943997	0.115438	0.195341	0.35603	0.368812	0.607428	0.0546405	0.352333
SERPINB1	0.0716342	0.0504923	0.0492574	-0.00589678	0.0771186	0.222294	0.057128	1.97624	2.39639	2.12123	-0.258911	2.6225	3.4613	0.0481277	0.0165573	0.0339027	0.795704	0.0087287	0.000537573	0.156476	0.0797959	0.122656	0.924435	0.0516365	0.0173406
HPS6	0.0277508	0.115567	0.0279185	0.0782642	0.111105	0.151171	0.0570787	0.696023	2.58853	0.551388	1.7258	2.11464	2.12719	0.486414	0.00963855	0.581368	0.0843838	0.034461	0.033404	0.680625	0.0548899	0.749528	0.342695	0.134276	0.185012
ALDH1A1	0.14108	0.0309533	-0.000809875	-0.00678644	0.0251799	-0.0505823	0.0570746	3.27709	0.754209	-0.0194006	-0.11659	0.477791	-0.809511	0.00104883	0.450724	0.984522	0.907185	0.632799	0.418221	0.0104329	0.673327	0.993764	0.972732	0.801605	0.680608
TTR	0.0679618	0.0877602	0.0148003	0.19785	0.222648	0.00289034	0.0568408	0.973556	1.33055	0.240912	2.70123	3.55652	0.0265835	0.330277	0.183336	0.809623	0.00690846	0.000375804	0.978792	0.540018	0.388159	0.898338	0.0838672	0.00525427	0.991304
DBNL	0.104197	-0.00757363	0.0737695	0.0149938	0.0683234	0.060361	0.0567977	4.6731	-0.439783	4.0857	0.794083	2.75279	1.65129	2.96684e-06	0.660094	4.3945e-05	0.427147	0.0059089	0.0986792	8.75701e-05	0.820756	0.00103903	0.7271	0.038919	0.325165
DYNLT1	0.0059876	0.197258	-0.0329161	0.0587808	0.125004	0.0470462	0.0567767	0.0675373	4.13239	-0.726369	1.63746	2.4576	1.00658	0.946154	3.59006e-05	0.467613	0.101535	0.013987	0.314137	0.969728	0.000666579	0.660537	0.376156	0.0728552	0.595569
MINPP1	0.0765775	0.0459989	0.0475479	-0.0282935	-0.0717633	-0.084025	0.0567081	1.60982	1.55153	1.38202	-0.827266	-2.49853	-1.30305	0.107437	0.120774	0.166966	0.408086	0.0124711	0.192558	0.26732	0.301052	0.349407	0.715696	0.0669672	0.457937
RAI14	0.0587968	0.103736	0.00739977	0.151721	0.0881931	0.132163	0.0566441	1.33379	3.10321	0.273447	4.41122	2.32191	2.68041	0.182272	0.00191431	0.78451	1.0279e-05	0.0202375	0.0073531	0.370783	0.0167586	0.883593	0.00151171	0.0942193	0.0785026
H3-3A; H3-3B	0.0629105	0.0015489	0.105347	-0.0538453	0.0413155	0.050219	0.0566021	1.76599	0.050285	2.60228	-1.74654	1.35334	1.0016	0.077397	0.959895	0.00926073	0.0807175	0.175946	0.316538	0.211891	0.980099	0.0482927	0.336584	0.381823	0.596643
CTSB	0.0974597	0.0676401	0.00460499	0.130132	0.0254978	-0.0251096	0.0565683	1.75556	2.27995	0.130371	1.77498	0.390585	-0.308685	0.0791639	0.0226109	0.896273	0.0759011	0.696104	0.757561	0.215234	0.0989445	0.951945	0.323979	0.836288	0.898882
TPRKB	0.0421941	0.0965152	0.03074	-0.0298606	-0.0617604	-0.133336	0.0564831	1.09346	1.43932	1.07051	-0.976415	-1.759	-2.57708	0.274194	0.150059	0.284389	0.328859	0.0785778	0.00996395	0.482941	0.345572	0.478503	0.663595	0.229207	0.0922074
SPR	0.0821142	0.0609855	0.0262721	-0.031367	-0.0513364	0.0709076	0.0564573	1.98075	2.07098	0.736983	-0.652027	-1.32057	0.86451	0.0476188	0.0383602	0.461133	0.514384	0.186644	0.387308	0.155587	0.141763	0.656932	0.776882	0.396651	0.652711
MAP1S	0.0276583	0.061474	0.0799589	-0.0529587	-0.108411	-0.0338274	0.0563637	1.09182	2.63812	3.90796	-1.35353	-3.72127	-0.769577	0.274913	0.00833682	9.30799e-05	0.175887	0.000198224	0.441551	0.483641	0.0498735	0.00185176	0.503104	0.00326709	0.697243
RNF31	0.070727	0.0881833	0.010079	-0.139076	-0.0393538	-0.00367951	0.0563298	1.87115	2.46297	0.20545	-1.36686	-0.546975	-0.0373399	0.0613247	0.013779	0.83722	0.171669	0.584396	0.970214	0.183042	0.0703912	0.917023	0.497917	0.770775	0.987266
STXBP3	0.0038942	0.0448733	0.119634	0.0963594	0.0746569	0.0420504	0.0561339	0.129915	1.97551	4.28274	3.22122	3.03346	0.9807	0.896634	0.0482103	1.84606e-05	0.00127646	0.00241766	0.326741	0.942331	0.164813	0.00051146	0.0306621	0.0206003	0.604738
AIDA	0.069134	0.0691086	0.0300712	0.00480357	0.0880981	-0.00904093	0.0561046	1.94937	2.51167	0.951023	0.0990115	2.21485	-0.13052	0.0512511	0.012016	0.341593	0.921129	0.0267702	0.896155	0.163685	0.0644929	0.539382	0.977631	0.114809	0.962205
PSMA7	0.0794327	0.0885578	0.000298912	0.0209501	0.00437335	0.00592259	0.0560965	4.15149	4.75617	0.0153329	0.91024	0.229681	0.101124	3.30324e-05	1.97299e-06	0.987767	0.362696	0.81834	0.919452	0.000648584	5.82354e-05	0.995329	0.689075	0.906825	0.970071
ATP5IF1	-0.0255609	0.164359	0.0294791	-0.0182045	0.0185748	0.0854055	0.0560924	-0.34647	1.3378	0.668748	-0.297541	0.339005	0.60762	0.728989	0.180963	0.503656	0.766053	0.734606	0.543439	0.85288	0.385121	0.690708	0.91196	0.863071	0.770215
AQP1	-0.0408348	0.0651814	0.14327	0.18658	0.193321	0.344834	0.0558722	-0.27637	0.548088	1.84178	1.97885	2.31656	1.47227	0.782264	0.583631	0.0655079	0.0478324	0.0205279	0.140948	0.882293	0.773566	0.189759	0.253534	0.0951785	0.396835
CAPN1	0.0526364	0.036759	0.0780108	0.0454074	0.0313681	0.0772628	0.055802	3.06037	1.73996	3.4081	2.09507	1.56445	1.80847	0.00221063	0.081866	0.000654165	0.0361644	0.117711	0.0705334	0.0181184	0.234288	0.00726318	0.219592	0.2984	0.273254
MAP7D1	0.0466421	0.0500295	0.0706654	-0.102907	0.111379	0.142808	0.055779	1.44605	1.75469	1.93609	-3.00684	1.52981	2.5855	0.148162	0.0793119	0.0528563	0.00263982	0.126065	0.00972374	0.32725	0.229011	0.16462	0.0478517	0.311608	0.0911046
DCUN1D1	0.0356649	0.0835876	0.0478461	-0.0444657	0.0311984	-0.0589845	0.0556995	0.342852	2.15091	1.47016	-1.7181	0.949714	-0.609393	0.73171	0.031483	0.141519	0.085779	0.342257	0.542264	0.854071	0.123311	0.313845	0.346182	0.57474	0.769745
LAMA5	0.092314	0.0432116	0.0314483	0.167771	0.213692	0.126588	0.055658	2.66342	1.27368	1.07455	3.35038	4.79332	2.36704	0.00773497	0.202777	0.282576	0.000807014	1.64043e-06	0.0179312	0.0453063	0.416165	0.476402	0.0219547	0.000113972	0.126383
DDAH2	0.0654078	0.026021	0.0754216	0.0796963	0.0370621	0.167301	0.0556168	2.17217	0.757071	2.31544	2.67831	0.909157	4.50083	0.0298426	0.449007	0.0205887	0.00739944	0.363267	6.76893e-06	0.114211	0.671874	0.0869769	0.0884018	0.593444	0.00134616
AP2S1	0.0544841	0.0975829	0.0146694	-0.0133242	0.0393189	-0.0389166	0.0555788	0.821959	3.81757	0.485696	-0.426713	1.17314	-0.29923	0.4111	0.000134771	0.627183	0.669588	0.240739	0.764765	0.611908	0.00193309	0.781771	0.866436	0.462234	0.903123
PAFAH1B2	0.108646	0.0552169	0.00258805	-0.0187318	-0.0143498	-0.110279	0.0554836	2.67637	1.22648	0.0402417	-0.421514	-0.269283	-2.00837	0.00744236	0.22002	0.9679	0.67338	0.787712	0.0446035	0.0440854	0.434649	0.987155	0.86703	0.890217	0.214059
SMAP2	0.0815843	0.0149509	0.069835	-0.0296276	-0.0245877	-0.0905264	0.0554567	2.96148	0.733673	3.15614	-0.981368	-0.760316	-1.8124	0.00306166	0.463148	0.00159871	0.326411	0.447066	0.0699239	0.0230826	0.683969	0.0142122	0.661613	0.664784	0.271986
ARMC8	0.0899486	-0.0593261	0.135724	-0.114915	0.244344	-0.189168	0.0554488	2.01954	-1.05737	1.53952	-0.988876	2.45619	-1.55484	0.0434316	0.290343	0.123678	0.322724	0.0140418	0.119985	0.146413	0.518051	0.287755	0.657977	0.0729724	0.360995
SLC4A4	0.0101646	0.0557069	0.100109	-0.000375185	0.26346	0.42436	0.055327	0.0518216	0.347616	1.48043	-0.0017881	1.48023	1.85462	0.958671	0.728128	0.138759	0.998573	0.138811	0.0636507	0.977502	0.858994	0.309694	0.999016	0.329933	0.2578
TRIM25	-0.0069871	0.121686	0.0511741	0.0261382	0.0241985	0.0153793	0.0552909	-0.262195	6.3418	2.48267	1.07182	0.974616	0.402882	0.793171	2.27091e-10	0.0130403	0.283801	0.329751	0.687035	0.888872	1.33187e-08	0.0618594	0.623672	0.562103	0.85659
CP	0.244691	-0.0299578	-0.0490096	0.00125663	0.228739	0.217244	0.0552411	3.5855	-0.408591	-0.959301	0.0186306	3.32183	2.59895	0.000336437	0.68284	0.337407	0.985136	0.000894307	0.00935082	0.00431633	0.835014	0.535617	0.996529	0.00991125	0.0893697
CYFIP1	0.0529066	0.0445322	0.0682772	0.0660567	0.0900652	0.0545373	0.0552387	2.90259	2.53536	2.87436	3.54036	4.45549	1.84484	0.00370087	0.0112333	0.00404841	0.000399584	8.37016e-06	0.0650609	0.0262904	0.0617898	0.026535	0.0146709	0.000337497	0.261634
RMDN1	0.0463818	0.107184	0.0113443	0.0229848	0.0533561	-0.033306	0.05497	1.33503	2.11993	0.508188	0.858312	2.20114	-0.778667	0.181866	0.0340116	0.611322	0.39072	0.0277258	0.436176	0.370126	0.129727	0.771619	0.705797	0.117128	0.693581
ITGA2	0.0344775	0.0456911	0.0845339	0.258679	0.30493	0.389613	0.0549008	0.665542	0.867868	2.21219	3.62445	3.7863	4.12073	0.505704	0.385466	0.0269538	0.000289575	0.000152905	3.77674e-05	0.694997	0.614664	0.104753	0.0130166	0.00270791	0.00391884
GALNS	0.000379113	0.100466	0.0637319	0.118781	0.0922553	0.166619	0.0548591	0.00796928	1.67524	1.29528	1.711	1.48465	2.25155	0.993642	0.0938864	0.195223	0.0870802	0.137636	0.0243505	0.996177	0.256188	0.380927	0.349003	0.328176	0.153585
CTPS1	-0.0150081	0.143523	0.0359295	0.0521702	0.0349338	-0.0598676	0.0548149	-0.346191	3.12533	1.08232	1.2048	1.04648	-0.821368	0.729199	0.00177607	0.27911	0.228279	0.295337	0.411437	0.852904	0.0158199	0.472792	0.577447	0.521809	0.673694
SUN2	0.0641016	-0.0302603	0.129906	0.0483405	0.148138	0.0344879	0.0545824	1.99505	-0.751953	3.87282	2.00497	4.50336	0.970413	0.0460376	0.452079	0.000107582	0.0449667	6.68868e-06	0.33184	0.151867	0.67459	0.00202958	0.247427	0.000287677	0.610673
NT5C2	0.0323943	0.0136999	0.11756	-0.0642478	-0.00504903	-0.0256349	0.0545512	0.614345	0.419758	2.20668	-1.34574	-0.0793082	-0.336968	0.538987	0.674662	0.0273367	0.178387	0.936787	0.736141	0.720991	0.831326	0.105425	0.506677	0.970088	0.886983
S100A11	0.0504527	0.049353	0.0637967	0.0839211	0.153293	0.274687	0.0545341	1.04018	1.46044	1.43445	1.14974	3.01918	2.89503	0.298256	0.144169	0.151444	0.250253	0.00253464	0.00379117	0.506743	0.336817	0.327739	0.595751	0.0213952	0.0529628
REG1A	0.0682051	0.0150244	0.0801784	0.102368	0.132608	0.030263	0.0544693	1.06869	0.275377	1.54777	1.37551	1.97842	0.3677	0.285209	0.783026	0.121679	0.168973	0.0478814	0.713097	0.495538	0.891278	0.284784	0.494223	0.167233	0.873669
HOGA1	0.0183276	0.0341917	0.110737	-0.182022	-0.451583	0.54525	0.0544188	0.14975	0.24777	0.822829	-0.742448	-1.21229	1.87977	0.880962	0.804312	0.410605	0.457816	0.225402	0.0601395	0.934341	0.903326	0.607965	0.746389	0.444117	0.250544
DNAJC1	-0.0297883	0.113391	0.0792911	0.00479996	0.0629853	0.139304	0.0542978	-0.813638	2.84981	2.8428	0.174074	1.44828	1.5768	0.415853	0.00437453	0.00447186	0.861807	0.147538	0.114841	0.616648	0.0308197	0.0284036	0.948592	0.342034	0.352046
BLOC1S3	0.0271888	0.117665	0.0179627	0.00455803	0.0398179	0.0228262	0.0542721	0.533205	1.68266	0.644555	0.1353	0.917156	0.525262	0.593892	0.0924402	0.519216	0.892375	0.359061	0.599401	0.761042	0.253467	0.702661	0.965492	0.591148	0.808066
SEPTIN9	0.0738148	0.0274799	0.0614342	0.208974	0.229689	0.271827	0.054243	1.6744	0.667335	2.41542	5.10316	4.8461	4.84115	0.0940521	0.504558	0.015717	3.34033e-07	1.25914e-06	1.2909e-06	0.243683	0.714841	0.0706951	0.000188562	9.72387e-05	0.000364358
NOC3L	0.0687933	0.0404507	0.0528669	0.0989543	0.0363063	0.213818	0.0540369	1.21134	1.92831	0.468188	0.71411	0.320559	1.31159	0.225764	0.0538165	0.63965	0.475159	0.748545	0.189657	0.427921	0.177843	0.789738	0.755363	0.869452	0.456746
TOR1A	0.0290618	0.132838	-9.36655e-05	0.0040682	0.0633156	-0.0321012	0.0539353	0.853245	3.82175	-0.00305584	0.113019	1.07946	-0.79413	0.393523	0.000132506	0.997562	0.910015	0.280383	0.42712	0.600134	0.00191181	0.999767	0.973274	0.508472	0.688095
NAP1L1	0.138699	0.0115581	0.0114826	-0.0263066	0.0261127	0.086945	0.0539132	3.91837	0.282921	0.375498	-0.894496	0.681038	1.61711	8.91493e-05	0.777237	0.70729	0.371057	0.495847	0.105854	0.00154846	0.88771	0.837201	0.693328	0.705274	0.339033
ATP5F1E	0.0398685	-0.00643879	0.128149	-0.0152921	0.00231918	0.0270523	0.0538596	1.17387	-0.268345	2.66182	-0.301096	0.038346	0.312789	0.240448	0.788434	0.00777194	0.763341	0.969412	0.754441	0.444115	0.894166	0.0419833	0.911488	0.987117	0.897775
PRDX1	0.0588377	0.0313996	0.0710201	-0.021884	-0.0402242	0.0701129	0.0537525	2.45332	1.16541	2.85189	-0.48165	-0.940024	1.518	0.0141543	0.243851	0.00434606	0.630054	0.347205	0.129016	0.0679287	0.461539	0.0279186	0.842798	0.578337	0.377073
CD59	0.0366079	-0.00261592	0.126763	0.203824	-0.0169001	-0.357412	0.0535852	1.05161	-0.0318415	1.5627	1.05757	-0.128116	-1.77991	0.292979	0.974598	0.118122	0.290251	0.898057	0.0750908	0.502281	0.988702	0.279288	0.63018	0.950909	0.28072
APEH	0.115223	0.026411	0.0189514	-0.0251639	-0.032894	0.0169307	0.0535285	2.98937	0.837832	0.623205	-0.998551	-1.47511	0.23705	0.00279555	0.402125	0.53315	0.318012	0.140184	0.812618	0.0214706	0.630434	0.712385	0.654907	0.332146	0.922752
FNTA	0.0674053	0.0528181	0.0399774	0.0269739	0.0144414	0.056037	0.0534003	1.77551	1.17271	1.32596	0.842429	0.560101	0.788681	0.0758142	0.240912	0.184854	0.399548	0.57541	0.430299	0.209675	0.457702	0.369381	0.710723	0.764457	0.688527
COMT	0.0543769	0.0683926	0.037367	-0.00793457	0.0166091	-0.0573711	0.0533788	2.245	1.14135	0.88147	-0.158335	0.237053	-0.768151	0.0247685	0.253723	0.378064	0.874193	0.812615	0.442398	0.0994261	0.472306	0.574098	0.954789	0.904751	0.697823
ADK	0.110811	0.0598443	-0.0110331	-0.00198527	0.0266447	-0.0547137	0.0532075	2.37196	2.59791	-0.407533	-0.0428698	0.481131	-1.42649	0.0176938	0.00937933	0.683616	0.965805	0.630424	0.153727	0.0781851	0.0538894	0.821504	0.994123	0.800392	0.411275
RPS27A	0.0054575	0.0645158	0.0891141	0.014003	0.0405227	0.190899	0.0530291	0.213356	2.47451	2.4748	0.33547	1.16561	2.4906	0.831049	0.0133419	0.0133312	0.73727	0.243774	0.0127529	0.909161	0.068468	0.0628078	0.900599	0.465597	0.106953
COMMD4	0.10561	0.0224067	0.031025	0.0167792	0.0194811	-0.000370553	0.053014	2.66519	1.01237	1.13859	0.85533	0.762427	-0.00912038	0.00769442	0.311363	0.254876	0.392368	0.445805	0.992723	0.0451273	0.5373	0.447119	0.707329	0.664003	0.997309
CPOX	0.0999677	0.0499417	0.00895933	0.0894595	0.0521153	-0.0845843	0.0529563	2.57153	1.61222	0.289167	2.29902	1.17083	-1.43993	0.0101251	0.106915	0.772454	0.0215036	0.241668	0.149888	0.0545796	0.277328	0.878675	0.164069	0.462642	0.4063
PHPT1	0.111408	0.0469041	0.000520392	0.0570199	0.0155652	-0.0741522	0.0529442	1.37026	1.33468	0.0161822	0.827527	0.282495	-1.25779	0.170606	0.181981	0.987089	0.407938	0.777564	0.208466	0.357023	0.386742	0.995329	0.715696	0.883613	0.478857
DYNLL1	0.0629345	0.0830821	0.0127227	-0.00430946	-0.00434936	-0.0354402	0.0529131	1.0813	1.78422	0.220391	-0.0554887	-0.0677205	-0.416589	0.279564	0.074388	0.825567	0.955749	0.946008	0.676979	0.488778	0.21928	0.909737	0.989791	0.97403	0.852213
PSMA5	0.0870355	0.062829	0.0079162	-0.0216638	0.000356234	0.0080632	0.0525936	3.31999	2.74282	0.319481	-0.794669	0.0175913	0.17181	0.000900198	0.00609133	0.749362	0.426806	0.985965	0.863587	0.00936703	0.0399252	0.862855	0.7271	0.99345	0.944757
SIRT2	0.0432964	0.0706082	0.0437159	0.0145467	0.0276742	0.0609467	0.0525402	1.36579	2.47675	1.37463	0.397887	0.762861	0.936873	0.172005	0.0132585	0.169246	0.690713	0.445547	0.348824	0.358126	0.0681176	0.352705	0.876614	0.664003	0.623276
C6orf120	0.0846625	0.0533399	0.0196113	0.0526202	0.0509053	-0.0146332	0.0525379	0.588089	1.20613	0.801083	0.931343	0.955654	-0.100051	0.556473	0.227767	0.423084	0.351676	0.339247	0.920304	0.734119	0.442488	0.62034	0.680159	0.571443	0.970071
CALU	0.0479714	0.076092	0.0334415	-0.0234476	0.0126389	0.0140322	0.0525017	1.28085	2.36674	1.35816	-0.972853	0.390876	0.171224	0.200247	0.0179458	0.174412	0.330626	0.695889	0.864048	0.394381	0.0847731	0.359984	0.665378	0.836288	0.944994
INPP1	0.0691543	0.00158313	0.0862877	-0.0314619	0.0146769	-0.0985081	0.0523417	1.81213	0.0267147	2.88971	-0.783404	0.337555	-1.65626	0.0699664	0.978687	0.003856	0.43339	0.735698	0.0976692	0.199601	0.989598	0.0256839	0.732755	0.863071	0.323605
ADPRS	0.116667	0.0938877	-0.0535336	-0.0280815	-0.0708384	-0.0938205	0.0523405	2.18677	2.1782	-1.94064	-0.814738	-1.40108	-1.97912	0.0287595	0.0293913	0.0523021	0.415222	0.161191	0.0478023	0.110912	0.118404	0.163571	0.718721	0.3627	0.223117
PPCS	0.0836686	0.0481314	0.0250261	0.0491839	0.000334903	0.0206932	0.0522754	2.32244	2.48997	1.31986	2.3894	0.0114058	0.654093	0.020209	0.0127753	0.186883	0.0168758	0.9909	0.513052	0.0862607	0.0670997	0.371463	0.143254	0.995875	0.750489
PSME3	0.0939924	0.0548246	0.00774934	-0.00855867	0.118582	0.0067411	0.0521888	3.12846	1.38603	0.254785	-0.224793	3.31805	0.119813	0.00175725	0.165739	0.798889	0.82214	0.000906491	0.904632	0.0154392	0.364192	0.892133	0.934318	0.00993619	0.966024
PSMB4	0.0796699	0.0516034	0.0246184	-0.0242418	1.40623e-05	0.143911	0.0519639	2.37943	1.63785	0.959991	-0.82612	0.000395657	1.83122	0.0173396	0.101453	0.33706	0.408736	0.999684	0.0670674	0.0776073	0.267773	0.535595	0.715713	0.999684	0.265914
PREP	0.0848068	-0.00368804	0.0744175	-0.0283799	-0.035424	-0.00498391	0.0518454	0.885101	-0.0679623	1.47723	-0.312109	-0.5868	-0.0456456	0.376102	0.945816	0.139614	0.754958	0.557338	0.963593	0.584272	0.974607	0.310744	0.906994	0.750549	0.986919
EIF2AK4	0.0202451	0.0992745	0.0359593	0.0402106	0.0419287	-0.102481	0.0518263	0.532665	1.38753	1.19501	1.07536	1.10547	-2.03124	0.594266	0.165281	0.232084	0.282213	0.268955	0.042231	0.761042	0.364192	0.424783	0.621997	0.495393	0.208205
UQCR11	0.0851083	-0.012912	0.0827054	-0.0305593	-0.00107778	-0.00725913	0.0516339	1.18887	-0.102383	1.31177	-0.452383	-0.0143092	-0.0895285	0.23449	0.918453	0.189598	0.650993	0.988583	0.928662	0.437586	0.961682	0.374617	0.854045	0.994973	0.972822
RBCK1	0.00438932	0.0805895	0.0698546	-0.0315556	0.0490332	-0.103587	0.0516111	0.0584959	2.31207	2.89174	-0.951479	1.11223	-1.02404	0.953354	0.0207738	0.00383117	0.341361	0.266041	0.305815	0.974722	0.0938145	0.0256502	0.672626	0.493	0.588405
UBLCP1	0.0359313	0.0462038	0.0724324	0.0610832	0.037167	-0.0222633	0.0515225	0.846653	0.724984	2.89691	2.14966	1.28599	-0.476508	0.397189	0.468462	0.00376854	0.0315818	0.198448	0.633713	0.602033	0.687488	0.0253442	0.204039	0.412594	0.826168
PGM2	0.0451184	0.091517	0.0177667	-0.0485639	-0.0403188	-0.0411754	0.0514674	0.734091	2.42645	0.57545	-0.916187	-0.976163	-0.94474	0.462893	0.0152475	0.564987	0.359569	0.328983	0.344792	0.6609	0.0750086	0.736758	0.685851	0.56191	0.620707
KARS1	0.0432879	0.0559306	0.0551465	-0.0154946	0.00123352	0.105753	0.051455	1.93086	3.36178	2.51781	-0.782273	0.0505397	2.57373	0.0535	0.000774424	0.0118086	0.434054	0.959692	0.0100608	0.168516	0.00834222	0.0573415	0.733055	0.98098	0.0929129
MAP4K2	0.0649355	0.050987	0.0377155	-0.0623587	0.0496095	-0.128892	0.0512126	1.95559	0.953426	0.856978	-1.64122	1.0769	-1.28976	0.0505129	0.340374	0.391457	0.100753	0.281523	0.197133	0.162014	0.567639	0.587902	0.374485	0.508716	0.46407
VPS13D	0.175019	0.00624599	-0.0279363	-0.00690313	0.00320608	0.0019898	0.0511095	1.25636	0.167609	-0.447517	-0.18645	0.0567311	0.021581	0.208987	0.866891	0.654502	0.852092	0.954759	0.982782	0.405057	0.936574	0.801228	0.946526	0.979169	0.993432
ANXA3	0.0601218	0.0625934	0.0302313	0.0858957	0.153274	0.257225	0.0509822	1.12245	1.37442	0.654063	2.70751	2.54843	2.9784	0.261669	0.169312	0.513071	0.006779	0.010821	0.0028976	0.467629	0.36933	0.698654	0.0834167	0.0605549	0.0465318
ZNF800	0.142622	0.20523	-0.194957	0.140335	0.092373	-0.0779704	0.050965	2.52682	1.30198	-1.54326	1.97891	1.13014	-0.763681	0.0115099	0.192922	0.122767	0.047826	0.258419	0.445057	0.0593624	0.402603	0.286571	0.253534	0.48351	0.700063
GSTM3	0.0410804	0.0167743	0.0948376	0.00961984	-0.00778593	-0.031977	0.0508974	0.899153	0.560941	2.41214	0.110868	-0.185189	-0.564311	0.368571	0.574838	0.015859	0.911721	0.853081	0.572542	0.578342	0.768764	0.071221	0.973594	0.926085	0.791005
P3H1	0.0714117	0.0213888	0.0598907	0.0501978	0.121667	0.188156	0.0508971	1.54301	0.600211	1.38279	1.22168	2.43647	2.34993	0.122829	0.548366	0.166729	0.22183	0.0148313	0.018777	0.29057	0.748016	0.349071	0.569844	0.0751716	0.129659
YES1	0.00506358	0.112573	0.0348922	0.0421013	0.102548	0.134506	0.050843	0.163128	2.65629	0.92168	0.595378	1.03502	1.99072	0.870418	0.00790051	0.356695	0.551591	0.300658	0.0465118	0.927734	0.0481494	0.552603	0.799674	0.529088	0.219485
LMNA	0.0635638	0.0721685	0.0166266	0.0839774	0.0731716	0.181172	0.0507863	2.53882	3.01951	0.629874	3.25771	2.69712	4.31343	0.0111228	0.00253187	0.528777	0.00112315	0.00699429	1.60742e-05	0.0582022	0.0205968	0.709856	0.027869	0.0440533	0.00228577
H2AX	0.106386	-0.0256856	0.0712263	0.00638332	0.0510914	0.0111215	0.0506421	2.4146	-0.48491	1.61635	0.116506	1.28575	0.153196	0.0157525	0.62774	0.106018	0.907251	0.198531	0.878244	0.072442	0.804388	0.26002	0.972732	0.412594	0.952485
BAG1	0.0166061	0.100311	0.0346902	-0.0721832	-0.0568089	-0.100188	0.0505357	0.195617	1.67755	0.740087	-1.1189	-1.0545	-1.81665	0.84491	0.093435	0.459247	0.263184	0.291655	0.0692715	0.914742	0.255574	0.655073	0.605802	0.517955	0.270147
LEO1	0.118756	0.0910695	-0.0589099	-0.0764307	0.255936	-0.015008	0.0503053	1.27674	1.25433	-1.02615	-1.18098	2.66927	-0.154925	0.201693	0.209722	0.30482	0.237609	0.00760155	0.87688	0.39602	0.421968	0.500958	0.584977	0.0471214	0.95215
GHDC	0.0282374	0.0899935	0.0326248	-0.00393724	-0.0398046	0.0551506	0.0502853	0.954207	3.30373	1.16658	-0.0738373	-0.789062	1.09424	0.339979	0.000954078	0.24338	0.94114	0.430076	0.27385	0.548729	0.00963896	0.435486	0.985081	0.652245	0.55783
DIS3L2	0.142241	-0.0729298	0.0814364	0.0171417	0.0422566	-0.0496703	0.0502491	1.57149	-1.25992	2.08519	0.686912	1.27324	-0.76159	0.116068	0.207698	0.0370523	0.492138	0.202934	0.446305	0.280452	0.419296	0.129511	0.764755	0.418853	0.70056
ITPR2	-0.0549933	-0.0138624	0.219518	-0.0720096	0.17038	0.325439	0.0502208	-0.523329	-0.247244	2.58399	-0.884171	2.13141	2.77127	0.600745	0.804719	0.00976645	0.376604	0.0330551	0.00558377	0.765433	0.903416	0.0501196	0.697598	0.130032	0.0661846
LSM5	0.222163	-0.104367	0.032704	-0.0224332	0.0340641	-0.090764	0.0501667	2.61123	-1.54681	0.635681	-0.35583	0.622039	-1.00158	0.00902172	0.121908	0.524985	0.721968	0.533916	0.316548	0.0503611	0.302493	0.706656	0.894317	0.731895	0.596643
PSMA4	0.066163	0.021082	0.0630058	-0.000562952	0.0250886	0.0313277	0.0500836	2.83644	1.1054	2.47463	-0.0290432	0.887002	0.473864	0.0045619	0.268988	0.0133376	0.97683	0.375078	0.635597	0.0309798	0.492999	0.0628078	0.995173	0.603654	0.827192
AACS	0.171025	0.0236252	-0.0446192	0.023427	0.0215881	-0.100994	0.0500104	3.05291	1.08254	-1.75642	0.675126	0.657693	-2.13097	0.00226632	0.279015	0.0790166	0.499595	0.510735	0.0330915	0.0184409	0.504416	0.213742	0.768975	0.714225	0.184495
PICALM	0.0787784	0.0435372	0.027715	0.0316529	0.0694098	0.0572271	0.0500102	3.33936	3.25441	1.39597	1.53665	2.86051	1.41711	0.000839712	0.00113628	0.162723	0.124378	0.00422958	0.156452	0.00892268	0.0111071	0.343566	0.422624	0.0305658	0.41554
TMED5	-0.019109	0.156392	0.0122368	-0.0560707	-0.000107248	-0.00857801	0.04984	-0.497105	3.51222	0.410647	-1.29399	-0.0029129	-0.11744	0.619115	0.000444382	0.681331	0.19567	0.997676	0.906512	0.778592	0.00528113	0.819849	0.531357	0.999003	0.966808
BLMH	0.0929954	0.0365418	0.0199128	-0.0329202	-0.0220392	-0.0118207	0.0498167	1.9799	1.01848	0.740101	-0.387181	-0.628033	-0.102718	0.0477143	0.308451	0.459239	0.698622	0.529982	0.918187	0.155587	0.534523	0.655073	0.879559	0.72945	0.970071
LIMA1	0.0682416	0.0404462	0.0407017	0.0651008	0.08898	0.102384	0.0497965	2.81345	1.71796	2.67653	2.72001	3.25042	3.34758	0.00490125	0.0858031	0.00743879	0.00652802	0.00115235	0.000815197	0.0326943	0.24096	0.0406968	0.081925	0.0119017	0.0224478
GAA	0.128928	0.0886496	-0.0682915	-0.0146045	-0.0755264	-0.0545486	0.0497619	3.31478	3.25467	-1.79413	-0.351132	-1.74791	-0.969332	0.000917166	0.00113524	0.0727924	0.725489	0.0804795	0.332379	0.00952025	0.0111071	0.202047	0.894317	0.232864	0.611188
DECR1	0.0470034	0.0551731	0.0470528	-0.0380581	-0.0497421	-0.0234027	0.0497431	1.11197	2.02335	1.54022	-0.626946	-1.07545	-0.396111	0.266149	0.0430366	0.123507	0.530695	0.282173	0.692023	0.472642	0.15239	0.287651	0.787066	0.509311	0.858801
ECHDC1	0.0386759	0.0634953	0.0461777	0.0264145	0.0307683	0.19354	0.0494496	0.756657	1.37348	1.64528	0.811861	0.677529	2.14684	0.449255	0.169603	0.0999114	0.416872	0.49807	0.0318062	0.64902	0.36933	0.251225	0.720471	0.706656	0.180222
PLEKHM2	0.133707	-0.0035732	0.0178804	-0.0569548	-0.0798796	-0.155882	0.0493379	2.20061	-0.0810263	0.523545	-1.42927	-1.47761	-2.48747	0.0277636	0.935421	0.600595	0.152926	0.139512	0.0128656	0.108086	0.970448	0.762485	0.469805	0.331074	0.106953
AKR1C3	0.0544359	0.00220895	0.0912337	0.037392	0.150744	0.424673	0.0492928	1.19376	0.0387872	2.22917	1.10176	2.85415	4.7578	0.232571	0.96906	0.0258026	0.270565	0.00431524	1.95715e-06	0.435806	0.985839	0.102036	0.612773	0.0310312	0.000491028
COX6A1	0.0336893	0.00316962	0.110825	-0.0776824	-0.0520585	-0.112868	0.0492281	0.746433	0.0513302	2.08959	-1.19992	-0.969207	-1.7239	0.455406	0.959062	0.0366548	0.230172	0.332442	0.0847251	0.652954	0.980099	0.12882	0.577475	0.564613	0.298391
H3-7	0.0155001	0.02911	0.103005	0.0812514	0.0580922	0.0867137	0.049205	0.532222	0.926733	2.21616	2.18942	1.53771	1.44912	0.594572	0.354065	0.0266808	0.0285664	0.124119	0.147305	0.761074	0.582699	0.103802	0.193702	0.308997	0.404886
CKB	0.141492	0.0324462	-0.0267327	-0.0276593	0.163897	-0.137547	0.0490684	2.3985	0.451276	-0.701996	-0.511743	1.82094	-1.5828	0.0164622	0.651791	0.482682	0.608831	0.0686157	0.113468	0.0747766	0.81796	0.674232	0.831161	0.210509	0.351214
BRI3BP	0.0594866	0.050979	0.0364184	0.018278	0.080911	0.281266	0.0489613	2.14269	1.28453	1.15839	0.489117	1.85887	2.64336	0.032138	0.198958	0.246706	0.624759	0.0630449	0.00820886	0.120145	0.411776	0.43915	0.840779	0.19938	0.0837268
PSMB1	0.0956662	0.037719	0.0134703	0.0120353	0.0259619	0.167821	0.0489518	4.75148	1.70194	0.613007	0.327329	0.805852	2.40613	2.0193e-06	0.0887664	0.539872	0.743419	0.420328	0.0161227	6.2035e-05	0.246993	0.717499	0.902992	0.645014	0.119754
SRSF4	0.0969031	-0.057483	0.107359	0.0274217	0.0600091	0.306515	0.0489265	1.56173	-0.88079	2.14507	0.672483	0.926199	2.87893	0.118351	0.378431	0.0319474	0.501276	0.354343	0.00399022	0.28384	0.607486	0.117775	0.769849	0.586158	0.0541136
BIN1	0.0811203	0.023166	0.0419287	-0.00160904	-0.0321411	-0.0111477	0.0487383	3.49284	1.00006	2.13796	-0.0715249	-1.00682	-0.332662	0.000477906	0.317283	0.03252	0.94298	0.314024	0.739389	0.00573996	0.543479	0.119417	0.985763	0.543137	0.887975
COMMD1	0.0151821	0.0377026	0.0932746	0.0720828	-0.0640876	0.0705301	0.0487198	0.411513	0.727091	2.05721	1.58252	-1.96622	1.17413	0.680696	0.46717	0.039666	0.11353	0.0492735	0.240344	0.823473	0.686188	0.135809	0.399535	0.171169	0.520323
SIRT5	0.0895154	0.0133915	0.0430957	0.00738288	0.0465199	-0.0587865	0.0486675	2.57308	0.338776	0.673426	0.158049	1.26713	-0.748153	0.0100799	0.734778	0.500676	0.874418	0.20511	0.454368	0.0545158	0.865031	0.688713	0.954789	0.421271	0.707316
STK10	-0.0207239	0.0680266	0.098594	0.00187695	0.16661	0.155394	0.0486322	-0.418184	1.83172	2.76151	0.0250022	2.72966	1.01688	0.675813	0.0669937	0.0057535	0.980053	0.00634	0.309209	0.819541	0.205253	0.0335388	0.995708	0.040902	0.591941
NIBAN1	0.0364398	0.0560358	0.0532862	0.0561744	0.134281	0.432607	0.0485872	0.349293	0.77753	1.4369	0.897753	1.33712	2.99895	0.72687	0.436846	0.150746	0.369317	0.181183	0.00270916	0.851503	0.661294	0.326978	0.692408	0.389074	0.0456128
ARHGEF17	0.00621897	0.108524	0.0308658	0.111678	0.141036	0.090392	0.0485362	0.147246	2.96942	0.972871	2.34926	2.80713	0.833501	0.882938	0.00298362	0.330617	0.0188108	0.00499851	0.404562	0.935056	0.0232712	0.529457	0.15206	0.0345157	0.667723
UBE2I	0.0165889	0.0169406	0.111893	0.0143694	-0.0339469	-0.029774	0.0484741	0.575611	0.675839	4.14207	0.376209	-1.00243	-0.645751	0.564878	0.499143	3.44188e-05	0.706762	0.316136	0.518441	0.740465	0.711511	0.000858759	0.8842	0.545955	0.752863
CPT1A	-0.00623377	0.0765291	0.0749245	0.0277291	0.0648529	0.0871421	0.0484066	-0.294811	2.91383	2.93883	1.21438	2.0564	2.23207	0.768138	0.00357029	0.0032945	0.224603	0.0397436	0.0256103	0.874662	0.0266359	0.0230309	0.573199	0.148521	0.158172
METTL15	0.0781551	0.0863169	-0.0192755	-0.0952804	-0.0932482	-0.244149	0.0483989	1.12589	1.32687	-0.357441	-2.51613	-2.12118	-1.96444	0.260213	0.184553	0.720762	0.0118652	0.0339062	0.0494796	0.465424	0.390371	0.845459	0.118426	0.132917	0.227458
RAB23	0.0135237	0.0952017	0.0364669	-0.0331211	0.00376314	0.00538003	0.0483975	0.141794	3.12329	1.60947	-0.804488	0.0792206	0.096404	0.887243	0.0017884	0.107513	0.421115	0.936857	0.9232	0.938138	0.0158693	0.262307	0.724203	0.970088	0.970597
CAB39	0.0622164	0.0153884	0.0674582	0.0144135	0.0191065	-0.0339601	0.0483543	2.63175	0.572746	3.40585	0.61017	0.679039	-0.500726	0.00849456	0.566816	0.000659578	0.541749	0.497113	0.616564	0.0479518	0.762736	0.00730063	0.795364	0.706407	0.816159
PRSS3	0.0643039	-0.0172105	0.0979409	-0.0360035	0.101118	0.155362	0.0483448	1.1201	-0.357675	1.78524	-0.674535	1.05436	1.15768	0.262672	0.720586	0.0742217	0.499971	0.291718	0.246995	0.468864	0.85546	0.204133	0.769252	0.517955	0.527105
ACTN4	0.051587	0.0353476	0.0578931	0.0696195	0.0945601	0.0770397	0.0482759	2.72482	2.11153	2.58977	3.75509	3.927	2.60021	0.00643361	0.0347269	0.00960412	0.000173281	8.60102e-05	0.00931678	0.0398549	0.131898	0.0496249	0.00942814	0.00184963	0.0893697
MMAA	-0.0179827	0.11581	0.0469465	-0.0119274	-0.00275379	0.0707564	0.048258	-0.452938	2.82635	2.03331	-0.409099	-0.0708155	1.33971	0.650593	0.00470819	0.0420215	0.682467	0.943545	0.180339	0.803632	0.0327615	0.140883	0.871633	0.972842	0.447233
IRF2BPL	0.0314911	0.0826084	0.0304539	-0.112111	-0.102753	-0.0315595	0.0481845	0.966141	1.7386	1.38703	-3.15761	-2.30108	-0.506204	0.333973	0.0821051	0.165432	0.00159069	0.0213874	0.612714	0.5437	0.234378	0.347323	0.035739	0.0985565	0.814787
THBS1	0.0459387	0.0234288	0.075089	0.244809	0.121993	0.38323	0.0481522	1.0089	0.470069	1.53722	4.34654	2.26614	5.10807	0.313025	0.638306	0.124238	1.38302e-05	0.0234429	3.25465e-07	0.521534	0.808807	0.288623	0.00189264	0.104797	0.000133618
LPCAT1	0.0320882	0.0384946	0.0738011	-0.0106651	-0.0157434	-0.007508	0.048128	0.690441	0.85523	1.83976	-0.219929	-0.459618	-0.0852295	0.489917	0.392424	0.065803	0.825926	0.64579	0.932079	0.682808	0.621384	0.190247	0.936155	0.810083	0.974368
RAC1	0.108625	-0.0618703	0.0974085	0.00510203	0.0856384	0.0553266	0.0480545	4.25233	-1.34251	2.37887	0.0961076	1.22278	0.683737	2.11556e-05	0.179431	0.0173657	0.923435	0.221415	0.494141	0.000460612	0.383307	0.0760654	0.978824	0.439134	0.737903
GUCY1A1	0.0167062	0.084565	0.0427739	0.00372831	0.0207225	0.0120032	0.048015	0.462128	2.00147	1.33986	0.101578	0.395308	0.198479	0.643989	0.045342	0.180291	0.919091	0.692615	0.842671	0.798431	0.15762	0.365572	0.976156	0.834539	0.934422
INTS2	-0.00965803	0.0167825	0.136898	0.0753507	0.0650566	0.0637264	0.0480074	-0.183998	0.367534	2.5753	1.19442	1.6023	0.371203	0.854015	0.713221	0.0100153	0.232316	0.10909	0.710486	0.920241	0.851555	0.0507621	0.580275	0.285572	0.871653
MAP2K3	0.0418709	0.0417756	0.059583	-0.0540267	0.13213	0.154661	0.0477432	1.78053	1.80207	3.30364	-1.33376	1.76084	1.63046	0.0749886	0.0715342	0.000954382	0.182284	0.078266	0.103005	0.208342	0.214365	0.00986267	0.512174	0.228622	0.333455
NRDC	0.0854956	0.0592953	-0.00188351	-0.0526162	-0.0112229	-0.0669068	0.0476358	2.21392	2.448	-0.071084	-2.28268	-0.331736	-1.40898	0.0268343	0.014365	0.943331	0.0224491	0.740089	0.158842	0.105469	0.0726456	0.976028	0.168235	0.864551	0.41762
POR	0.0280559	0.0844749	0.0303293	-0.0326364	0.0128787	0.0505227	0.04762	1.17553	4.32943	2.11349	-1.57714	0.440878	1.24536	0.239781	1.49492e-05	0.034559	0.114763	0.659301	0.212999	0.443752	0.000315471	0.124357	0.40172	0.816398	0.483487
VPS4B	0.0496007	0.0488114	0.044029	0.0133099	0.00192957	-0.0151078	0.0474804	2.58029	3.02616	2.84458	0.826184	0.0715838	-0.308415	0.00987164	0.00247683	0.00444697	0.4087	0.942933	0.757767	0.0538394	0.0202267	0.0283251	0.715713	0.972433	0.89889
CISD3	-0.0092961	0.101449	0.0502317	0.0185583	0.0820036	0.134327	0.0474617	-0.20218	3.94567	1.33279	0.600734	1.29846	1.49515	0.839776	7.95756e-05	0.182601	0.548017	0.194128	0.134877	0.91186	0.0012307	0.368197	0.798337	0.407001	0.386732
PIP4K2C	0.0117495	0.0617765	0.0687639	-0.0386616	0.0594611	0.0607049	0.04743	0.351522	1.38732	2.99361	-1.83603	1.84414	1.44395	0.725196	0.165345	0.00275694	0.0663538	0.0651635	0.148752	0.850739	0.364192	0.0202825	0.299056	0.204076	0.405722
CIB1	-0.00386506	0.141182	0.00477447	-0.0256081	-0.00582176	0.0652344	0.0473637	-0.131643	2.62522	0.122286	-0.558839	-0.104519	0.835056	0.895267	0.00865941	0.902673	0.576271	0.916758	0.403686	0.94221	0.0511857	0.954901	0.814381	0.961329	0.667049
IQGAP2	0.0384019	0.0400356	0.0636194	0.127493	0.241873	0.392156	0.0473523	0.375123	0.600124	1.63294	1.53282	2.57255	2.92843	0.707569	0.548423	0.102482	0.125321	0.0100953	0.00340674	0.840912	0.748016	0.254709	0.423616	0.057491	0.0494689
MPP1	0.098913	0.0253524	0.0177271	0.0024416	-0.0394095	-0.159571	0.0473308	2.28574	0.470226	0.363542	0.0640581	-0.859874	-2.09866	0.0222694	0.638194	0.7162	0.948924	0.389858	0.0358469	0.0926898	0.808807	0.843484	0.987633	0.618623	0.192034
MORF4L1	0.0244403	0.186328	-0.0688056	0.0583227	-0.0469725	-0.136116	0.0473208	0.307954	1.26138	-1.32786	1.48195	-0.783716	-1.40985	0.758117	0.207173	0.184225	0.138353	0.433207	0.158584	0.869611	0.41861	0.368812	0.443438	0.653864	0.41759
CRELD2	-0.0116632	0.0595954	0.0939814	-0.0751848	-0.0770309	0.131552	0.0473046	-0.249499	1.18164	1.35319	-0.991485	-1.443	0.772387	0.802975	0.237349	0.175994	0.321449	0.14902	0.439885	0.893134	0.454182	0.361433	0.657272	0.343993	0.695919
MICU2	0.162626	-0.00474337	-0.0161667	-0.0633362	-0.00257839	-0.135655	0.0472386	3.10182	-0.0531092	-0.266357	-1.28816	-0.0550237	-1.56595	0.00192332	0.957645	0.789964	0.197692	0.95612	0.11736	0.0162738	0.979553	0.886704	0.534776	0.979277	0.355704
BRIX1	-0.0194755	0.088685	0.0722263	0.0171744	-0.0582544	-0.0356175	0.0471453	-0.513963	1.51068	1.49376	0.317574	-1.61353	-0.406402	0.607278	0.13087	0.135237	0.750808	0.10663	0.684448	0.769855	0.315541	0.305518	0.905913	0.281484	0.855803
KIF13B	0.0440537	0.0894168	0.00791761	0.0249106	-0.0285111	0.0124405	0.0471294	2.27486	6.67799	0.568682	1.44005	-1.93597	0.462667	0.0229144	2.42234e-11	0.569572	0.149852	0.0528709	0.643603	0.0944176	1.63273e-09	0.740624	0.464869	0.179124	0.830935
STK4	0.030705	0.0824866	0.0278881	0.102399	-0.0717022	-0.113397	0.0470266	0.360834	2.74857	0.499453	0.718603	-0.960651	-0.95436	0.718224	0.00598558	0.61746	0.472386	0.336728	0.339901	0.847309	0.0395103	0.775862	0.755363	0.570177	0.616959
ABHD12	0.0236892	0.0533	0.0638153	0.0252092	0.020807	-0.0557467	0.0469348	1.17485	1.9299	2.05485	0.851532	0.68668	-1.44593	0.240055	0.0536197	0.0398937	0.394474	0.492284	0.148198	0.443752	0.177672	0.136381	0.708735	0.702323	0.405646
TRIP12	0.057202	0.0317267	0.0518294	-0.0112659	0.0711236	0.0831946	0.0469194	1.97988	1.14663	2.55481	-0.394235	2.66905	2.19466	0.0477167	0.251533	0.0106245	0.693408	0.00760663	0.028188	0.155587	0.470522	0.0531876	0.876953	0.0471214	0.167752
ATP2C1	-0.0149399	0.100209	0.0554538	-0.0576484	0.0472106	-0.0925932	0.0469076	-0.506979	2.13011	0.597593	-0.956432	0.620097	-1.12533	0.612169	0.0331622	0.550112	0.338854	0.535194	0.260448	0.773303	0.127782	0.725132	0.67213	0.732183	0.54177
LPP	0.0729089	0.0440407	0.023047	0.0921144	0.120925	0.157963	0.0466655	2.19315	1.39971	0.81447	2.19775	3.1064	2.97895	0.0282967	0.161599	0.415376	0.027967	0.00189379	0.00289236	0.109717	0.360386	0.613425	0.191475	0.0171047	0.0465318
KRT6A	0.0323834	0.158308	-0.0508451	-0.0638837	0.0954881	0.237484	0.0466154	0.263875	1.43826	-0.575709	-0.650433	1.34006	2.23176	0.791876	0.150361	0.564812	0.515413	0.180226	0.0256311	0.888034	0.346091	0.736758	0.77735	0.387717	0.158172
KBTBD11	-0.0344851	0.101459	0.0724406	0.0705072	0.158217	0.101712	0.0464717	-0.893797	2.02341	1.73228	2.09349	3.70118	1.41594	0.371431	0.0430308	0.0832243	0.0363058	0.000214597	0.156794	0.581066	0.15239	0.221177	0.219782	0.00348604	0.41554
ITPR3	0.0359506	0.140434	-0.0370761	-0.0362167	-0.0967937	0.0781828	0.0464361	0.639503	2.99038	-1.38525	-1.24407	-3.1949	1.46962	0.522496	0.00278627	0.165976	0.213474	0.00139879	0.141665	0.707948	0.0220751	0.348142	0.5572	0.0135266	0.397358
ROBO1	0.0962834	0.0635019	-0.0212955	-0.148776	0.0232884	-0.080431	0.0461632	1.8194	1.37106	-0.564657	-2.66615	0.349233	-0.995213	0.0688507	0.170357	0.572307	0.00767254	0.726915	0.319633	0.197239	0.37005	0.743246	0.0899979	0.858908	0.598813
RPL24	0.012074	-0.000337173	0.126635	0.00807233	0.085143	-0.0509191	0.046124	0.374688	-0.0145593	2.76974	0.124702	1.75559	-0.540236	0.707893	0.988384	0.00561015	0.90076	0.0791583	0.589035	0.840912	0.994617	0.0329889	0.969454	0.230334	0.801719
PEPD	0.17518	-0.0106933	-0.0261526	-0.0807243	-0.13484	-0.0622795	0.0461114	2.78403	-0.259808	-0.573957	-0.996285	-2.38744	-0.979202	0.00536882	0.795012	0.565997	0.319112	0.0169663	0.32748	0.0348356	0.898467	0.737462	0.655944	0.0822099	0.605569
CD46	0.0486418	0.062267	0.0273617	0.361682	0.118145	0.247862	0.0460902	1.42395	1.83756	0.236165	1.72216	0.561344	1.87674	0.154461	0.0661276	0.813305	0.0850399	0.574563	0.0605537	0.335764	0.203428	0.900795	0.34474	0.764054	0.251805
FGL1	0.027556	0.149413	-0.0389199	0.128462	0.302264	0.295561	0.0460163	0.368398	2.02246	-0.483349	1.08861	3.67927	2.83834	0.712577	0.0431285	0.628848	0.276326	0.000233901	0.00453492	0.842849	0.15252	0.783328	0.616671	0.0037325	0.0580051
NID1	0.0784097	0.042974	0.0163735	0.150627	0.162613	0.168939	0.0459191	2.57866	1.23093	0.725714	2.59955	2.98118	3.2628	0.00991857	0.218348	0.468014	0.00933455	0.00287137	0.00110318	0.0539666	0.433053	0.660898	0.100608	0.0232386	0.027076
DBN1	0.0921232	-0.000323879	0.045635	0.0296135	0.0838346	0.0537281	0.0458115	3.71628	-0.0134026	2.09141	1.16783	2.88523	1.19381	0.000202181	0.989307	0.0364912	0.242873	0.0039113	0.232552	0.00286222	0.994814	0.128645	0.590269	0.0290837	0.511608
PECAM1	0.123373	0.0221554	-0.00816576	0.143116	0.277614	0.215356	0.0457877	2.85007	0.483366	-0.243904	2.31436	4.19124	2.72848	0.00437095	0.628836	0.807305	0.0206482	2.77437e-05	0.00636278	0.0299988	0.80471	0.896873	0.160219	0.000803144	0.0720159
LAD1	-0.0820857	0.130295	0.0890896	0.125707	0.245852	0.255824	0.0457664	-0.852109	1.68592	1.62168	1.01518	2.64891	1.99096	0.394153	0.0918117	0.104872	0.310019	0.00807507	0.0464855	0.600134	0.252075	0.258941	0.645778	0.0488179	0.219485
VPS35	0.0644232	0.0315062	0.0411911	0.0143065	0.00178255	0.0233973	0.0457068	3.35686	1.9529	1.48382	0.534811	0.0832277	0.63359	0.000788333	0.050832	0.137855	0.59278	0.93367	0.526349	0.00857858	0.170929	0.308654	0.822679	0.968466	0.75849
DSTN	0.0430046	-0.0102238	0.104288	0.0975137	-0.0161785	-0.144319	0.0456896	1.90429	-0.253122	1.95353	0.6963	-0.211876	-1.55785	0.0568726	0.800174	0.0507574	0.486241	0.832203	0.119269	0.174668	0.900694	0.161537	0.760604	0.914189	0.359558
ATG7	0.0389523	0.0117823	0.0863194	0.042041	-0.00453188	-0.0362439	0.0456846	1.15396	0.474477	3.80443	1.21621	-0.132123	-0.895204	0.248516	0.635159	0.000142132	0.223906	0.894887	0.370678	0.452441	0.807312	0.00242331	0.572571	0.949267	0.640527
IDUA	0.0638766	0.0472737	0.0256882	0.0457711	0.0684166	0.0187992	0.0456128	1.94799	1.04196	0.388811	0.652238	0.706883	0.231568	0.0514165	0.297429	0.697416	0.514247	0.479639	0.816874	0.163981	0.527043	0.832861	0.776882	0.692473	0.92549
SCIN	0.0354474	0.0358059	0.0654715	-0.0824725	0.0599519	0.0418075	0.0455749	0.461492	0.890677	1.13952	-2.22941	1.30037	0.660803	0.644446	0.373103	0.254485	0.0257863	0.193474	0.508739	0.79866	0.603677	0.446805	0.183388	0.406008	0.747386
NDUFA4	-0.0132725	0.110716	0.0392273	-0.0554649	-0.0354911	-0.0197381	0.0455568	-0.322939	2.87176	1.1969	-1.72317	-0.782414	-0.268123	0.746742	0.00408189	0.231345	0.0848582	0.433972	0.788605	0.862257	0.02926	0.423835	0.344312	0.653872	0.914645
PPM1E	-0.0643816	0.166454	0.0345453	-0.0686117	-0.184336	-0.134858	0.0455391	-0.622938	2.04117	0.396304	-1.0339	-3.81495	-1.94439	0.533325	0.0412336	0.691881	0.301181	0.000136209	0.0518485	0.716672	0.148865	0.82813	0.639762	0.00251173	0.230915
CDK4	0.012902	0.0756453	0.0479398	-0.00612565	-0.106503	-0.151777	0.0454957	0.197656	1.16116	0.777215	-0.108434	-1.02452	-1.51532	0.843315	0.245578	0.437032	0.913652	0.305591	0.129691	0.913676	0.464223	0.632981	0.97433	0.533661	0.378104
NPTX2	0.0981604	0.215805	-0.178105	-0.0652019	-0.168811	-0.0909295	0.045287	1.06058	2.80291	-2.74497	-1.41443	-3.01853	-1.1517	0.288883	0.00506434	0.00605171	0.157236	0.00254008	0.249445	0.498698	0.0344955	0.0348591	0.476881	0.0214011	0.529617
ABCB1	0.0217669	0.130798	-0.0172178	0.0294778	-0.0236504	0.0777752	0.0451157	0.278696	2.99106	-0.330812	0.386621	-0.341199	1.01467	0.780478	0.00278008	0.740786	0.699037	0.732954	0.310264	0.88116	0.0220648	0.85842	0.87959	0.862789	0.592203
RBM47	0.0167244	0.0448608	0.0737295	0.0441885	-0.029443	0.0183112	0.0451049	0.689064	1.78128	2.59684	0.791222	-0.655491	0.245407	0.490783	0.074866	0.00940864	0.428815	0.512152	0.806141	0.683013	0.220114	0.0488946	0.728601	0.714954	0.921726
ABHD16A	0.0066902	0.0743412	0.0540611	-0.0546074	-0.0564288	-0.0188824	0.0450308	0.175833	2.62822	1.95552	-2.0937	-2.6034	-0.289602	0.860426	0.00858327	0.0505221	0.0362865	0.00923052	0.772121	0.922746	0.0508688	0.160985	0.219782	0.0537311	0.906865
TJP2	0.00685344	0.0976456	0.0304903	0.207938	0.25409	0.197716	0.0449965	0.164255	3.04184	1.17715	4.06423	4.95644	3.1466	0.869531	0.00235136	0.239137	4.81913e-05	7.17977e-07	0.00165179	0.927225	0.0195197	0.431738	0.00425394	6.23536e-05	0.0351862
ITGA1	0.0647782	0.0446146	0.0254163	0.227727	0.170476	0.128532	0.0449364	1.70784	1.20307	0.632092	4.1098	3.9085	2.17967	0.0876651	0.228949	0.527327	3.96003e-05	9.28697e-05	0.0292823	0.23247	0.443749	0.708541	0.00392825	0.00195783	0.171072
RCC2	0.0301655	-0.0401881	0.144789	0.0864675	0.122738	0.00927137	0.044922	0.911661	-1.32247	4.90284	2.5013	3.54979	0.154365	0.361947	0.18601	9.4461e-07	0.0123738	0.000385538	0.877322	0.570326	0.392167	4.22362e-05	0.121751	0.00531098	0.952401
FXYD6	0.147997	-0.0921069	0.0780561	-0.103368	0.27058	0.018231	0.0446486	2.11752	-0.931757	0.919746	-0.84598	2.46648	0.10641	0.034216	0.351462	0.357705	0.397564	0.0136448	0.915257	0.12532	0.579694	0.553408	0.710637	0.0716508	0.969803
F11R	0.0109548	0.066258	0.0566414	0.0832081	0.12391	0.244767	0.0446181	0.422053	2.94974	2.31749	3.38721	3.34904	4.21003	0.672986	0.00318045	0.0204773	0.000706082	0.000810909	2.55332e-05	0.818048	0.0245101	0.0866687	0.0210445	0.00929458	0.0028827
RAB27A	0.0939489	0.0947485	-0.0551451	0.130876	0.0964167	0.055958	0.0445174	3.00979	3.09983	-1.84981	2.85506	2.51745	0.792813	0.00261429	0.0019363	0.064341	0.0043029	0.0118207	0.427887	0.0204968	0.0167607	0.187703	0.0627252	0.0642388	0.688095
NAGA	0.0348494	0.0965504	0.00206859	0.251254	0.278088	0.00691249	0.0444895	0.499117	1.53926	0.0308914	2.63592	3.85131	0.0624281	0.617697	0.12374	0.975356	0.00839092	0.000117488	0.950222	0.777892	0.304774	0.990948	0.0955676	0.00226652	0.982643
SP3	0.044829	-0.0246133	0.113073	-0.0592101	0.0984264	0.0811332	0.0444295	0.711969	-0.391791	1.15793	-0.752678	0.633326	0.918106	0.476484	0.695213	0.246893	0.451643	0.526521	0.358563	0.672859	0.843067	0.43931	0.739797	0.72648	0.629822
TNPO1	0.0585302	0.0384168	0.0356697	-0.030531	-0.0468794	-0.076389	0.0442056	3.08651	1.80619	2.04214	-1.60958	-2.0721	-2.5036	0.00202521	0.0708886	0.0411378	0.10749	0.0382562	0.0122937	0.0168432	0.213039	0.138951	0.387411	0.144702	0.105114
PWP1	0.101414	-0.0247028	0.0556793	0.0820466	-0.064531	-0.0341887	0.0441301	2.33191	-0.636767	1.3058	1.2866	-0.899693	-0.485774	0.0197055	0.524277	0.191619	0.198233	0.368284	0.627127	0.0845594	0.728951	0.376404	0.535419	0.596854	0.821615
PDLIM4	0.0116122	0.0655769	0.0546037	0.192318	0.0168289	0.113853	0.0439309	0.254881	1.60968	1.56355	2.50128	0.209148	1.33818	0.798815	0.107467	0.117924	0.0123746	0.834333	0.180839	0.892401	0.27812	0.278966	0.121751	0.915637	0.44798
GNG12	0.0651099	0.0645307	0.00213703	0.0794975	0.228619	0.353622	0.0439259	2.74401	2.31752	0.0880158	3.16977	4.35455	3.32516	0.0060693	0.0204756	0.929864	0.00152558	1.33342e-05	0.000883686	0.0382273	0.09287	0.970704	0.0350226	0.000477914	0.0234749
B4GALT4	0.108496	0.0228972	0.000347229	0.0916652	-0.0181694	-0.206124	0.0439134	1.70174	0.296501	0.00759702	1.21958	-0.258791	-1.74876	0.0888035	0.766847	0.993939	0.222626	0.795796	0.0803325	0.234524	0.883127	0.997971	0.571237	0.894207	0.29069
CZIB	0.0239766	-0.0165824	0.124041	-0.0414032	0.066252	-0.0919558	0.0438118	0.169228	-0.415298	3.6324	-0.712208	1.07301	-1.53758	0.865617	0.677924	0.000280803	0.476336	0.283268	0.124151	0.92536	0.83261	0.00401299	0.755363	0.509947	0.368448
PTGR3	0.0530617	0.00831092	0.0699795	0.00791602	0.071587	0.010905	0.043784	0.746856	0.186178	1.3237	0.190032	1.14691	0.179489	0.45515	0.852305	0.185601	0.849284	0.251418	0.857554	0.652954	0.928815	0.370039	0.946364	0.47531	0.942824
TK2	0.0188866	0.0907213	0.0216715	-0.362801	0.161777	-0.200218	0.0437598	0.59976	2.71414	0.103141	-1.99581	1.59381	-2.02552	0.548666	0.00664478	0.917851	0.0459544	0.110979	0.0428139	0.728544	0.0423982	0.963285	0.249479	0.288202	0.209704
RCN1	0.0794152	0.0389984	0.0126581	-0.0213342	-0.0599447	-0.0648845	0.0436906	2.22961	1.62815	0.46385	-0.887157	-2.07376	-1.77299	0.0257733	0.103493	0.642755	0.374994	0.038102	0.076231	0.102639	0.2711	0.792001	0.695927	0.144474	0.282541
AP2A1	0.0473481	0.0556806	0.0270241	0.0341836	-0.0162355	-0.0238251	0.0433509	2.65593	3.33645	1.03247	1.20016	-0.825369	-0.735331	0.00790889	0.000848543	0.301854	0.230077	0.409162	0.462138	0.0459192	0.00892065	0.498735	0.577475	0.636945	0.711098
MIGA1	0.0792628	-0.0306579	0.0811042	0.00925912	-0.00913501	-0.0249873	0.0432364	1.04543	-0.651071	1.69262	0.229059	-0.157963	-0.303766	0.295824	0.515001	0.0905285	0.818823	0.874486	0.761306	0.505167	0.722963	0.234823	0.931737	0.939386	0.901431
RTN3	0.00952331	0.0712642	0.0487449	-0.00501697	-0.00797025	-0.0572643	0.0431775	0.377659	2.20528	1.33137	-0.111387	-0.142412	-0.61865	0.705684	0.0274341	0.183068	0.91131	0.886755	0.536147	0.839776	0.113144	0.368376	0.973438	0.945787	0.765392
MEAF6	-0.0242506	0.213278	-0.0595767	0.0583355	-0.016661	-0.20454	0.0431503	-0.521969	2.45916	-1.06849	1.02941	-0.311002	-1.79259	0.601692	0.0139262	0.2853	0.303288	0.755799	0.0730392	0.765536	0.0708691	0.479678	0.641544	0.874117	0.277181
M6PR	0.0460157	0.0636564	0.0197752	0.0223694	0.054263	-0.0770277	0.0431491	2.0164	2.60398	0.645875	0.472141	1.00348	-1.46866	0.0437587	0.00921482	0.51836	0.636826	0.315629	0.141926	0.147144	0.0534886	0.701924	0.846602	0.545495	0.397358
PREPL	0.112453	0.087282	-0.0703672	-0.0581665	-0.0408995	-0.100884	0.0431225	2.07801	2.82059	-1.82552	-1.94854	-0.913946	-1.36442	0.037708	0.00479356	0.0679227	0.0513508	0.360745	0.172435	0.133533	0.0331005	0.194261	0.26236	0.592342	0.436708
P4HA2	-0.0308281	0.140537	0.0196172	0.147294	0.194111	0.243291	0.0431086	-0.684778	2.01239	0.360937	1.8483	2.45166	1.93193	0.493484	0.0441792	0.718147	0.0645591	0.0142197	0.0533687	0.685293	0.155263	0.844523	0.294661	0.0732888	0.233268
SNRPB	0.0334196	0.0262414	0.0696477	-0.00332651	-0.030014	0.0202758	0.0431029	0.755688	0.602477	2.04351	-0.0641843	-0.602755	0.323696	0.449836	0.546856	0.0410022	0.948823	0.546672	0.746168	0.649444	0.747459	0.138796	0.987633	0.74115	0.892272
H1-0	-0.0502759	0.057132	0.122275	0.086135	0.0869728	0.129742	0.0430437	-0.583626	0.941907	2.40496	0.6145	1.33854	1.68394	0.559472	0.34624	0.0161744	0.538885	0.180719	0.0921941	0.736182	0.574016	0.0722487	0.793222	0.388447	0.312531
COL12A1	0.0478131	0.0298088	0.0514655	0.165891	0.206594	0.200288	0.0430292	0.948881	0.543376	1.19251	2.1971	4.2751	2.75503	0.342681	0.586871	0.23306	0.0280134	1.91049e-05	0.00586875	0.55127	0.776209	0.425596	0.191475	0.000604551	0.0686614
MYO18A	-0.00215121	0.0845052	0.0463644	0.0697067	0.0617197	0.0571471	0.0429061	-0.122222	3.8144	2.88112	3.54232	3.00278	2.39114	0.902723	0.000136513	0.00396266	0.000396617	0.00267525	0.016796	0.945431	0.00195092	0.0260763	0.0146709	0.0221677	0.1222
CPA2	0.0965317	0.0407273	-0.0088174	-0.0473497	0.0409542	-0.0113837	0.0428139	1.55141	0.863283	-0.252298	-0.691909	0.742837	-0.107988	0.120802	0.387982	0.800811	0.488995	0.457581	0.914005	0.287582	0.617082	0.893837	0.761745	0.673105	0.969692
TAGLN	0.151595	-0.0529892	0.0297486	0.0799547	0.193128	0.276463	0.0427848	2.94675	-0.857331	0.497815	1.42717	2.51163	2.5006	0.00321129	0.391262	0.618615	0.153532	0.0120176	0.0123982	0.0239706	0.620414	0.77637	0.470068	0.0650735	0.105252
SUPV3L1	0.0654566	0.0375857	0.0249934	-0.0309532	-0.0349103	-0.0992393	0.0426786	1.27163	0.446475	0.620449	-0.997086	-1.13358	-1.73815	0.203503	0.655254	0.534962	0.318723	0.25697	0.0821844	0.398534	0.81913	0.713072	0.65575	0.481926	0.294137
NDUFB6	0.0661803	0.0110323	0.0505302	-0.0374612	0.0558141	0.0531278	0.0425809	1.55808	0.379501	1.82859	-1.52152	1.68906	0.561188	0.119215	0.704316	0.0674606	0.12813	0.0912077	0.57467	0.285459	0.847327	0.193689	0.427193	0.254256	0.79243
ADRM1	0.0202692	0.0166084	0.0908183	0.0645958	0.00685762	0.209496	0.0425653	0.718502	0.614582	2.38161	1.0722	0.114157	2.79542	0.472448	0.538831	0.0172372	0.28363	0.909113	0.00518319	0.669042	0.739623	0.0757939	0.623599	0.957453	0.0628774
EIF2AK2	0.00751071	0.0782393	0.0419292	0.0198328	-0.00603033	-0.0702963	0.0425597	0.402733	1.9632	2.31768	1.14285	-0.233188	-2.2821	0.687145	0.049623	0.0204666	0.253103	0.815615	0.0224835	0.82861	0.167869	0.0866687	0.598749	0.905863	0.146305
SPTBN4	0.0898107	0.0315017	0.00633816	-0.0111476	0.0656721	0.000705887	0.0425502	2.43855	0.431225	0.212459	-0.399737	1.3066	0.0129064	0.0147462	0.666305	0.831749	0.68935	0.191348	0.989702	0.0695835	0.825297	0.912802	0.875452	0.402054	0.995943
FERMT2	0.0581376	0.0184968	0.0508182	0.0981684	0.206125	0.127937	0.0424842	2.20584	0.644569	1.57651	3.44678	4.95202	2.82235	0.0273954	0.519207	0.114909	0.000567308	7.34487e-07	0.00476733	0.107022	0.725133	0.274131	0.018838	6.25838e-05	0.0599701
WASHC5	0.0446267	0.0682581	0.0141292	-0.00619723	-0.0181253	-0.0742302	0.042338	2.15712	4.43707	0.585336	-0.289993	-0.953484	-1.29601	0.0309963	9.11898e-06	0.558322	0.771821	0.340345	0.194971	0.117138	0.000210109	0.731472	0.913642	0.572787	0.461256
RELL1	0.109738	0.00597708	0.0112496	0.045125	0.158152	0.18474	0.0423216	2.52667	0.115591	0.303113	0.993186	2.79223	1.96432	0.0115149	0.907977	0.761804	0.32062	0.00523467	0.0494935	0.0593624	0.956479	0.871038	0.657216	0.0356558	0.227458
VCL	0.0736027	0.025436	0.0278926	0.0955187	0.0828665	0.164903	0.0423104	3.32955	1.03555	1.14851	4.04368	3.57475	3.60555	0.00086987	0.30041	0.250758	5.26183e-05	0.000350557	0.000311487	0.00909337	0.528703	0.443897	0.00437297	0.00502576	0.0119326
TPM3	0.13194	-0.0197179	0.0143913	0.0381984	0.0513705	-0.00354911	0.0422045	3.92756	-0.575058	0.534518	1.56903	1.49421	-0.0671578	8.58131e-05	0.565252	0.592983	0.116642	0.135122	0.946456	0.00150791	0.761311	0.758186	0.405956	0.324063	0.98159
WDR75	0.0483996	0.0263745	0.0517333	0.308299	0.108193	-0.0435985	0.0421691	0.521158	0.438832	1.06165	1.69886	1.25941	-0.177249	0.602257	0.660783	0.288393	0.0893461	0.207884	0.859313	0.765923	0.821386	0.483534	0.354163	0.423293	0.942871
SNRPC	0.00690884	0.0794918	0.0398807	-0.0419989	0.0560582	0.0700138	0.0420938	0.128148	2.17167	0.766684	-0.721355	1.1847	0.776788	0.898032	0.0298809	0.443269	0.470691	0.236137	0.437284	0.943248	0.119524	0.639554	0.754576	0.4567	0.694365
WDR3	-0.085283	0.0753064	0.136182	-0.0464279	-0.0567164	-0.0370741	0.0420684	-1.56738	2.06031	1.9669	-0.69027	-0.802878	-0.295714	0.117026	0.0393688	0.0491945	0.490024	0.422045	0.767448	0.281886	0.14431	0.15801	0.76256	0.645868	0.904908
MAP4	0.0586713	0.015463	0.0512259	0.0223838	0.0613377	0.0861896	0.0417868	2.85154	1.0959	2.43687	1.10287	2.75262	3.22953	0.00435075	0.273122	0.0148149	0.270082	0.00591197	0.00123992	0.0299056	0.498351	0.0676483	0.61199	0.038919	0.0291639
RTN4	0.0329549	0.033439	0.0588412	-0.00489354	0.00962642	-0.033137	0.041745	1.50977	1.56145	2.1034	-0.175291	0.295345	-0.719071	0.131102	0.118417	0.0354309	0.860851	0.76773	0.472097	0.301761	0.297259	0.126487	0.948592	0.879369	0.718369
DERA	0.0342318	0.0494702	0.0411699	-0.000237921	0.0561547	0.0176036	0.041624	1.11949	0.730441	1.34749	-0.00711334	1.50126	0.279595	0.26293	0.465121	0.177824	0.994324	0.133288	0.779788	0.468998	0.685313	0.363939	0.998795	0.321886	0.91184
PTMA	0.0209635	0.0526296	0.0510665	0.0147961	0.152355	0.297888	0.0415532	0.263564	1.21729	1.35121	0.199961	2.27645	2.8325	0.792116	0.223494	0.17663	0.841511	0.0228188	0.00461856	0.888082	0.438254	0.362572	0.943097	0.103256	0.0587533
ZSWIM8	0.0658343	0.0636835	-0.00494742	0.00622964	-0.0561597	0.0280617	0.0415234	1.35323	1.01658	-0.111807	0.107421	-1.22311	0.222936	0.175982	0.309354	0.910976	0.914455	0.221289	0.823586	0.36339	0.53547	0.960311	0.97467	0.439078	0.927741
ACTN1	0.037907	0.0436891	0.0429659	0.102993	0.0903863	0.162568	0.0415207	2.542	1.69224	1.92655	4.28229	3.44927	4.32982	0.0110219	0.0906002	0.0540361	1.8498e-05	0.000562099	1.49232e-05	0.0579204	0.250423	0.167142	0.00225627	0.00707086	0.00224644
XPA	-0.055169	0.0594476	0.120178	0.0150123	0.0177638	-0.0848779	0.0414855	-0.406908	0.918496	2.86316	0.45412	0.293753	-1.64141	0.684076	0.358359	0.00419434	0.649743	0.768946	0.100713	0.825441	0.586997	0.0273328	0.853295	0.880021	0.32934
CSRP1	0.0452434	-0.0353656	0.11445	0.114858	0.0663604	0.192932	0.0414426	1.81031	-0.665492	2.36595	1.67304	1.61858	3.02673	0.0702471	0.505736	0.0179838	0.0943195	0.105537	0.00247211	0.200014	0.715733	0.0777376	0.364057	0.279911	0.0434398
OTUD4	0.0268293	0.0955156	0.00189549	0.00490076	-0.0243004	0.0258322	0.0414135	0.638874	1.88232	0.0543364	0.111325	-0.419442	0.360139	0.522905	0.059792	0.956667	0.911359	0.674893	0.718744	0.708289	0.190962	0.982112	0.973438	0.823224	0.877463
PLA2G1B	-0.0339532	0.0671569	0.0907548	-0.0994596	0.194719	0.0281568	0.0413195	-0.418823	1.05203	1.09779	-0.881502	2.05103	0.158871	0.675346	0.292786	0.272295	0.378046	0.0402644	0.87377	0.819195	0.521175	0.465789	0.698115	0.149549	0.950144
NEXN	0.0645459	-0.014504	0.0733045	0.149875	0.231399	0.175899	0.0411155	0.991107	-0.288494	1.24624	2.24382	3.94972	2.05878	0.321633	0.772969	0.212674	0.0248438	7.82439e-05	0.0395155	0.531466	0.886092	0.401521	0.178788	0.00173211	0.201641
SLC27A4	0.0253744	0.0631757	0.0347196	-0.0647321	0.00454199	-0.0692618	0.0410899	0.561799	1.27873	0.781847	-1.23284	0.073898	-0.871179	0.574253	0.200993	0.434304	0.217635	0.941092	0.383657	0.746711	0.41428	0.630195	0.563233	0.971413	0.650129
PRDX6	0.0737426	0.00738292	0.0419663	-0.0423024	-0.0365789	-0.0236434	0.0410306	2.07175	0.388974	1.45187	-0.827666	-0.881572	-0.432318	0.0382888	0.697295	0.146537	0.40786	0.378008	0.665511	0.134667	0.844232	0.320931	0.715696	0.60664	0.84589
UBXN1	0.108027	0.0990362	-0.084184	-0.00366256	-0.0142762	-0.0381932	0.0409598	3.14605	2.50793	-1.80826	-0.107618	-0.408258	-0.819577	0.00165493	0.0121442	0.0705664	0.914298	0.683084	0.412457	0.0148287	0.0649799	0.198489	0.97467	0.828581	0.674876
SEPTIN7	0.0658391	0.0211767	0.0358552	0.05791	0.0913191	0.118081	0.040957	2.83751	1.11204	1.97924	2.70931	3.16223	2.21901	0.00454666	0.266122	0.0477885	0.00674231	0.00156568	0.026486	0.0309228	0.488472	0.15515	0.083192	0.0148231	0.161855
PARK7	0.0122969	0.0172955	0.0928982	-0.0500072	0.0213151	0.0513029	0.0408302	0.323014	0.565374	3.00773	-1.15551	0.595748	0.852511	0.746684	0.571819	0.00263203	0.247882	0.551344	0.39393	0.862257	0.766272	0.0198435	0.593865	0.74608	0.658885
RAB35	0.0379897	0.0221337	0.0622116	-0.00190194	0.089266	0.134834	0.0407783	1.31649	1.08794	1.83393	-0.0691941	2.05709	2.51693	0.188011	0.276624	0.0666644	0.944835	0.0396776	0.0118382	0.378369	0.501902	0.192246	0.985949	0.148521	0.103207
FNDC3B	-0.0407346	0.119224	0.0438345	-0.127674	-0.076479	-0.0900352	0.0407745	-0.929263	3.04321	1.132	-3.1593	-1.01194	-1.17558	0.352753	0.00234065	0.257633	0.00158151	0.311565	0.239761	0.561718	0.0194666	0.449738	0.035739	0.540648	0.519416
ILVBL	0.0104984	0.0589613	0.0525567	-0.0395382	-0.0464051	-0.00511693	0.0406721	0.429963	1.04548	1.63412	-1.12233	-0.903412	-0.0739865	0.667223	0.2958	0.102234	0.261721	0.366307	0.941021	0.813713	0.525504	0.254515	0.604189	0.59541	0.979187
UEVLD	-0.00970004	0.112836	0.0184329	0.0756655	0.00565512	-0.0710199	0.0405229	-0.131363	1.3957	0.572503	2.80476	0.12863	-1.00775	0.895488	0.162805	0.566981	0.00503543	0.89765	0.313576	0.942224	0.361986	0.738531	0.0691586	0.950909	0.595541
TRIM56	-0.0190756	0.148616	-0.00811701	0.0507644	-0.0956683	-0.00118381	0.0404746	-0.691426	2.17618	-0.216117	1.47544	-2.53884	-0.0284999	0.489298	0.0295416	0.828896	0.140093	0.0111221	0.977263	0.682808	0.118481	0.910751	0.447426	0.0617805	0.990422
PEF1	0.0122811	0.0344824	0.0742626	0.0459502	0.0253456	0.0960496	0.040342	0.248065	0.617895	2.00691	1.21697	0.721383	1.59207	0.804084	0.536645	0.0447589	0.223616	0.470674	0.111369	0.893295	0.738418	0.148408	0.572229	0.682727	0.347437
GPX3	-0.0326614	0.113251	0.0403493	0.174333	0.0195109	-0.127227	0.0403131	-0.583872	2.07028	0.983372	2.61202	0.276287	-1.78301	0.559307	0.0384265	0.325424	0.00900101	0.782328	0.0745849	0.736182	0.141892	0.523554	0.0993852	0.88635	0.279808
YWHAB	0.0929481	0.00272	0.0250958	0.0334928	0.052817	0.0236262	0.0402546	4.24667	0.141756	1.72789	1.90767	2.25666	0.663432	2.1697e-05	0.887273	0.0840079	0.0564338	0.0240294	0.507054	0.000466589	0.945252	0.222902	0.275817	0.106141	0.746368
CRK	0.0892701	0.0264125	0.00472581	0.0683412	0.0324022	0.0538086	0.0401362	2.28987	1.36013	0.262742	2.3858	1.13544	1.57367	0.0220288	0.173788	0.79275	0.0170421	0.256192	0.115564	0.0921087	0.375155	0.887691	0.144123	0.480881	0.352387
IMPA2	0.0309769	-0.000349838	0.0897309	-0.0588828	0.0710726	0.276963	0.0401193	0.505854	-0.00776899	1.76478	-1.13134	1.35354	2.30559	0.612959	0.993801	0.077601	0.257911	0.175884	0.0211336	0.773867	0.996879	0.210985	0.601825	0.381823	0.140146
MBP	0.287156	-0.0597717	-0.107211	0.0278704	-0.0118446	0.109355	0.0400577	1.80189	-1.39982	-1.57909	0.308299	-0.152954	0.947899	0.071563	0.161568	0.114315	0.757855	0.878434	0.343181	0.202434	0.360386	0.273147	0.909111	0.941931	0.619877
NSDHL	0.00758075	0.084238	0.0281935	-0.00886189	0.050109	0.0112395	0.0400041	0.267049	2.58972	1.19692	-0.224738	0.761245	0.165673	0.789431	0.0096053	0.231337	0.822183	0.446511	0.868414	0.886612	0.0547696	0.423835	0.934318	0.664396	0.948201
CCDC50	0.00708351	0.043443	0.0687845	0.0756088	0.0845653	0.103529	0.0397703	0.237355	1.42195	2.4672	2.15031	2.91974	1.9551	0.812381	0.15504	0.0136174	0.0315308	0.00350319	0.0505718	0.898589	0.352193	0.0637267	0.204002	0.0270435	0.228753
TMEM179B	0.0491283	0.0808038	-0.0109251	-0.0096326	-0.0103179	-0.0688898	0.039669	0.621238	1.62976	-0.247807	-0.319648	-0.251144	-1.26808	0.534443	0.103152	0.804284	0.749235	0.801703	0.204769	0.717249	0.270603	0.896136	0.905903	0.897375	0.474311
LANCL2	0.111287	-0.0162842	0.023738	-0.0665964	-0.0280969	0.067144	0.0395802	1.98329	-0.42724	0.32786	-1.00637	-0.41672	0.878543	0.0473352	0.669205	0.743018	0.314237	0.676883	0.379649	0.155085	0.826396	0.859055	0.650663	0.823936	0.648224
WASF2	0.0692258	0.0275355	0.0219044	-0.000817787	0.0214204	0.0654822	0.0395552	2.65087	1.20465	0.946683	-0.0296007	0.725956	1.50136	0.00802842	0.228337	0.3438	0.976386	0.467866	0.133262	0.0462106	0.443098	0.540468	0.995173	0.681108	0.384543
STAT5B	0.0112974	0.0533396	0.0535962	-0.0102771	-0.0595203	-0.0447721	0.0394111	0.453181	2.82095	0.684313	-0.341667	-0.938309	-0.752661	0.650418	0.0047882	0.493778	0.732602	0.348086	0.451654	0.803632	0.0331005	0.68373	0.897823	0.578825	0.705524
CHMP4A	0.0574206	0.0210498	0.0396875	0.00450603	0.0968342	0.161002	0.039386	2.51469	0.863492	1.82612	0.143245	1.84432	2.749	0.0119136	0.387867	0.0678316	0.886097	0.0651365	0.00597768	0.0603474	0.617082	0.194124	0.961695	0.204076	0.0695991
BRK1	0.0468169	-0.0105185	0.0817518	0.0576096	0.0660067	0.110729	0.0393501	1.49164	-0.36725	2.57978	1.95955	1.60908	1.57222	0.135795	0.713432	0.00988632	0.0500487	0.107598	0.115899	0.308631	0.851555	0.0504653	0.259495	0.2832	0.352643
ARHGEF37	0.0957697	0.0765261	-0.0543498	0.118257	0.111872	-0.332513	0.0393153	1.35663	2.28049	-1.21596	2.13143	2.05695	-1.88113	0.174899	0.0225784	0.224	0.0330538	0.0396908	0.0599546	0.36165	0.0989445	0.415435	0.208917	0.148521	0.250286
TBCB	0.158973	-0.0153174	-0.0257353	0.00998412	-0.0053594	-0.0434056	0.0393069	2.63614	-0.594693	-0.952982	0.245925	-0.139054	-0.793144	0.00838549	0.552049	0.340599	0.80574	0.889407	0.427694	0.0474234	0.750805	0.538378	0.927421	0.946832	0.688095
PSMD5	0.0132372	0.045793	0.0587708	-0.0206526	-0.0757274	-0.0250955	0.039267	0.81098	2.51153	2.36063	-0.977387	-3.08629	-0.827848	0.417377	0.0120208	0.0182437	0.328378	0.00202671	0.407756	0.617055	0.0644929	0.07854	0.662994	0.0180525	0.670586
UQCRH	0.0302131	-0.105682	0.193265	0.145403	0.00640999	-0.147947	0.0392654	0.835924	-1.63583	3.1856	0.838475	0.0548078	-1.04905	0.403198	0.101876	0.00144455	0.401764	0.956292	0.294157	0.607468	0.268264	0.0132702	0.712354	0.979277	0.581108
SPARC	0.106905	-0.00990736	0.020757	0.230632	0.255333	0.131301	0.0392516	2.54517	-0.165271	0.45798	3.62484	3.74711	1.75319	0.0109225	0.868731	0.646967	0.000289145	0.000178882	0.0795697	0.0575568	0.936976	0.795454	0.0130166	0.0030716	0.289321
HEBP1	0.0724754	-0.0269181	0.0717952	0.00443258	0.0458669	0.0650619	0.0391175	1.87199	-0.935155	3.19986	0.175932	1.09918	1.89382	0.0612083	0.349708	0.00137496	0.860347	0.271689	0.0582491	0.182936	0.57828	0.0129181	0.948592	0.497077	0.246766
DDAH1	0.0719286	0.0249444	0.0203461	-0.0761283	-0.119202	0.0523409	0.039073	2.12558	0.785854	0.534785	-1.20348	-2.24248	1.09098	0.0335384	0.431953	0.592799	0.22879	0.0249305	0.275283	0.123796	0.656094	0.758164	0.577447	0.10836	0.559779
DDX54	0.0830492	0.0203226	0.0137183	-0.00506454	0.0197734	0.0500822	0.0390301	1.85314	0.435677	0.400796	-0.145905	0.477918	0.255916	0.063863	0.663071	0.68857	0.883996	0.632709	0.798016	0.188377	0.822646	0.826117	0.960785	0.801605	0.919816
WDR36	0.0154327	0.0737028	0.0275233	0.00739793	0.0119621	-0.0126591	0.0388863	0.303978	2.41404	0.867686	0.227031	0.232688	-0.216921	0.761145	0.0157767	0.385566	0.820399	0.816003	0.82827	0.870597	0.0769204	0.580717	0.932995	0.905863	0.930696
RABEP2	0.13474	-0.0173124	-0.000791311	0.0234837	0.0560813	0.0759494	0.0388788	2.36449	-0.410576	-0.0209982	0.599037	1.73387	1.53681	0.0180549	0.681383	0.983247	0.549148	0.082941	0.124339	0.0795438	0.834096	0.993451	0.798746	0.237666	0.368448
MTMR1	0.0532469	-0.0124849	0.0756862	0.0972285	0.289961	0.158593	0.0388161	0.75694	-0.109259	1.9484	2.18299	5.05364	2.22712	0.449086	0.912997	0.0513677	0.0290363	4.33479e-07	0.0259391	0.648983	0.959752	0.162562	0.195421	4.44907e-05	0.159592
RBM5	0.0699176	0.0152217	0.031173	0.115901	-0.060467	-0.0119015	0.0387708	1.83895	0.463882	0.709595	1.11209	-1.41514	-0.128819	0.0659226	0.642732	0.477956	0.266099	0.157027	0.897501	0.192193	0.81125	0.669286	0.608483	0.356619	0.962735
STRN4	0.132955	-0.0144953	-0.00222125	0.0602248	-0.00161488	-0.0209926	0.0387463	2.84219	-0.254497	-0.0710181	1.40664	-0.0559232	-0.421841	0.00448053	0.799112	0.943383	0.159534	0.955403	0.673141	0.0306577	0.900142	0.976028	0.481235	0.979248	0.850561
SYPL1	0.0114626	0.0153227	0.0892363	0.165452	-0.0336321	-0.00142074	0.0386739	0.251584	0.453434	1.79803	1.35923	-0.470629	-0.0160869	0.801363	0.650236	0.0721721	0.174073	0.637905	0.987165	0.893101	0.817146	0.201143	0.501029	0.805642	0.995241
ITSN2	0.0208603	0.0459957	0.0490978	0.00665239	0.0204908	0.0346437	0.0386513	0.998475	0.890382	2.15936	0.236239	0.62268	0.954467	0.318049	0.373261	0.0308221	0.813247	0.533495	0.339847	0.527086	0.603677	0.114985	0.929302	0.731895	0.616959
RRS1	0.067736	-0.000328554	0.0484685	0.0172369	0.114836	0.159928	0.0386253	1.51706	-0.00750867	1.24716	0.408305	1.98736	1.99747	0.129251	0.994009	0.212337	0.683049	0.0468821	0.0457744	0.298567	0.996879	0.401388	0.871633	0.16489	0.217481
ENSA	0.171964	-0.0263269	-0.0297947	-0.0536968	-0.0215686	-0.00574828	0.0386142	2.49337	-0.735286	-0.892578	-0.990543	-0.366985	-0.092082	0.0126538	0.462166	0.372083	0.321909	0.71363	0.926633	0.0627962	0.682965	0.568446	0.657272	0.848241	0.971824
INTS4	0.0705664	-0.0431094	0.0881627	-0.0338678	-0.0525759	-0.0345209	0.0385399	1.25125	-0.62763	2.76778	-0.703511	-0.859155	-0.291919	0.210845	0.530246	0.00564387	0.481738	0.390255	0.770349	0.406997	0.733188	0.033144	0.759134	0.618818	0.906395
VASP	0.0785909	-0.00387624	0.0408353	0.0718372	0.161845	0.0823752	0.0385167	2.52393	-0.179962	1.68895	3.01705	5.50206	2.33447	0.0116053	0.857182	0.0912285	0.00255249	3.75376e-08	0.0195711	0.0595909	0.930761	0.236232	0.0466682	6.78079e-06	0.133107
DIP2A	0.125986	-0.0318424	0.0213667	-0.00515962	-0.0193064	-0.0639608	0.0385036	3.12687	-0.938244	0.938309	-0.177237	-0.700893	-1.62246	0.00176679	0.348119	0.348085	0.859322	0.48337	0.104705	0.0154929	0.575948	0.54374	0.948592	0.695359	0.337268
PHKG2	0.0197698	0.05544	0.0400792	0.0614135	-0.0613277	0.0482764	0.0384297	0.479924	1.60228	0.879685	1.9606	-1.47611	0.359541	0.631282	0.109093	0.37903	0.0499259	0.139914	0.71919	0.78884	0.280971	0.575168	0.259454	0.33168	0.877564
DRG2	0.0502738	0.0273673	0.0371206	-0.0087578	0.0540541	0.0698979	0.0382539	3.12008	1.38801	1.76412	-0.387712	1.9508	1.65131	0.00180804	0.165134	0.0777111	0.69823	0.0510803	0.0986744	0.0156914	0.364192	0.211095	0.87955	0.175155	0.325165
CAPZB	0.0705881	0.0132644	0.030876	0.0206129	0.0366185	-0.0050609	0.0382428	4.96638	0.833656	2.18707	0.886066	2.04995	-0.139701	6.82152e-07	0.404475	0.0287375	0.375582	0.0403698	0.888896	2.54595e-05	0.632032	0.10961	0.696003	0.14968	0.957371
GMFB	0.022712	0.0187845	0.0731951	0.0349728	0.0108861	-0.013892	0.0382305	0.970258	0.633769	2.84535	1.18349	0.422042	-0.390083	0.331918	0.526232	0.0044362	0.236614	0.672994	0.696475	0.541721	0.730769	0.0282965	0.584367	0.822805	0.862194
VPS26C	0.0285884	0.0589236	0.0269231	0.00995307	-0.021716	-0.00589296	0.0381451	1.03616	1.80574	1.0673	0.390253	-0.910233	-0.167409	0.300128	0.0709587	0.285836	0.69635	0.3627	0.867048	0.508203	0.213065	0.480221	0.878648	0.59319	0.947134
CASKIN2	0.128568	-0.0362234	0.0219835	0.0781867	0.0954831	-0.0130102	0.0381092	3.63902	-0.989554	0.732044	2.33362	2.44955	-0.321274	0.000273681	0.322392	0.464141	0.0196157	0.0143036	0.748003	0.00363513	0.547957	0.658725	0.155411	0.0733201	0.893159
SH3BGRL	0.0432963	0.0269038	0.0438522	0.0207749	0.0235321	-0.0948369	0.0380174	0.721836	0.739685	1.62371	0.564405	0.340177	-1.90671	0.470396	0.459491	0.104437	0.572479	0.733723	0.0565585	0.667811	0.680794	0.258291	0.813153	0.862889	0.241188
IER3IP1	0.0863165	0.000568307	0.0267526	-0.137344	0.0302864	-0.104916	0.0378792	1.41123	0.00780845	0.474331	-2.46136	0.478911	-0.936054	0.158176	0.99377	0.635264	0.0138413	0.632002	0.349246	0.340155	0.996879	0.785987	0.128586	0.801256	0.623276
STXBP5	0.0239234	0.118189	-0.028841	-0.0294442	-0.119655	-0.036949	0.0377572	0.64461	4.66465	-1.02806	-1.19592	-3.83752	-0.607452	0.51918	3.09144e-06	0.303922	0.231728	0.000124284	0.543551	0.705997	8.30211e-05	0.500552	0.579863	0.00235826	0.770215
SARNP	0.0474731	0.0398171	0.0259099	-0.0423961	-0.037149	0.00582992	0.0377334	1.53055	1.55943	0.98929	-1.12266	-0.929965	0.132306	0.125879	0.118894	0.322521	0.261582	0.352389	0.894742	0.29424	0.298139	0.520552	0.604189	0.584587	0.961603
COX7A2	0.0167904	0.0209128	0.0753674	-0.0621787	-0.0227292	0.0130107	0.0376902	0.360326	0.518902	1.88192	-0.991203	-0.494923	0.206506	0.718603	0.603829	0.0598473	0.321586	0.620654	0.836396	0.84744	0.786935	0.179169	0.657272	0.793117	0.933324
GAR1	-0.00974318	0.0718451	0.0509479	0.0639814	-0.0830466	-0.0765467	0.0376833	-0.305549	2.81611	2.45429	0.951138	-1.39146	-1.40759	0.759948	0.00486094	0.0141162	0.341534	0.164086	0.159251	0.870576	0.0333617	0.0653164	0.672626	0.36521	0.418334
CIC	0.133479	0.0342026	-0.0546741	-0.0250136	-0.104673	0.0813153	0.0376693	2.11266	1.0818	-1.49319	-0.724462	-1.23753	1.21315	0.0346295	0.27934	0.135387	0.468782	0.215891	0.225074	0.125911	0.504601	0.305705	0.753388	0.432357	0.501865
NDUFA3	0.0114011	-0.0256915	0.127263	-0.061956	-0.0599549	-0.0642141	0.0376574	0.25292	-0.929238	2.16689	-1.16374	-0.924145	-0.936961	0.80033	0.352766	0.0302434	0.244529	0.355411	0.348779	0.892906	0.58142	0.113506	0.592433	0.58685	0.623276
SPTAN1	0.0302272	0.0330985	0.0496365	0.0609168	0.0766014	0.0521499	0.0376541	1.53421	2.59343	2.95027	3.81586	3.31444	1.92418	0.124978	0.0095025	0.003175	0.000135708	0.000918265	0.0543314	0.293482	0.0544585	0.0224738	0.00839533	0.0100409	0.234795
CORO2B	0.00890106	0.111013	-0.00732644	0.0535288	0.0915317	0.0398309	0.0375292	0.182539	2.42124	-0.136748	0.901121	1.31947	0.528161	0.855159	0.0154676	0.89123	0.367524	0.187013	0.597388	0.921005	0.075761	0.950789	0.691648	0.396876	0.807968
CRYBG3	0.115426	-0.042534	0.039245	0.0556792	0.0828381	-0.123754	0.0373789	1.9005	-0.620817	1.12833	0.813191	1.32725	-1.97854	0.0573669	0.53472	0.259179	0.416109	0.184426	0.0478683	0.175998	0.736668	0.451216	0.719704	0.393233	0.223117
GMPPB	0.0356666	0.00570243	0.0706365	-0.022604	-0.0512433	-0.00984052	0.0373352	0.990491	0.171064	2.15357	-0.718016	-1.6813	-0.158926	0.321934	0.864174	0.0312736	0.472748	0.0927042	0.873728	0.531768	0.935205	0.115866	0.755363	0.257167	0.950144
SUMF2	0.0739854	0.0247232	0.0130464	0.047033	0.0850243	0.156717	0.0372517	2.62544	0.889253	0.638901	0.886987	2.04656	2.61177	0.00865373	0.373867	0.522887	0.375086	0.0407015	0.00900753	0.0487285	0.603677	0.704737	0.695927	0.150293	0.0880476
GATAD2A	0.066711	0.0200995	0.0249126	-0.0309339	-0.108032	-0.0182523	0.037241	1.54032	0.514753	1.19072	-0.722192	-1.76841	-0.229414	0.123482	0.606726	0.233765	0.470176	0.0769917	0.818547	0.291046	0.787912	0.426077	0.754019	0.226511	0.925992
PCK2	0.0243249	0.0322659	0.0550343	0.0791079	0.0471478	0.0127675	0.0372084	0.767152	1.60015	2.0444	3.80325	1.51402	0.169867	0.442991	0.109565	0.040914	0.000142809	0.13002	0.865115	0.64285	0.281615	0.138714	0.00864558	0.316626	0.945742
ANK2	0.0899452	0.0137931	0.00785994	0.00435232	0.11434	0.146635	0.0371994	1.83285	0.33554	0.24232	0.103247	1.64893	1.93615	0.0668243	0.737218	0.808532	0.917767	0.099163	0.0528494	0.193572	0.866999	0.897795	0.975667	0.269934	0.232955
MYCBP2	0.069762	0.041227	0.000568004	-0.0428087	-0.0618225	-0.00811075	0.0371857	1.57448	1.1529	0.0208942	-1.74145	-2.4804	-0.206992	0.115377	0.24895	0.98333	0.0816049	0.0131234	0.836016	0.279378	0.467036	0.993451	0.33872	0.0696421	0.933131
ACAD11	-0.0112252	0.00803649	0.114029	-0.0726899	-0.00983604	0.0667501	0.0369467	-0.178433	0.137394	1.70408	-1.71269	-0.223824	0.891152	0.858383	0.890719	0.0883654	0.08677	0.822895	0.372848	0.921957	0.946501	0.230936	0.348624	0.907717	0.64276
MTIF3	-0.0119346	0.111907	0.0107324	-0.0433482	-0.0767035	-0.174026	0.0369017	-0.366549	2.47844	0.328401	-0.99262	-1.78176	-1.53948	0.713955	0.0131959	0.742608	0.320895	0.0747881	0.123688	0.844258	0.067958	0.858801	0.657216	0.222661	0.367725
SLC25A6	0.0336788	0.0455415	0.0314573	-0.0366041	-0.0048997	0.109365	0.0368925	1.21543	1.42336	0.812269	-0.898679	-0.0961568	2.07082	0.224204	0.154631	0.416637	0.368824	0.923396	0.0383752	0.426497	0.351795	0.613877	0.691985	0.963477	0.198771
FKBP15	0.0105247	0.0693718	0.0305533	0.0126481	-0.0820508	-0.00195297	0.0368166	0.458758	3.93484	1.34067	0.446647	-2.60879	-0.0381575	0.646408	8.3251e-05	0.180028	0.65513	0.00908632	0.969562	0.800433	0.00127014	0.365561	0.856926	0.0530838	0.986919
ZC3HC1	0.0785246	0.0762181	-0.0443089	0.0121154	0.0310372	0.0131751	0.0368112	1.96194	1.67998	-1.8519	0.396568	0.874597	0.243546	0.0497693	0.092962	0.0640402	0.691686	0.381793	0.807582	0.160656	0.254588	0.187309	0.876693	0.610761	0.921726
SLC9A7	0.140152	-0.00931511	-0.0209814	-0.0698993	0.151769	0.0815164	0.0366185	1.31124	-0.174969	-0.194974	-0.952917	1.44689	0.646789	0.189776	0.861104	0.845413	0.340632	0.147927	0.517769	0.380395	0.933422	0.922099	0.672626	0.342761	0.75233
TNPO3	0.00410709	0.0206981	0.0849396	0.0426418	0.0529311	0.0771463	0.0365816	0.0976383	0.387231	2.26517	1.27241	1.66586	0.749163	0.922219	0.698585	0.0235024	0.203229	0.0957411	0.453759	0.957412	0.844649	0.0957914	0.542423	0.263157	0.707113
NDUFA13	0.0581855	0.0407662	0.0103749	-0.0033519	0.046155	-0.0127871	0.0364422	1.83387	0.891632	0.347456	-0.0794814	1.23322	-0.203243	0.066673	0.37259	0.728249	0.93665	0.217494	0.838945	0.193257	0.603305	0.850471	0.983471	0.434411	0.933957
AK2	0.055181	0.0301954	0.0239012	0.00689097	-0.0017688	0.021461	0.0364259	2.09827	1.44875	1.16849	0.25822	-0.0491624	0.547781	0.0358817	0.147406	0.24261	0.796237	0.96079	0.583842	0.128638	0.34214	0.434772	0.924435	0.981658	0.798012
ERMP1	-0.0271181	0.103417	0.032933	0.0336389	0.050858	-0.0110139	0.0364106	-0.82643	3.68997	1.46743	1.02328	1.45041	-0.269219	0.40856	0.000224279	0.142259	0.306173	0.146945	0.787762	0.610744	0.00302342	0.314462	0.642807	0.341262	0.914645
ADSL	0.0539813	-0.0002445	0.0554892	0.0780628	0.0244853	0.0964596	0.0364087	2.3478	-0.0120126	2.58022	2.49265	1.39401	2.94268	0.0188846	0.990416	0.00987382	0.0126793	0.163314	0.00325386	0.0821203	0.995486	0.0504653	0.122369	0.364366	0.0477949
TUBB4B	0.0605648	0.0385767	0.00975701	0.0198639	0.00125364	0.0674501	0.0362995	2.49965	0.751684	0.480969	0.567511	0.0309458	1.38031	0.0124317	0.452241	0.630539	0.570367	0.975313	0.16749	0.0621033	0.67459	0.783461	0.812548	0.988342	0.42879
SPON1	-0.00571997	-0.0225228	0.137101	0.0775475	0.367022	0.248741	0.036286	-0.0760334	-0.47502	3.18363	1.63533	5.138	3.99345	0.939393	0.634773	0.00145439	0.101979	2.77676e-07	6.51178e-05	0.966369	0.807312	0.0133225	0.376794	3.29996e-05	0.00489048
ITGB4	0.0230646	0.0475627	0.0381321	0.139092	0.232978	0.252229	0.0362531	0.385615	0.643292	1.01253	1.97977	3.16244	3.19619	0.699782	0.520035	0.311283	0.0477296	0.00156454	0.00139255	0.837143	0.725735	0.508778	0.253534	0.0148231	0.0319109
ILK	0.0647909	-0.0147466	0.0586954	0.102942	0.134052	0.0760175	0.0362466	1.7673	-0.487719	2.1157	3.14786	4.3137	1.4099	0.0771776	0.625749	0.0343707	0.00164468	1.60541e-05	0.158568	0.211589	0.803264	0.123779	0.0365959	0.000537041	0.41759
FERRY3	0.0120587	0.144348	-0.0476693	0.146458	0.042463	-0.0396236	0.0362457	0.268014	2.64431	-1.78713	2.48827	1.13082	-0.575059	0.788689	0.0081857	0.0739163	0.0128364	0.258131	0.565251	0.88644	0.0493546	0.203913	0.123339	0.483331	0.786812
GNAI3	0.0064769	0.0295709	0.0721413	0.0665033	0.0551312	0.0684625	0.036063	0.257236	1.1792	2.28098	1.66806	1.22664	1.27061	0.796996	0.23832	0.0225495	0.095303	0.219957	0.203866	0.891232	0.455321	0.0932542	0.3666	0.437204	0.473103
SMPD1	0.0397569	0.106131	-0.0377866	0.00121593	-0.017791	-0.0761173	0.0360337	1.1861	3.2832	-0.678536	0.0479517	-0.607568	-1.13774	0.235585	0.00102635	0.497432	0.961755	0.543474	0.255227	0.43836	0.0102772	0.68599	0.992474	0.738862	0.536909
ZZEF1	0.00343692	0.0899632	0.0146641	0.0216722	0.0175325	-0.0250372	0.0360214	0.087239	4.51078	0.680829	0.951307	0.612158	-0.525091	0.930482	6.45889e-06	0.49598	0.341449	0.540433	0.59952	0.961569	0.000156819	0.685178	0.672626	0.735784	0.808066
CYP20A1	0.0102807	0.0700185	0.0272242	0.00477954	-0.0201407	0.0147334	0.0358411	0.302672	3.09967	1.06493	0.162875	-0.553558	0.261622	0.76214	0.00193735	0.28691	0.870617	0.579881	0.793613	0.871348	0.0167607	0.481846	0.953603	0.767742	0.917786
HNRNPUL2	0.0292022	0.0260377	0.0522624	0.00556367	0.0335542	-0.0204453	0.0358341	1.81923	1.38064	2.529	0.312613	1.75004	-0.725558	0.0688763	0.16739	0.0114389	0.754574	0.0801122	0.46811	0.197239	0.367137	0.0559069	0.906883	0.232063	0.716026
CLMN	-0.0639922	0.0697352	0.101574	0.0968284	0.0665003	0.0195011	0.0357723	-1.77032	2.39934	2.30977	1.61892	0.958358	0.201739	0.0766743	0.0164245	0.0209009	0.105465	0.337882	0.840121	0.211048	0.0792448	0.0878849	0.382861	0.570783	0.934244
TAB1	0.0366989	0.049755	0.0207464	-0.0102559	-0.0386729	0.00701426	0.0357335	0.55829	0.696559	0.770011	-0.248045	-0.843569	0.102123	0.576647	0.486079	0.441293	0.8041	0.39891	0.918659	0.748492	0.701993	0.637722	0.926598	0.627693	0.970071
PMM2	0.0702342	0.0354938	0.00130685	0.0191782	-0.0119851	0.0964026	0.0356783	2.04106	0.829543	0.0241147	0.626181	-0.309131	1.40585	0.0412444	0.406797	0.980761	0.531196	0.757222	0.159768	0.141588	0.632609	0.992617	0.787552	0.875253	0.418511
POLR2I	0.0650218	0.096701	-0.0548976	0.15911	-0.174166	-0.203137	0.0356084	1.47697	0.741688	-0.424973	0.865633	-0.627648	-2.27723	0.139684	0.458277	0.670857	0.386692	0.530234	0.0227726	0.314777	0.679887	0.812599	0.704437	0.72945	0.147353
SLC25A11	0.0170273	0.0425363	0.0471894	-0.0319375	0.0202625	-0.0723677	0.0355843	0.502237	1.47281	1.06116	-0.716367	0.400044	-1.1163	0.615501	0.140802	0.288619	0.473765	0.689124	0.264293	0.775992	0.331868	0.483534	0.755363	0.83233	0.546746
LASP1	0.0530423	0.040314	0.013355	0.0419855	0.122749	0.190181	0.0355704	2.4934	1.73811	0.506887	1.01714	3.92132	3.24453	0.0126526	0.0821909	0.612234	0.309085	8.80667e-05	0.00117643	0.0627962	0.234475	0.772304	0.644911	0.00187599	0.0282593
PDCD11	0.0548955	0.00523964	0.0464314	-0.0263238	0.00732854	0.00977346	0.0355222	1.15197	0.156276	1.1295	-0.530996	0.10632	0.12391	0.249335	0.875816	0.258686	0.595421	0.915329	0.901387	0.4533	0.93952	0.450704	0.824317	0.960279	0.964981
PRMT1	0.0421493	0.0119071	0.0522581	0.0107881	-0.0822628	-0.0509708	0.0354382	1.56771	0.612638	1.90644	0.286964	-3.12007	-1.12321	0.11695	0.540116	0.0565934	0.77414	0.00180809	0.26135	0.281886	0.741161	0.172686	0.914538	0.0165626	0.543146
ARL6IP5	0.0440901	0.078473	-0.0162709	-0.0546265	-0.0416467	0.0534779	0.0354308	1.55621	2.4953	-0.722597	-1.92049	-0.966434	1.28164	0.119657	0.0125852	0.469928	0.0547954	0.333827	0.199971	0.286214	0.0665513	0.662168	0.271036	0.566328	0.467668
MED16	0.0611852	0.0193515	0.0254974	0.233625	0.0136629	-0.0369582	0.0353447	0.861022	0.255582	0.461924	2.25001	0.187746	-0.367956	0.389226	0.798274	0.644136	0.0244481	0.851076	0.712906	0.596655	0.900142	0.793052	0.177504	0.924353	0.873669
STX4	0.0025276	0.0300261	0.073326	0.0676574	0.0677136	0.0898728	0.0352932	0.0753984	1.30768	2.98893	1.92854	1.88816	2.12967	0.939898	0.190983	0.00279958	0.0537874	0.0590045	0.033199	0.966434	0.399111	0.0204577	0.267765	0.191701	0.184639
UBAP1	0.0442904	0.040175	0.0212724	-0.0230913	-0.0295473	0.0673062	0.0352459	0.947849	0.388551	0.604845	-0.399067	-0.525023	0.398024	0.343206	0.697608	0.545282	0.689844	0.599567	0.690612	0.551376	0.844313	0.720028	0.875832	0.780184	0.858357
XRN2	0.0412746	0.0522276	0.0122307	0.00606401	-0.00220471	0.0498616	0.0352443	1.78219	2.84377	0.66378	0.409317	-0.0887113	1.33995	0.0747188	0.00445832	0.506831	0.682307	0.929311	0.180261	0.207777	0.031361	0.693043	0.871633	0.965663	0.447233
ANXA4	0.0879977	-0.0667048	0.084113	0.172538	0.21335	0.519764	0.0351353	1.05079	-1.011	1.74206	1.78201	2.37601	3.95792	0.293356	0.312018	0.0814974	0.0747473	0.0175012	7.56068e-05	0.502281	0.53802	0.218552	0.320569	0.0841502	0.005335
RFC5	0.0192066	0.0125766	0.0736175	-0.111557	0.101484	0.170916	0.0351336	0.377635	0.291684	1.01404	-1.18006	1.52024	0.788076	0.705702	0.770528	0.310564	0.237975	0.128451	0.430652	0.839776	0.884746	0.507971	0.585287	0.314581	0.688527
GOLGA1	0.130249	-0.0422682	0.01741	-0.0359077	-0.0529123	-0.154921	0.0351303	1.67664	-0.795174	0.476311	-0.516756	-0.981799	-0.795211	0.0936121	0.426512	0.633853	0.605327	0.326199	0.426491	0.242821	0.649841	0.785254	0.828779	0.558633	0.688095
ARAF	0.0141197	0.105728	-0.0144757	0.0233087	-0.0317762	0.0306751	0.035124	0.538692	3.40484	-0.623347	1.10145	-1.14599	0.987243	0.590099	0.000662018	0.533056	0.2707	0.251798	0.323524	0.757501	0.0074275	0.712385	0.612773	0.475384	0.602488
ERCC4	0.0384459	-0.0743093	0.141225	-0.0573096	-0.205197	0.00248683	0.0351205	1.15408	-0.590901	1.80132	-0.922415	-2.44181	0.0223062	0.248466	0.554587	0.0716529	0.356312	0.014614	0.982204	0.452441	0.752005	0.200238	0.683735	0.0744046	0.9932
PIGK	0.0616108	0.0251876	0.0183624	0.024893	0.0329472	-0.0540233	0.0350536	1.88218	0.695362	0.690594	0.829991	0.827215	-0.993096	0.0598111	0.486828	0.489821	0.406544	0.408115	0.320663	0.180312	0.70236	0.679997	0.715514	0.636945	0.599439
TXNRD2	0.072918	-0.00942376	0.0412124	-0.022693	0.00574012	-0.0453476	0.0349022	2.60311	-0.305081	0.997506	-0.67888	0.147035	-0.659615	0.00923824	0.760304	0.318519	0.497214	0.883104	0.509501	0.0511901	0.880878	0.516678	0.76829	0.943929	0.747533
PBDC1	0.0399679	0.0259755	0.0387373	0.0385177	-0.0580091	0.0244546	0.0348936	2.29328	1.12605	1.84827	1.58824	-1.52348	0.652738	0.0218318	0.260146	0.0645629	0.112233	0.127638	0.513925	0.0914587	0.480106	0.187998	0.397523	0.313609	0.750489
LAMA2	-0.0438166	0.102615	0.0458585	0.151641	0.20048	0.244691	0.0348855	-0.695397	2.27074	1.4853	2.09493	3.70697	2.48149	0.486806	0.0231625	0.137465	0.0361773	0.000209756	0.0130833	0.680625	0.100341	0.308654	0.219592	0.0034197	0.106953
SEC23A	0.0144557	0.0393118	0.0506734	0.0655396	0.0429425	0.0455145	0.0348136	0.703735	2.55623	2.21107	1.91421	1.37406	1.31204	0.481598	0.0105812	0.0270311	0.0555933	0.169423	0.189506	0.676484	0.0587035	0.104783	0.272594	0.373207	0.456675
ETFA	0.0560939	0.039204	0.0091024	-0.0243169	-0.0372029	0.0134067	0.0348001	1.99397	2.12287	0.340241	-0.848113	-1.20195	0.292294	0.0461551	0.0337644	0.733675	0.396375	0.229382	0.770062	0.152032	0.129111	0.853316	0.709485	0.448048	0.906395
SMCHD1	0.0289138	0.0461409	0.0293349	-0.0162186	-0.0333865	0.118348	0.0347965	0.700513	1.6524	1.2447	-0.423913	-0.833514	1.86956	0.483607	0.0984531	0.213243	0.671629	0.404555	0.0615454	0.678462	0.262802	0.402089	0.86703	0.634144	0.253826
LMF2	0.00145603	0.0594204	0.0433419	0.0680223	0.093394	0.112023	0.0347395	0.0566446	2.10408	1.04681	1.75302	1.83968	1.60205	0.954828	0.0353716	0.295185	0.0795982	0.065815	0.109144	0.975346	0.13356	0.490997	0.333765	0.205121	0.344201
COX6B1	0.0334415	0.000780546	0.0697617	0.113219	-0.0117515	-0.349028	0.0346612	0.719938	0.0309671	0.963974	0.708047	-0.117351	-2.59185	0.471563	0.975296	0.335059	0.478916	0.906582	0.00954626	0.668418	0.988702	0.533731	0.756483	0.956307	0.0898144
PTGFRN	-0.0132011	0.106241	0.0108977	0.0754127	0.101488	0.287476	0.0346457	-0.22648	1.84669	0.326062	2.06172	2.05622	2.71557	0.820828	0.0647917	0.744378	0.0392344	0.0397614	0.00661618	0.902791	0.201099	0.859967	0.231497	0.148521	0.073232
SERPINB6	0.066071	0.0187034	0.0190673	0.0221172	0.0322438	0.0428841	0.0346139	2.24988	0.671209	1.00192	0.859765	1.17423	0.9882	0.0244566	0.502087	0.316381	0.389919	0.240304	0.323055	0.098789	0.713925	0.514523	0.705797	0.461989	0.602111
NHERF2	0.0285017	0.0592771	0.0158148	0.165559	0.153954	0.063359	0.0345312	0.988145	1.6076	0.471811	3.11818	2.45561	1.4517	0.323082	0.107922	0.637061	0.00181972	0.0140644	0.146585	0.532301	0.278979	0.787348	0.0385815	0.0730057	0.404281
COMMD2	0.0325439	0.0664838	0.004455	-0.0759279	0.0401361	0.0388243	0.0344942	1.70685	0.916621	0.211129	-1.43467	0.783268	0.633292	0.0878501	0.359341	0.832786	0.15138	0.43347	0.526543	0.232823	0.588352	0.913496	0.467281	0.653872	0.75849
FUCA2	-0.0203728	0.147046	-0.0235461	0.0276838	-0.0782143	0.02487	0.0343758	-0.462813	3.84241	-0.479287	0.798601	-1.92569	0.502803	0.643498	0.000121832	0.631735	0.424522	0.0541436	0.615103	0.798431	0.00176345	0.783983	0.725639	0.18112	0.816159
ABI1	0.0040015	-0.015764	0.114867	0.048792	-0.0275456	0.0204658	0.034368	0.124495	-0.514696	3.31281	0.971889	-0.60439	0.572826	0.900924	0.606766	0.000923624	0.331106	0.545584	0.566763	0.944203	0.787912	0.0096108	0.666046	0.740119	0.786812
SNRPE	0.0410925	0.0468825	0.014853	-0.0768422	-0.0668699	-0.0100498	0.034276	0.89011	0.944137	0.457997	-1.66416	-1.60108	-0.191359	0.373407	0.345099	0.646954	0.0960806	0.10936	0.848244	0.58269	0.572756	0.795454	0.367453	0.285804	0.937741
RDH11	0.0150625	0.0996849	-0.0121976	-0.0410222	-0.0294811	0.0337489	0.0341833	0.871842	5.4643	-0.531289	-1.85067	-0.980346	0.752721	0.383294	4.64737e-08	0.595219	0.064217	0.326915	0.451618	0.591912	1.96145e-06	0.760183	0.294558	0.559435	0.705524
NEK9	0.037972	0.039564	0.0243782	0.0543176	-0.00125335	-0.0414844	0.0339714	1.36152	2.34886	1.19437	2.70393	-0.0612849	-1.37166	0.173348	0.0188312	0.232332	0.00685245	0.951132	0.170168	0.360092	0.0876718	0.424783	0.0836369	0.97643	0.432701
SEPTIN11	0.0701318	0.0011925	0.0300072	0.0865484	0.0175835	0.0705081	0.0337772	3.45133	0.0709223	1.29701	4.30399	0.644038	2.39516	0.000557824	0.94346	0.194628	1.67749e-05	0.519551	0.016613	0.00648688	0.974607	0.380165	0.00210432	0.72127	0.121811
PLOD3	0.106123	-0.0116568	0.00686377	0.101191	0.104582	-0.0274673	0.0337768	2.10533	-0.402248	0.26636	2.92136	3.23681	-0.572516	0.0352626	0.687501	0.789962	0.00348504	0.00120873	0.566973	0.127197	0.837991	0.886704	0.0574751	0.0122666	0.786862
PPP1CB	0.0157491	-0.0445396	0.130088	0.013102	-0.00740117	-0.0204639	0.033766	0.831229	-1.80387	3.42304	0.30026	-0.204792	-0.419382	0.405844	0.0712523	0.000619244	0.763979	0.837735	0.674937	0.608901	0.213662	0.00697383	0.911767	0.916718	0.851639
TSC22D4	0.116766	-0.00296599	-0.012577	0.00619217	-0.0332242	0.0610821	0.0337411	3.2152	-0.0768536	-0.396995	0.216679	-1.20399	1.16038	0.00130355	0.93874	0.691372	0.828459	0.228592	0.245893	0.0122133	0.972204	0.827959	0.936419	0.447777	0.526589
MTA2	0.0206894	0.019526	0.0606041	0.044221	0.00643584	0.0228433	0.0336065	0.943563	1.11356	4.10184	2.58653	0.297535	0.815153	0.345393	0.265467	4.09883e-05	0.00969485	0.766058	0.414985	0.553708	0.487536	0.000987665	0.104243	0.879344	0.677602
PEA15	0.0588043	-0.0111786	0.0531513	0.00933715	0.124677	0.00550361	0.0335924	2.00783	-0.242811	1.52902	0.325746	3.40889	0.102599	0.044661	0.808152	0.126259	0.744617	0.000652282	0.918281	0.148594	0.906061	0.290762	0.903054	0.00789733	0.970071
APMAP	-0.0110826	0.125523	-0.0139426	-0.0547536	-0.000785514	0.00479927	0.0334993	-0.548398	4.54718	-0.52072	-2.57714	-0.0360597	0.157806	0.583418	5.43701e-06	0.602562	0.00996228	0.971235	0.87461	0.752585	0.000137171	0.763729	0.106108	0.987308	0.950235
CARM1	0.037781	0.0318562	0.0307759	0.0772185	0.0612387	0.0707273	0.033471	0.998637	1.05895	0.867617	1.59412	1.94783	1.03821	0.31797	0.28962	0.385604	0.11091	0.0514356	0.299172	0.527086	0.517375	0.580717	0.395986	0.175972	0.58437
NDUFS5	0.0860228	0.0106083	0.00378132	0.030143	-0.0214453	-0.00684141	0.0334708	2.38864	0.354174	0.131905	0.699401	-0.626819	-0.0903196	0.0169109	0.723209	0.895059	0.484301	0.530778	0.928033	0.0762172	0.856546	0.951335	0.759939	0.729901	0.972615
FKBP5	0.0565861	0.00717132	0.0365012	-0.0170329	0.0283719	0.0168597	0.0334195	2.75766	0.373599	1.6204	-0.858802	1.36025	0.498135	0.00582175	0.708703	0.105147	0.39045	0.173752	0.618389	0.0371342	0.849326	0.259222	0.705797	0.379249	0.81673
PNPO	0.0995091	0.0293484	-0.0286637	-0.0600989	-0.106722	-0.198548	0.0333979	1.86413	0.688181	-0.654125	-0.732851	-1.60005	-2.82741	0.0623028	0.491339	0.513031	0.463649	0.109588	0.00469258	0.185105	0.705176	0.698654	0.748335	0.286233	0.0593605
ITSN1	0.0518416	0.0772126	-0.0293127	-0.232414	0.053579	-0.144007	0.0332472	1.25284	2.42278	-0.308164	-2.17894	0.339073	-1.08721	0.210263	0.0154024	0.757957	0.0293359	0.734554	0.276942	0.406659	0.0755236	0.867884	0.196852	0.863071	0.561448
PTRH2	-0.0552003	0.0967351	0.0581709	-0.0824855	-0.0537745	-0.0694406	0.0332352	-1.01752	2.19987	1.95673	-2.33789	-1.26475	-0.80346	0.308904	0.0278159	0.0503791	0.019393	0.205961	0.421709	0.516671	0.114301	0.160832	0.15446	0.422085	0.684557
VAMP8	-0.0316739	0.128868	0.00213288	0.0927527	0.192888	0.211422	0.0331091	-0.549661	3.01016	0.0801547	1.79384	4.18503	3.07227	0.582552	0.00261112	0.936114	0.0728383	2.85125e-05	0.0021244	0.752544	0.0210858	0.973332	0.315983	0.000820143	0.0403101
IQSEC1	0.061153	-0.0107887	0.0489097	0.078171	0.130846	0.0412315	0.0330913	0.868453	-0.327261	1.17403	2.16493	2.56052	0.722635	0.385146	0.74347	0.240381	0.0303928	0.0104516	0.469904	0.594031	0.871854	0.432494	0.199787	0.0592215	0.71764
KDELR2	0.125412	-0.0256093	-0.00056252	-0.2451	0.0249338	0.0281461	0.03308	1.50846	-0.148091	-0.0041745	-1.16341	0.142664	0.120945	0.131436	0.882271	0.996669	0.244661	0.886556	0.903734	0.302375	0.941804	0.999547	0.592435	0.945787	0.96598
AP2M1	0.0242117	0.0514579	0.0234897	0.0737441	0.078241	-0.0065246	0.0330531	1.41423	2.90483	1.18256	2.98533	2.86095	-0.159492	0.157293	0.00367455	0.236984	0.00283276	0.00422368	0.873282	0.339224	0.0271587	0.429439	0.0501675	0.0305658	0.950144
CDC42	0.0412919	-0.039533	0.0973343	0.00107491	0.00573633	0.0722885	0.0330311	1.95948	-1.55506	2.68727	0.0256978	0.161046	1.13728	0.0500565	0.119932	0.00720387	0.979498	0.872057	0.255423	0.161468	0.29973	0.0397005	0.995708	0.937775	0.536909
KRT73	0.0846775	0.0108714	0.00351746	-0.057621	0.131057	0.0387973	0.0330221	0.495817	0.230228	0.0655851	-0.718067	1.21315	0.210077	0.620023	0.817915	0.947708	0.472716	0.225074	0.833607	0.779192	0.910228	0.977581	0.755363	0.443962	0.932517
VPS37A	0.0915563	0.0177492	-0.0102704	0.0723808	0.0432612	-0.319032	0.0330117	1.77237	0.616896	-0.414972	1.05271	0.672232	-2.38795	0.0763336	0.537303	0.678162	0.292474	0.501436	0.0169426	0.210453	0.738711	0.817326	0.632541	0.708759	0.122707
ALDH1L1	-0.0443259	0.0505957	0.0927111	0.00269081	0.214744	0.358926	0.0329936	-0.371862	0.509595	1.47865	0.0338598	1.8304	2.04508	0.709996	0.610335	0.139235	0.972989	0.0671906	0.0408467	0.841339	0.789359	0.310052	0.995173	0.207546	0.205188
PHGDH	0.0423838	0.00846618	0.0478602	0.0862758	0.170313	0.454832	0.0329034	0.444129	0.121546	1.23515	1.17947	1.70879	2.84179	0.656949	0.903259	0.216774	0.23821	0.0874899	0.00448617	0.806748	0.953956	0.406372	0.585287	0.245611	0.0575862
CRYZL1	0.0645591	0.0188503	0.0151205	-0.0762181	-0.108648	-0.0257466	0.0328433	1.76906	0.840487	0.490101	-2.09261	-2.21198	-0.411143	0.0768845	0.400635	0.624063	0.0363836	0.0269682	0.680967	0.211198	0.629813	0.779819	0.219958	0.115158	0.853999
HDHD3	0.0449352	-0.00738655	0.0609403	0.0229144	0.00656748	-0.0773962	0.0328296	0.546732	-0.294153	2.67591	0.944844	0.112807	-1.65984	0.584563	0.768641	0.00745267	0.344738	0.910183	0.0969474	0.753081	0.883517	0.0406968	0.676298	0.957862	0.322159
USP47	0.0441042	0.0339066	0.0204103	-0.00400569	0.00362566	-0.0600992	0.032807	2.48372	2.36242	1.36276	-0.216667	0.201785	-1.90145	0.0130019	0.0181562	0.172959	0.828468	0.840085	0.0572437	0.0639616	0.0854096	0.358333	0.936419	0.917713	0.24327
YWHAG	0.0625741	0.0309443	0.00484503	-0.00143888	0.0497103	0.118979	0.0327878	2.94072	1.68067	0.288931	-0.083838	1.3966	2.13321	0.00327454	0.0928277	0.772634	0.933185	0.162532	0.0329073	0.0240241	0.254375	0.878675	0.982346	0.363544	0.183695
HINT2	0.0384942	0.0887178	-0.0289059	-0.0167221	0.0320131	0.104661	0.0327687	0.488915	2.08328	-0.626579	-0.248038	0.530387	1.38433	0.624902	0.0372255	0.530935	0.804105	0.595843	0.166259	0.783649	0.138465	0.711264	0.926598	0.777247	0.428064
RIDA	-0.037494	0.0476727	0.0877496	0.00752449	0.0380679	0.100059	0.0326428	-0.634164	0.692852	1.86312	0.19722	0.469752	1.54637	0.525974	0.488402	0.062445	0.843655	0.638532	0.122016	0.710954	0.702971	0.184563	0.944459	0.80599	0.364675
TMEM209	0.06024	0.0457178	-0.00820611	-0.0618183	-0.0340263	-0.0904647	0.0325839	0.884375	0.830413	-0.395778	-1.82614	-1.07294	-1.19605	0.376494	0.406305	0.692269	0.0678291	0.2833	0.231677	0.584429	0.632332	0.828198	0.302385	0.509947	0.510649
TNKS1BP1	0.0238399	0.0160917	0.0572125	0.0794677	0.078079	0.169753	0.0323814	1.13759	0.890628	2.8561	4.01121	2.85937	4.58741	0.255291	0.373129	0.00428879	6.04081e-05	0.00424488	4.48787e-06	0.460053	0.603677	0.0276855	0.00478602	0.0306024	0.00101336
NT5C3A	0.0442573	0.0779575	-0.0252237	0.0436462	0.0588563	0.0414292	0.0323303	0.929689	2.71445	-0.554535	1.35967	1.22089	0.60062	0.352532	0.00663867	0.579213	0.173933	0.222129	0.548093	0.561564	0.0423982	0.748419	0.501029	0.439971	0.77306
CYC1	-0.0272796	0.0105181	0.113736	-0.0200459	-0.060187	-0.123363	0.0323248	-1.03445	0.280906	3.276	-0.492602	-1.24679	-2.21466	0.300926	0.778783	0.00105289	0.622294	0.212474	0.0267836	0.508982	0.888299	0.0105429	0.840143	0.429321	0.162792
PCYOX1	0.0216768	0.0455685	0.0295738	-0.0307219	0.00134978	0.0061346	0.032273	0.753568	2.667	1.11558	-1.11289	0.0463288	0.174027	0.451108	0.0076532	0.264602	0.265757	0.963048	0.861844	0.650657	0.0469742	0.457307	0.608317	0.982901	0.943765
DHRS1	0.0124219	0.130012	-0.0460003	0.040476	0.0723707	-0.127152	0.0321444	0.523172	2.42811	-0.750356	0.585941	1.06246	-1.15663	0.600855	0.0151779	0.45304	0.557915	0.288027	0.247425	0.765433	0.0748858	0.649295	0.80302	0.514123	0.527383
ARPC3	0.053059	-0.0201748	0.0633426	-0.0623538	0.051883	-0.0219287	0.0320756	2.63908	-0.548502	3.37695	-2.00943	1.39533	-0.493778	0.00831303	0.583347	0.000732932	0.0444911	0.162918	0.621463	0.0471629	0.773566	0.00803379	0.245785	0.363866	0.818469
ERP44	-0.00116842	0.0962354	0.00109268	-0.0214148	-0.107267	-0.0762464	0.0320532	-0.0376227	2.85061	0.0417978	-0.716035	-4.55754	-1.57543	0.969989	0.0043636	0.96666	0.47397	5.1757e-06	0.115156	0.983758	0.0307906	0.986985	0.755363	0.000236096	0.352267
GSPT1	0.0266936	0.0135458	0.0557845	-0.00990959	0.0374848	0.0630166	0.032008	0.885502	0.688788	2.72849	-0.279481	1.01573	1.24336	0.375886	0.490957	0.00636248	0.779876	0.309757	0.213736	0.584272	0.704979	0.036137	0.915736	0.539061	0.484798
ME2	0.0958723	0.0264986	-0.0264223	-0.0681229	-0.0293878	-0.0384445	0.0319829	3.02889	1.57546	-1.04433	-3.53659	-1.31139	-0.756548	0.00245457	0.11515	0.296334	0.00040533	0.189727	0.449321	0.0195845	0.291654	0.492001	0.0147619	0.400565	0.703187
SNRPD1	0.065557	0.0150965	0.0151903	-0.00822997	-0.0229137	0.00362088	0.031948	2.22752	0.674387	0.587356	-0.234316	-0.572923	0.0480069	0.0259122	0.500065	0.556964	0.81474	0.566697	0.961711	0.103101	0.712056	0.730541	0.929302	0.758732	0.986841
UBR5	-0.0677941	0.112201	0.0513319	0.0241929	-0.0331061	-0.246617	0.0319131	-1.61625	1.87647	1.57209	0.801388	-0.648502	-1.86271	0.106039	0.0605911	0.115931	0.422907	0.51666	0.0625029	0.264864	0.192561	0.275694	0.724869	0.718797	0.256137
WRAP53	0.0300958	-0.0428607	0.10817	0.161118	-0.0141141	-0.0481943	0.0318018	0.943226	-0.519234	3.22017	2.53564	-0.228212	-0.3941	0.345565	0.603597	0.00128114	0.0112243	0.819482	0.693507	0.553787	0.786907	0.0122577	0.113907	0.906825	0.859462
FBXO21	-0.0200089	0.0843725	0.0309611	-0.0799231	-0.0329374	-0.104806	0.0317749	-0.453929	1.8062	0.592161	-2.72855	-0.694848	-1.3813	0.64988	0.070887	0.553743	0.00636126	0.487151	0.167187	0.80341	0.213039	0.728007	0.0809224	0.698847	0.42879
WDR24	0.0352837	-0.036355	0.0962885	-0.0324956	-0.111064	-0.0108971	0.0317391	0.364431	-1.26657	1.4497	-1.23357	-2.71613	-0.228142	0.715536	0.205308	0.147143	0.217362	0.00660492	0.819536	0.845003	0.417361	0.321635	0.563171	0.0421892	0.926182
AIFM2	-0.0771309	0.112167	0.0601213	0.00153717	0.0090292	0.10433	0.0317191	-1.25966	3.78794	1.22569	0.0419757	0.276403	1.31889	0.207792	0.000151899	0.220315	0.966518	0.782239	0.187204	0.40374	0.002137	0.410964	0.994259	0.88635	0.45364
CRYZ	0.0422671	0.0323145	0.0205641	-0.015675	0.0548288	-0.065959	0.0317152	1.11453	1.15803	1.32096	-0.369084	1.16521	-1.63147	0.265051	0.24685	0.186514	0.712065	0.243933	0.102791	0.471736	0.465586	0.371062	0.888311	0.465597	0.333239
ALAD	0.0390852	-0.0560189	0.111946	0.0503447	0.00149527	0.0522496	0.0316708	0.926391	-1.48204	2.08063	0.736788	0.032834	0.46004	0.354243	0.13833	0.0374674	0.461251	0.973807	0.645488	0.563098	0.327446	0.130558	0.747042	0.987782	0.832083
UGGT1	0.0183009	0.078025	-0.0013892	-0.0256103	-0.0240263	0.0258261	0.0316456	0.639871	2.90629	-0.0796655	-1.34572	-1.20405	0.256765	0.522257	0.00365737	0.936503	0.178391	0.228571	0.79736	0.707836	0.0270765	0.973332	0.506677	0.447777	0.919682
DHX36	0.0104792	0.0591742	0.0248979	-0.060254	-0.0220547	-0.0905654	0.0315171	0.355334	1.99546	1.22202	-2.67349	-0.674184	-2.16002	0.722339	0.0459924	0.221699	0.0075067	0.500195	0.0307713	0.849013	0.15928	0.411843	0.0888768	0.708334	0.176349
RBX1	0.0270225	0.0395147	0.0279665	0.0917315	0.105823	0.137228	0.0315012	0.914084	0.64463	0.519533	0.536789	0.737171	0.725399	0.360673	0.519167	0.603389	0.591414	0.461018	0.468207	0.569593	0.725133	0.764344	0.822644	0.67618	0.716026
RARRES2	-0.113354	0.0192376	0.188257	0.127852	0.263433	0.252869	0.0313803	-1.53303	0.399986	2.94307	0.93694	2.31993	1.77741	0.125268	0.689167	0.00324977	0.348789	0.0203448	0.0755007	0.293694	0.838889	0.0228183	0.678644	0.0945236	0.281554
MRPS16	-0.0319355	0.044758	0.0812993	-0.02574	-0.0413286	-0.161631	0.0313739	-0.756235	1.78601	2.15014	-0.740876	-1.05423	-2.74452	0.449508	0.0740979	0.0315441	0.458768	0.29178	0.00605989	0.649178	0.21871	0.116478	0.746417	0.517955	0.0698352
ZNF512B	-0.0326331	0.205323	-0.0786869	0.0526588	-0.204614	-0.23669	0.0313345	-0.678355	2.24249	-1.92421	0.575026	-2.11313	-1.62415	0.497547	0.0249296	0.0543277	0.565273	0.03459	0.104345	0.689028	0.10581	0.167814	0.808352	0.134546	0.336346
PAPPA2	0.150169	-0.143548	0.0872838	0.260338	0.216229	-0.0530212	0.0313014	2.02151	-1.27941	1.40367	2.71071	2.96482	-0.412989	0.0432273	0.200753	0.160417	0.00671402	0.00302861	0.679615	0.1459	0.414163	0.340915	0.083192	0.0240796	0.853487
HS1BP3	-0.0303969	0.0365849	0.0876428	0.0869598	-0.0667989	0.00818436	0.0312769	-0.732562	1.08662	2.24188	1.70855	-0.724089	0.123352	0.463826	0.277203	0.0249692	0.0875346	0.469011	0.901828	0.660926	0.50275	0.0995968	0.349519	0.68174	0.965084
ITGB5	0.0528341	-0.0182821	0.0590349	0.121346	0.104904	0.110605	0.0311956	0.924767	-0.481083	1.05417	0.878026	0.733502	0.634225	0.355087	0.630457	0.291804	0.379929	0.463253	0.525934	0.563844	0.805218	0.487348	0.698884	0.677696	0.758489
GCAT	-0.0548414	0.121089	0.0271836	0.0459011	0.0757727	0.174438	0.0311436	-0.814353	1.27098	0.435808	0.622298	0.685504	1.57277	0.415443	0.203736	0.662976	0.533746	0.493026	0.115772	0.61634	0.41625	0.808063	0.789258	0.70259	0.352547
RFC1	0.0133605	0.033618	0.0455795	-0.0138657	0.0973383	0.101966	0.0308527	0.191143	0.279265	1.11643	-0.301938	2.21182	1.08558	0.848414	0.780041	0.264238	0.762699	0.0269789	0.277665	0.916485	0.889338	0.457028	0.911204	0.115158	0.56205
ANPEP	0.0726175	0.00887382	0.0109029	-0.054007	0.252947	0.205861	0.0307981	0.611029	0.0898319	0.240644	-0.48902	1.95635	1.31828	0.541181	0.928421	0.809831	0.624828	0.0504235	0.187411	0.722301	0.966739	0.898338	0.840779	0.173561	0.45364
SSR1	-0.0109802	0.0579354	0.0454167	-0.0207177	0.0500208	-0.0652368	0.0307906	-0.206194	0.974085	1.03167	-0.423027	0.899477	-0.690541	0.83664	0.330014	0.302228	0.672275	0.368399	0.489854	0.911231	0.555891	0.498735	0.86703	0.596854	0.734832
NRBP1	0.0967046	-0.0276543	0.0231638	0.0225096	0.0198104	-0.0075136	0.0307381	3.61766	-0.796898	0.499027	0.670968	0.616638	-0.160311	0.000297275	0.42551	0.61776	0.502241	0.537474	0.872636	0.00389129	0.648533	0.776024	0.77046	0.734122	0.950144
LLGL1	0.127854	-0.0555819	0.0198783	0.0866924	-0.217043	-0.118134	0.0307168	1.92371	-0.849799	0.715454	1.00753	-1.95439	-1.5403	0.0543913	0.395437	0.474328	0.31368	0.0506555	0.123487	0.170249	0.624403	0.66648	0.650405	0.17383	0.367725
NUP155	-0.0169908	0.0531883	0.0557465	-0.0275306	-0.0104414	0.0164154	0.030648	-0.658423	2.31561	1.50704	-0.716051	-0.251665	0.258293	0.510266	0.0205793	0.131801	0.47396	0.8013	0.796181	0.698292	0.0930852	0.299705	0.755363	0.897375	0.91965
SUN1	0.0307715	0.0351408	0.025624	0.00750687	0.000652097	0.00698151	0.0305121	0.996595	1.82469	1.3215	0.359877	0.021488	0.173107	0.318961	0.0680472	0.186335	0.718939	0.982856	0.862567	0.528404	0.207774	0.371028	0.891704	0.991861	0.944328
MTHFD1	0.0265212	0.0354542	0.029453	0.0314989	0.0420254	0.152676	0.0304761	1.02444	1.8796	1.75933	1.38635	1.73236	3.01296	0.305626	0.0601624	0.078521	0.165639	0.0832093	0.00258717	0.51347	0.191863	0.212718	0.488907	0.237819	0.0449372
FBXL18	0.0935175	-0.0440438	0.0417566	-0.0177739	0.0432499	-0.0570369	0.0304101	2.10328	-0.38621	1.46543	-0.510916	1.04023	-0.780275	0.0354415	0.699341	0.142804	0.60941	0.298232	0.435229	0.127533	0.844649	0.314863	0.8317	0.525279	0.692563
ECI2	-0.0231639	0.0642153	0.0501782	-0.0366337	-0.00923028	-0.0243234	0.0304099	-0.644032	1.38128	1.68424	-1.38331	-0.205618	-0.284418	0.519554	0.167192	0.0921357	0.16657	0.837089	0.77609	0.706057	0.36688	0.238035	0.490234	0.916718	0.90923
DTYMK	0.042564	0.00633924	0.041965	0.0272662	0.0107942	0.017586	0.0302894	0.556298	0.163973	1.52106	0.929301	0.340406	0.332608	0.578007	0.869753	0.128246	0.352733	0.733551	0.73943	0.749219	0.936976	0.29394	0.681327	0.862889	0.887975
RRP1	-0.0411914	0.181142	-0.0492076	0.0264582	-0.00793101	0.0256817	0.0302478	-0.785689	1.76291	-1.56586	0.82038	-0.230515	0.566328	0.43205	0.077915	0.117382	0.411999	0.817692	0.571171	0.631231	0.226571	0.278266	0.716714	0.906628	0.790678
PON2	0.00140629	0.111573	-0.0223764	-0.00602281	-0.0745078	-0.0440437	0.0302008	0.0430413	3.58127	-0.496394	-0.186681	-1.48338	-0.677081	0.965669	0.000341926	0.619616	0.851911	0.137973	0.498355	0.982862	0.00430122	0.776843	0.946526	0.328806	0.740742
PPAT	0.0894003	0.0483414	-0.047226	-0.0404014	-0.131495	-0.0476435	0.0301719	1.36876	0.69631	-0.98446	-0.779574	-2.57041	-0.699287	0.171074	0.486235	0.324889	0.435642	0.0101579	0.484373	0.357672	0.701993	0.52288	0.733979	0.0577748	0.729794
CEP170	0.0669587	0.0190727	0.00426702	-0.0455372	-0.00337613	-0.0452958	0.0300995	2.06403	0.616438	0.132796	-1.46904	-0.0827003	-0.480054	0.0390147	0.537606	0.894355	0.141823	0.93409	0.631189	0.136687	0.73884	0.951335	0.449567	0.968466	0.824306
VWA1	0.072197	0.0258696	-0.0080121	0.0630746	0.125216	0.054853	0.0300182	2.01366	0.723667	-0.295252	1.02029	2.26718	0.904317	0.0440453	0.46927	0.767801	0.307591	0.0233795	0.365827	0.147415	0.688283	0.875383	0.643281	0.104744	0.635903
TMBIM6	0.0399037	0.0761489	-0.0260051	0.257404	0.0663117	-0.109149	0.0300158	0.848661	1.2407	-0.194672	2.47829	0.487462	-1.02883	0.39607	0.214716	0.84565	0.0132013	0.625931	0.303561	0.601777	0.428106	0.922099	0.124718	0.796479	0.588405
TPM1	0.164149	-0.109361	0.0352205	0.0968963	0.15276	0.247922	0.0300028	3.97601	-2.28388	0.877011	2.95266	3.66329	3.16541	7.00805e-05	0.0223785	0.380481	0.00315047	0.000249	0.00154864	0.00125092	0.0985962	0.576578	0.0532867	0.00391807	0.0336234
GSE1	0.00474211	-0.0271596	0.112398	0.0212791	-0.0185314	-0.0224731	0.0299934	0.0929286	-0.4603	2.02663	0.319842	-0.466012	-0.273861	0.92596	0.645301	0.0427003	0.749088	0.641207	0.784192	0.958629	0.813108	0.142313	0.905903	0.807048	0.914148
AHCYL1	-0.0147251	0.060454	0.0441191	-0.00962399	-0.0976459	-0.00504391	0.0299493	-0.451829	2.4151	1.74233	-0.34272	-2.978	-0.112068	0.651393	0.0157308	0.0814509	0.731809	0.00290135	0.91077	0.80418	0.0768005	0.218552	0.897823	0.0233548	0.967732
RHOB	0.0682462	0.0140558	0.00752033	0.0298377	0.187392	0.211652	0.0299408	1.67048	0.430759	0.189418	1.09857	3.54529	3.00881	0.0948245	0.666644	0.849765	0.271954	0.000392186	0.00262274	0.244659	0.825305	0.924215	0.61371	0.00535079	0.0452073
DIAPH1	0.0256438	-0.0171602	0.0812096	-0.0579039	-0.0123862	0.0763083	0.0298977	0.790474	-0.559309	3.36496	-1.93077	-0.457052	1.37258	0.429251	0.575951	0.000765541	0.0535117	0.647634	0.169883	0.628769	0.769249	0.00829061	0.267588	0.810784	0.432465
TMCC3	0.0178037	0.0699734	0.00179278	-0.0903026	-0.116263	-0.129306	0.0298566	0.320989	2.20548	0.0385729	-3.08704	-2.64228	-2.32474	0.748219	0.0274205	0.969231	0.00202157	0.00823507	0.0200859	0.863521	0.113144	0.987155	0.0402426	0.0495201	0.134944
DNTTIP2	-0.0207052	0.0873996	0.0226602	-0.0530866	0.0651898	-0.0656799	0.0297849	-0.53608	2.59846	0.653551	-1.38571	1.98869	-1.03837	0.591904	0.00936431	0.513401	0.165835	0.0467353	0.299097	0.759601	0.0538716	0.69877	0.489164	0.16452	0.58437
TFIP11	-0.131126	0.229973	-0.00952535	-0.0175433	-0.024545	0.0728545	0.0297738	-2.13454	2.19432	-0.308783	-0.489518	-0.605208	1.04225	0.0327988	0.0282121	0.757486	0.624475	0.545041	0.297294	0.121809	0.1153	0.867884	0.840779	0.739827	0.583476
ARHGEF11	0.0397917	0.0834621	-0.0339336	0.051115	0.0366692	0.165633	0.0297734	0.889107	1.73572	-0.729697	1.49552	0.863716	1.86125	0.373946	0.0826126	0.465575	0.134779	0.387744	0.062709	0.583033	0.235084	0.658896	0.436113	0.617002	0.25624
OGFOD3	-0.078905	0.101998	0.0662203	0.0181498	0.134242	-0.0109423	0.0297711	-1.19087	1.35961	1.61821	0.376142	2.42945	-0.0875105	0.233707	0.173952	0.105618	0.706811	0.0151219	0.930266	0.436846	0.375215	0.25954	0.8842	0.0760472	0.973303
NARS1	0.024243	0.0144955	0.0503182	-0.0210625	-0.0124706	-0.0662672	0.0296855	0.85502	0.59848	2.51332	-0.964741	-0.351249	-1.5202	0.39254	0.54952	0.01196	0.334675	0.725401	0.12846	0.599695	0.748593	0.05789	0.668519	0.857569	0.376879
HSD17B11	-0.0276974	0.0669004	0.0495303	-0.00843414	0.0460121	0.000788451	0.0295778	-0.775633	1.98575	1.35091	-0.201763	1.02878	0.00991525	0.437966	0.047061	0.176726	0.840102	0.303581	0.992089	0.6374	0.16183	0.362605	0.942657	0.531831	0.997243
TBK1	0.0338289	0.0541368	0.000634739	0.0193298	-0.041785	-0.0411762	0.0295335	1.0041	2.90038	0.0287878	0.896277	-1.86525	-0.72689	0.31533	0.00372715	0.977034	0.370105	0.0621469	0.467293	0.523927	0.0274581	0.991525	0.692662	0.198063	0.715355
HNRNPF	0.0179838	0.0219775	0.0483364	0.021145	0.0594134	0.0193176	0.0294325	0.837939	0.875975	2.53859	0.990854	1.87858	0.53349	0.402065	0.381043	0.0111301	0.321757	0.0603015	0.593695	0.606484	0.609994	0.0548128	0.657272	0.194794	0.804901
TSPAN14	0.197344	-0.0181157	-0.090958	0.072391	0.352499	0.249198	0.0294236	3.47608	-0.136593	-0.766975	0.552034	5.22436	1.59581	0.000508802	0.891352	0.443097	0.580925	1.7476e-07	0.110531	0.00603083	0.946918	0.639554	0.816904	2.39157e-05	0.346636
GBE1	0.0535482	0.0234853	0.0111524	-0.0248328	0.000594234	-0.0267449	0.0293953	2.40743	1.23633	0.708956	-1.4792	0.0200846	-0.848543	0.0160653	0.216336	0.478351	0.139088	0.983976	0.396136	0.0733578	0.430589	0.669633	0.445476	0.992547	0.660129
RPL18A	-0.0323271	0.0123345	0.108076	-0.0532164	0.0745521	-0.073711	0.0293611	-0.831936	0.344699	2.25666	-1.20239	1.80085	-0.854922	0.405445	0.73032	0.0240295	0.229214	0.0717266	0.392594	0.608504	0.860231	0.0974998	0.577447	0.216378	0.657625
WASH3P	0.0556162	0.0302964	0.00193855	0.0618901	-0.0340645	-0.133537	0.0292837	2.78254	1.66213	0.0652089	2.33913	-1.27617	-2.03129	0.00539349	0.0964873	0.948008	0.0193287	0.201894	0.0422256	0.0349455	0.260608	0.977667	0.15422	0.41747	0.208205
NME7	0.072589	0.0571372	-0.0419454	-0.0253336	-0.0175007	-0.0919484	0.0292603	2.72042	1.61558	-2.15355	-0.781655	-0.511146	-1.72295	0.00652	0.106186	0.0312757	0.434417	0.609249	0.0848969	0.0402795	0.276071	0.115866	0.733394	0.78723	0.298391
SHPK	-0.0137618	0.0538864	0.0474357	0.057081	0.0265662	0.0906492	0.0291868	-0.508368	1.43486	2.07015	2.18541	1.24283	1.59008	0.611195	0.151327	0.0384382	0.0288585	0.213929	0.111817	0.77272	0.347429	0.132813	0.194737	0.430717	0.347773
NPEPL1	0.0404097	0.0704576	-0.02343	0.0133861	0.0574664	0.0148036	0.0291458	1.10185	1.37848	-0.673189	0.267317	1.24349	0.262037	0.270528	0.168057	0.500827	0.789225	0.213686	0.793293	0.478671	0.367349	0.688713	0.92082	0.430717	0.917786
MAEA	0.0148042	-0.00643108	0.0790167	-0.00323772	-0.00796553	0.0512187	0.02913	0.539919	-0.265209	2.0505	-0.102799	-0.13917	1.0227	0.589253	0.790849	0.0403157	0.918123	0.889316	0.30645	0.75706	0.895337	0.137201	0.975816	0.946832	0.588405
ACP2	0.0276872	0.0215175	0.0381498	-0.0261741	-0.117539	0.0853174	0.0291182	0.661598	0.444821	0.756618	-0.764405	-2.22074	0.972111	0.508229	0.656449	0.449279	0.444626	0.0263687	0.330995	0.696982	0.819348	0.64616	0.735359	0.113627	0.609792
RAB24	0.0679051	0.0557273	-0.0363226	-0.0663706	-0.0359807	0.00186882	0.0291033	0.496124	1.96686	-1.33237	-1.90587	-1.08554	0.0385463	0.619807	0.0491989	0.182737	0.0566673	0.277682	0.969252	0.779192	0.167306	0.368247	0.276062	0.50443	0.986919
RPA2	0.0431009	0.00839681	0.0355999	-0.0484313	-0.0151738	-0.154762	0.0290325	1.39456	0.251096	1.38119	-1.98686	-0.553535	-3.44512	0.163149	0.80174	0.16722	0.0469384	0.579897	0.000570802	0.34607	0.901782	0.349776	0.251787	0.767742	0.0180262
VPS13C	0.0428437	0.0765647	-0.0323323	-0.0310708	-0.0519407	-0.0727756	0.0290254	1.85981	5.4241	-1.89966	-1.90386	-2.73543	-1.77277	0.0629126	5.82459e-08	0.0574776	0.0569281	0.00622981	0.0762661	0.186794	2.4132e-06	0.174324	0.276539	0.0403642	0.282541
JAKMIP1	-0.0875795	0.19653	-0.0219497	-0.124676	-0.0919892	-0.174211	0.0290002	-1.4129	1.545	-0.371485	-3.32037	-1.61717	-1.80075	0.157684	0.122346	0.710277	0.00089899	0.105842	0.0717418	0.339581	0.30308	0.839468	0.0234673	0.280507	0.274918
HARS1	0.030672	0.0117463	0.0443094	0.0352996	0.0137069	0.0226642	0.0289092	1.32136	0.583641	1.86517	1.67961	0.722417	0.630396	0.186381	0.559462	0.0621577	0.093033	0.470038	0.528435	0.376043	0.756328	0.183948	0.361253	0.682727	0.759762
CD2AP	0.00724108	0.0404838	0.0389874	0.0108213	-0.0119014	-0.0208031	0.0289041	0.352828	1.87708	2.48039	0.658455	-0.588877	-0.674346	0.724218	0.0605069	0.0131239	0.510246	0.555943	0.500091	0.849939	0.192514	0.0621254	0.775066	0.749221	0.741515
FAU	0.0191259	0.000834941	0.0664535	-0.121002	-0.012304	-0.0477442	0.0288048	0.158071	0.0159412	0.698123	-0.6197	-0.170255	-0.504778	0.874401	0.987281	0.4851	0.535455	0.864809	0.613715	0.93002	0.994327	0.675875	0.790234	0.933878	0.815638
ECI1	0.0743836	0.000446479	0.0115013	-0.00685391	0.0178478	0.0667472	0.0287771	2.41006	0.0134044	0.422932	-0.178745	0.425536	1.10947	0.0159497	0.989305	0.672345	0.858138	0.670446	0.267228	0.0730517	0.994814	0.813587	0.948592	0.821861	0.550027
GMPPA	0.0377012	0.0246735	0.0239562	-0.0168441	-0.0327622	0.0809627	0.028777	1.04475	0.749411	1.19357	-0.608994	-0.900445	1.41225	0.296139	0.453609	0.232646	0.542529	0.367884	0.157876	0.505167	0.675181	0.425012	0.795991	0.596754	0.416941
ACP1	0.0620309	0.0101185	0.0141563	-0.0329349	-0.0620429	-0.0248687	0.0287686	1.78303	0.266967	0.245057	-0.472578	-1.52141	-0.488857	0.074581	0.789495	0.806412	0.636514	0.128158	0.624943	0.207522	0.895144	0.896322	0.846436	0.314405	0.820181
RABGGTB	0.205489	-0.0394466	-0.0797564	-0.00161981	-0.0657521	-0.00217669	0.0287619	3.31009	-1.18851	-2.04163	-0.0391482	-1.4229	-0.0505495	0.000932674	0.234632	0.0411878	0.968772	0.154766	0.959685	0.00961633	0.451085	0.139016	0.994653	0.352931	0.98619
RPS19	-0.0100508	0.0308482	0.0653087	0.0103999	0.031769	-0.0317358	0.0287021	-0.35558	1.13693	1.75944	0.133101	0.911987	-0.54446	0.722155	0.255566	0.0785023	0.894113	0.361775	0.586125	0.849013	0.474713	0.212718	0.966216	0.592917	0.799895
TBCEL	0.0772265	-0.134586	0.14332	0.0417601	0.0856216	0.137615	0.0286535	1.5267	-2.18451	1.23249	0.281043	0.754785	0.625763	0.126836	0.0289248	0.217764	0.778678	0.450378	0.53147	0.2951	0.117111	0.407623	0.915075	0.666855	0.762234
RPLP1	0.0461022	0.0325413	0.00699066	0.0333534	-0.00534364	-0.0414378	0.0285447	1.11124	0.532875	0.116012	0.541446	-0.0847069	-0.434627	0.266465	0.59412	0.907643	0.5882	0.932494	0.663833	0.473018	0.780605	0.958138	0.820831	0.968079	0.8445
SKP1	0.040929	0.0107723	0.0338346	0.0448913	-0.0826682	0.0855136	0.028512	1.92277	0.556621	0.885496	0.943347	-1.12644	1.30404	0.0545088	0.577787	0.375889	0.345504	0.259979	0.192219	0.170472	0.76978	0.572518	0.676917	0.485752	0.457937
MPDU1	0.0274911	-0.0325769	0.0902596	0.083412	0.021139	0.0495942	0.0283912	0.930759	-0.899826	1.84421	1.33656	0.374754	0.756766	0.351978	0.368213	0.0651528	0.181365	0.707843	0.44919	0.56088	0.598618	0.189094	0.510431	0.843658	0.703187
RFC3	-0.0425159	-0.0714351	0.199101	0.131278	-0.055664	-0.125719	0.0283833	-0.812985	-0.506701	2.22555	1.18766	-0.339678	-0.856158	0.416227	0.612365	0.0260443	0.234969	0.734099	0.39191	0.616648	0.790803	0.102701	0.582713	0.863071	0.656975
RDH14	0.0131906	0.0734444	-0.00150051	-0.0500417	-0.0736978	-0.00404401	0.0283782	0.566547	3.12092	-0.0726171	-2.48256	-3.20528	-0.0836368	0.571022	0.00180288	0.942111	0.0130442	0.00134933	0.933345	0.744438	0.0159643	0.976028	0.123959	0.0131356	0.975466
TCF20	0.0277564	0.0262725	0.0309911	-0.0539926	-0.0983292	-0.0349991	0.02834	0.648266	0.560882	0.786412	-1.04661	-1.25555	-0.444753	0.516813	0.574878	0.431626	0.295277	0.209281	0.656498	0.703591	0.768764	0.627769	0.633335	0.424724	0.838618
HSD17B4	-0.0146898	0.0821494	0.0171348	-0.0509607	-0.0881839	0.0152826	0.0281981	-0.453321	2.4349	0.975792	-2.20149	-2.95453	0.399181	0.650318	0.0148959	0.329167	0.0277013	0.0031315	0.68976	0.803632	0.0742493	0.527884	0.19075	0.0248103	0.858115
APOO	-0.0274742	0.0281776	0.0837916	0.00255251	-0.0506142	-0.0438215	0.028165	-0.913984	0.750566	1.86964	0.062579	-1.09037	-0.736215	0.360725	0.452914	0.0615338	0.950102	0.275548	0.4616	0.569593	0.675036	0.182237	0.987785	0.501764	0.710734
AARS1	0.0866433	0.00205472	-0.00421383	-0.00434452	0.0119177	0.114894	0.0281614	3.54094	0.112293	-0.276372	-0.234201	0.461369	2.63529	0.000398704	0.910591	0.782263	0.814829	0.644534	0.00840648	0.00497107	0.957892	0.882639	0.929302	0.809431	0.0853116
OXSR1	0.0488816	0.0174202	0.0181152	0.0204346	0.0238625	-0.0402381	0.028139	3.04617	1.27353	1.09299	0.90793	0.915134	-1.22769	0.00231778	0.20283	0.274399	0.363915	0.360121	0.219562	0.0187583	0.416165	0.467979	0.689288	0.592031	0.493305
IDH1	0.0676877	-0.00483938	0.0213324	0.00235201	0.0347365	0.127071	0.0280603	1.6987	-0.15463	0.859077	0.0391983	1.03294	1.46303	0.0893758	0.877113	0.390298	0.968732	0.30163	0.14346	0.23576	0.940195	0.586551	0.994653	0.529817	0.399179
COL6A6	0.217404	0.116988	-0.250314	-0.00745752	0.0671097	-0.0106609	0.0280257	1.60597	1.14771	-2.85468	-0.267215	0.48081	-0.14202	0.10828	0.251089	0.00430799	0.789303	0.630652	0.887064	0.268804	0.47031	0.027753	0.92082	0.800456	0.956556
LEMD2	0.0210112	0.00994419	0.0530527	0.0499127	0.00779229	-0.00590984	0.0280027	0.746496	0.398545	2.07416	1.54225	0.180408	-0.126971	0.455368	0.690229	0.0380642	0.123013	0.856832	0.898963	0.652954	0.83974	0.131746	0.420243	0.928895	0.963529
UBR3	-0.0108376	0.0936892	0.00115537	-0.00284411	0.0368819	-0.245027	0.0280023	-0.180753	2.02348	0.0147834	-0.060962	0.550698	-3.00032	0.856562	0.0430235	0.988205	0.951389	0.581841	0.00269696	0.921666	0.15239	0.995329	0.988151	0.768977	0.0456128
RHBDD2	0.084665	-0.00957036	0.00849757	-0.0324569	-0.00676019	0.00813465	0.0278641	1.35272	-0.273918	0.135764	-0.674308	-0.0831002	0.0544396	0.176146	0.784148	0.892008	0.500116	0.933772	0.956585	0.363563	0.891278	0.950969	0.769252	0.968466	0.984951
MYL6B	0.018955	0.0627372	0.0017707	0.0251831	0.0585807	0.0215245	0.027821	0.44184	1.28966	0.0399293	0.656214	1.08877	0.298105	0.658605	0.197169	0.96815	0.511687	0.276254	0.765623	0.807784	0.40867	0.987155	0.7764	0.502441	0.903634
H1-4	-0.00354027	0.0587169	0.0280408	0.083234	-0.00881031	-0.0168239	0.0277391	-0.0627687	1.35561	0.73135	0.706288	-0.106316	-0.333834	0.949951	0.175223	0.464566	0.480009	0.915332	0.738505	0.972343	0.377276	0.658837	0.75768	0.960279	0.887975
FAHD1	0.0881954	0.00770195	-0.0127073	0.0744675	0.0401233	0.410548	0.02773	1.44464	0.195839	-0.153851	0.566145	0.417372	2.56638	0.148558	0.844736	0.877727	0.571295	0.676406	0.0102766	0.327581	0.924999	0.94399	0.812799	0.823578	0.0943271
COMMD3	0.0382908	0.0178328	0.0270485	0.0142491	-0.0214163	-0.00536539	0.027724	1.21347	0.310199	1.12914	0.438747	-0.546656	-0.105002	0.224951	0.756409	0.258841	0.660845	0.584615	0.916375	0.42702	0.878446	0.4508	0.860547	0.770799	0.970071
GFUS	0.0633649	-0.00382327	0.0236204	-0.0514357	-0.0844382	0.0124902	0.0277207	1.06006	-0.110767	0.746171	-0.855893	-1.63418	0.2117	0.289115	0.911801	0.455564	0.392057	0.102222	0.832341	0.498718	0.958941	0.651053	0.70725	0.274941	0.932315
HEBP2	0.157714	-0.0512944	-0.023437	-0.00641923	-0.0641847	-0.088164	0.027661	0.635519	-1.02694	-0.582641	-0.137605	-1.37502	-1.58899	0.52509	0.304449	0.560135	0.890553	0.169124	0.112062	0.710184	0.532285	0.733421	0.964467	0.373114	0.348293
PALM2AKAP2	0.0785648	-0.00245037	0.00678186	0.0270478	-0.00836282	0.0612363	0.0276321	2.2987	-0.104669	0.287092	1.09553	-0.253045	1.19003	0.0215219	0.916638	0.774042	0.273286	0.800233	0.234035	0.0904121	0.960538	0.87939	0.61393	0.896738	0.512313
MAGT1	-0.0225281	0.0636796	0.041405	-0.0749857	0.0106765	0.21974	0.0275188	-0.535431	1.8998	1.39585	-1.76508	0.26538	2.47969	0.592352	0.05746	0.162759	0.0775503	0.790716	0.0131496	0.759961	0.18535	0.343566	0.328669	0.891055	0.106953
SLC25A20	-0.0178347	0.0530343	0.0472588	0.0309874	0.0345519	0.0450078	0.0274861	-0.704892	1.94705	1.5252	1.05385	0.842609	0.797064	0.480878	0.0515285	0.127209	0.291952	0.399447	0.425414	0.676312	0.1725	0.292056	0.63205	0.627882	0.687649
TOR1AIP1	0.00427136	0.0619386	0.0161935	-0.00742839	-0.0390983	0.0200772	0.0274678	0.279472	3.74542	1.12215	-0.456051	-1.75057	0.591031	0.779883	0.000180091	0.2618	0.648353	0.0800194	0.554499	0.881146	0.00247201	0.454074	0.852744	0.232005	0.778112
SEC11A	-0.0388773	0.0444338	0.0768053	-0.0272637	0.000204664	0.0116777	0.0274539	-1.01945	1.34923	2.09515	-0.892681	0.00598718	0.153297	0.30799	0.177264	0.0361577	0.372028	0.995223	0.878164	0.515966	0.379576	0.127942	0.694248	0.99805	0.952485
FIBP	0.0123385	0.0835509	-0.0136881	-0.0393189	-0.0143761	0.0313732	0.0274004	0.254729	1.94023	-0.488284	-0.965866	-0.255259	0.433332	0.798932	0.0523513	0.625349	0.334111	0.798523	0.664774	0.892401	0.174736	0.780347	0.668519	0.896074	0.845429
NCK1	0.0228406	0.0468328	0.0120762	0.0352112	0.0320389	-0.0209976	0.0272499	0.717535	1.67303	0.282406	0.718193	0.662908	-0.429756	0.473044	0.094322	0.777632	0.472639	0.50739	0.667373	0.669256	0.256756	0.880946	0.755363	0.711827	0.846108
SPTLC1	-0.0195841	0.0261023	0.0752257	-0.020784	0.0474049	0.0605838	0.027248	-0.561495	1.01239	2.82678	-0.628583	1.18113	1.53762	0.57446	0.31135	0.00470186	0.529622	0.237551	0.124142	0.746765	0.5373	0.0292474	0.786768	0.458854	0.368448
SH3BP4	0.101927	-0.137977	0.117472	0.456061	-0.0531064	-0.0186914	0.0271405	1.33199	-1.41268	0.594873	1.76221	-1.26208	-0.0525961	0.182864	0.15775	0.551928	0.0780342	0.20692	0.958054	0.371409	0.354922	0.726678	0.329965	0.422759	0.985327
PPID	0.101519	-0.017468	-0.00289736	-0.029498	0.00652532	-0.0493131	0.0270511	3.95864	-0.397085	-0.151935	-1.1377	0.126301	-1.44262	7.5377e-05	0.691305	0.879238	0.255244	0.899493	0.149128	0.00134017	0.840811	0.945391	0.601367	0.951586	0.405722
KYAT3	0.0831885	-0.000228498	-0.00195291	0.00224121	-0.0184607	-0.0477003	0.0270024	2.82782	-0.00971442	-0.110183	0.0960594	-0.633873	-1.45796	0.00468657	0.992249	0.912264	0.923473	0.526164	0.144851	0.0315889	0.996527	0.960321	0.978824	0.726209	0.40181
DPP9	0.0740244	0.003174	0.00358321	-0.0577828	0.0377116	0.109577	0.0269272	2.67931	0.142288	0.112955	-1.24195	0.944736	1.71039	0.00737749	0.886853	0.910066	0.214254	0.344794	0.0871932	0.0438956	0.945028	0.959846	0.55832	0.576486	0.303596
PGM3	0.0686279	0.00635118	0.00567747	0.0709158	0.0113195	0.136005	0.0268855	1.68934	0.196001	0.116761	1.42855	0.324532	1.87419	0.0911546	0.844609	0.90705	0.153134	0.745535	0.0609039	0.239073	0.924999	0.95796	0.470068	0.868022	0.252332
PPP3CA	0.0717847	0.00753656	0.00123738	0.0465165	0.0189221	0.0559095	0.0268529	2.985	0.356876	0.0793758	2.41778	0.670021	1.43305	0.00283579	0.721185	0.936734	0.0156155	0.502844	0.151845	0.0217427	0.85572	0.973332	0.137098	0.708795	0.408883
CAMLG	0.0231295	0.0486203	0.00860102	0.0264444	-0.0174547	-0.0541214	0.0267836	0.660484	1.68696	0.162127	0.494835	-0.212851	-0.612344	0.508943	0.0916113	0.871206	0.620717	0.831443	0.54031	0.697327	0.251806	0.940111	0.839302	0.913595	0.76755
VPS26A	0.0190232	0.0303783	0.0307995	0.0487649	0.0319539	0.0464418	0.0267337	0.704714	1.32145	1.27788	1.98629	1.18393	1.11071	0.480988	0.186353	0.20129	0.0470011	0.23644	0.266694	0.676312	0.392522	0.387975	0.251787	0.457089	0.54995
ERO1A	0.0596861	0.00196924	0.0184838	-0.0153708	-0.0129961	-0.0143695	0.026713	1.71656	0.0848793	0.92564	-0.577885	-0.464488	-0.174975	0.0860594	0.932357	0.354633	0.563342	0.642298	0.861099	0.229019	0.968605	0.55032	0.80694	0.807972	0.943617
DAZAP1	0.0737534	-0.00107889	0.00738314	0.0560391	0.0105678	-0.0308568	0.0266859	2.8696	-0.0362353	0.17236	0.735586	0.156917	-0.36793	0.00410997	0.971095	0.863155	0.461983	0.87531	0.712925	0.0286429	0.986606	0.933654	0.747247	0.940048	0.873669
RAP1B	0.112755	-0.0501888	0.0174859	0.0137703	0.0578017	0.0463516	0.0266839	2.35214	-0.975861	0.60443	0.471487	1.35335	0.905427	0.0186657	0.329133	0.545558	0.637293	0.175943	0.365239	0.0814438	0.555236	0.720181	0.846974	0.381823	0.635236
SHMT2	0.0164405	0.0296502	0.0338745	0.000336625	0.0304667	0.128418	0.0266551	0.428778	1.21076	1.17789	0.0131714	1.42245	1.56775	0.668084	0.225986	0.238841	0.989491	0.154896	0.116938	0.814544	0.441225	0.431738	0.997665	0.352931	0.35514
PAK2	0.0484573	-0.00499299	0.0364206	0.025294	0.00657827	-0.0150935	0.0266283	3.01591	-0.285815	2.0156	0.939206	0.238244	-0.492238	0.00256212	0.77502	0.0438418	0.347625	0.811692	0.622551	0.0201577	0.886723	0.145795	0.678369	0.904552	0.818469
RUNDC1	0.055639	0.01623	0.00795711	0.0349675	-0.117475	-0.0915975	0.0266087	0.460023	0.349556	0.132122	0.764433	-2.20969	-0.942293	0.6455	0.726672	0.894888	0.444609	0.0271266	0.346043	0.799528	0.857948	0.951335	0.735359	0.115569	0.620707
CRYBA2	0.0861235	-0.00165453	-0.00470317	0.125708	0.232148	0.000794631	0.0265886	1.06185	-0.0260654	-0.06005	1.76263	3.24042	0.00766176	0.288302	0.979205	0.952116	0.0779636	0.00119353	0.993887	0.498267	0.989598	0.980336	0.329965	0.012167	0.997309
APOH	0.0233755	0.0351228	0.0211895	0.242137	0.267323	-0.225315	0.0265626	0.344433	0.668253	0.283781	1.66224	2.69981	-1.6265	0.730521	0.503972	0.776578	0.0964656	0.00693783	0.103843	0.853026	0.714841	0.88071	0.367453	0.0437587	0.335688
CHMP7	0.0695873	0.0286094	-0.0189437	0.0199944	0.00950153	-0.074887	0.0264177	1.34208	0.907008	-0.564504	0.483009	0.323069	-1.24081	0.179572	0.364403	0.572411	0.62909	0.746643	0.214677	0.366944	0.593666	0.743246	0.84277	0.868022	0.486122
LAMA4	0.0645398	0.0337054	-0.0190513	0.155317	0.201552	0.109415	0.0263979	1.77877	0.776004	-0.602424	2.00937	3.32524	1.9407	0.0752768	0.437747	0.546892	0.0444977	0.000883434	0.052295	0.208943	0.661601	0.721731	0.245785	0.00987303	0.231988
DARS2	-0.00125711	0.0558604	0.0243955	-0.0227661	-0.0887279	-0.153767	0.0263329	-0.0382216	1.69931	0.749751	-0.823189	-2.41647	-3.20255	0.969511	0.0892607	0.453405	0.4104	0.0156719	0.00136215	0.983699	0.247989	0.649581	0.716162	0.0778594	0.031546
USP9X	0.0162718	0.0258986	0.0367119	-0.0273267	-0.0205058	-0.0439601	0.0262941	1.09491	1.92754	2.34615	-2.00182	-1.2169	-1.36326	0.273555	0.053912	0.0189686	0.0453038	0.223642	0.172801	0.482192	0.177843	0.0815056	0.247872	0.442193	0.436938
AASDHPPT	0.0469382	-0.00613932	0.038058	0.0111433	-0.0496566	-0.00812849	0.0262856	0.611509	-0.162458	1.80746	0.429295	-1.56897	-0.186188	0.540863	0.870945	0.0706903	0.667709	0.116655	0.852297	0.722301	0.937736	0.198489	0.86596	0.297131	0.940569
MAPK3	0.0601414	0.0316109	-0.0130414	0.0696969	0.0405274	-0.0368995	0.026237	1.82736	0.880598	-0.642241	3.08686	1.23618	-0.68618	0.0676452	0.378535	0.520717	0.00202282	0.216391	0.492599	0.195236	0.607486	0.703073	0.0402426	0.432959	0.73779
SLC25A22	0.0104864	0.0172027	0.0507435	-0.0665387	0.00459452	0.0478906	0.0261442	0.601542	0.914436	1.55384	-2.7919	0.15661	1.06653	0.547479	0.360488	0.120223	0.00523995	0.875553	0.286183	0.727425	0.589628	0.282631	0.0708654	0.940085	0.571606
RPS29	0.00706753	-0.06387	0.135181	-0.070178	0.150966	0.0112129	0.0261261	0.127615	-0.993569	1.53642	-0.520612	1.15376	0.101259	0.898454	0.320433	0.124435	0.602637	0.2486	0.919345	0.943248	0.546066	0.288769	0.8281	0.472707	0.970071
ACBD5	-0.0594213	0.0684507	0.0692506	0.0512552	0.0751009	-0.162787	0.0260934	-0.606767	1.31109	1.51196	0.825851	0.861892	-1.62101	0.544006	0.189827	0.130544	0.408889	0.388747	0.105015	0.724566	0.397616	0.298047	0.715713	0.61751	0.337433
ALDH2	0.132243	-0.0256727	-0.0283532	0.0100904	0.0853562	0.030951	0.0260722	2.49121	-0.923354	-1.18429	0.320681	2.87524	0.605836	0.0127309	0.355823	0.2363	0.748452	0.00403725	0.544624	0.0629712	0.584113	0.42882	0.905683	0.0295724	0.770526
GSS	0.143191	-0.0221932	-0.0427982	-0.0575483	-0.0682804	-0.0801527	0.0260665	2.49624	-0.594314	-1.18861	-0.880344	-1.27455	-1.09821	0.0125519	0.552302	0.234592	0.378673	0.20247	0.272114	0.0624966	0.750805	0.426841	0.698115	0.418278	0.556421
ACADS	0.0728573	-0.00602229	0.0111392	-0.0211274	-0.0843301	-0.0761784	0.0259914	1.37367	-0.213938	0.340027	-0.629937	-2.26145	-1.13023	0.169545	0.830595	0.733837	0.528736	0.0237317	0.258379	0.355296	0.91778	0.853316	0.786227	0.105192	0.540203
OAT	0.0614502	-0.0103924	0.0262338	-0.0698297	-0.104885	-0.163301	0.0257639	1.49769	-0.354179	0.918404	-1.68906	-2.20126	-2.61737	0.134213	0.723205	0.358408	0.0912078	0.0277179	0.00886103	0.306886	0.856546	0.553924	0.357858	0.117128	0.0869922
RELA	0.0348855	-0.0278575	0.07004	-0.0248742	0.100063	0.151119	0.0256893	1.17126	-1.27273	2.48902	-0.8896	2.02325	2.92172	0.241494	0.203116	0.0128096	0.373681	0.043047	0.00348104	0.445031	0.41625	0.0610212	0.695883	0.155521	0.0502077
LAMB1	0.0210506	0.0282512	0.0274641	0.154688	0.201199	0.175557	0.0255886	0.594186	0.837865	1.14336	3.08203	4.16557	2.8542	0.552388	0.402106	0.252891	0.00205594	3.10578e-05	0.00431457	0.731462	0.630434	0.445419	0.0406644	0.000882121	0.0568064
JADE2	0.0372765	0.034444	0.00453085	-0.0904852	-0.0468621	0.0020981	0.0254171	0.913014	0.663384	0.125921	-1.30516	-0.476172	0.0241606	0.361235	0.507085	0.899794	0.191838	0.633952	0.980725	0.570137	0.716968	0.953279	0.527292	0.802389	0.992593
CARMIL1	0.0130116	0.0161574	0.0470761	-0.0394731	-0.102924	-0.0530769	0.025415	0.306971	0.310103	1.28212	-0.712674	-1.9916	-0.73744	0.758866	0.756483	0.1998	0.476048	0.0464154	0.460855	0.870248	0.878446	0.386454	0.755363	0.164402	0.710734
ATL1	0.0267478	0.106472	-0.0569991	-0.043869	-0.0695517	-0.040217	0.0254069	0.74711	4.52359	-2.2794	-2.03745	-1.64863	-0.666649	0.454997	6.07987e-06	0.0226433	0.0416046	0.0992237	0.504996	0.652954	0.000150037	0.0935565	0.239041	0.269936	0.745038
YWHAZ	0.0337886	0.0273242	0.0150857	-0.0151493	-0.00691731	0.0161853	0.0253995	1.89919	1.54469	0.868974	-0.880116	-0.335343	0.590064	0.0575398	0.122421	0.384861	0.378796	0.737367	0.555148	0.176408	0.303101	0.580505	0.698115	0.863576	0.778112
SWAP70	0.0431383	0.0173166	0.0153932	0.0491329	0.142711	0.1714	0.0252827	1.48376	0.680332	0.673386	1.69537	3.29592	3.56079	0.137873	0.496294	0.500701	0.0900051	0.000981006	0.000369742	0.311472	0.709486	0.688713	0.35468	0.0105268	0.013358
ZBTB20	0.037223	-0.000630445	0.0386815	-0.0444548	-0.0681838	-0.0364432	0.0250913	0.738296	-0.0163767	1.34565	-1.43534	-1.4459	-0.772511	0.460334	0.986934	0.178415	0.151191	0.148206	0.439812	0.658495	0.994199	0.364477	0.467281	0.343053	0.695919
EPN1	0.0408807	0.00961567	0.0247684	-0.0107127	0.00944913	-0.0190616	0.0250882	1.80155	0.410814	0.627875	-0.252555	0.112473	-0.303982	0.0716155	0.681209	0.530086	0.800612	0.910448	0.761141	0.202434	0.834096	0.710924	0.924697	0.957862	0.901431
ATAD1	0.00504933	0.0442974	0.0258891	-0.0845664	0.108913	-0.260524	0.0250786	0.153759	1.68905	0.890101	-2.23244	1.96367	-1.71366	0.8778	0.0912096	0.373412	0.025586	0.0495681	0.0865905	0.932301	0.251007	0.569755	0.182826	0.171795	0.302522
PPWD1	0.0480885	-0.0978135	0.124961	-0.0868025	0.0338367	-0.281166	0.0250785	0.810892	-0.675692	1.79786	-1.74537	0.437352	-3.47557	0.417428	0.499236	0.0721994	0.0809208	0.661856	0.000509773	0.617055	0.711511	0.201143	0.336809	0.817647	0.0168565
FBXO22	0.0804092	-0.00623368	0.000939325	0.0191801	-0.0805334	-0.115605	0.0250383	1.09637	-0.296363	0.0200978	0.486106	-1.65659	-1.77394	0.272918	0.766953	0.983965	0.626892	0.0976025	0.0760723	0.481445	0.883127	0.993647	0.842071	0.266973	0.282524
DAPK1	0.038447	0.011375	0.0252541	0.00216844	0.0475934	-0.0316719	0.0250254	1.18843	0.151024	1.08099	0.049303	0.819418	-0.396818	0.234663	0.879957	0.279701	0.960678	0.412548	0.691501	0.437728	0.941344	0.47326	0.992093	0.638788	0.858389
PUS1	-0.0242415	0.0539998	0.0452255	0.0100938	-0.019721	-0.0974626	0.0249946	-0.828889	1.35089	1.23861	0.295681	-0.765224	-1.5805	0.407167	0.176731	0.215489	0.767474	0.444138	0.113993	0.609524	0.378614	0.404813	0.912082	0.663017	0.351311
ARL3	0.106415	-0.0401281	0.00858796	-0.0656324	-0.0535146	-0.266596	0.0249584	2.26139	-1.19265	0.202638	-1.00384	-0.80143	-4.02867	0.0237351	0.233008	0.839418	0.315454	0.422883	5.60938e-05	0.0965656	0.448918	0.918539	0.651684	0.646711	0.00454995
GSTO1	0.00250381	0.0361026	0.0362274	0.0304524	-0.0497083	-0.108509	0.0249446	0.0800566	1.64321	1.60304	1.00776	-1.09147	-2.81767	0.936192	0.10034	0.108926	0.313567	0.275065	0.00483732	0.964085	0.265768	0.264217	0.650405	0.501159	0.0604518
RAB13	-0.010911	0.0571935	0.0284292	0.065816	0.155656	0.123324	0.0249039	-0.202664	1.97059	0.951713	1.72932	3.89132	1.86726	0.839398	0.048771	0.341243	0.0837513	9.97018e-05	0.0618651	0.91186	0.166226	0.539018	0.342264	0.00204837	0.254911
BANF1	0.0208661	-0.0475038	0.10122	-0.00571629	-0.0123538	0.110093	0.0248609	0.640636	-1.52929	2.79792	-0.10107	-0.270087	1.43227	0.521759	0.126192	0.0051433	0.919495	0.787093	0.152067	0.707374	0.308711	0.031388	0.976355	0.88974	0.408883
MRPL32	0.0295564	-0.0234185	0.0683962	-0.0796197	-0.0438346	-0.121697	0.0248447	0.871686	-0.416668	0.605372	-1.11887	-0.862131	-1.86123	0.38338	0.676922	0.544932	0.263194	0.388615	0.0627116	0.591912	0.832336	0.719929	0.605802	0.61751	0.25624
ANKMY2	0.0190953	0.104935	-0.0495016	-0.0443425	-0.116604	-0.104897	0.0248428	0.480286	1.73488	-1.12208	-1.44834	-2.84238	-2.04781	0.631024	0.0827626	0.261827	0.147523	0.00447775	0.0405787	0.788737	0.235363	0.454074	0.460093	0.0316811	0.204524
GRK2	0.0901418	0.00671859	-0.0225189	0.00401656	-0.00272014	0.0266851	0.0247805	2.66154	0.206674	-0.48123	0.108521	-0.0843266	0.653372	0.00777839	0.836265	0.630353	0.913582	0.932797	0.513517	0.0455015	0.920217	0.783461	0.97433	0.968171	0.750489
NLRC5	0.0600463	0.0200907	-0.00586394	0.022413	0.112543	0.0333862	0.0247577	0.539086	0.556533	-0.0882305	0.422796	1.50079	0.444984	0.589828	0.577847	0.929693	0.672444	0.13341	0.656331	0.757367	0.76978	0.970704	0.86703	0.32189	0.838618
HINT3	0.0273561	-0.0241106	0.0709971	-0.058588	0.0806878	-0.0941821	0.0247476	0.836292	-0.592336	1.78755	-1.14126	2.27399	-1.34077	0.402991	0.553626	0.0738479	0.253761	0.0229668	0.179995	0.607445	0.751932	0.203849	0.599659	0.103511	0.44687
LAS1L	-8.48531e-05	0.0430485	0.0311115	0.0336947	-0.0348521	-0.0898691	0.0246917	-0.00267554	1.0979	0.707612	0.711337	-0.907551	-1.45365	0.997865	0.272249	0.479186	0.476876	0.364116	0.146042	0.998649	0.496959	0.670593	0.755621	0.594345	0.404104
LTN1	0.0442999	0.00807872	0.0215277	-0.0485439	0.320726	0.351255	0.0246354	0.680123	0.0997682	0.407886	-1.12979	1.49865	1.0036	0.496426	0.920528	0.683357	0.258566	0.133963	0.315571	0.688343	0.962747	0.821504	0.601899	0.322467	0.596643
TXNDC17	0.0257796	0.0114251	0.0366754	0.0430632	0.0474657	-0.0499523	0.0246267	0.884193	0.44748	1.61047	1.61273	1.44283	-1.41909	0.376592	0.654529	0.107295	0.106803	0.149069	0.155873	0.584429	0.819022	0.261915	0.385857	0.343993	0.414804
PRKAG1	0.0240498	0.0263957	0.0233357	0.0197427	0.00473504	0.00565175	0.0245938	1.08626	0.945179	0.792	0.769979	0.173045	0.153949	0.277362	0.344568	0.428361	0.441312	0.862616	0.87765	0.487002	0.572084	0.625198	0.735359	0.932352	0.952485
CISD2	-0.00739538	0.0895827	-0.00860426	-0.0138517	-0.0558071	0.00606185	0.0245277	-0.348336	4.21613	-0.409389	-0.496036	-1.63308	0.111523	0.727588	2.48533e-05	0.682254	0.619869	0.102451	0.911201	0.851869	0.000479648	0.820522	0.838853	0.275235	0.967776
EZR	0.0232892	0.0163259	0.033696	0.0730666	0.0890813	0.0881671	0.0244371	1.07426	0.900024	1.96318	2.81694	3.591	2.5595	0.282708	0.368107	0.0496256	0.00484835	0.000329407	0.0104824	0.492557	0.598618	0.159168	0.067163	0.00482987	0.0952482
C1orf198	0.0633929	-0.00329171	0.0132024	0.0642096	0.270931	0.223244	0.0244345	1.11659	-0.0869124	0.320729	1.58184	3.92225	2.84931	0.264168	0.930741	0.748416	0.113685	8.77262e-05	0.00438143	0.470605	0.967717	0.862292	0.399535	0.00187599	0.0573004
DPCD	0.0185812	0.0624145	-0.00799744	-0.038098	0.0615982	0.239658	0.0243327	0.0833137	1.98676	-0.201552	-1.10571	1.07161	2.98166	0.933602	0.0469492	0.840267	0.268851	0.283896	0.00286687	0.96303	0.16183	0.919023	0.611038	0.51038	0.0465318
SDSL	0.0798224	0.0182983	-0.0252051	0.0655897	-0.00178624	-0.09509	0.0243052	1.42777	0.666973	-1.10628	1.73916	-0.0519971	-2.69849	0.153358	0.504789	0.268603	0.0820074	0.958531	0.00696542	0.334425	0.714841	0.461924	0.338812	0.980841	0.0761643
CSTF2	0.0742053	0.0123929	-0.0137476	-0.0178257	-0.0763732	-0.0188362	0.0242835	1.8371	0.214908	-0.491504	-0.699922	-1.84752	-0.366284	0.0661957	0.829839	0.62307	0.483976	0.0646712	0.714153	0.192341	0.917394	0.779226	0.759939	0.203239	0.874252
HSPA4	0.0875135	0.0140995	-0.0287665	-0.0540471	-0.0456475	-0.0822371	0.0242822	2.64363	0.784161	-1.80382	-2.82002	-2.41207	-2.63154	0.00820232	0.432945	0.0712593	0.00480202	0.0158622	0.00849989	0.0467698	0.656983	0.199756	0.0671391	0.0785459	0.0857641
TARS1	0.0574806	0.0275514	-0.012342	-0.0371414	-0.0100463	0.0318552	0.02423	1.85785	0.958233	-0.431096	-1.25963	-0.454189	0.606507	0.0631906	0.337945	0.666399	0.207802	0.649693	0.544178	0.18725	0.565935	0.810516	0.548218	0.811373	0.770352
IPO4	0.0292742	0.0151472	0.02815	-0.0153323	0.0273004	-0.0408193	0.0241905	1.08346	0.325743	0.847358	-0.41569	1.00248	-0.715732	0.278606	0.744619	0.396796	0.677637	0.316114	0.474157	0.487809	0.872748	0.594338	0.868883	0.545955	0.720489
GARS1	0.0417462	0.0215241	0.00923191	-0.0155959	0.0456144	0.0970529	0.0241674	1.40054	1.24304	0.49195	-0.917584	2.25643	2.06795	0.161353	0.213851	0.622755	0.358837	0.024044	0.038645	0.344198	0.426946	0.779226	0.685835	0.106141	0.198771
CHMP2B	0.0384202	0.000245983	0.0336347	-0.0254797	0.0677353	0.258209	0.0241003	1.20653	0.0068854	1.28287	-0.681695	1.43454	3.26334	0.227614	0.994506	0.199536	0.495432	0.151417	0.00110108	0.430626	0.996935	0.386243	0.767664	0.347813	0.027076
HERC5	-0.03549	0.131541	-0.0238913	0.0708582	-0.0281742	-0.0748419	0.0240533	-0.961013	2.39077	-0.236714	1.19565	-0.470569	-1.12625	0.336545	0.0168131	0.812878	0.231833	0.637949	0.260058	0.545723	0.0808217	0.900795	0.579863	0.805642	0.541607
BOLA2; BOLA2B	0.0449723	-0.0141506	0.0410052	-0.0175524	-0.00210411	-0.136423	0.0239423	1.44759	-0.693788	1.64003	-0.586358	-0.0653363	-2.60887	0.147732	0.487815	0.100998	0.557635	0.947906	0.00908422	0.326718	0.702927	0.252412	0.80302	0.975138	0.0884146
PDPK1	0.0208882	-0.0170192	0.0679142	0.0457616	-0.0315482	-0.0911053	0.0239277	0.672679	-0.220581	2.8357	1.23128	-0.629394	-1.5469	0.501152	0.825419	0.00457259	0.218217	0.529091	0.121886	0.690902	0.91542	0.0288405	0.564414	0.728469	0.364625
GNS	0.0493685	0.134132	-0.111907	-0.0162809	-0.110734	0.0877365	0.0238647	0.335741	2.1015	-1.45969	-0.228986	-1.80128	0.537406	0.737066	0.035597	0.144377	0.81888	0.0716586	0.590987	0.857221	0.134108	0.317277	0.931737	0.216317	0.803516
NBN	-0.0345969	0.0914878	0.0146759	-0.0138366	-0.0607014	-0.151508	0.0238556	-0.864371	3.54553	0.496677	-0.645012	-1.8839	-2.761	0.387384	0.000391825	0.619417	0.518919	0.0595787	0.0057624	0.596057	0.00478238	0.776808	0.778598	0.193061	0.0679452
CFL2	0.0953003	-0.0252375	0.000908765	0.089303	0.000573393	0.049798	0.0236572	2.94049	-0.806187	0.0222397	2.12523	0.0159406	0.577389	0.00327698	0.420135	0.982257	0.0335677	0.987282	0.563677	0.0240241	0.644474	0.993031	0.209696	0.994106	0.785743
UGP2	0.0452491	0.00725921	0.0184301	0.0251644	0.0212092	0.0951604	0.0236461	2.88301	0.508932	1.14114	1.28408	1.15451	2.39168	0.00393901	0.6108	0.253813	0.199114	0.248292	0.0167712	0.027622	0.78946	0.446529	0.536194	0.472518	0.1222
IQGAP1	0.0290366	0.0102456	0.0315771	-0.000897401	-0.0321431	0.00701598	0.0236198	2.07502	0.622077	2.55377	-0.0601365	-2.07409	0.256663	0.037985	0.533891	0.0106562	0.952047	0.0380711	0.797439	0.134111	0.73601	0.0532341	0.988151	0.144474	0.919682
TERF2	0.0412565	-0.02848	0.0580488	-0.0362797	-0.0348558	0.20682	0.0236084	0.969662	-0.806201	0.777593	-1.00097	-0.663244	2.01083	0.332215	0.420127	0.436809	0.316843	0.507174	0.0443438	0.54201	0.644474	0.632862	0.653063	0.711746	0.213721
SEPHS1	0.0374666	0.0259972	0.00725784	0.0482645	0.0136622	-0.0849316	0.0235739	1.68108	0.478863	0.328671	1.95343	0.488362	-2.0518	0.0927466	0.632036	0.742404	0.0507682	0.625293	0.0401891	0.241548	0.805837	0.858801	0.261612	0.796116	0.203284
DUSP3	0.0800938	0.0360858	-0.0454797	0.0146085	-0.0759293	-0.0858496	0.0235666	2.33779	1.26242	-1.95089	0.636826	-2.3943	-1.94335	0.0193981	0.206798	0.0510699	0.524238	0.0166519	0.0519741	0.0835097	0.41804	0.16196	0.781082	0.0813853	0.231019
PIK3CB	-0.0112511	0.00471869	0.0772108	-0.00618997	0.0869593	-0.0388782	0.0235595	-0.159881	0.0648627	1.37031	-0.141135	1.54487	-0.411948	0.872975	0.948283	0.170591	0.887763	0.122378	0.680378	0.929581	0.976001	0.354527	0.962578	0.306183	0.853681
RRM2B	0.0659095	0.0516795	-0.0469715	0.0536714	-0.0216174	-0.040558	0.0235392	1.84889	2.17678	-1.81739	2.17301	-0.767203	-0.617436	0.064474	0.0294966	0.069158	0.0297795	0.442961	0.536947	0.189294	0.118406	0.196288	0.198354	0.662705	0.765904
MT-ATP6	-0.0204664	0.0687962	0.0219453	-0.0827233	0.00198568	-0.118526	0.023425	-0.446456	1.01821	0.313023	-1.24957	0.0337728	-1.59836	0.655268	0.308579	0.754263	0.211458	0.973058	0.109963	0.805879	0.534538	0.865998	0.554234	0.987782	0.345593
RPS25	-0.00711615	0.0410554	0.0362716	0.027412	-0.00332606	0.0528831	0.0234036	-0.211599	1.79578	1.19706	0.394969	-0.0683469	0.773624	0.83242	0.0725291	0.231283	0.692865	0.94551	0.439153	0.90981	0.216628	0.423835	0.876953	0.97403	0.695621
TIMM10	0.000692103	-0.0246368	0.0940935	0.127562	0.0306523	0.203793	0.0233829	0.0119806	-0.389896	1.14779	0.765228	0.250767	1.28957	0.990441	0.696613	0.251055	0.444136	0.801994	0.197199	0.995626	0.843702	0.444091	0.735359	0.897375	0.46407
EIF6	0.0190171	0.0704607	-0.0194064	-0.00963929	0.0123989	0.130556	0.0233571	0.75467	2.39981	-0.609629	-0.176686	0.1938	1.57522	0.450447	0.0164035	0.542108	0.859755	0.846332	0.115205	0.650118	0.0792281	0.718778	0.948592	0.921195	0.352267
XRN1	0.0104339	0.0548506	0.00462173	-0.0142315	-0.0233228	-0.0450341	0.0233021	0.397533	3.33845	0.124665	-0.593971	-0.74916	-0.938839	0.690975	0.000842478	0.900789	0.552531	0.453761	0.347814	0.829799	0.00888933	0.953829	0.800106	0.668953	0.622563
TMT1A	-0.0169153	0.0547366	0.031977	0.013823	-0.0673284	-0.115945	0.0232661	-0.532507	1.18748	0.985782	0.187823	-0.94241	-1.33457	0.594375	0.235038	0.32424	0.851015	0.345983	0.182016	0.761042	0.451493	0.522433	0.946364	0.578046	0.449417
BBS9	0.0214996	0.0305237	0.0177674	-0.0349986	0.0281622	0.123616	0.0232636	0.383464	0.709424	0.426099	-0.74383	0.393698	1.34718	0.701376	0.478062	0.670035	0.456979	0.693804	0.177922	0.83794	0.694189	0.812099	0.745563	0.835525	0.44343
ITGB1	0.0356211	0.0197863	0.0142336	0.127189	0.152055	0.165837	0.0232137	1.36021	0.715092	0.608057	3.57169	4.22424	3.93359	0.173765	0.474552	0.54315	0.000354688	2.39751e-05	8.36855e-05	0.360626	0.692209	0.719294	0.0138084	0.000727122	0.00547715
RPF2	0.0518563	-0.0815975	0.099338	0.00444862	0.112292	-0.054652	0.023199	1.04484	-1.25313	1.91555	0.0685588	1.93511	-0.459728	0.296098	0.210158	0.055423	0.945341	0.0529774	0.645711	0.505167	0.422186	0.170092	0.985949	0.17921	0.832083
UBA1	0.0662075	-0.0086224	0.0114801	0.00403888	-0.0331772	-0.0295287	0.0230217	4.15259	-0.633057	0.773852	0.282864	-1.38868	-1.09657	3.28736e-05	0.526696	0.439018	0.777281	0.16493	0.272831	0.000648284	0.730965	0.635247	0.915075	0.365942	0.557009
TTC21B	0.00974217	0.0408259	0.0184065	0.00717015	-0.00940555	-0.0350928	0.0229915	0.256852	1.21179	0.524517	0.234469	-0.290413	-0.590599	0.797293	0.225592	0.599919	0.814621	0.7715	0.554789	0.891232	0.440837	0.762306	0.929302	0.881731	0.778112
AP2B1	0.0224168	0.0401623	0.00599665	-0.0175136	0.0123397	0.00819617	0.0228586	1.04436	3.12325	0.236162	-0.922538	0.501189	0.249209	0.296321	0.00178863	0.813307	0.356248	0.616238	0.803199	0.505167	0.0158693	0.900795	0.683735	0.791174	0.921323
EIF5A	0.0196872	0.00368482	0.0451094	0.0340137	0.0680083	0.113647	0.0228272	0.575874	0.147969	1.73498	1.17694	1.84467	2.00639	0.5647	0.882367	0.0827444	0.239218	0.0650851	0.0448151	0.740465	0.941804	0.220587	0.586169	0.204076	0.214618
DNAJC9	0.0799854	-0.0525825	0.041024	0.0175975	0.0613892	-0.046145	0.022809	1.87347	-1.42579	1.88989	0.724031	1.87466	-1.02714	0.0610032	0.15393	0.0587721	0.469046	0.0608393	0.304354	0.182686	0.35073	0.177177	0.753389	0.195691	0.588405
GSTT1	-0.0112443	0.0193083	0.06028	0.0602496	0.00741227	-0.0281936	0.0227814	-0.408923	0.735674	1.98362	2.07262	0.213325	-0.59087	0.682596	0.461929	0.047298	0.0382079	0.831074	0.554608	0.824667	0.682838	0.154111	0.228457	0.913595	0.778112
PNLIPRP1	0.0922374	-0.074173	0.0502563	0.00298049	0.124346	0.0514647	0.0227736	1.20877	-1.63587	0.959257	0.0488445	1.48634	0.358507	0.226752	0.101866	0.337429	0.961043	0.13719	0.719964	0.429354	0.268264	0.535617	0.992112	0.327285	0.877796
CHMP5	0.0252572	-0.0176134	0.0601983	-0.0638185	-0.0229754	0.0361288	0.022614	0.728284	-0.740628	1.15415	-1.946	-0.513344	0.404521	0.46644	0.458919	0.248437	0.0516545	0.607711	0.68583	0.663237	0.68017	0.440721	0.26236	0.786818	0.85659
SCARB2	0.0451795	0.00614856	0.0165132	-0.00265515	-0.0404755	0.0293111	0.0226138	2.02281	0.34966	1.04329	-0.0950194	-1.48744	0.819001	0.0430928	0.726594	0.296814	0.924299	0.136899	0.412786	0.145631	0.857948	0.492617	0.978824	0.326937	0.675169
PDCD10	0.0273592	0.0104638	0.0298566	-0.0116392	-0.0272548	0.0146097	0.0225599	1.00474	0.607811	1.94558	-0.551547	-1.31232	0.451206	0.315024	0.543313	0.051705	0.581259	0.189412	0.651841	0.523611	0.74374	0.162949	0.816904	0.400086	0.837056
MANF	-0.0406838	0.0680944	0.0402109	-0.0194446	-0.0362557	-0.0437699	0.0225405	-1.01644	1.94044	1.06809	-0.296381	-0.816937	-0.382008	0.30942	0.0523258	0.28548	0.766939	0.413964	0.702455	0.517342	0.174736	0.479803	0.91196	0.639605	0.865799
USP11	0.207522	-0.110575	-0.0294343	-0.0607991	-0.022734	-0.0464261	0.0225043	2.82268	-2.63205	-0.722338	-1.53076	-0.532676	-0.733427	0.0047624	0.00848721	0.470086	0.125829	0.594258	0.463298	0.0319569	0.050565	0.662168	0.424031	0.776485	0.712308
CAVIN3	0.227936	-0.173966	0.0134657	0.220473	0.314953	0.203011	0.0224786	3.56337	-2.51153	0.231464	2.17763	3.83292	2.42842	0.000366123	0.0120209	0.816954	0.0294337	0.000126632	0.0151648	0.00464784	0.0644929	0.904037	0.196923	0.00238279	0.114986
WDR81	0.00943818	0.0246237	0.0333281	0.0542556	-0.0382907	0.0287807	0.0224633	0.299754	0.523356	1.8085	1.61995	-0.904741	0.732183	0.764365	0.600726	0.0705284	0.105244	0.365603	0.464057	0.872566	0.785037	0.198489	0.382365	0.59509	0.712332
PLEKHA7	-0.137107	0.157967	0.04647	0.0599678	0.0992058	0.392307	0.0224431	-1.9513	2.61213	1.23324	0.877312	1.66679	3.28218	0.0510212	0.00899808	0.217485	0.380317	0.0955562	0.00103009	0.163066	0.0527731	0.407536	0.699313	0.262969	0.0259881
OSBPL10	0.128456	-0.00020116	-0.0609588	-0.0590701	0.100109	0.287307	0.0224319	2.10573	-0.00362533	-1.25888	-1.09125	1.51387	2.53788	0.0352281	0.997107	0.208073	0.275164	0.130058	0.0111525	0.127197	0.99777	0.395978	0.615169	0.316626	0.0991302
PTER	0.0056636	0.0445003	0.016878	0.0348355	-0.0112447	0.125046	0.0223473	0.0876724	0.385866	0.279695	1.01607	-0.305767	2.04276	0.930137	0.699596	0.779712	0.309594	0.759782	0.0410757	0.961433	0.844649	0.882001	0.645488	0.876381	0.20588
GTF3C4	-0.0177954	-0.00986157	0.0946428	0.023548	-0.0140999	0.0298416	0.0223286	-0.575397	-0.323353	3.14648	0.815287	-0.392546	0.566132	0.565023	0.746428	0.00165247	0.414908	0.694655	0.571304	0.740465	0.873893	0.0145753	0.718453	0.835977	0.790678
GNB1	0.0417127	0.000757999	0.0244139	0.0630024	0.0348586	0.0320213	0.0222949	2.19271	0.0356105	0.827253	1.39905	0.940354	0.524164	0.0283283	0.971593	0.408094	0.161798	0.347036	0.600165	0.109717	0.98667	0.60504	0.485179	0.578337	0.808066
ELP4	0.0917794	-0.0659563	0.0405786	-0.00773414	0.0244856	0.0728539	0.0221339	2.3745	-0.729516	0.698488	-0.199042	0.42289	0.854528	0.0175729	0.465686	0.484872	0.84223	0.672375	0.392812	0.0780133	0.685698	0.675875	0.943097	0.822805	0.657746
CHP1	0.128869	-0.0233796	-0.0391676	0.00381826	-0.0659248	-0.191075	0.0221074	3.11109	-0.562851	-1.1952	0.0904135	-1.34968	-1.47818	0.00186396	0.573537	0.232008	0.927959	0.177118	0.13936	0.0160031	0.767662	0.424783	0.979789	0.383629	0.394577
PRKAA1	-0.00276654	0.0602124	0.00886704	-0.0277769	-0.0686811	-0.00050839	0.0221043	-0.187586	3.17205	0.418647	-1.35242	-3.13824	-0.0168536	0.851201	0.00151367	0.675474	0.176242	0.00169966	0.986553	0.918524	0.0140077	0.815626	0.503104	0.0157611	0.994941
MGST2	-0.0422711	0.129911	-0.0214561	0.0315346	-0.0146729	0.0648561	0.0220613	-1.54757	4.26024	-0.640101	0.732853	-0.407278	0.952808	0.121725	2.04204e-05	0.522107	0.463648	0.683804	0.340687	0.288968	0.000409861	0.704041	0.748335	0.829009	0.617889
UNC119B	0.0410733	0.0387365	-0.0141667	-0.0503429	-0.0682977	-0.166983	0.021881	1.25749	1.42977	-0.562103	-1.17876	-2.54077	-3.38939	0.208577	0.152782	0.574046	0.238494	0.0110609	0.000700478	0.404785	0.349525	0.744857	0.585665	0.0615161	0.0204088
RBM3	0.0731848	-0.047016	0.0394423	-0.0515898	0.0440106	-0.000416477	0.0218703	2.32555	-1.63012	1.88176	-1.44522	1.1488	-0.00982119	0.0200428	0.103077	0.0598686	0.148397	0.25064	0.992164	0.0857946	0.270603	0.179169	0.462498	0.47465	0.997243
HECTD3	0.0512737	0.00866874	0.00548422	-0.0262362	-0.0122883	-0.0340827	0.0218089	0.975937	0.257074	0.279692	-0.619044	-0.250794	-0.580277	0.329096	0.797122	0.779714	0.535887	0.801973	0.561728	0.53965	0.89995	0.882001	0.790476	0.897375	0.784162
UBR1	0.0140773	0.068579	-0.0172585	0.00884903	0.0695235	-0.0170437	0.0217993	0.399853	1.03305	-0.223373	0.188114	1.04767	-0.226498	0.689265	0.301583	0.823245	0.850788	0.294789	0.820814	0.829454	0.529734	0.908325	0.946364	0.521453	0.926931
VPS35L	0.000346405	0.0390249	0.0259069	0.0126029	-0.0600462	-0.0537864	0.0217594	0.0114516	1.51334	1.13502	0.414112	-1.82553	-0.984447	0.990863	0.130194	0.256367	0.678792	0.0679211	0.324896	0.995626	0.314752	0.448079	0.869822	0.20923	0.603445
PDXK	0.0358999	0.0071384	0.0222175	-0.0578739	-0.157819	-0.12069	0.0217519	0.69321	0.157578	0.557052	-0.67549	-2.81721	-1.51307	0.488178	0.874789	0.577492	0.499364	0.00484427	0.130263	0.681487	0.93952	0.747086	0.768881	0.0338649	0.379282
NME2	0.0218306	0.0148568	0.0285676	-0.0178504	-0.0368142	0.074471	0.0217517	0.805965	0.552542	1.41128	-0.46632	-0.78393	1.10328	0.420263	0.580577	0.158164	0.640987	0.433081	0.269907	0.620134	0.772378	0.337874	0.848673	0.653864	0.553283
ETF1	-0.00820878	0.0714889	0.00186942	-0.00623352	-0.0163698	-0.0391747	0.0217165	-0.331445	3.56069	0.103416	-0.254148	-0.549579	-0.917278	0.740308	0.00036988	0.917633	0.799381	0.582608	0.358997	0.858616	0.00458895	0.963285	0.924435	0.769541	0.630338
SLC25A5	0.0092092	0.0138546	0.0420839	-0.00171327	0.0190231	0.062431	0.0217159	0.435127	0.977867	1.12615	-0.0563595	0.540903	1.08641	0.66347	0.32814	0.260101	0.955055	0.588574	0.277296	0.811123	0.555079	0.452297	0.989549	0.772226	0.561808
NARS2	-0.00241533	-0.0267345	0.0942925	-0.077291	-0.0449303	-0.079132	0.0217142	-0.0343504	-0.767275	2.09934	-2.12518	-0.945327	-1.09807	0.972598	0.442918	0.0357869	0.0335717	0.344492	0.272173	0.985252	0.66674	0.127316	0.209696	0.576408	0.556421
CDC37	0.0817263	-0.0303341	0.0137479	0.019709	0.0701862	0.119377	0.0217134	3.65182	-1.22839	0.672811	0.918032	1.86291	2.18182	0.000260389	0.219299	0.501068	0.358602	0.0624745	0.0291228	0.0035102	0.433605	0.688835	0.685835	0.198826	0.170479
NDUFB7	0.00351595	0.0650349	-0.00393953	0.0568527	0.147452	0.260062	0.0215371	0.123647	2.56546	-0.194564	1.93034	2.97747	1.95945	0.901595	0.0103038	0.845734	0.053565	0.00290642	0.05006	0.944468	0.0575179	0.922099	0.267588	0.0233548	0.227664
MLEC	-0.0718235	0.114019	0.0222848	-0.00753265	0.00940903	-0.00676418	0.0214933	-1.57481	3.95278	0.720769	-0.236484	0.232002	-0.0962433	0.115299	7.72474e-05	0.471052	0.813057	0.816536	0.923327	0.279341	0.00120293	0.662907	0.929302	0.905863	0.970597
KPNA4	-0.0121018	0.0441852	0.0323622	-0.0294565	0.00206112	-0.00372866	0.0214819	-0.508683	2.13911	1.19046	-1.08333	0.0747662	-0.0874191	0.610974	0.0324267	0.233868	0.278662	0.940401	0.930338	0.772657	0.125591	0.426077	0.619141	0.971375	0.973303
FBL	0.000365196	0.0140856	0.0499217	0.00667251	0.0280434	-5.33177e-05	0.0214575	0.0129216	0.547475	2.24302	0.257709	0.734481	-0.00110807	0.98969	0.584053	0.0248953	0.796632	0.462656	0.999116	0.995626	0.773566	0.0995968	0.924435	0.677043	0.999584
EML1	0.0407598	0.0216663	0.00191486	0.0973786	0.0980773	0.129755	0.021447	1.5494	0.818991	0.0785635	2.67299	2.7885	2.87012	0.121285	0.412791	0.93738	0.00751792	0.00529527	0.00410322	0.288274	0.638413	0.973375	0.0888768	0.0360142	0.0551493
PRKCA	0.0763324	-0.0289439	0.0169145	-0.109775	-0.126203	-0.102345	0.0214344	1.5861	-0.679272	0.664802	-2.83315	-2.97278	-1.83593	0.112716	0.496965	0.506177	0.00460911	0.00295119	0.0663685	0.275971	0.709919	0.692695	0.0660057	0.0236305	0.264356
BCS1L	0.0171432	0.00746491	0.0396275	-0.0466122	-0.0122477	-0.0271759	0.0214119	0.532882	0.278473	0.942198	-1.48863	-0.241643	-0.563799	0.594115	0.780649	0.346091	0.136585	0.809057	0.572891	0.761042	0.889582	0.542155	0.439599	0.903487	0.791185
H2AZ1	0.00753192	0.0207609	0.0358991	0.021434	0.017236	-0.0206537	0.0213973	0.245896	0.66364	1.04606	0.421878	0.459476	-0.500661	0.805763	0.506921	0.295532	0.673114	0.645892	0.61661	0.89406	0.71696	0.491044	0.86703	0.810083	0.816159
RPA3	0.0984655	-0.0883617	0.0538896	-0.0268922	-0.0764806	-0.224022	0.0213312	2.97667	-1.77718	1.91644	-0.794615	-2.16859	-2.4843	0.00291393	0.0755393	0.0553086	0.426837	0.0301139	0.0129805	0.0222662	0.221042	0.169914	0.7271	0.122961	0.106953
ATPAF2	0.0214699	0.0317835	0.0107221	-0.0345664	-0.0611864	-0.125368	0.0213252	0.381288	1.25317	0.324408	-0.836161	-1.21301	-2.52849	0.70299	0.210145	0.745629	0.403065	0.225127	0.0114554	0.838836	0.422186	0.860752	0.712981	0.443962	0.100647
ACADVL	0.0159856	0.0431492	0.00470317	0.0133314	0.0100534	0.0117692	0.0212793	0.967301	2.41947	0.312852	0.776641	0.70214	0.293741	0.333394	0.0155431	0.754393	0.437371	0.482592	0.768956	0.543292	0.0759661	0.865998	0.734201	0.695263	0.905739
TRAPPC12	-0.0491858	0.0434186	0.0694694	0.0997717	-0.0515396	0.111301	0.0212341	-1.3579	1.75305	1.56041	2.93267	-1.63405	1.48506	0.174495	0.0795931	0.118663	0.00336057	0.102248	0.137528	0.361228	0.229676	0.280125	0.0560498	0.274941	0.39142
TRIOBP	0.0358414	0.0126466	0.015104	0.128578	0.105501	0.227818	0.0211973	0.917022	0.581956	0.678197	4.33235	2.13904	4.25196	0.359131	0.560596	0.497647	1.4753e-05	0.0324328	2.1191e-05	0.568068	0.75683	0.68599	0.00190355	0.128421	0.00265077
GNB2	0.0112797	-0.0515608	0.103837	0.0321428	0.0414404	-0.0685615	0.0211852	0.679858	-1.10133	2.48634	0.502612	0.819614	-1.02501	0.496594	0.270754	0.0129066	0.615237	0.412436	0.305357	0.688343	0.495231	0.061354	0.836619	0.638788	0.588405
PPIP5K1	0.152038	-0.0403776	-0.0481198	-0.0475855	-0.0169343	0.0154905	0.02118	1.33763	-0.646566	-1.71086	-1.87601	-0.501383	0.408103	0.181016	0.517913	0.0871072	0.0606542	0.616101	0.683198	0.368727	0.724789	0.228707	0.285625	0.791174	0.855013
FABP5	0.0745681	0.00744736	-0.0185328	0.0306239	0.247835	0.0622804	0.0211609	1.42633	0.184768	-0.516171	0.395899	2.8283	0.928746	0.153774	0.853411	0.605735	0.69218	0.00467959	0.353021	0.334833	0.929473	0.766461	0.876832	0.0329688	0.625023
DENND4C	0.0283837	0.0593395	-0.0243111	-0.0107147	-0.0165816	-0.0585439	0.0211374	1.261	2.02087	-1.17242	-0.397169	-0.569275	-1.58438	0.207308	0.0432936	0.241027	0.691243	0.56917	0.113107	0.403188	0.152745	0.432843	0.876614	0.760915	0.350629
LSM3	0.0793834	-0.0322452	0.0162199	-0.0212292	-0.0381404	-0.0983524	0.0211194	2.09114	-0.650508	0.427283	-0.439635	-0.723803	-1.94206	0.0365154	0.515364	0.669174	0.660201	0.469187	0.0521301	0.130359	0.722963	0.811708	0.859957	0.68174	0.231484
PDP1	0.0576865	-0.0549653	0.0606072	0.0218893	0.00550104	-0.0963269	0.0211095	0.864622	-0.990316	2.19691	0.879368	0.128226	-2.30868	0.387246	0.32202	0.0280271	0.379202	0.89797	0.0209616	0.596048	0.54753	0.107172	0.698115	0.950909	0.13921
EIF2S2	-0.0193162	0.0477934	0.0347944	0.00495873	0.0254163	0.0922963	0.0210905	-0.571282	2.94174	1.5787	0.250985	0.979508	1.55002	0.567808	0.0032637	0.114405	0.801826	0.327329	0.121136	0.742406	0.0249811	0.273208	0.924977	0.559931	0.363006
CLTC	0.00942611	0.0166418	0.0371681	-0.0111945	-0.0246616	-0.0376838	0.0210787	0.673802	1.41237	1.39706	-0.529759	-1.18491	-1.35662	0.500437	0.157842	0.162395	0.596279	0.236051	0.174903	0.690809	0.354922	0.343341	0.824841	0.4567	0.438326
SAP18	0.0179646	0.0125894	0.0324956	0.0236526	0.095638	0.100391	0.0210165	0.670498	0.461495	1.22938	0.823759	1.97103	1.10974	0.502541	0.644444	0.21893	0.410076	0.0487207	0.267112	0.691702	0.812935	0.408717	0.716162	0.169509	0.550027
FBXO2	-0.0325539	0.0658029	0.02964	0.148516	0.0894304	0.0143237	0.020963	-1.18001	2.30228	0.76627	2.41855	1.88281	0.157479	0.237996	0.0213194	0.443516	0.0155827	0.0597262	0.874867	0.442197	0.0958344	0.639705	0.137098	0.19316	0.950235
CAPZA2	0.0487831	-0.0225562	0.0365728	-0.00588384	-0.00641679	-0.139905	0.0209332	2.94155	-1.20004	2.4399	-0.278876	-0.244711	-3.10209	0.00326577	0.230123	0.0146915	0.78034	0.80668	0.00192157	0.0240241	0.445451	0.0673493	0.915804	0.901056	0.0378944
PRKAR1A	0.0701665	-0.0349196	0.0274576	0.00351721	0.0486076	0.11221	0.0209015	3.58222	-1.95125	1.449	0.167789	2.10822	2.40641	0.000340685	0.051027	0.147337	0.866749	0.0350118	0.01611	0.00435846	0.171329	0.321903	0.951678	0.13572	0.119754
FKBP9	0.100598	-0.0361394	-0.00178321	0.0431477	0.103654	0.040344	0.0208917	2.63911	-1.22564	-0.0642539	1.5848	2.52203	0.919803	0.00831241	0.220333	0.948768	0.113011	0.011668	0.357676	0.0471629	0.434888	0.978004	0.399535	0.0637154	0.628801
PTGES3	0.0612867	-0.0329276	0.0343106	0.00215714	-0.0138559	-0.0256297	0.0208899	2.70614	-1.11479	1.76687	0.0402456	-0.323207	-0.30423	0.00680695	0.264941	0.0772505	0.967897	0.746539	0.760953	0.0414847	0.486767	0.210539	0.994653	0.868022	0.901431
EXOSC2	-0.0102826	-0.0189033	0.0918398	0.0101021	0.00117163	0.0310209	0.0208847	-0.278859	-0.757587	2.09066	0.306047	0.0359171	0.517785	0.780353	0.448698	0.0365581	0.759569	0.971348	0.604608	0.88116	0.671874	0.12868	0.909425	0.987308	0.810211
USP15	0.0545889	0.00866721	-0.000639837	0.00748805	-0.00955492	-0.0736346	0.0208721	1.51962	0.298075	-0.0388268	0.428771	-0.469652	-1.69135	0.128608	0.765646	0.969029	0.66809	0.638604	0.0907697	0.297384	0.882802	0.987155	0.865985	0.80599	0.309824
IPO5	-0.0052751	0.0355221	0.0321635	-0.0288231	-0.0124588	-0.0393738	0.0208035	-0.236733	1.59295	1.34117	-1.12743	-0.325851	-1.21095	0.812864	0.111172	0.179866	0.259562	0.744537	0.225914	0.898589	0.284611	0.365515	0.602974	0.867474	0.502327
BTF3L4	-0.0164986	0.0689019	0.00996766	-0.0611286	-0.00806571	-0.12024	0.0207903	-0.482441	3.16545	0.358754	-1.96172	-0.316995	-2.47958	0.629493	0.00154841	0.719779	0.049795	0.751247	0.0131538	0.787452	0.0142482	0.845428	0.259201	0.870905	0.106953
FDPS	0.0106459	0.032603	0.0190818	0.0358165	0.0147215	0.0699189	0.0207769	0.580352	1.43758	0.811478	1.61538	0.638703	2.08494	0.561677	0.150554	0.417091	0.106228	0.523016	0.0370746	0.737794	0.346347	0.613945	0.384703	0.723869	0.194795
ATP5ME	0.00743839	0.0128805	0.0417576	-0.0473702	-0.00611086	-0.0452374	0.0206922	0.298276	0.554815	1.5949	-1.28796	-0.148041	-1.27564	0.765493	0.579021	0.110735	0.197758	0.882311	0.202084	0.873191	0.770968	0.266713	0.534776	0.943609	0.470445
NCKIPSD	0.080605	0.0136176	-0.0322236	-0.0262916	0.0160492	-0.13427	0.0206663	2.07444	0.254015	-0.82101	-0.519115	0.317362	-1.81063	0.0380387	0.799484	0.411641	0.603681	0.750969	0.0701982	0.134111	0.900142	0.608899	0.8281	0.870905	0.272584
TUBB	0.0455788	0.00591972	0.0104486	-0.0284953	-0.0500893	-0.0299574	0.0206491	2.54966	0.276212	0.677982	-1.56281	-2.875	-1.01109	0.0107827	0.782385	0.497783	0.118096	0.00404034	0.311972	0.0570196	0.891278	0.68599	0.40899	0.0295724	0.59384
RPLP2	0.0104998	0.0438009	0.00759162	-0.049557	-0.0330637	-0.0193256	0.0206308	0.332703	1.88479	0.214867	-1.79433	-0.940632	-0.302967	0.739359	0.0594586	0.829871	0.0727602	0.346893	0.761915	0.858616	0.190166	0.911183	0.315983	0.578337	0.901516
PPP1R21	0.0448181	0.0470406	-0.030025	-0.00320248	0.0190065	-0.0615479	0.0206112	1.59375	2.91919	-1.48975	-0.145654	0.690492	-1.496	0.110992	0.00350938	0.13629	0.884194	0.489885	0.134654	0.272857	0.0264139	0.306976	0.960785	0.70121	0.386338
WDR77	0.0118668	-0.0657614	0.115697	-0.00911349	-0.043287	-0.0161424	0.0206008	0.359667	-1.3389	1.88802	-0.184332	-1.40781	-0.181969	0.719096	0.180603	0.0590229	0.853753	0.159188	0.855607	0.847674	0.384901	0.177448	0.947281	0.359703	0.942649
IMPA1	0.0115253	0.0147271	0.0354036	0.0386178	-0.00564911	0.0205755	0.020552	0.197456	0.322661	0.828921	0.700251	-0.0982286	0.230412	0.843471	0.746952	0.407149	0.48377	0.921751	0.817771	0.913676	0.873895	0.604143	0.759939	0.963348	0.925598
CORO1B	0.066339	-0.0109273	0.00624036	0.0567959	0.0491673	0.0557465	0.0205507	4.4138	-0.692251	0.444835	2.43504	2.28559	2.01363	1.0157e-05	0.488779	0.656439	0.0148903	0.022278	0.0440484	0.000254827	0.702971	0.802946	0.134489	0.101497	0.212979
DNAJA1	0.0330126	0.0357303	-0.00731961	0.0125947	-0.0379213	-0.00870532	0.0204744	1.65236	2.02321	-0.344288	0.469291	-1.11863	-0.178183	0.098462	0.0430513	0.73063	0.638861	0.263299	0.858579	0.252072	0.15239	0.851938	0.847899	0.48993	0.942871
PI4KA	0.0494582	-0.00423275	0.0161188	-0.0100197	-0.040845	-0.0800789	0.0204481	1.96767	-0.175527	0.626109	-0.379228	-1.26196	-1.80563	0.0491058	0.860665	0.531243	0.704519	0.206961	0.0709757	0.159083	0.933406	0.711264	0.88282	0.422759	0.273254
LRSAM1	0.02719	0.0982866	-0.0641793	0.0178086	0.0637464	-0.0433879	0.0204324	0.473113	2.43947	-2.0568	0.504298	1.21644	-0.540228	0.636133	0.014709	0.0397059	0.614052	0.223818	0.58904	0.791569	0.0737156	0.135842	0.836219	0.442347	0.801719
ANXA5	0.0181953	0.00294935	0.0399769	0.00152761	0.00720724	0.0433145	0.0203739	0.811847	0.0952551	1.6932	0.0579559	0.17485	1.29731	0.416879	0.924112	0.0904182	0.953784	0.861198	0.194525	0.616648	0.964254	0.234672	0.989044	0.931984	0.461141
CAPN2	0.00929721	-0.035729	0.0875389	0.029593	-0.0044483	0.0202483	0.020369	0.624913	-1.87834	2.99999	1.02602	-0.137107	0.535362	0.532028	0.0603341	0.00269993	0.304883	0.890946	0.592399	0.715497	0.19215	0.0201535	0.642174	0.94761	0.804364
ATP1B3	-0.0164334	0.0597648	0.0176924	0.0674307	0.108893	0.0106088	0.0203413	-0.358826	1.91161	0.627164	1.24741	2.30897	0.197488	0.719726	0.0559263	0.530552	0.212246	0.0209455	0.843446	0.847973	0.181676	0.710985	0.555653	0.0967176	0.934495
GTPBP1	-0.0256653	0.00660063	0.0799155	-0.0130086	-0.0244157	-0.129728	0.0202836	-0.982141	0.420963	3.67853	-0.381538	-0.824042	-2.12078	0.32603	0.673782	0.000234583	0.702804	0.409916	0.0339404	0.535596	0.830685	0.0034963	0.882364	0.63763	0.186775
TBC1D24	-0.0134455	-0.000593439	0.0748001	0.02969	-0.0818643	-0.0320948	0.0202537	-0.398876	-0.0177901	1.45487	0.520651	-1.0999	-0.424316	0.689985	0.985806	0.145706	0.60261	0.271375	0.671336	0.829454	0.993728	0.319732	0.8281	0.497077	0.848992
CHGA	0.0661195	0.00644073	-0.0119364	-0.0555398	0.0232658	-0.00572762	0.0202079	1.18236	0.211185	-0.278748	-1.7274	0.493771	-0.0670621	0.237062	0.832743	0.780438	0.0840959	0.621468	0.946532	0.440927	0.918716	0.882001	0.342264	0.793483	0.98159
LNPEP	0.0587041	-0.0200056	0.0218823	-0.0643741	-0.0295729	0.0111506	0.0201936	1.93078	-1.12047	0.648877	-1.77376	-0.615989	0.177192	0.0535103	0.262514	0.516418	0.0761024	0.537902	0.859357	0.168516	0.483125	0.700385	0.324531	0.734122	0.942871
PDK4	-0.0791288	0.247129	-0.107582	-0.0585995	-0.220081	-0.207683	0.0201395	-1.64595	3.32641	-1.44988	-0.836786	-3.03762	-2.28995	0.0997739	0.00087971	0.147092	0.402713	0.00238456	0.0220244	0.254277	0.00907025	0.321635	0.712917	0.0203566	0.144567
SYNGR2	-0.00872572	-0.00293334	0.0719307	0.0144512	0.0451819	0.177376	0.0200905	-0.286075	-0.0867627	1.55479	0.326638	0.996468	2.06985	0.774821	0.93086	0.119996	0.743942	0.319023	0.0384667	0.879238	0.967717	0.282443	0.902992	0.549468	0.198771
TUBA4A	0.0271097	0.00981363	0.0232074	-0.0351238	-0.0219387	-0.0210314	0.0200436	1.60086	0.46444	1.01541	-2.04774	-0.941308	-0.638019	0.109407	0.642332	0.30991	0.0405856	0.346547	0.523461	0.27043	0.81125	0.507268	0.236496	0.578337	0.757844
AGK	-0.0209793	0.0713838	0.00951933	-0.0982205	0.155309	0.138768	0.0199746	-0.933645	2.85185	0.149693	-2.64271	1.68327	1.91609	0.350487	0.0043465	0.881007	0.00822462	0.0923236	0.0553534	0.558898	0.030718	0.946735	0.0942701	0.256732	0.237394
HMGB2	-0.0589656	0.00631033	0.112495	0.0320361	0.0808325	0.0810734	0.0199464	-1.17983	0.12962	2.3332	0.580398	1.48804	1.62524	0.238068	0.896867	0.0196378	0.561646	0.13674	0.104111	0.442197	0.950636	0.0835069	0.805972	0.326766	0.336312
GANAB	0.0283061	0.0147092	0.0166513	-0.0258554	-0.00675629	0.05374	0.0198889	1.25252	1.06359	1.1143	-1.46102	-0.307904	0.876261	0.210382	0.287514	0.265151	0.14401	0.758155	0.380888	0.406715	0.515039	0.457905	0.452574	0.875884	0.648847
ARF4	0.0329146	0.0124749	0.0141834	-0.0824171	-0.0263171	-0.0186752	0.0198576	1.04072	0.400889	0.476502	-2.84647	-0.735223	-0.299007	0.298007	0.688502	0.633716	0.00442067	0.462204	0.764935	0.506702	0.838408	0.785254	0.0635788	0.677039	0.903123
NMD3	0.0139428	0.00718826	0.038411	0.00231002	0.0496466	0.00186834	0.0198474	0.501163	0.395132	1.22478	0.0908493	1.39979	0.0470926	0.616256	0.692746	0.22066	0.927612	0.161577	0.962439	0.776727	0.841315	0.41101	0.979677	0.363148	0.986916
AIFM1	-0.0297133	0.0486187	0.0404334	-0.00774113	0.0348081	0.0317101	0.0197796	-1.23474	3.33323	1.9913	-0.429594	1.4984	0.599998	0.216927	0.000858431	0.0464477	0.667491	0.134028	0.548507	0.416691	0.00897378	0.151888	0.86596	0.322467	0.773356
QTRT2	0.0370718	-0.053822	0.0759802	-0.116372	-0.184705	-0.161262	0.0197433	0.513797	-1.06631	2.37117	-0.899879	-1.29139	-1.3291	0.607394	0.286283	0.0177321	0.368185	0.196568	0.183814	0.769855	0.51324	0.0771466	0.691648	0.410213	0.450409
SDHB	0.0135238	-0.0013985	0.0469271	-0.0333353	-0.0238381	0.0153876	0.0196841	0.674272	-0.0973214	2.05797	-1.83632	-0.978383	0.397627	0.500138	0.922471	0.0395927	0.0663102	0.327885	0.690905	0.690809	0.964101	0.135661	0.299056	0.56067	0.858357
NDUFA6	-0.0299268	0.0692933	0.0196054	0.00773411	0.0326902	0.0228208	0.0196573	-1.1454	2.44163	0.655996	0.357423	0.953345	0.608257	0.252042	0.0146212	0.511826	0.720775	0.340415	0.543017	0.456231	0.0735292	0.698311	0.8935	0.572787	0.770183
DNAJC10	0.0557397	0.0271145	-0.0240214	0.00864216	-0.0483514	0.00299465	0.0196109	1.42052	0.828397	-1.0785	0.302147	-1.62504	0.046474	0.155458	0.407446	0.280811	0.76254	0.104154	0.962932	0.336713	0.633074	0.474427	0.911204	0.277661	0.986919
RPL35	-0.0677599	-0.00376142	0.130299	-0.0973273	-0.00910352	0.0815286	0.0195925	-1.05798	-0.0931491	2.17958	-0.855723	-0.173574	0.998492	0.290064	0.925785	0.0292889	0.392151	0.862201	0.318041	0.499662	0.964781	0.110778	0.70725	0.932352	0.597887
VPS18	0.00336019	0.0163948	0.0387619	0.0601576	-0.0261257	-0.0201839	0.0195056	0.130155	0.445605	1.37908	2.16763	-1.06301	-0.573232	0.896443	0.655883	0.167869	0.0301865	0.287776	0.566488	0.942331	0.81913	0.350971	0.199593	0.514059	0.786812
SPART	-0.0125941	0.0852036	-0.0141462	0.0649977	0.00160366	0.00536514	0.0194878	-0.295305	3.13326	-0.545553	2.08742	0.0323152	0.0957152	0.767761	0.00172874	0.585373	0.0368499	0.974221	0.923747	0.874662	0.0155209	0.753147	0.222122	0.987782	0.970597
PRAF2	0.0115209	0.023537	0.0232622	-0.0203001	-0.0580443	-0.056038	0.01944	0.29908	0.730484	0.308307	-0.513593	-0.61356	-0.511922	0.764879	0.465095	0.757849	0.607537	0.539506	0.608706	0.872738	0.685313	0.867884	0.830147	0.735187	0.813289
NDUFAF7	-0.0429601	0.00776608	0.0931077	-0.00585518	0.0110895	0.166657	0.0193045	-0.82491	0.102588	1.83249	-0.120607	0.206336	0.761763	0.409422	0.91829	0.0668789	0.904002	0.836529	0.446202	0.61082	0.961682	0.192741	0.971324	0.916711	0.70056
VKORC1	0.0018043	0.0309555	0.0249593	-0.0178144	0.0624726	0.0235054	0.0192397	0.0391126	0.610493	0.479668	-0.434325	0.787423	0.158253	0.968801	0.541535	0.631464	0.664053	0.431034	0.874257	0.98339	0.742207	0.783938	0.862982	0.652767	0.950235
RCC1	-0.0174868	-0.00647957	0.0816752	0.0774085	0.109077	0.0823829	0.0192363	-0.401708	-0.19451	3.15382	1.94559	2.5504	1.32704	0.687899	0.845777	0.00161147	0.0517039	0.0107598	0.184495	0.829298	0.924999	0.0142694	0.26236	0.0603739	0.450771
THOP1	0.104607	-0.00963309	-0.0375979	0.0650785	-0.0485897	-0.096534	0.0191253	2.32912	-0.480908	-1.4875	2.49901	-1.4145	-1.84149	0.0198527	0.630582	0.136883	0.0124542	0.157215	0.0655495	0.0850614	0.805218	0.307697	0.121905	0.356775	0.262897
RBP1	0.0503261	0.0297472	-0.023245	-0.145377	-0.0331358	-0.0989799	0.0189428	0.831989	0.702957	-0.439582	-2.03417	-0.534516	-1.17252	0.405415	0.482082	0.66024	0.041934	0.592985	0.240987	0.608504	0.698679	0.805851	0.239714	0.775759	0.520717
RIC8A	-0.0170242	0.00237554	0.0714412	0.0770198	0.0198266	0.0304915	0.0189309	-0.693965	0.123112	3.01546	3.07847	0.707876	0.826341	0.487704	0.902019	0.00256593	0.00208068	0.479022	0.408611	0.681247	0.953039	0.0195409	0.0408538	0.692473	0.671244
PTPA	0.0582978	-0.0120556	0.0104966	0.0308243	-0.0159239	-0.0740338	0.018913	2.97405	-0.475688	0.403213	0.834984	-0.509505	-1.88392	0.00293895	0.634297	0.686792	0.403727	0.610398	0.0595755	0.0223816	0.807312	0.824661	0.713537	0.788264	0.250032
PPP1R8	0.0254587	-0.0288169	0.0599518	-0.0314478	-0.0315921	-0.0807237	0.0188645	1.29584	-1.14596	2.24058	-1.09578	-1.1067	-2.06081	0.19503	0.251812	0.0250536	0.273177	0.268424	0.0393213	0.387828	0.470522	0.0995968	0.61393	0.495133	0.200877
SAMD4B	0.0737593	0.00555729	-0.0227802	-0.0357372	0.0302036	-0.142039	0.0188455	1.76587	0.120572	-0.67555	-0.692201	0.474992	-1.45449	0.0774181	0.90403	0.499326	0.488811	0.634792	0.145811	0.211891	0.954547	0.687487	0.761745	0.802998	0.40373
PPP1R9B	0.0649103	-0.0240838	0.0157027	0.040913	0.0522226	-0.00422212	0.0188431	2.30016	-0.958161	0.665377	1.40616	1.6507	-0.0947044	0.021439	0.337982	0.505809	0.159676	0.0987989	0.92455	0.0901474	0.565935	0.69257	0.481235	0.269402	0.970597
PRKCSH	0.0335019	0.0149487	0.00787669	-0.0262283	-0.0177586	0.0429567	0.0187758	1.17531	0.722562	0.426301	-0.874255	-0.642224	0.637842	0.23987	0.469949	0.669889	0.38198	0.520728	0.523577	0.443752	0.688385	0.812099	0.701228	0.72246	0.757844
ASMTL	0.0483972	-0.0248257	0.0327338	0.0461317	0.0122291	0.0202226	0.0187684	2.40268	-1.09461	1.62815	1.91729	0.50583	0.615673	0.0162755	0.273687	0.103494	0.0552013	0.612976	0.538111	0.0740202	0.498622	0.256519	0.271682	0.789336	0.76702
RALY	0.0245202	-0.00145535	0.0330974	0.0223815	0.0765024	0.0941826	0.0187207	1.10225	-0.0635982	2.09915	1.27448	3.00815	2.16105	0.270351	0.94929	0.035804	0.202492	0.00262846	0.0306915	0.478599	0.976507	0.127316	0.541417	0.0219006	0.176115
GYG1	0.0653515	-0.0177917	0.00849986	-0.0791933	-0.0935049	-0.0799538	0.0186865	1.02931	-0.371216	0.225472	-1.59975	-1.58861	-1.38058	0.303335	0.710477	0.821612	0.109653	0.112148	0.167407	0.512289	0.849913	0.9071	0.392699	0.289738	0.42879
HM13	-0.00510664	0.0353576	0.0257822	-0.0861966	-0.0440353	0.0203578	0.0186777	-0.0994074	0.774467	0.75559	-1.96634	-0.73172	0.283824	0.920815	0.438654	0.449895	0.0492593	0.46434	0.776545	0.957054	0.661866	0.646588	0.258068	0.678627	0.90946
LRRFIP2	0.0969059	-0.00814212	-0.0328073	-0.0397476	0.102967	0.385109	0.0186522	2.17827	-0.266128	-1.14689	-0.661485	1.91584	4.08763	0.029386	0.79014	0.251428	0.508302	0.0553857	4.35811e-05	0.11275	0.895202	0.44423	0.773659	0.183913	0.004061
ENY2	0.0644462	-0.0243407	0.0157022	0.00777653	0.0190994	0.110111	0.0186026	1.49006	-0.632489	0.414496	0.152881	0.310678	1.43201	0.136209	0.527067	0.678511	0.878492	0.756045	0.152141	0.30926	0.731031	0.817326	0.95714	0.874117	0.408883
CCDC22	0.0246815	0.0378551	-0.00685605	0.0411616	-0.0273788	-0.0240764	0.0185602	1.54468	2.04423	-0.441929	2.25441	-0.878697	-0.721558	0.122424	0.0409311	0.65854	0.0241702	0.379565	0.470566	0.289914	0.148232	0.804863	0.177504	0.608275	0.717689
IPO13	-0.0435673	0.0830823	0.0161092	0.0487471	-0.0606927	0.108685	0.0185414	-0.780914	2.4788	0.146095	0.935878	-0.924708	1.29102	0.434853	0.0131824	0.883847	0.349336	0.355118	0.196698	0.634096	0.067958	0.947863	0.679415	0.58671	0.463374
MICU1	0.012888	0.0746324	-0.0320206	-0.0288406	-0.0117225	-0.12316	0.0184999	0.408119	2.1867	-1.17236	-0.872995	-0.325953	-1.76625	0.683187	0.0287647	0.241054	0.382666	0.74446	0.0773541	0.825159	0.116713	0.432843	0.701249	0.867474	0.284645
NDUFS2	-0.0570267	0.0534528	0.0589045	-0.0303826	-0.0329446	-0.0528028	0.0184436	-2.86332	2.05616	1.74302	-0.863364	-1.03124	-1.31492	0.00419228	0.0397668	0.0813293	0.387938	0.302431	0.188536	0.0290819	0.145414	0.218491	0.705568	0.530811	0.455065
CFAP20	0.023377	-0.00108983	0.0329782	-0.0319077	-0.132736	-0.126097	0.0184218	0.27937	-0.0297205	1.21265	-0.736932	-3.07449	-1.42912	0.779961	0.97629	0.225264	0.461163	0.00210866	0.152969	0.881146	0.989214	0.417437	0.747042	0.018599	0.409976
ATP2B4	0.0241907	-0.00441055	0.0352644	0.0812714	0.168606	0.119274	0.0183482	0.7269	-0.145817	1.57939	2.26379	4.00445	1.94923	0.467287	0.884066	0.114247	0.0235868	6.21618e-05	0.0512678	0.664233	0.943193	0.273129	0.174334	0.0014621	0.229916
PFKL	0.0337075	-0.0301124	0.0513833	0.0140108	-0.00285491	-0.0244665	0.0183262	1.97817	-1.36502	2.43506	0.741195	-0.0958103	-0.654663	0.0479093	0.172246	0.0148892	0.458575	0.923671	0.512685	0.156039	0.372896	0.0677821	0.746417	0.963477	0.750489
CD151	0.0358288	-0.00423364	0.0233327	0.154847	0.284081	0.17867	0.0183093	0.928059	-0.0842491	0.456898	2.53844	3.30151	1.20304	0.353377	0.932858	0.647744	0.0111347	0.000961676	0.228962	0.562315	0.96868	0.795976	0.113765	0.0103739	0.506859
TST	-0.00673831	-0.0186341	0.0801191	0.112425	0.130828	0.159888	0.0182489	-0.131006	-0.47155	2.38154	1.53358	2.64858	1.28844	0.89577	0.637248	0.0172403	0.125132	0.00808312	0.197592	0.942298	0.808807	0.0757939	0.423294	0.0488179	0.46451
MYL6	0.0838581	-0.0162379	-0.0129438	0.0783081	0.0720668	0.163343	0.0182255	2.58031	-0.55448	-0.407708	3.06928	2.19661	3.64471	0.00987128	0.57925	0.683488	0.00214574	0.028048	0.00026769	0.0538394	0.770968	0.821504	0.0415886	0.11794	0.0108127
CTBP2	-0.0813536	-0.00706942	0.143026	0.0181529	0.141026	0.245355	0.0182009	-2.20156	-0.218541	1.63886	0.137582	1.93526	1.44572	0.0276964	0.827008	0.101243	0.890571	0.052958	0.148256	0.107918	0.915554	0.252603	0.964467	0.17921	0.405646
TXNRD1	0.049854	0.0463516	-0.0416085	-0.0274395	-0.098632	-0.202307	0.018199	1.35485	1.7884	-1.44133	-0.656019	-2.18279	-4.0273	0.175464	0.0737123	0.149491	0.511812	0.0290514	5.6421e-05	0.362487	0.218428	0.325036	0.7764	0.120563	0.00454995
ARHGDIA	-0.00239255	0.0258605	0.0309067	-0.0780194	0.0436201	-0.0442454	0.0181249	-0.0468128	0.860566	1.07527	-1.88832	1.17769	-0.772265	0.962662	0.389477	0.282252	0.0589834	0.23892	0.439957	0.980244	0.618235	0.476148	0.282522	0.460518	0.695919
TP53RK	0.0112906	0.0236679	0.0191484	0.0199908	-0.0759004	-0.0347633	0.0180356	0.330626	0.600259	0.668511	0.918319	-2.19571	-0.891048	0.740927	0.548334	0.503807	0.358452	0.028113	0.372903	0.858616	0.748016	0.690708	0.685835	0.118101	0.64276
VCPIP1	0.0315753	0.0321386	-0.00961908	0.158101	-0.00199759	0.111667	0.0180316	1.20623	1.06294	-0.381649	2.81887	-0.0510821	1.99735	0.22773	0.287809	0.702722	0.00481934	0.95926	0.0457873	0.430665	0.515326	0.83601	0.0671463	0.98098	0.217481
THUMPD1	0.0540331	-0.0336944	0.0337466	0.00798552	-0.0618375	-0.0563173	0.0180285	1.71193	-1.57948	1.43848	0.307052	-2.12246	-1.44273	0.0869094	0.114225	0.150299	0.758803	0.0337994	0.149096	0.230872	0.290288	0.326323	0.909349	0.132613	0.405722
DMXL1	-0.0127315	0.048334	0.0183901	-0.0295646	-0.0435442	0.0085963	0.0179975	-0.354885	1.86802	0.377146	-0.611689	-0.739628	0.121763	0.722676	0.0617594	0.706065	0.540744	0.459526	0.903087	0.849013	0.194359	0.837186	0.794921	0.674725	0.965745
MRPL28	0.0657728	0.0754294	-0.0878037	-0.0405088	-0.178457	-0.121352	0.0177995	2.29643	1.83562	-1.67201	-0.842081	-3.14503	-1.40185	0.0216515	0.0664135	0.0945219	0.399742	0.0016607	0.160959	0.0908718	0.204169	0.242639	0.710723	0.0155596	0.419927
VPS36	0.0350018	-0.00578225	0.0240656	0.0209312	-0.0100142	0.039713	0.0177617	1.62989	-0.260342	1.16759	0.641119	-0.372659	1.01244	0.103124	0.7946	0.242972	0.521446	0.709402	0.311327	0.259883	0.898226	0.435248	0.779235	0.845293	0.59348
SPRYD7	0.0368243	0.0604825	-0.0440411	0.00736535	-0.0532986	-0.125442	0.0177552	1.05228	2.1404	-1.75188	0.272479	-1.97667	-2.71884	0.29267	0.0323225	0.0797946	0.785254	0.0480785	0.00655116	0.501973	0.125402	0.215136	0.918706	0.167792	0.0732049
ZNF22	-0.0218057	0.0409001	0.0341707	0.145827	0.0701878	0.123905	0.017755	-0.492007	0.638631	0.78143	2.12019	1.46694	1.84524	0.622715	0.523063	0.43455	0.0339898	0.142393	0.0650031	0.781629	0.728097	0.630195	0.211436	0.334582	0.261634
ZC3HAV1	-0.0322955	0.0603066	0.0252499	-0.00550601	-0.00286096	0.0231345	0.0177537	-2.19927	4.08159	1.72142	-0.340715	-0.168766	0.826433	0.0278589	4.47277e-05	0.0851741	0.733318	0.86598	0.408559	0.108364	0.000792119	0.225203	0.897971	0.934696	0.671244
VIRMA	-0.000310744	-0.000773602	0.0542029	0.0129259	-0.019706	0.042704	0.0177062	-0.00975602	-0.0111878	0.895032	0.468104	-0.31265	0.395347	0.992216	0.991074	0.37077	0.63971	0.754547	0.692587	0.996023	0.995925	0.567191	0.848438	0.873279	0.859264
PDIA6	-0.00524322	0.0562622	0.00207097	-0.0402972	-0.0330965	-0.0293712	0.0176967	-0.137938	1.75949	0.0876356	-1.96227	-1.07452	-0.229675	0.89029	0.0784943	0.930166	0.0497313	0.282591	0.818344	0.939815	0.227546	0.970795	0.259201	0.50986	0.925992
OSBPL8	-0.0246257	0.0295396	0.0481127	-0.044898	-0.0481162	-0.0481226	0.0176755	-0.695464	0.8302	2.31219	-1.79793	-1.79472	-1.09065	0.486764	0.406426	0.0207673	0.0721883	0.0726979	0.275427	0.680625	0.632332	0.0875679	0.315983	0.218578	0.559779
LRCH4	-0.0168937	0.0525943	0.0173234	0.055056	0.0178902	-0.00818715	0.0176747	-0.335824	1.55086	0.733206	1.75042	0.657532	-0.131256	0.737004	0.120935	0.463433	0.0800466	0.510839	0.895573	0.857221	0.301052	0.65834	0.334713	0.714225	0.962038
AKT1	0.0159784	0.0609791	-0.0240786	-0.0448585	-0.133537	-0.156427	0.0176263	0.51034	1.51492	-1.0587	-1.68008	-3.14046	-2.53526	0.609813	0.129792	0.289738	0.0929426	0.00168684	0.0112362	0.77227	0.314623	0.484972	0.361253	0.0156813	0.0993354
NUDCD1	0.0504285	-0.0395427	0.0418992	-0.00536172	0.00638585	-0.0351383	0.017595	1.90885	-2.00353	1.33134	-0.20168	0.219487	-0.739234	0.0562812	0.0451203	0.183077	0.840167	0.82627	0.459765	0.17412	0.157106	0.368376	0.942657	0.909663	0.71034
POLDIP2	0.0144461	0.0234369	0.0147732	-0.06785	0.0406775	-0.0148919	0.0175521	0.37986	0.801059	0.623017	-2.43013	1.05195	-0.233519	0.704049	0.423098	0.533273	0.0150936	0.29282	0.815358	0.839459	0.646735	0.712385	0.135877	0.51919	0.925165
ARHGAP17	0.0480961	-0.0211139	0.0256579	0.051358	0.0405981	0.0746376	0.0175467	2.04404	-0.959664	1.62539	2.36913	1.50565	2.14082	0.04095	0.337224	0.104079	0.0178302	0.132157	0.0322884	0.141168	0.565715	0.257546	0.148563	0.320012	0.181814
RAB5C	0.0649378	-0.00882082	-0.00367218	0.0311279	0.0203094	-0.027929	0.0174816	3.14081	-0.411335	-0.199849	1.09041	0.909007	-0.665576	0.00168484	0.680827	0.841598	0.275531	0.363346	0.505682	0.0149778	0.833907	0.920003	0.61538	0.593444	0.745563
DARS1	0.00243575	0.0303958	0.0195994	0.00865585	0.00475753	0.0159546	0.017477	0.119713	2.30397	0.987321	0.518981	0.276789	0.362969	0.904711	0.0212244	0.323485	0.603774	0.781942	0.716628	0.946854	0.0956581	0.521549	0.8281	0.88635	0.875857
MRPS26	0.08025	0.025109	-0.0534282	-0.0542136	0.0703999	0.278114	0.0173103	1.77267	0.76613	-2.32281	-1.45665	0.949448	2.46782	0.076283	0.443599	0.0201892	0.145213	0.342393	0.0135938	0.210442	0.667097	0.0856097	0.454756	0.57474	0.108654
PPP1R7	0.060774	0.00509294	-0.0139921	0.00671445	0.0361472	0.00728833	0.0172916	2.47545	0.272075	-0.709989	0.301992	1.84078	0.20364	0.0133069	0.785564	0.477711	0.762658	0.0656536	0.838635	0.064869	0.892031	0.669286	0.911204	0.204961	0.933957
SDCBP	-0.00720479	0.038165	0.0208503	-0.0840803	0.0701666	0.0538069	0.0172702	-0.211203	0.848816	0.506467	-2.41703	1.24164	0.893652	0.832729	0.395984	0.612529	0.0156478	0.214371	0.371508	0.90981	0.624775	0.772461	0.137098	0.430717	0.641089
RPL23	-0.016159	0.00553551	0.0614379	-0.0284676	0.0881995	0.0357478	0.0169381	-0.493858	0.21121	1.59618	-0.763188	1.88895	0.384514	0.621407	0.832724	0.110449	0.445351	0.0588979	0.700598	0.780387	0.918716	0.266303	0.735359	0.191636	0.865
AEBP1	0.0387054	0.00276644	0.00920616	0.0579081	0.0903092	0.189034	0.0168927	0.700959	0.0712289	0.246063	1.37193	1.61169	2.18913	0.483329	0.943216	0.805633	0.170086	0.10703	0.0285873	0.678282	0.974607	0.896322	0.495555	0.28233	0.168571
CMBL	5.27687e-05	-0.00210755	0.0526669	0.00278714	-0.01466	-0.0106522	0.0168707	0.00181194	-0.108106	1.7679	0.0856802	-0.421192	-0.240553	0.998554	0.913911	0.0770783	0.931721	0.673615	0.809901	0.998775	0.960043	0.210197	0.98172	0.823064	0.922232
NIF3L1	0.205768	-0.0630672	-0.0922043	0.0284157	0.10656	0.185345	0.0168323	3.80062	-1.11162	-1.4737	0.351017	1.13004	1.99977	0.000144334	0.266302	0.140562	0.725575	0.25846	0.0455255	0.00218729	0.488472	0.312391	0.894317	0.48351	0.21687
TAGLN2	0.0489385	-0.0377964	0.0393253	0.00715497	0.0856586	0.166102	0.0168225	1.92364	-1.20138	1.95529	0.286464	2.7612	4.25741	0.0543999	0.229603	0.0505483	0.774523	0.00575891	2.06806e-05	0.170249	0.444825	0.160985	0.914538	0.0381898	0.00265077
GALK2	0.144714	-0.116322	0.0220131	0.0243021	-0.0615531	-0.091717	0.0168018	1.90874	-2.00564	0.985104	0.817444	-1.36465	-1.66592	0.056296	0.0448942	0.324573	0.413675	0.172363	0.0957295	0.17412	0.156679	0.522743	0.717417	0.376944	0.319523
HSPA4L	0.031182	0.0497356	-0.0305539	-0.0131805	-0.0722804	-0.167122	0.0167879	0.923142	1.14305	-0.950132	-0.575874	-2.30026	-3.76942	0.355933	0.253017	0.342045	0.5647	0.0214334	0.000163625	0.564989	0.471963	0.53959	0.807788	0.0986412	0.00839696
GNA11	0.0423552	0.0140412	-0.00678226	0.0262577	0.0943564	0.00295106	0.016538	2.16031	0.701408	-0.350813	1.21768	2.66643	0.0748601	0.0307486	0.483048	0.725729	0.223345	0.00766611	0.940326	0.116494	0.699842	0.848625	0.572229	0.0473192	0.979136
MRPS25	0.0812987	0.015358	-0.0475489	0.0547657	-0.120858	-0.152625	0.0163693	1.23354	0.288356	-1.01482	0.795884	-0.981547	-1.3623	0.217373	0.773074	0.310194	0.426099	0.326323	0.173102	0.417193	0.886092	0.507549	0.726935	0.558633	0.436981
STAU1	-0.00522548	0.0215044	0.0326474	0.0739512	0.024428	0.0547758	0.0163088	-0.185382	0.986256	1.40244	2.8028	0.784411	1.38246	0.852929	0.324007	0.160782	0.00506612	0.432799	0.16683	0.91973	0.549784	0.341156	0.0693291	0.653698	0.42879
CSE1L	0.0188099	0.00276035	0.0272618	0.0086762	-0.00756026	-0.0201404	0.0162773	1.21211	0.235563	1.15855	0.554046	-0.337185	-0.545006	0.225471	0.813772	0.24664	0.579547	0.735977	0.585749	0.427647	0.908294	0.43915	0.816101	0.863071	0.799892
CALM1	0.0930805	-0.0659253	0.0215809	-0.0668744	-0.0608382	0.0639858	0.0162454	2.15619	-2.07289	0.354674	-1.16287	-1.49967	0.838558	0.0310686	0.0381822	0.722834	0.244881	0.133699	0.401718	0.117313	0.141337	0.847215	0.592482	0.322146	0.66507
SCLY	0.0495726	-0.0556632	0.054793	0.03607	0.0257425	0.00674561	0.0162341	0.955814	-1.50076	1.48437	0.992826	0.522602	0.102012	0.339166	0.133417	0.137711	0.320795	0.601251	0.918747	0.548028	0.319451	0.308654	0.657216	0.781225	0.970071
QARS1	-0.0178619	0.045337	0.0210787	-0.0107727	0.00959623	0.0570839	0.0161846	-0.846856	3.35451	1.00984	-0.522296	0.493989	1.39759	0.397075	0.000795071	0.312571	0.601464	0.621314	0.162235	0.602033	0.00850746	0.510251	0.8281	0.793483	0.421794
WASHC2C	0.0217215	0.0339196	-0.00708857	-0.00891267	-0.0655748	-0.0329604	0.0161842	0.889795	0.32147	-0.26615	-0.477578	-2.84203	-0.635349	0.373576	0.747854	0.790124	0.632951	0.00448278	0.525201	0.582753	0.874497	0.886704	0.844414	0.0316811	0.758433
CAMK2D	0.0189682	0.00991412	0.0195536	0.0220806	-0.00433123	-0.0380856	0.0161453	0.961181	0.593986	1.03189	0.916634	-0.165425	-0.865326	0.336461	0.552521	0.302125	0.359335	0.86861	0.38686	0.545723	0.750805	0.498735	0.685851	0.935968	0.652711
PRDX5	0.0503892	0.00956972	-0.0115489	0.0160006	-0.0878077	-0.0884553	0.0161367	1.99789	0.35299	-0.642156	0.473453	-2.44717	-2.47324	0.045729	0.724096	0.520772	0.63589	0.0143981	0.0133894	0.150959	0.856914	0.703073	0.846282	0.0736375	0.107976
ST3GAL1	-0.0646341	0.112174	0.000856973	0.115202	0.00319333	0.00166615	0.0161323	-1.69678	1.8912	0.0169437	0.897681	0.0733683	0.0145033	0.0897374	0.0585979	0.986481	0.369356	0.941513	0.988428	0.2363	0.188213	0.995297	0.692408	0.971413	0.995482
GSTA2	0.0350886	0.0260008	-0.0127849	0.00694276	0.133411	0.261262	0.0161015	0.792656	0.386597	-0.379485	0.191908	1.96155	2.8628	0.427978	0.699054	0.704328	0.847814	0.0498143	0.00419918	0.627516	0.844649	0.836598	0.946364	0.17198	0.0557751
GMPR2	0.062468	0.0254765	-0.0396682	0.0663273	0.0656359	0.100641	0.0160921	1.80265	0.693853	-0.998693	1.04451	1.49503	1.21223	0.0714433	0.487775	0.317943	0.296251	0.134907	0.225425	0.202365	0.702927	0.516115	0.63406	0.323821	0.501865
EIPR1	0.112212	-0.011657	-0.0522798	-0.0513829	-0.0898317	-0.104046	0.0160916	2.56468	-0.164127	-1.47564	-1.54947	-2.3356	-2.069	0.010327	0.869631	0.14004	0.121268	0.0195119	0.0385457	0.055449	0.936976	0.311383	0.417731	0.0916917	0.198771
FHIT	0.139158	-0.0477403	-0.0431802	-0.103926	-0.0914767	-0.26509	0.0160791	2.62969	-1.02386	-0.449755	-1.01838	-1.24151	-2.97497	0.00854631	0.305902	0.652887	0.308497	0.214418	0.00293019	0.0481837	0.532919	0.80016	0.644093	0.430717	0.0465318
LTA4H	0.0243139	-0.0222343	0.0461458	0.0485139	0.0712604	-0.0563913	0.0160751	1.46884	-1.42725	2.56895	2.64901	2.62843	-1.87536	0.141877	0.153509	0.0102007	0.00807271	0.008578	0.0607427	0.318211	0.350384	0.0513561	0.0932387	0.0509714	0.252332
UFSP2	-0.0558697	0.0465713	0.0572521	-0.0320187	-0.0569572	-0.00129102	0.0159846	-1.83724	2.10706	1.71298	-1.0625	-1.2539	-0.0132913	0.0661745	0.0351125	0.0867153	0.288008	0.209879	0.989395	0.192341	0.132804	0.228167	0.627421	0.425226	0.995943
PXN	-0.00030544	0.0428518	0.00537365	0.0827069	0.110592	0.197909	0.0159734	-0.00968397	1.03694	0.224016	2.82469	2.49933	3.35359	0.992273	0.299765	0.822745	0.00473259	0.0124427	0.000797701	0.996023	0.527979	0.907995	0.0667886	0.0668945	0.0221007
MAPK9	-0.020611	-0.028107	0.096482	-0.146912	0.00215524	0.0505092	0.0159213	-0.95345	-1.42451	1.77718	-2.49897	0.045464	0.431467	0.340362	0.154298	0.0755386	0.0124555	0.963737	0.666129	0.548956	0.351391	0.206872	0.121905	0.983334	0.845961
RAB18	0.05999	0.0175026	-0.0299425	-0.0254971	-0.0938831	-0.030982	0.01585	1.92145	0.628287	-1.51808	-0.899281	-3.11674	-0.913959	0.0546748	0.529816	0.128995	0.368503	0.00182865	0.360739	0.170873	0.733188	0.294957	0.691671	0.0166495	0.632413
GCH1	0.0237256	0.0551248	-0.0316693	0.089253	0.0531103	0.0631819	0.015727	0.424111	1.66933	-0.728676	2.4493	1.10658	0.497211	0.671485	0.0950528	0.4662	0.0143134	0.268474	0.61904	0.817365	0.258138	0.659367	0.131114	0.495133	0.817184
SERBP1	-0.017625	0.0180582	0.0465172	-0.027517	0.0575723	0.117718	0.0156501	-0.549486	0.92049	2.29862	-0.932645	1.76718	1.72556	0.582672	0.357317	0.0215263	0.351003	0.0771978	0.0844266	0.752544	0.585927	0.0898075	0.680139	0.226527	0.298391
CAPNS1	0.0220565	0.0339693	-0.00934753	0.0441043	0.01844	0.00273331	0.0155594	1.03504	1.41243	-0.488656	1.61365	0.700636	0.0565645	0.300652	0.157824	0.625085	0.106603	0.48353	0.954892	0.508708	0.354922	0.780347	0.385474	0.695359	0.984139
EIF2S3	-0.0430872	0.0277997	0.0619646	0.0214008	0.0322217	0.0692213	0.015559	-1.35988	1.46885	2.5864	0.845204	0.926797	1.15791	0.173867	0.141873	0.00969831	0.397997	0.354032	0.246901	0.360672	0.33387	0.0499402	0.710637	0.585859	0.527105
GLO1	0.0351619	0.0259628	-0.0145188	0.0161347	0.0194158	0.0244869	0.0155353	0.603446	0.375818	-0.293038	0.216099	0.419311	0.425424	0.546212	0.707052	0.769493	0.82891	0.674989	0.670527	0.726352	0.848763	0.875764	0.936419	0.823224	0.848921
DDOST	-0.0577384	0.0974651	0.00680725	-0.066154	0.0156634	-0.0479273	0.0155113	-1.49364	3.39812	0.217251	-2.73487	0.466521	-0.58843	0.13527	0.000678513	0.828013	0.00624054	0.640842	0.556244	0.30812	0.0075472	0.910751	0.0803481	0.807048	0.778914
ARL1	0.0120586	0.0743559	-0.0400858	-0.0219813	-0.0956522	-0.0560376	0.0154429	0.295139	1.62944	-0.916091	-0.606769	-3.22856	-0.731264	0.767887	0.10322	0.359619	0.544004	0.00124414	0.464618	0.874662	0.270603	0.555038	0.796902	0.012509	0.71295
PKN1	0.100875	-0.124813	0.0700664	0.03371	0.0355154	0.0183866	0.015376	3.13045	-3.66839	3.29158	1.52168	1.1962	0.40362	0.00174537	0.000244087	0.000996268	0.128089	0.231617	0.686492	0.0154248	0.00327092	0.0101332	0.427193	0.451092	0.85659
MYO1C	0.0401749	-0.0286481	0.0343019	0.125595	0.130636	0.122192	0.0152762	1.53915	-1.01684	1.49086	3.77265	4.3282	2.78613	0.123768	0.30923	0.135998	0.000161522	1.50334e-05	0.00533408	0.291282	0.535461	0.306702	0.00900536	0.000510457	0.0638958
GTPBP4	-0.00953637	0.030345	0.0247768	-0.0428908	0.0781628	0.178948	0.0151952	-0.281045	1.51407	0.912503	-0.702846	1.57288	2.80827	0.778676	0.130008	0.361504	0.482152	0.115746	0.00498086	0.880887	0.314752	0.557375	0.759134	0.295727	0.0616599
HNRNPA1L3	0.0333164	-0.0667272	0.0787735	-0.151352	-0.0177006	-0.174163	0.0151209	0.720434	-1.51378	2.01184	-1.73875	-0.203254	-2.6278	0.471258	0.130082	0.0442365	0.0820791	0.838937	0.00859397	0.668418	0.314752	0.146783	0.338812	0.917236	0.086206
RPS28	0.065384	0.0273129	-0.0474282	0.025127	-0.0111592	-0.00766693	0.0150896	1.26779	0.650069	-1.49073	0.498531	-0.278372	-0.0965398	0.204872	0.515648	0.136033	0.61811	0.780727	0.923092	0.400354	0.722963	0.306702	0.837586	0.885647	0.970597
TACC1	0.000203819	0.0522472	-0.00747088	0.0258686	0.0136804	0.0129287	0.0149934	0.0110552	2.47983	-0.374917	1.18578	0.548217	0.44537	0.991179	0.0131445	0.707722	0.235709	0.583543	0.656052	0.995626	0.067958	0.837326	0.582946	0.770099	0.838601
ATP8A1	0.0436264	0.0826707	-0.0813212	-0.0528767	-0.130393	-0.0504972	0.014992	0.849574	2.60954	-1.98107	-1.59341	-3.60083	-0.822466	0.395562	0.00906641	0.0475832	0.111069	0.000317206	0.410812	0.601577	0.0528858	0.154696	0.396183	0.00468138	0.673159
SGSH	-0.0934699	0.0986894	0.039622	0.0567415	-3.7429e-05	0.129628	0.0149471	-1.54089	2.10827	1.19175	0.904868	-0.00107812	1.42108	0.123342	0.0350074	0.233358	0.365536	0.99914	0.155293	0.290869	0.132518	0.425796	0.690983	0.999582	0.41413
RRAGD	0.110043	-0.055482	-0.00975269	-0.0413829	-0.0030301	-0.0698481	0.0149362	2.08322	-1.46389	-0.287567	-0.315091	-0.0329296	-1.02057	0.0372311	0.143224	0.773678	0.752693	0.973731	0.307458	0.132495	0.335303	0.879349	0.906538	0.987782	0.589338
TXNDC5	0.0379561	0.00222899	0.00456037	-0.0386001	-0.0306779	-0.0459792	0.0149151	1.19625	0.0758735	0.231383	-2.03799	-1.11561	-0.570583	0.231598	0.93952	0.817017	0.0415511	0.264591	0.568282	0.434998	0.972689	0.904037	0.239038	0.491321	0.788195
WDR26	0.107444	-0.0394343	-0.0234001	0.0185493	-0.0369396	0.0100615	0.0148698	1.89805	-0.778936	-0.844175	0.761732	-1.32929	0.271787	0.0576901	0.436017	0.398572	0.44622	0.183751	0.785786	0.176442	0.660535	0.595493	0.735749	0.392923	0.914556
RUVBL1	0.0139632	0.0169569	0.0135592	-0.0198801	0.00551148	-0.0782995	0.0148264	0.71911	0.519457	0.839571	-0.745006	0.192592	-2.21174	0.472073	0.603442	0.401149	0.456268	0.847278	0.0269846	0.668721	0.786907	0.59749	0.744698	0.921558	0.163055
FSCN1	0.00712688	-0.0200122	0.0573521	0.0562962	0.17745	0.185023	0.0148223	0.271316	-0.569879	1.841	1.56423	3.58704	3.86839	0.786148	0.56876	0.0656212	0.117765	0.000334452	0.000109555	0.884686	0.7637	0.189965	0.408468	0.00488798	0.00652117
NUDC	0.0358068	0.0256291	-0.0172474	-0.0218954	0.0201903	0.135985	0.0147295	1.35109	1.13682	-0.764278	-1.04999	0.550304	2.6275	0.176667	0.255612	0.444702	0.293724	0.582111	0.00860153	0.364304	0.474713	0.641006	0.6331	0.769109	0.086206
ARPC5L	-0.0204452	-0.0241987	0.0887229	-0.00319987	-0.0636026	-0.0649536	0.014693	-0.686893	-0.727834	3.43631	-0.103458	-1.55259	-1.58067	0.49215	0.466716	0.000589699	0.917599	0.120521	0.113953	0.684282	0.685873	0.00672495	0.975667	0.303554	0.351311
ADAR	0.0053888	0.0346705	0.00394281	-0.0235364	-0.0161595	-0.027163	0.0146674	0.31843	2.38292	0.218507	-1.30028	-0.80808	-0.552924	0.750159	0.0171758	0.827034	0.193505	0.419044	0.580316	0.864955	0.0821673	0.910503	0.528017	0.643456	0.796649
NUDT12	0.0206675	0.0409861	-0.0178668	-0.112957	0.044717	-0.0548984	0.0145956	0.562579	1.27155	-0.786849	-1.90618	1.14218	-0.885446	0.573722	0.203534	0.43137	0.0566269	0.253378	0.375916	0.746235	0.41625	0.627623	0.276062	0.477318	0.64544
AGT	0.0238616	-0.0787474	0.0985963	0.105718	0.297383	0.18565	0.0145702	0.396619	-1.26345	1.81358	1.96642	3.54039	1.98211	0.691648	0.206429	0.0697417	0.04925	0.000399542	0.047467	0.830051	0.417667	0.197339	0.258068	0.00539318	0.222259
SNX1	0.037221	0.0236605	-0.0172896	0.0274478	0.0114226	0.0125884	0.0145306	1.63428	1.38723	-0.955144	1.02776	0.474127	0.447291	0.1022	0.16537	0.339505	0.304063	0.635409	0.654665	0.25813	0.364192	0.537212	0.641658	0.803109	0.838601
SYNE1	0.00226984	0.0134511	0.0278431	0.0422922	0.0619608	-0.00530692	0.0145213	0.0958134	0.752717	1.54764	1.79605	2.17469	-0.112357	0.923669	0.45162	0.121708	0.0724865	0.0296531	0.91054	0.957416	0.674443	0.284784	0.315983	0.122356	0.967732
NECAP1	0.0433898	0.0255061	-0.0253886	-0.0745342	-0.128542	-0.193499	0.0145024	1.73906	0.467113	-0.844706	-2.46855	-2.26662	-3.70092	0.0820235	0.640419	0.398275	0.0135662	0.0234133	0.000214822	0.221145	0.81008	0.595493	0.12737	0.104791	0.00983268
NEDD8	0.0788791	-0.0860914	0.0506804	-0.0473278	-0.141076	-0.133076	0.0144894	1.5065	-1.58021	0.954628	-0.829408	-1.47687	-1.43104	0.131939	0.114059	0.339766	0.406873	0.13971	0.15242	0.303224	0.290192	0.537437	0.715514	0.331372	0.409233
DDX24	-0.0213785	0.0901284	-0.025357	0.0413555	0.0312874	0.0227289	0.0144643	-0.846513	2.3003	-1.2073	1.83939	1.10512	0.337452	0.397267	0.021431	0.227317	0.0658582	0.269107	0.735777	0.602033	0.0959083	0.419862	0.298011	0.495428	0.886983
TBC1D5	-0.0629654	0.0596334	0.0466308	-0.0562982	0.0464956	0.0349282	0.0144329	-1.74271	1.61645	1.16442	-1.50737	1.46759	0.402096	0.0813834	0.105998	0.244254	0.131715	0.142215	0.687613	0.220076	0.275741	0.436502	0.432098	0.334582	0.85686
TWF1	0.0391466	0.0197412	-0.0155914	-0.0161378	0.0141538	-0.0197673	0.0144321	1.68488	0.833672	-0.768723	-0.861028	0.57193	-0.544231	0.092012	0.404466	0.442058	0.389222	0.56737	0.586283	0.240467	0.632032	0.638622	0.705797	0.75908	0.799895
SRM	0.0447498	-0.0394228	0.037962	0.0289448	-0.0377475	0.103711	0.0144296	1.00605	-0.815898	1.04289	0.702499	-0.572017	1.16061	0.314389	0.414558	0.296999	0.482368	0.56731	0.245802	0.523133	0.639865	0.492744	0.759134	0.75908	0.526589
RAB8A	-0.0147433	0.0146836	0.0432648	0.00120269	0.0612845	0.0622436	0.0144017	-0.780313	0.833083	2.26695	0.0487287	1.72231	1.75467	0.435207	0.404798	0.0233934	0.961135	0.0850141	0.0793161	0.634407	0.632112	0.0955197	0.992112	0.241461	0.288631
KATNAL1	-0.00529832	0.132993	-0.0846317	-0.0393553	-0.0237774	0.0634844	0.0143542	-0.0275751	1.44898	-2.38382	-1.26009	-0.819192	0.898072	0.978001	0.147343	0.0171338	0.207638	0.412677	0.369147	0.988729	0.34214	0.0756656	0.548218	0.638788	0.639214
SSR3	-0.028405	0.0296462	0.0417328	-0.0119476	0.0299543	-0.0530975	0.0143247	-0.567684	0.605315	0.91817	-0.286472	0.567739	-0.577309	0.570249	0.544969	0.35853	0.774517	0.570212	0.563731	0.743942	0.745782	0.553924	0.914538	0.762083	0.785743
SLCO2A1	0.0749014	-0.0210272	-0.0109944	0.0845239	0.255945	0.14122	0.0142933	1.70412	-0.471195	-0.198719	1.31001	3.72405	1.36175	0.088358	0.637501	0.842482	0.190194	0.000196051	0.173278	0.233895	0.808807	0.920359	0.524802	0.0032431	0.436981
RPL37A	-0.102975	0.0128354	0.132938	-0.0427178	0.126244	0.0848139	0.014266	-2.49239	0.412353	2.72805	-0.96063	1.8087	1.11575	0.0126888	0.680081	0.00637106	0.336738	0.0704982	0.264529	0.0628316	0.833671	0.036137	0.670964	0.213921	0.546984
ANKRD28	-0.00209033	-0.000364267	0.0452125	-0.0456491	0.0941888	0.0204794	0.0142526	-0.037566	-0.00528547	1.59813	-1.18794	2.46152	0.415439	0.970034	0.995783	0.110014	0.234858	0.0138351	0.677821	0.983758	0.997108	0.265681	0.582713	0.0722304	0.852213
ARHGEF7	-0.00572617	-0.010789	0.0589374	0.0200807	0.0352682	0.00453746	0.0141407	-0.215764	-0.292429	3.02155	0.872237	1.07644	0.104969	0.829172	0.769959	0.00251488	0.383079	0.281731	0.9164	0.908937	0.884317	0.0193809	0.70125	0.508716	0.970071
PPM1F	0.05479	-0.0543914	0.0418597	0.0330883	0.0930241	0.0132347	0.0140861	2.19034	-1.45824	1.408	1.26178	3.5254	0.322122	0.0284996	0.144775	0.159132	0.207029	0.000422851	0.74736	0.110286	0.337883	0.339301	0.547392	0.00561645	0.892878
MCM6	0.00931086	0.0791091	-0.0462386	-0.250773	0.254624	0.268015	0.0140605	0.312632	3.03157	-1.97721	-1.72854	0.758566	0.92338	0.75456	0.00243289	0.0480178	0.083891	0.448113	0.355809	0.867897	0.01994	0.15567	0.342264	0.665683	0.627424
MICOS10	-0.0313743	-0.0254949	0.0990305	0.0649923	-0.0209352	0.139018	0.0140538	-1.36689	-1.5498	1.54633	1.16165	-0.26129	1.64142	0.17166	0.121189	0.122025	0.245379	0.793869	0.10071	0.358126	0.301207	0.285378	0.592482	0.893152	0.32934
UGDH	0.0690495	-0.0517914	0.0248712	0.0192724	0.0229051	0.0562425	0.0140431	2.54903	-1.66403	0.854868	0.768644	0.985792	0.908594	0.0108024	0.0961064	0.392624	0.442105	0.324235	0.363564	0.0570567	0.260451	0.589315	0.735359	0.555902	0.634379
MYH10	0.0386798	0.0170163	-0.0135978	0.0745685	0.101441	0.118192	0.0140328	1.48599	0.739074	-0.400323	3.37937	3.29554	2.10658	0.137281	0.459862	0.688919	0.000726528	0.000982343	0.0351541	0.310757	0.681121	0.826117	0.0210445	0.0105268	0.189899
SNX3	0.0544936	0.000669603	-0.0130971	0.053673	0.00225149	-0.029804	0.014022	2.90386	0.042906	-0.805374	2.34148	0.0999107	-0.797724	0.00368598	0.965776	0.420604	0.0192076	0.920415	0.425031	0.0262593	0.983637	0.618109	0.153525	0.962277	0.687649
SYNJ2BP	-0.00831177	0.0548667	-0.00460477	-0.0205201	-0.0173118	0.00420936	0.0139834	-0.390338	2.53993	-0.247369	-0.968576	-0.823742	0.137081	0.696286	0.0110874	0.804623	0.332757	0.410086	0.890967	0.833624	0.0611361	0.896136	0.667287	0.63763	0.958687
RPSA	0.0250698	0.00626068	0.0106019	-0.0313196	0.00582524	-0.00351283	0.0139775	0.795699	0.201964	0.382713	-1.44394	0.2096	-0.0565077	0.426207	0.839945	0.701932	0.148756	0.83398	0.954937	0.625731	0.9232	0.83551	0.46271	0.915522	0.984139
FTSJ3	-0.0505273	0.054467	0.0378626	0.039656	-0.00615296	-0.00603362	0.0139341	-1.22668	1.7374	1.85731	1.43727	-0.16163	-0.129061	0.219944	0.082316	0.0632676	0.150641	0.871597	0.897309	0.420519	0.234684	0.185781	0.466595	0.937621	0.962735
MMS19	0.00800737	-0.0120997	0.0458852	-0.0138542	-0.0251879	0.0250548	0.013931	0.373431	-0.512373	1.82974	-0.610707	-1.01249	0.543936	0.708828	0.60839	0.0672893	0.541393	0.311302	0.586485	0.840912	0.78867	0.193553	0.7951	0.5405	0.79993
USP14	0.00683975	0.0111595	0.0237162	-0.0160346	-0.00299785	0.0228059	0.0139051	0.310109	0.620417	1.38944	-0.714396	-0.133021	0.71017	0.756478	0.534983	0.164698	0.474982	0.894177	0.477599	0.868834	0.736805	0.346367	0.755363	0.949267	0.724256
JUP	0.04284	0.0147973	-0.0159459	0.0305479	0.138893	0.152774	0.0138971	0.643819	0.484612	-0.473593	0.338496	2.22223	0.943459	0.519693	0.627951	0.635791	0.734989	0.0262678	0.345446	0.706057	0.804388	0.786345	0.899515	0.1133	0.620707
CS	0.0408346	-0.00866102	0.00949844	-0.0224641	0.00650439	-0.00895734	0.0138907	2.55077	-0.66234	0.569287	-1.31772	0.222244	-0.326317	0.0107486	0.507753	0.569162	0.187598	0.824124	0.744185	0.0569057	0.717015	0.740304	0.521861	0.908185	0.890733
GPAA1	-0.0570129	0.0574461	0.0410009	-0.023266	-0.0349634	-0.0414069	0.0138113	-1.09071	0.728645	1.05456	-0.463479	-0.69112	-0.552154	0.2754	0.466219	0.291626	0.643021	0.48949	0.580843	0.484309	0.685777	0.487231	0.848794	0.700868	0.796649
CCT4	0.0520197	0.00280068	-0.0133923	0.00951715	0.00559648	0.00269092	0.0138094	3.01076	0.273743	-0.894605	0.534375	0.306863	0.102137	0.00260594	0.784282	0.370998	0.593082	0.758948	0.918648	0.0204668	0.891278	0.567191	0.822845	0.876041	0.970071
SETDB1	0.0291065	-0.05013	0.0622339	0.0112705	-0.0397917	-0.22036	0.0137368	0.28142	-1.08908	1.66636	0.333028	-0.541593	-3.66982	0.778388	0.27612	0.0956408	0.739113	0.588099	0.00024272	0.880887	0.501593	0.244572	0.901656	0.772067	0.0103408
CYB5R3	0.0061875	-0.0191826	0.0540814	-0.00494825	-0.0438397	-0.0527868	0.0136954	0.28821	-1.02298	1.95744	-0.196806	-1.73311	-1.03255	0.773186	0.306316	0.0502956	0.843979	0.0830753	0.301813	0.878196	0.532919	0.160832	0.944588	0.237819	0.587495
ARF1	0.00917113	0.0516908	-0.0197779	-0.0358248	0.0383029	0.158137	0.0136947	0.313351	1.58807	-0.547241	-0.849458	0.832564	1.75019	0.754014	0.11227	0.584213	0.395627	0.405091	0.0800859	0.867549	0.286608	0.752113	0.709264	0.634324	0.290263
GAPVD1	-0.00196018	-0.00806476	0.0510082	0.0350514	0.0647748	-0.00813772	0.0136611	-0.0928982	-0.235609	2.82982	1.53108	2.03834	-0.187568	0.925984	0.813736	0.00465738	0.12575	0.0415162	0.851216	0.958629	0.908294	0.0291312	0.424031	0.152058	0.940335
CREB1	0.0291587	-0.00221243	0.0139764	0.0251055	-0.0470309	-0.0641073	0.0136409	0.956577	-0.0633622	0.454446	0.853411	-0.677919	-1.33586	0.338781	0.949478	0.649508	0.393432	0.497823	0.181596	0.547775	0.976507	0.79771	0.708145	0.706656	0.449116
VPS16	-0.00882044	0.0403451	0.00926782	0.0181705	-0.00402685	0.0939754	0.0135975	-0.331888	1.96305	0.333656	0.773708	-0.144672	1.67554	0.739974	0.0496404	0.738639	0.439103	0.88497	0.0938291	0.858616	0.167869	0.857285	0.734537	0.944805	0.315885
SLC2A13	-0.00223508	0.123172	-0.0803487	-0.0687273	-0.114322	-0.0682735	0.0135295	-0.0361272	2.48122	-1.70504	-1.0953	-1.64222	-1.04794	0.971181	0.0130934	0.0881874	0.273386	0.100545	0.294669	0.98433	0.067958	0.230738	0.61393	0.271569	0.581411
HTT	0.012322	0.0348228	-0.00677171	0.0235527	-0.0147427	0.084866	0.0134577	0.547625	1.93511	-0.377477	1.21303	-0.591311	1.54125	0.583949	0.0529766	0.705819	0.225118	0.554312	0.123257	0.752759	0.176173	0.837186	0.573199	0.747731	0.367653
WDR33	-0.0314611	0.0930581	-0.0215697	-0.0860917	-0.0225269	0.0131752	0.0133424	-1.43577	3.55184	-0.823911	-1.65231	-0.668222	0.202339	0.151067	0.000382554	0.40999	0.0984704	0.503992	0.839651	0.331722	0.0047074	0.607453	0.369257	0.710023	0.933957
PRKACB	0.017655	0.0117786	0.0104761	-0.0659028	-0.0749994	-0.0745822	0.0133032	0.621339	0.24715	0.525234	-2.48477	-2.29968	-1.61825	0.534377	0.804792	0.599421	0.0129633	0.0214663	0.10561	0.717249	0.903416	0.762306	0.123768	0.0986412	0.33849
RABGGTA	0.0267155	-0.0321966	0.0453783	0.0377303	-0.0500246	-0.0676723	0.0132991	1.06539	-1.20712	1.6018	1.29815	-2.00448	-1.51079	0.2867	0.227387	0.1092	0.194236	0.0450184	0.130841	0.496449	0.442488	0.264423	0.529372	0.16076	0.38072
SEC61A1	-0.0880454	0.0585654	0.0689107	-0.0302625	0.0987895	0.130757	0.0131435	-1.91195	1.92892	1.48634	-0.565927	1.26207	1.41673	0.0558821	0.0537402	0.137191	0.571443	0.206925	0.156561	0.17329	0.177843	0.308235	0.812799	0.422759	0.41554
PRKCD	-0.0450619	0.0886013	-0.00415153	0.0162237	-0.0396311	-0.00763274	0.0131293	-1.06419	1.55551	-0.0764941	0.291489	-0.588272	-0.116145	0.287241	0.119824	0.939026	0.770677	0.55635	0.907538	0.497003	0.29973	0.974412	0.913167	0.749545	0.966808
KPRP	-0.00819329	0.0712301	-0.0236519	0.0615448	-0.0086415	0.275688	0.0131283	-0.0712406	0.804964	-0.672565	0.533055	-0.118983	1.86612	0.943206	0.42084	0.501224	0.593995	0.905289	0.0620246	0.968164	0.645336	0.68884	0.823185	0.95543	0.255148
GSTT2	-0.110317	0.0200545	0.129579	-0.219593	0.110722	-0.300481	0.0131055	-1.14902	0.682204	1.23873	-1.75881	1.3992	-2.67403	0.250548	0.49511	0.215446	0.0786105	0.161753	0.0074945	0.454226	0.708689	0.404813	0.330947	0.363151	0.0795312
ALG9	-0.0320338	-0.0189712	0.0901957	-0.0288762	0.124914	-0.00787103	0.0130636	-0.725013	-0.452558	1.33706	-0.648213	1.6185	-0.0699546	0.468444	0.650867	0.181204	0.516847	0.105555	0.94423	0.665459	0.817158	0.366629	0.778547	0.279911	0.981165
STIM1	0.00964212	0.0298021	-0.000702606	-0.016304	-0.0194747	-0.0256305	0.0129139	0.44333	1.72672	-0.0423115	-0.867451	-0.868146	-0.79745	0.657527	0.0842176	0.96625	0.385695	0.385314	0.42519	0.806875	0.238002	0.98679	0.704425	0.614001	0.687649
OSGEP	0.0163599	0.0411684	-0.0188077	0.0187077	-0.0849889	-0.0713042	0.0129069	0.251282	1.41492	-0.613867	0.671876	-3.19068	-1.91156	0.801596	0.157091	0.539303	0.501662	0.0014194	0.0559325	0.893101	0.354356	0.716954	0.770057	0.0136674	0.239196
PDCD6	0.00292071	-0.0219557	0.0577405	0.102768	0.0231274	0.0170156	0.0129018	0.110533	-0.430194	2.3374	3.11241	0.707214	0.402736	0.911987	0.667055	0.0194182	0.00185568	0.479434	0.687143	0.952035	0.82532	0.0829517	0.0386187	0.692473	0.85659
SLC18A2	-0.0929409	0.273559	-0.142193	-0.0493302	-0.389583	0.0100067	0.0128085	-1.62372	3.54128	-1.56153	-0.833103	-2.50634	0.125928	0.104435	0.000398189	0.118399	0.404787	0.0121988	0.899789	0.262161	0.00483393	0.279796	0.714628	0.0658179	0.963829
GDI2	0.0503456	0.00579818	-0.0177188	0.0147455	-0.0150773	-0.0206515	0.0128083	2.90381	0.364152	-1.50706	0.666396	-0.73641	-0.683233	0.00368654	0.715745	0.131796	0.505158	0.461481	0.49446	0.0262593	0.852265	0.299705	0.771229	0.67642	0.737903
SLC35A4	0.0255034	0.0151126	-0.00226247	-0.0395883	-0.0217981	0.00737436	0.0127845	0.82416	0.438496	-0.111538	-1.5149	-0.754079	0.160024	0.409849	0.661027	0.91119	0.129798	0.450802	0.872862	0.611254	0.821463	0.960311	0.430168	0.666869	0.950144
SMARCB1	0.0297294	-0.00643833	0.01493	-0.0468227	0.00182965	0.121518	0.0127404	1.08328	-0.254024	0.537055	-1.36507	0.0565736	1.9564	0.278686	0.799477	0.59123	0.172232	0.954885	0.0504182	0.487809	0.900142	0.757445	0.498908	0.979169	0.228603
MRPS7	0.00639564	-0.00601392	0.0378122	-0.0437078	-0.140523	-0.115085	0.0127313	0.132433	-0.159371	1.03389	-0.943764	-2.84874	-2.32275	0.894642	0.873377	0.301187	0.34529	0.00438926	0.0201926	0.94221	0.938898	0.498227	0.676792	0.0312649	0.135297
FLII	0.0419852	-0.0310687	0.0272385	0.0635539	0.067331	0.0163404	0.0127183	2.28954	-1.56857	1.67443	2.56532	2.52489	0.524515	0.0220482	0.116748	0.0940458	0.0103079	0.0115735	0.599921	0.0921087	0.29407	0.24212	0.108006	0.0633525	0.808066
MAPK1	0.0229588	-0.0278448	0.0428809	0.0350239	0.0113725	-0.0359978	0.012665	1.34557	-1.50532	2.6983	1.36853	0.429838	-1.33607	0.17844	0.132242	0.0069694	0.171146	0.667313	0.181527	0.365625	0.316988	0.0388565	0.497199	0.820694	0.449116
SRSF5	0.0111655	-0.00432687	0.0307423	-0.00134223	-0.0556531	-0.0278378	0.012527	0.37441	-0.15059	1.3176	-0.0434679	-2.38214	-0.722112	0.708099	0.880299	0.187637	0.965329	0.0172122	0.470226	0.840912	0.941344	0.372379	0.993941	0.0831339	0.71764
RPIA	-0.144846	0.0627236	0.1197	-0.0221017	0.0742177	-0.00249221	0.012526	-1.61429	1.12636	2.64657	-0.488822	1.39961	-0.0287101	0.106465	0.260012	0.00813124	0.624968	0.161631	0.977096	0.265633	0.480055	0.0436113	0.840779	0.363148	0.990422
GNMT	0.142878	-0.0762709	-0.0291135	-0.0470011	0.144341	0.433837	0.0124979	1.89874	-1.10402	-0.521497	-0.80075	2.05239	2.8925	0.0575982	0.269584	0.60202	0.423277	0.0401317	0.00382194	0.176442	0.493491	0.763258	0.724889	0.149287	0.0529628
GLS	0.0565745	0.00959024	-0.0287647	0.0721958	0.104436	0.0166324	0.0124667	1.72722	0.257764	-1.0347	2.3829	2.40935	0.256878	0.0841281	0.796589	0.300807	0.0171769	0.0159809	0.797273	0.225607	0.899799	0.497963	0.144598	0.0790468	0.919682
SLC30A6	-0.0232412	0.0257862	0.0348414	-0.104754	-0.145996	-0.066609	0.0124621	-0.309252	0.484474	0.719421	-1.85121	-2.81259	-1.32193	0.75713	0.62805	0.471882	0.0641392	0.00491448	0.18619	0.869129	0.804388	0.663868	0.294558	0.0341969	0.452704
UBE2K	0.0456235	-0.0136671	0.00537208	0.0192499	0.0376205	0.0737283	0.0124428	1.78038	-0.566872	0.264251	0.725552	1.62275	1.91685	0.0750142	0.570801	0.791586	0.468113	0.104642	0.0552567	0.208342	0.765361	0.887048	0.752849	0.278629	0.237205
ABHD14B	0.0549075	-0.029111	0.011526	-0.0381946	-0.016346	-0.0477027	0.0124408	1.40309	-0.958549	0.360665	-1.01383	-0.546041	-0.965502	0.16059	0.337786	0.71835	0.310662	0.585038	0.334294	0.34322	0.565935	0.844523	0.646245	0.770946	0.613167
PMVK	0.0920474	-0.0385908	-0.016137	0.0243694	-0.0376378	-0.094333	0.0124399	1.1749	-1.1543	-0.535349	0.951623	-1.36097	-1.76139	0.240037	0.248376	0.592408	0.341288	0.173524	0.0781728	0.443752	0.467036	0.75788	0.672626	0.378933	0.286468
MBOAT7	-0.0708088	0.0615886	0.0465165	0.0284073	0.0540838	0.068839	0.0124321	-2.64984	2.25626	1.25094	0.849181	1.4724	1.16487	0.00805308	0.0240544	0.210956	0.395781	0.140913	0.244071	0.0462106	0.103162	0.399549	0.709264	0.332902	0.525069
PPP2CA	0.0893678	-0.0182586	-0.0339863	-0.0423663	-0.0268559	-0.0653511	0.0123743	2.38292	-0.536134	-0.925148	-1.05418	-0.75826	-1.07681	0.0171761	0.591866	0.354889	0.291799	0.448295	0.281566	0.0771048	0.77879	0.55037	0.63205	0.665736	0.566898
DDT	0.0876674	-0.0620687	0.0114822	-0.0452516	0.0243612	0.0681466	0.0123603	2.04635	-2.04647	0.290448	-0.699436	0.486919	0.758535	0.0407215	0.04071	0.771474	0.48428	0.626316	0.448131	0.14088	0.148232	0.877797	0.759939	0.796744	0.70245
DHRS4	0.046502	0.0283891	-0.0381997	0.00214798	-0.0628087	0.0324819	0.0122305	1.69704	1.02345	-1.67111	0.0940565	-2.22715	0.542006	0.0896885	0.306095	0.0946998	0.925064	0.0259374	0.587815	0.2363	0.532919	0.242715	0.978824	0.111982	0.801017
RPP30	-0.000720398	-0.0284391	0.0657588	-0.00563245	0.00193903	-0.14997	0.0121998	-0.0133642	-0.617942	2.61597	-0.227505	0.0788735	-1.83182	0.989337	0.536614	0.00889755	0.820031	0.937133	0.066979	0.995626	0.738418	0.0467225	0.932812	0.970088	0.265797
TRMT112	0.0570571	-0.00781083	-0.0126629	-0.00661716	-0.0990094	-0.0255795	0.0121944	2.33815	-0.375144	-0.491148	-0.238707	-2.58573	-0.549962	0.0193797	0.707554	0.623322	0.811333	0.00971725	0.582345	0.0835097	0.848914	0.779324	0.929284	0.0558721	0.797172
IGFBP7	0.125518	-0.0593868	-0.0295889	0.250513	0.219359	-0.00769901	0.0121807	2.37799	-1.37114	-0.657299	3.66253	4.3337	-0.0808488	0.0174073	0.170333	0.510989	0.000249737	1.46627e-05	0.935562	0.077679	0.37005	0.697589	0.012127	0.000503211	0.976573
EEF1E1	-0.0299735	0.0589335	0.00737723	-0.0174239	-0.000778707	0.0313315	0.0121124	-1.27806	1.79479	0.390157	-0.84562	-0.0325271	0.683304	0.201228	0.0726875	0.69642	0.397764	0.974052	0.494415	0.395796	0.216957	0.83224	0.710637	0.987782	0.737903
MPHOSPH10	0.199341	-0.13788	-0.0251738	-0.258343	0.174132	-0.517242	0.012096	2.04494	-2.28879	-0.660124	-1.89606	1.08785	-1.82898	0.0408607	0.0220917	0.509174	0.0579524	0.276661	0.0674019	0.140968	0.0978599	0.695743	0.280207	0.502777	0.266474
LMO7	-0.0111911	0.0449006	0.00229881	-0.0124195	-0.0659966	0.0133281	0.0120028	-0.414454	2.42346	0.104017	-0.697577	-2.53507	0.27933	0.678542	0.0153733	0.917156	0.485442	0.0112424	0.779991	0.822188	0.0754627	0.963285	0.760604	0.0622189	0.911841
ASS1	0.0174945	-0.0490863	0.0671516	0.0504743	0.321924	0.224878	0.0118533	0.491968	-0.949094	1.97487	1.3477	5.06232	2.64318	0.622742	0.342573	0.0482828	0.177755	4.14176e-07	0.00821324	0.781629	0.56919	0.156193	0.505504	4.44907e-05	0.0837268
HSP90AA1	0.0363062	0.0118368	-0.0126299	-0.00748384	-0.00856614	-0.0514577	0.0118377	3.02755	0.933542	-1.02206	-0.513884	-0.644962	-2.28094	0.00246546	0.35054	0.306754	0.607333	0.518952	0.0225522	0.0196021	0.579019	0.502648	0.830147	0.721104	0.14654
GFPT1	-0.014637	0.00382691	0.0462637	-0.00429036	-0.0319434	0.022546	0.0118179	-0.420622	0.128281	1.98557	-0.196476	-1.34592	0.316034	0.674031	0.897926	0.0470811	0.844237	0.178327	0.751977	0.818479	0.951217	0.153584	0.944642	0.385513	0.895787
FADS2	-0.0113075	0.0536133	-0.00687412	0.0424686	0.0350276	0.17462	0.0118106	-0.242558	1.36701	-0.110233	0.923542	0.761783	1.58405	0.808348	0.171621	0.912225	0.355725	0.44619	0.113183	0.895608	0.3719	0.960321	0.683735	0.664137	0.350629
NCDN	0.0550505	-0.0178134	-0.00190434	-0.0228304	-0.0354469	0.0690557	0.0117776	0.985835	-0.365401	-0.0569414	-0.652952	-0.734496	0.91204	0.324214	0.714812	0.954592	0.513787	0.462647	0.361748	0.533388	0.852265	0.981126	0.776882	0.677043	0.632708
AARS2	0.0849711	-0.0308006	-0.0188777	-0.0105646	-0.0407469	-0.0447907	0.0117643	1.88845	-1.29743	-0.92107	-0.457046	-1.53928	-1.43283	0.0589649	0.194484	0.357014	0.647638	0.123736	0.151906	0.179194	0.404778	0.552692	0.852653	0.308725	0.408883
ISYNA1	0.0667233	-0.0409073	0.00937275	0.0469619	0.05587	0.151191	0.0117296	1.37028	-0.916419	0.221835	1.19279	1.25389	2.48391	0.1706	0.359447	0.824442	0.23295	0.209882	0.0129948	0.357023	0.588352	0.90898	0.580887	0.425226	0.106953
TOE1	0.0474196	0.0376305	-0.0499175	-0.0725677	-0.153752	-0.126972	0.0117109	1.06642	1.39529	-0.980698	-1.19354	-1.95589	-1.73846	0.286234	0.162928	0.326742	0.232659	0.0504779	0.0821306	0.496025	0.361986	0.525112	0.580812	0.173616	0.294137
HSPA5	0.0319181	0.0531816	-0.0499718	-0.0501143	-0.0597993	0.0851924	0.0117093	0.84072	1.52612	-1.56783	-2.24353	-2.66315	0.69925	0.400505	0.126981	0.116922	0.0248625	0.00774128	0.484396	0.60572	0.310139	0.277467	0.178788	0.0475241	0.729794
ACSL1	-0.0195527	0.0266585	0.0279254	-0.0532896	0.0134002	-0.0446771	0.0116771	-0.534595	0.832473	0.84366	-1.90011	0.375924	-0.942727	0.59293	0.405142	0.398859	0.0574191	0.706973	0.34582	0.76027	0.632126	0.595493	0.278224	0.843479	0.620707
NUDT9	-0.0133488	0.0554887	-0.00725032	-0.00791931	-0.00604043	-0.0101411	0.0116298	-0.280094	1.7448	-0.358524	-0.283898	-0.163233	-0.215468	0.779406	0.0810193	0.719951	0.776489	0.870335	0.829403	0.881146	0.232454	0.845428	0.915075	0.93671	0.931393
TFRC	0.0529102	-0.0357355	0.0174739	0.0137664	0.0870505	-0.0594982	0.0115495	1.31022	-1.54841	0.665186	0.446525	2.41871	-1.16718	0.190123	0.121524	0.505932	0.655218	0.0155757	0.243138	0.380752	0.301872	0.69257	0.856926	0.0775673	0.52386
COMTD1	-0.0874455	-0.0380249	0.159998	-0.0493357	-0.077565	-0.126564	0.0115094	-2.51726	-0.569012	2.37077	-0.395031	-1.01962	-1.15419	0.0118271	0.569348	0.0177511	0.69282	0.307911	0.248423	0.0602157	0.763855	0.0771551	0.876953	0.536675	0.528689
PAF1	0.028375	0.0417224	-0.0359777	-0.0259619	-0.072733	-0.0699481	0.0113732	0.750063	1.31855	-1.35593	-1.20205	-2.42987	-1.46721	0.453217	0.18732	0.175121	0.229345	0.0151043	0.142318	0.652322	0.393642	0.360773	0.577447	0.0760434	0.397864
ERLIN1	0.0983988	-0.00712929	-0.0573483	-0.0792509	0.0532469	0.262902	0.0113071	3.24539	-0.19722	-1.31615	-1.01438	0.813309	2.39817	0.00117288	0.843656	0.188124	0.310401	0.416041	0.0164771	0.0113421	0.924999	0.373109	0.646245	0.641242	0.121387
UFM1	-0.0130558	-0.0560555	0.103023	-0.00812	-0.0348015	-0.0604224	0.011304	-0.247222	-1.33683	3.47293	-0.22069	-0.842797	-0.858943	0.804737	0.181279	0.000514807	0.825334	0.399342	0.390372	0.893361	0.385614	0.00616509	0.936155	0.627882	0.655605
HDHD2	0.122741	-0.0658009	-0.0230306	-0.0469184	-0.0370121	-0.230828	0.0113031	2.13946	-1.50763	-0.597304	-0.599321	-0.721713	-3.4189	0.0323982	0.131649	0.550304	0.548959	0.470471	0.000628751	0.120619	0.316777	0.725175	0.798746	0.682727	0.0190598
SCO1	-0.0457459	0.0321094	0.0474199	-0.00569478	-0.0213326	0.0879828	0.0112611	-1.46801	1.52331	2.09492	-0.206745	-0.426579	1.35625	0.142103	0.127682	0.0361785	0.836209	0.669686	0.17502	0.318321	0.311015	0.127942	0.940553	0.821821	0.438376
RPA1	0.0268754	0.00679188	4.23074e-05	-0.0518768	-0.0235602	-0.066925	0.0112365	0.876532	0.391164	0.00329862	-2.96348	-1.04669	-2.08331	0.380741	0.695676	0.997368	0.00304186	0.295244	0.0372227	0.58945	0.843175	0.999767	0.0522476	0.521809	0.195192
ACAP2	0.0182278	0.000525318	0.0149085	-0.00745601	0.0221168	-0.0326791	0.0112205	0.633346	0.0260755	0.681548	-0.236983	0.75164	-0.708489	0.526508	0.979197	0.495525	0.81267	0.452268	0.478641	0.711463	0.989598	0.684758	0.929302	0.667901	0.72535
PRKAB1	0.0568361	-0.0175021	-0.00575413	-0.0435846	-0.0168694	-0.0994384	0.0111933	1.25692	-0.2195	-0.12074	-1.02807	-0.30428	-1.2701	0.208782	0.82626	0.903897	0.303917	0.760914	0.204048	0.405009	0.915554	0.955519	0.641658	0.876381	0.473282
NDUFV1	-0.0329364	0.0263443	0.0400484	0.0235806	0.000454024	-0.0237911	0.0111521	-2.07706	1.31659	1.60504	0.957098	0.0178203	-0.629712	0.0377963	0.187978	0.108485	0.338518	0.985782	0.528883	0.133664	0.394355	0.263823	0.67213	0.99345	0.759805
TRNT1	0.0303928	0.0191893	-0.016165	-0.0127478	-0.0978718	-0.162577	0.011139	0.989804	0.952538	-0.748919	-0.562663	-3.92843	-3.10505	0.32227	0.340824	0.453906	0.573665	8.55027e-05	0.00190249	0.532128	0.567747	0.649711	0.813628	0.00184751	0.0377419
TRA2A	-0.0151677	0.0278388	0.0206539	0.00614093	0.0141625	-0.0194202	0.0111083	-0.812511	0.459637	0.889316	0.229174	0.413694	-0.468555	0.416498	0.645777	0.373833	0.818733	0.679098	0.639388	0.616648	0.81348	0.570156	0.931737	0.825298	0.828084
TFG	-0.00125134	0.0252814	0.00919882	-0.111765	-0.0815419	0.0132048	0.0110763	-0.0417556	1.08407	0.434596	-4.35641	-2.86626	0.265575	0.966694	0.278336	0.663855	1.32213e-05	0.0041535	0.790567	0.982945	0.504345	0.808514	0.00186585	0.0302048	0.916375
SARDH	-0.0142035	0.00152347	0.0458888	0.0263337	0.101781	0.00284745	0.0110696	-0.332322	0.0579054	1.40202	1.02614	2.39074	0.0328728	0.739646	0.953824	0.160908	0.304826	0.0168146	0.973776	0.858616	0.977575	0.341156	0.642174	0.0819144	0.988885
ARX	0.0749533	-0.0220926	-0.019695	0.141197	0.0145658	0.101956	0.0110552	0.842764	-0.268732	-0.180194	1.37811	0.0553875	0.788347	0.39936	0.788136	0.857001	0.168169	0.95583	0.430494	0.604597	0.894166	0.929	0.492509	0.979248	0.688527
POLR2H	-0.0284443	0.0140218	0.0474746	0.00932472	0.083044	0.00679241	0.0110174	-0.862583	0.421176	1.41417	0.255399	1.91275	0.20296	0.388367	0.673626	0.157313	0.798415	0.0557801	0.839167	0.596611	0.830685	0.336854	0.924435	0.184679	0.933957
CHCHD3	0.0218388	0.0212688	-0.0102682	-0.00745295	-0.0458311	0.00487839	0.0109465	1.06783	1.18721	-0.578131	-0.339303	-2.41422	0.137356	0.285598	0.235144	0.563176	0.734381	0.0157687	0.890749	0.495681	0.451493	0.735696	0.899015	0.0782545	0.958681
SPECC1L	-0.0293129	0.0643256	-0.00221183	-0.0515041	0.0168759	-0.0731252	0.0109336	-0.824912	1.8834	-0.0686705	-1.74052	0.564474	-0.864619	0.409422	0.0596459	0.945252	0.0817669	0.572431	0.387248	0.61082	0.190631	0.976639	0.33877	0.763017	0.652711
RPN2	-0.0528164	0.0775494	0.00796784	-0.0439739	0.0124396	-0.0130971	0.0109003	-1.42232	2.67642	0.248924	-1.46887	0.291742	-0.152225	0.154933	0.00744135	0.803419	0.141869	0.770484	0.879009	0.336383	0.045846	0.895862	0.449567	0.881334	0.952625
EXOC4	-0.0193877	0.036772	0.0151187	0.00770597	-0.0138997	-0.0258711	0.0108343	-0.893325	2.69896	1.18105	0.422881	-0.526191	-0.928976	0.371683	0.00695556	0.237582	0.672382	0.598756	0.352902	0.581066	0.0436875	0.4302	0.86703	0.779695	0.625023
NPEPPS	0.0565058	-0.0367821	0.0125526	0.0097178	-0.0321995	-0.0635373	0.0107587	3.99101	-2.26947	1.05682	0.494799	-1.72866	-2.06426	6.57928e-05	0.0232397	0.290593	0.620742	0.0838691	0.038993	0.00119764	0.100527	0.485684	0.839302	0.23866	0.199425
IAH1	0.0911472	-0.0702143	0.0112495	0.0559085	-0.0188392	0.00201435	0.0107275	1.23391	-1.25687	0.329568	1.04601	-0.333491	0.0404247	0.217235	0.208799	0.741727	0.295558	0.738764	0.967755	0.417106	0.420824	0.858801	0.633335	0.864092	0.986919
CSNK2A2	-0.0213214	0.00981539	0.0436603	0.00215804	0.0119047	-0.112493	0.0107181	-0.974096	0.236004	2.09022	0.112606	0.452702	-3.03977	0.330009	0.813429	0.0365981	0.910343	0.650763	0.00236758	0.540018	0.908294	0.12872	0.973274	0.811373	0.0419294
PTEN	0.0259653	-0.007257	0.0132955	0.031744	0.0361507	0.0264387	0.0106679	0.374318	-0.2153	0.365889	0.681233	0.727016	0.236117	0.708168	0.829533	0.714448	0.495724	0.467216	0.813342	0.840912	0.91728	0.842407	0.767726	0.681067	0.923341
GSK3A	0.0724148	-0.061609	0.0209847	0.0356432	-0.00147814	0.0308772	0.0105968	2.45761	-2.02762	0.375673	1.04671	-0.0362389	0.342311	0.0139866	0.0425995	0.70716	0.295232	0.971092	0.732117	0.0673384	0.15184	0.837201	0.633335	0.987308	0.886153
REG1B	-0.0169713	0.0412937	0.00744868	0.0220528	0.153945	0.111383	0.0105904	-0.206107	0.828023	0.139133	0.292616	2.18689	0.881509	0.836708	0.407657	0.889345	0.769816	0.0287505	0.378042	0.911231	0.633074	0.950223	0.913167	0.119887	0.646682
MRPL57	0.0107631	-0.0508362	0.0718243	-0.000208833	-0.0738399	-0.166212	0.0105837	0.238323	-0.679273	2.38036	-0.00527773	-1.86222	-1.31792	0.811631	0.496965	0.0172958	0.995789	0.0625727	0.187532	0.898364	0.709919	0.0758326	0.998855	0.198859	0.45364
GNPDA1	0.0642397	-0.0627302	0.0302392	-0.0042531	-0.00896974	-0.0989655	0.0105829	1.33633	-1.56854	0.523343	-0.0958822	-0.189984	-1.19574	0.181443	0.116756	0.600736	0.923614	0.849322	0.231796	0.36943	0.29407	0.762485	0.978824	0.922671	0.510649
YARS2	0.0361989	-0.0629103	0.0582632	-0.00190478	0.013707	-0.0145452	0.0105173	0.852233	-1.723	1.73088	-0.0554013	0.270952	-0.200457	0.394085	0.0848877	0.0834737	0.955819	0.786428	0.841123	0.600134	0.239147	0.221615	0.989791	0.889211	0.93425
NFIC	-0.0231414	0.023731	0.0309363	-0.00868847	-0.00128885	0.084774	0.0105086	-0.672177	0.778232	0.932239	-0.24394	-0.0344181	1.33252	0.501471	0.436432	0.351213	0.807277	0.972544	0.182691	0.690902	0.660941	0.547301	0.927421	0.987634	0.449807
SEC61B	0.0569227	-0.0369981	0.0114049	-0.03105	0.0630767	0.15764	0.0104432	0.862413	-0.894722	0.364586	-0.733289	1.39853	1.78854	0.38846	0.370936	0.715421	0.463382	0.161954	0.0736886	0.596611	0.601186	0.842901	0.748335	0.363151	0.278511
DUT	-0.0300452	0.0303126	0.0309603	0.000417072	-0.116283	0.0402538	0.0104092	-0.855153	0.54045	0.553203	0.00345672	-1.47812	0.481433	0.392466	0.588887	0.580124	0.997242	0.139375	0.630209	0.599695	0.776774	0.748561	0.998855	0.331074	0.82418
TMED2	-0.00195679	0.0536152	-0.0207428	-0.0916547	-0.0231179	0.0872538	0.0103052	-0.0401418	1.08561	-0.380148	-2.05529	-0.428961	1.21041	0.96798	0.277653	0.703836	0.039851	0.667952	0.226123	0.983023	0.503364	0.836453	0.233421	0.820808	0.502545
FBXO38	-0.00777342	0.0467856	-0.00810449	0.0124723	-0.0641878	-0.0343569	0.0103026	-0.193533	0.645405	-0.157731	0.277448	-1.14643	-0.562626	0.846541	0.518665	0.874669	0.781436	0.251615	0.57369	0.915246	0.725071	0.941961	0.916431	0.47531	0.791645
NPC1	0.0904739	0.0205312	-0.0801077	-0.00364876	-0.0800828	0.254741	0.0102991	0.877667	0.597998	-1.65125	-0.0782888	-1.25105	2.61876	0.380125	0.549841	0.0986868	0.937598	0.210917	0.00882496	0.588698	0.748593	0.249067	0.983781	0.427131	0.0868269
SAMM50	0.00300893	0.00746667	0.0203237	-0.022518	-0.0527366	0.00165917	0.0102664	0.142689	0.367125	0.928667	-1.00505	-2.13852	0.0359247	0.886536	0.713526	0.353061	0.314872	0.0324748	0.971342	0.93783	0.851555	0.549254	0.65105	0.128421	0.987633
VPS26B	0.0110248	0.0507406	-0.0310793	0.0174957	0.00201878	0.0208769	0.0102287	0.421957	2.43779	-1.20773	0.891116	0.0643483	0.363672	0.673057	0.0147772	0.227151	0.372867	0.948693	0.716103	0.818048	0.0737595	0.419727	0.695525	0.975287	0.875857
CERS2	-0.0254458	0.0169889	0.039075	0.0666427	0.0336979	0.0475528	0.010206	-1.10143	0.57204	1.60513	2.49843	1.42984	0.851529	0.27071	0.567295	0.108465	0.0124745	0.152764	0.394475	0.478671	0.762925	0.263823	0.121905	0.349419	0.659308
TES	0.00409071	-0.0153091	0.0418074	0.0478857	0.0717094	0.243509	0.0101963	0.17843	-0.66643	2.12759	1.89054	2.96571	3.92205	0.858385	0.505136	0.0333712	0.058686	0.00301986	8.77993e-05	0.921957	0.715108	0.121474	0.28234	0.0240524	0.00558507
BABAM1	0.0475467	-0.0166312	-0.000342856	-0.0479983	0.0571674	0.150515	0.0101909	1.82245	-0.571121	-0.0150213	-1.58843	1.19686	1.94439	0.0683868	0.567917	0.988015	0.112189	0.231361	0.0518484	0.196701	0.763193	0.995329	0.397523	0.450939	0.230915
FCHO2	0.0640823	0.0818799	-0.115424	-0.159272	0.0965798	0.35809	0.0101793	1.68381	2.6755	-1.46781	-0.66395	0.704459	1.63082	0.0922192	0.0074618	0.142157	0.506722	0.481147	0.102927	0.240705	0.0459094	0.314462	0.772614	0.693982	0.333444
PCYT2	0.0494054	-0.027651	0.00866996	0.0168176	-0.0510428	0.0132449	0.0101415	1.19789	-1.12208	0.424041	0.439726	-1.65009	0.247778	0.23096	0.261828	0.671536	0.660136	0.0989241	0.804306	0.434288	0.482421	0.813044	0.859957	0.269446	0.921656
EHBP1	0.0908746	-0.0722971	0.0117411	0.0064948	0.0780227	0.194893	0.0101062	2.18628	-3.24242	0.309954	0.115766	1.55653	1.9501	0.0287952	0.0011852	0.756596	0.907838	0.119583	0.0511638	0.110955	0.0114612	0.867865	0.973042	0.301865	0.229678
MBNL1	0.0288054	-0.0142696	0.0157482	0.113407	-0.111072	-0.0569891	0.0100947	1.56942	-0.587132	0.569669	1.60417	-1.74311	-0.706488	0.116551	0.557115	0.568903	0.108676	0.0813148	0.479885	0.281317	0.753833	0.740216	0.390128	0.234474	0.726991
RFC4	-0.0933802	0.113596	0.00985408	0.0935367	0.0742485	0.0495858	0.0100232	-2.24407	2.45893	0.35846	2.14066	2.11728	1.03482	0.0248279	0.0139353	0.719999	0.0323016	0.0342359	0.300754	0.0995763	0.0708691	0.845428	0.20662	0.133861	0.586191
AIMP1	-0.027663	0.0326319	0.0250403	-0.00576831	-0.0276652	0.00307851	0.0100031	-1.47493	2.0955	1.3557	-0.220471	-0.929159	0.0832835	0.140231	0.0361268	0.175194	0.825504	0.352807	0.933626	0.315851	0.135731	0.360773	0.936155	0.584587	0.975533
ATOX1	-0.0299815	0.0442277	0.0157622	0.0704164	-0.0253623	-0.160287	0.0100028	-0.214525	0.808493	0.246837	1.47306	-0.434453	-2.63121	0.830138	0.418807	0.805035	0.140734	0.66396	0.00850804	0.908937	0.64354	0.896136	0.449052	0.819231	0.0857641
AGL	0.00938044	-0.0174751	0.0380171	-0.0145898	0.0292714	-0.0303035	0.00997414	0.589442	-1.06897	1.95933	-0.755232	1.56285	-0.785513	0.555565	0.285081	0.0500736	0.45011	0.118087	0.432153	0.734073	0.511899	0.160264	0.738893	0.298924	0.689369
WDFY3	-0.00159122	0.0247425	0.00662786	0.0409338	-0.000574236	-0.0671628	0.00992639	-0.0137051	0.791383	0.222025	0.754305	-0.0110325	-1.04272	0.989065	0.428721	0.824295	0.450666	0.991197	0.297077	0.995626	0.651886	0.90898	0.739269	0.995875	0.583476
RPL11	-0.0146963	0.0466091	-0.00223972	0.0277882	-0.0300882	0.0318009	0.00989101	-0.379745	1.54216	-0.0564237	0.578086	-0.561767	0.429527	0.704135	0.123035	0.955004	0.563206	0.574275	0.66754	0.839459	0.30412	0.98122	0.80694	0.764054	0.846108
RPS26	-0.125411	-0.0295525	0.184592	0.096398	0.831069	-0.194328	0.00987601	-2.7697	-0.911078	1.50818	1.46672	2.59535	-0.80662	0.00561084	0.362254	0.131507	0.142452	0.00944956	0.419885	0.0359923	0.591875	0.299371	0.449567	0.0546405	0.682824
STBD1	0.0585075	0.0732261	-0.102195	-0.12402	-0.108836	0.112835	0.00984634	1.05561	2.29564	-2.5773	-3.5799	-2.89518	1.32023	0.291145	0.0216963	0.00995748	0.000343729	0.00378939	0.18676	0.500689	0.0964374	0.0506396	0.0137725	0.028474	0.45364
HMGCL	0.0720597	-0.0300057	-0.0126309	-0.057493	-0.0548876	-0.0939534	0.00980767	1.78911	-1.02266	-0.335062	-0.993189	-1.45644	-1.45528	0.0735971	0.306468	0.737578	0.320618	0.145272	0.145593	0.206054	0.532919	0.856273	0.657216	0.338693	0.403372
UTP14A	-0.0191747	0.058084	-0.00956288	0.0779236	0.124237	-0.13045	0.00978216	-0.37768	0.515339	-0.263088	1.9554	2.43323	-1.5809	0.705668	0.606316	0.792483	0.0505359	0.0149649	0.113902	0.839776	0.787912	0.887612	0.260823	0.0756306	0.351311
DDX18	-0.0776935	0.0540087	0.0529879	0.0314924	0.0564842	-0.0165323	0.00976769	-1.6893	0.762804	1.69495	0.98526	1.34293	-0.249817	0.0911613	0.44558	0.0900857	0.324496	0.179293	0.802729	0.239073	0.668963	0.234212	0.659507	0.386302	0.921182
HAAO	-0.029335	-0.0035603	0.0621836	0.00937357	0.0997527	0.207309	0.00976276	-0.281225	-0.0574377	2.19882	0.344398	1.86988	2.99924	0.778538	0.954197	0.0278907	0.730547	0.0615	0.00270657	0.880887	0.977575	0.106812	0.89724	0.196835	0.0456128
FDX1	0.0250826	0.0324512	-0.0283942	-0.0562391	0.0210494	0.0184165	0.00971317	0.551289	0.889241	-0.730652	-1.15956	0.552548	0.217025	0.581436	0.373874	0.464992	0.24623	0.580573	0.828189	0.752208	0.603677	0.658896	0.592704	0.767823	0.930696
CIAO2B	0.0346392	-0.0317461	0.0258901	-0.0816077	-0.134071	-0.147606	0.00959439	1.15636	-0.906278	0.851486	-2.78551	-3.13486	-1.78023	0.247534	0.364789	0.3945	0.00534428	0.00171934	0.0750377	0.451845	0.594081	0.591684	0.0716165	0.015911	0.28072
HERC4	0.0419786	0.0134187	-0.0266403	-0.0303253	-0.0687262	-0.100664	0.00958563	1.32845	0.36983	-1.03167	-1.05667	-2.75164	-2.73937	0.184029	0.711509	0.302225	0.29066	0.00592972	0.00615564	0.373348	0.850272	0.498735	0.63018	0.0389791	0.0704758
ACADM	0.0493191	-0.022094	0.00141388	-0.0404143	-0.0479119	-0.00183534	0.00954634	1.54519	-0.645921	0.0562452	-1.68986	-1.63476	-0.0353316	0.1223	0.51833	0.955146	0.0910543	0.102099	0.971815	0.289774	0.724924	0.98122	0.357566	0.274941	0.987706
UBA3	0.0598578	-0.058791	0.0275185	0.0120974	-0.0303388	-0.0791284	0.00952844	2.64119	-2.96857	0.981214	0.389211	-1.14668	-1.73286	0.00826162	0.00299191	0.326487	0.69712	0.251515	0.0831206	0.0470485	0.0232815	0.525077	0.878648	0.47531	0.295576
GAK	-0.0160812	0.0317958	0.0127603	0.00828899	-0.00270915	-0.0508234	0.00949165	-0.611947	1.71924	0.69286	0.311546	-0.0954732	-1.82431	0.540573	0.0855711	0.488397	0.755386	0.923939	0.0681048	0.722301	0.240753	0.678735	0.907025	0.963477	0.267677
SYNCRIP	-0.0122378	0.00573016	0.0348658	-0.0199345	0.0285081	-0.0304437	0.00945273	-0.46546	0.268657	2.15877	-0.959218	1.07659	-0.864526	0.641602	0.788193	0.0308681	0.337449	0.281665	0.387299	0.797105	0.894166	0.115013	0.67133	0.508716	0.652711
AGFG2	-0.000746612	-0.0246569	0.0537503	-0.0109389	0.111065	0.056773	0.00944893	-0.020131	-1.06245	1.44075	-0.389917	2.15221	0.848857	0.983939	0.288031	0.149655	0.696598	0.0313806	0.395961	0.992067	0.515352	0.325236	0.878648	0.126305	0.660081
SLC25A3	-0.0200203	0.00480815	0.0435082	-0.0342877	0.00369859	-0.0375158	0.00943204	-0.825429	0.20877	1.13152	-0.850841	0.0767125	-0.65311	0.409128	0.834628	0.257837	0.394858	0.938852	0.513685	0.61082	0.919711	0.449795	0.708735	0.970885	0.750489
DDI2	0.0110156	-0.00778142	0.0250619	-0.0597156	-0.0715038	0.0490718	0.00943204	0.412343	-0.324222	0.839258	-2.24443	-1.66328	0.888861	0.680088	0.74577	0.401325	0.0248047	0.0962574	0.374078	0.823178	0.873871	0.597554	0.178788	0.263933	0.643946
NFU1	0.0636626	-0.0442125	0.00880355	-0.0349913	-0.113252	-0.131806	0.0094179	1.74085	-1.19591	0.301132	-1.12315	-3.32021	-2.59499	0.0817091	0.231732	0.763314	0.261375	0.000899485	0.00945941	0.220793	0.447223	0.871587	0.604189	0.00991125	0.0893697
NDUFS8	-0.0184565	0.00283514	0.0438422	-0.0422258	0.122771	0.0413266	0.00940697	-0.545517	0.0613608	1.01652	-1.12146	1.91428	0.742453	0.585398	0.951072	0.30938	0.262092	0.0555846	0.457813	0.753693	0.976812	0.506585	0.604189	0.184302	0.709042
EPS15L1	0.0305248	0.0256249	-0.0279402	0.0439927	-0.00157038	0.000997146	0.00940316	2.04263	1.9169	-1.72114	2.85333	-0.0625981	0.0272184	0.041089	0.0552502	0.0852249	0.0043264	0.950087	0.978286	0.141431	0.180543	0.225205	0.0627252	0.976201	0.991076
SMAP1	0.0142462	-0.0551673	0.0690959	-0.07959	-0.0799502	-0.00292219	0.0093916	0.387648	-1.39519	1.18273	-0.888791	-0.940475	-0.0214582	0.698277	0.162958	0.236914	0.374116	0.346974	0.98288	0.835564	0.361986	0.429439	0.695927	0.578337	0.993432
SNX9	0.0126138	-0.0129845	0.0284857	-0.00664728	-0.0210069	0.0311389	0.00937165	0.553828	-0.646242	1.4372	-0.278947	-0.800757	0.948836	0.579696	0.518123	0.150662	0.780286	0.423272	0.342704	0.750547	0.724858	0.326953	0.915804	0.646869	0.619556
PSMD4	0.0510034	0.00549114	-0.0284771	-0.0328182	-0.0255482	0.0204311	0.00933918	2.34504	0.316107	-1.46944	-0.955078	-1.06414	0.52513	0.0190249	0.751921	0.141713	0.339538	0.287265	0.599493	0.0824533	0.877154	0.314021	0.672524	0.513981	0.808066
CAT	0.0769805	-0.027429	-0.0217494	0.0602601	0.123438	0.333572	0.00926733	2.08192	-0.802331	-0.436071	1.20726	4.00254	2.41651	0.0373494	0.422362	0.662785	0.227331	6.26655e-05	0.01567	0.132811	0.646133	0.808063	0.575928	0.00146631	0.117162
BCAR1	-0.0571783	0.0300593	0.0549126	0.0669702	0.118583	0.0830553	0.00926452	-1.5802	0.716754	1.44267	1.52011	2.08635	1.60651	0.114062	0.473526	0.149113	0.128484	0.0369469	0.108162	0.277384	0.691969	0.324683	0.4279	0.141161	0.343365
RPS10	-0.0054416	-0.0252876	0.0585223	-0.0153077	0.0193708	0.16877	0.00926436	-0.174326	-1.17037	2.1571	-0.281426	0.450944	2.13531	0.861609	0.241853	0.0309977	0.778384	0.65203	0.0327359	0.923357	0.458754	0.11531	0.915075	0.812294	0.18348
STT3A	-0.0886574	0.0578361	0.0584102	-0.0361412	0.0460536	0.036592	0.0091963	-1.791	1.90015	1.53227	-1.07792	1.07851	0.408596	0.0732929	0.0574129	0.125456	0.281071	0.280804	0.682836	0.205329	0.18535	0.289959	0.621156	0.508593	0.855013
YBX1	0.0206005	-0.0162231	0.023182	0.0496842	0.0896462	0.166639	0.00918647	0.849445	-0.749455	0.897027	1.5096	2.94713	2.63754	0.395634	0.453583	0.369705	0.131146	0.00320738	0.00835102	0.601577	0.675181	0.566021	0.431766	0.0252344	0.0849396
HOOK3	0.0225577	0.0262418	-0.0213025	0.0429053	0.0428934	0.0163925	0.00916568	0.751659	0.668977	-0.72503	1.04268	1.26233	0.335999	0.452256	0.50351	0.468434	0.297097	0.206829	0.736871	0.651572	0.714841	0.661284	0.634969	0.422759	0.88739
PTK2	-0.00686838	0.0295433	0.00478481	-0.0034581	-0.061151	-0.0938006	0.00915325	-0.313459	1.26626	0.279478	-0.151834	-1.90709	-1.42589	0.753932	0.205418	0.779878	0.879318	0.0565093	0.153901	0.867549	0.417361	0.882001	0.957214	0.186411	0.411496
PTGR1	0.0837	-0.0403398	-0.015901	-0.0196699	-0.100515	-0.053744	0.00915307	2.0462	-1.24727	-0.496761	-0.271573	-2.40388	-1.06373	0.0407362	0.212299	0.619358	0.78595	0.0162222	0.287451	0.14088	0.424786	0.776808	0.919283	0.0798901	0.572715
PNISR	-0.0188251	0.0797317	-0.0335087	0.071733	0.0567873	0.0298564	0.00913265	-0.375082	1.02082	-0.885867	1.66307	0.944972	0.312239	0.707599	0.307339	0.375689	0.0962992	0.344673	0.754859	0.840912	0.533413	0.572476	0.367453	0.576486	0.897778
DIAPH2	0.0482066	-0.0401188	0.0192179	0.00810274	0.0369881	0.01285	0.00910189	2.073	-1.91727	1.04945	0.452081	1.4466	0.305884	0.0381719	0.0552033	0.293971	0.65121	0.14801	0.759693	0.134465	0.18052	0.489709	0.854045	0.342777	0.900229
AP1M1	-0.0293553	0.0430467	0.0134483	-0.0165799	-0.00205124	0.0299605	0.00904655	-1.53925	2.91656	0.713637	-1.03568	-0.114872	1.04674	0.123742	0.0035391	0.475452	0.300349	0.908546	0.295222	0.291282	0.0265265	0.667851	0.639198	0.957078	0.581939
MARS1	-0.0052937	0.0151491	0.0172566	-0.0282854	-0.0496071	-0.0190657	0.00903734	-0.267654	0.709915	1.29962	-1.65708	-2.00528	-0.484927	0.788965	0.477757	0.19373	0.0975039	0.0449333	0.627728	0.886531	0.694189	0.378902	0.368167	0.160664	0.821925
CMTR1	0.0124052	0.0365281	-0.0218868	-0.0260835	-0.0507945	-0.151408	0.00901548	0.351106	1.57044	-0.709739	-1.36467	-1.86654	-2.62514	0.725509	0.116313	0.477866	0.172357	0.0619664	0.00866139	0.850739	0.29359	0.669286	0.498951	0.197907	0.0865373
TMEM63C	0.0186123	0.0189907	-0.0108863	-0.0383624	0.0512598	-0.0384767	0.00890559	0.374354	0.604146	-0.207401	-0.76255	1.32984	-0.569022	0.708141	0.545746	0.835697	0.445732	0.183572	0.569341	0.840912	0.746619	0.915799	0.735449	0.392923	0.789126
RPL4	-0.0320555	0.0220595	0.0366781	-0.0115963	0.0145159	-0.0253776	0.00889407	-1.06395	1.28084	1.45572	-0.401588	0.565319	-0.400615	0.287353	0.200249	0.145471	0.687988	0.571857	0.688703	0.497007	0.413499	0.319372	0.874171	0.762673	0.857533
BCCIP	0.0235615	-0.0360892	0.0390521	-0.031437	-0.0925572	-0.153686	0.00884148	0.60758	-0.455901	1.41352	-0.667418	-1.38044	-2.73195	0.543466	0.648461	0.157503	0.504505	0.167451	0.00629597	0.724474	0.815724	0.336942	0.771053	0.369784	0.0714387
PDCD6IP	0.0153674	-0.000702857	0.0113836	0.0340184	0.00274623	0.0932272	0.00868272	1.08335	-0.0546653	1.06204	2.96462	0.163525	3.91082	0.278651	0.956405	0.288216	0.00303055	0.870105	9.1982e-05	0.487809	0.978774	0.483501	0.0522476	0.936685	0.00570151
YKT6	-0.0362721	0.0632913	-0.00107418	-0.0195492	0.0351284	0.0592768	0.00864835	-1.85258	3.56403	-0.0602529	-0.979861	1.32202	1.14919	0.0639428	0.000365201	0.951954	0.327155	0.186163	0.250478	0.188489	0.00454338	0.980336	0.662679	0.396002	0.530542
SF3A2	0.00754581	-0.0230848	0.0414821	-0.000347382	0.00621625	-0.002847	0.00864769	0.209498	-0.813916	2.09959	-0.0140276	0.201188	-0.0424567	0.834059	0.415693	0.0357647	0.988808	0.840552	0.966135	0.90981	0.640488	0.127316	0.99757	0.917775	0.986919
DNMT1	0.139776	-0.0785841	-0.0354189	0.0134723	0.0231507	-0.0296905	0.00859114	2.56056	-1.37711	-0.874366	0.355463	0.575058	-0.359911	0.0104504	0.168479	0.381919	0.722243	0.565252	0.718914	0.0559832	0.367916	0.577611	0.894317	0.757471	0.877463
TMBIM1	-0.0133322	0.0247452	0.0142849	0.20714	0.152674	0.170947	0.00856598	-0.181566	0.593937	0.419066	3.23261	2.62134	2.59335	0.855924	0.552554	0.675168	0.00122666	0.00875853	0.00950446	0.921199	0.750805	0.815475	0.0297829	0.0516365	0.0896079
ETFB	0.0435711	-0.0107662	-0.00719472	-0.0228057	-0.0211756	0.060432	0.00853675	1.49806	-0.612373	-0.320995	-0.797549	-0.648273	1.47714	0.134117	0.540291	0.748214	0.425132	0.516809	0.139637	0.306824	0.741177	0.862292	0.726155	0.718797	0.394618
KLHL42	0.0331141	0.0119844	-0.0195186	-0.0109119	-0.0836548	-0.167769	0.00852665	0.283695	0.305044	-0.308818	-0.282071	-1.57729	-1.29121	0.776644	0.760333	0.75746	0.777889	0.114729	0.19663	0.879937	0.880878	0.867884	0.915075	0.294314	0.463374
OLA1	0.0552535	-0.0516186	0.02188	-0.032255	-0.0210613	-0.0411234	0.00850495	1.66008	-1.9216	0.803533	-0.952315	-0.686736	-1.18191	0.0968993	0.0546562	0.421667	0.340937	0.492249	0.237242	0.248918	0.179772	0.619427	0.672626	0.702323	0.516828
NIT1	0.130924	-0.0474559	-0.0580118	-0.105878	-0.0677966	-0.0561776	0.00848558	2.66561	-1.64525	-0.6235	-0.766676	-0.778094	-0.732941	0.00768484	0.0999187	0.532956	0.443274	0.436514	0.463595	0.0451273	0.265053	0.712385	0.735359	0.655351	0.712308
MYDGF	-0.0286884	-0.00938873	0.0635064	-0.0851652	-0.0476886	-0.0110505	0.00847645	-0.577274	-0.265202	1.77499	-1.35563	-1.18683	-0.147433	0.563755	0.790854	0.0758999	0.175215	0.235293	0.88279	0.740092	0.895337	0.207484	0.502715	0.456388	0.954208
COMMD5	-0.0424634	0.00806649	0.0598133	0.000179661	-0.00442206	-0.0838343	0.00847214	-1.59093	0.37038	1.35947	0.00451878	-0.111469	-1.30312	0.111626	0.7111	0.173999	0.996395	0.911245	0.192532	0.273969	0.850232	0.359298	0.998855	0.958133	0.457937
CYB5B	0.0212533	-0.00322853	0.00728111	0.00663721	-6.73548e-05	-0.113135	0.00843531	0.710499	-0.176195	0.284886	0.214916	-0.00202479	-0.92532	0.477395	0.860141	0.775731	0.829832	0.998384	0.354799	0.673723	0.93323	0.880373	0.936838	0.999107	0.626623
FGGY	0.0224976	-0.0564215	0.0592266	0.0338189	0.0621647	-0.0231814	0.00843425	0.329777	-1.27661	1.93514	0.99852	1.46709	-0.379129	0.741568	0.201739	0.0529729	0.318027	0.142351	0.704592	0.858784	0.415059	0.164869	0.654907	0.334582	0.867155
ACO2	-0.0137383	-0.011288	0.0501989	-0.050397	-0.0324797	-0.0997206	0.00839087	-0.760548	-0.635538	3.13584	-1.58121	-2.15308	-2.11926	0.446927	0.525078	0.00171361	0.113829	0.0313124	0.0340685	0.646493	0.729391	0.0149684	0.399729	0.126144	0.186775
ECH1	0.0304508	-0.00354624	-0.00173771	0.0240673	0.0154949	0.0500896	0.00838895	1.29223	-0.181025	-0.0837952	1.24379	0.49181	1.05235	0.196279	0.856348	0.933219	0.213577	0.622854	0.292637	0.389282	0.930079	0.973207	0.5572	0.794306	0.579407
GK	0.0170297	-0.0318005	0.0398249	-0.040075	0.16283	0.0845132	0.00835136	0.663716	-0.934336	1.19823	-1.64138	2.18204	1.39896	0.506872	0.350131	0.230829	0.100719	0.0291068	0.161824	0.695754	0.578555	0.423749	0.374485	0.120593	0.421208
MCU	-0.0328138	0.00675321	0.0509491	-0.00109677	-0.132005	-0.140799	0.00829616	-1.10409	0.177867	1.35442	-0.0135086	-1.9911	-1.70693	0.269554	0.858828	0.175603	0.989222	0.0464694	0.0878358	0.477376	0.932099	0.360958	0.997616	0.164464	0.304536
NAE1	0.0403309	0.00409225	-0.0195429	0.0112006	-0.0216692	-0.0981435	0.00829343	1.39392	0.202507	-0.6634	0.412591	-0.673714	-1.8994	0.163341	0.839521	0.507075	0.679906	0.500493	0.057512	0.346151	0.9232	0.693084	0.870558	0.708535	0.244102
SMAD2	-0.0686962	-0.00103967	0.0944571	0.0686164	0.0302946	-0.0221986	0.00824042	-1.66036	-0.0246398	1.10679	1.03095	0.453849	-0.20004	0.0968412	0.980342	0.268384	0.302566	0.649938	0.84145	0.24891	0.990209	0.461822	0.641496	0.811373	0.934286
ALDH1B1	0.0959287	-0.0305904	-0.0408219	0.0942627	0.176171	0.0492999	0.00817212	1.82947	-0.819518	-1.34014	1.95592	3.21719	0.703217	0.0673291	0.412491	0.1802	0.0504741	0.00129453	0.48192	0.194875	0.638167	0.365572	0.260802	0.0128109	0.728332
SEPTIN8	0.0190528	-0.0193211	0.0247414	0.0534878	0.068124	0.0402823	0.00815769	0.830805	-0.838684	0.899002	1.96998	1.78197	1.03585	0.406084	0.401647	0.368651	0.0488412	0.0747547	0.30027	0.609058	0.630434	0.565115	0.257371	0.222661	0.585656
NME1	0.0422968	-0.0311199	0.0131584	-0.0207877	-0.00654496	0.0917758	0.00811176	1.9468	-1.42754	0.547207	-0.986665	-0.223291	1.92585	0.0515582	0.153425	0.584237	0.323807	0.823309	0.0541227	0.164085	0.350384	0.752113	0.659507	0.907894	0.234117
COG1	-0.0478324	0.0759757	-0.0039046	-0.0296772	-0.103341	-0.0679931	0.00807956	-1.57757	2.94431	-0.171599	-1.0235	-3.73659	-2.0316	0.114664	0.00323678	0.863753	0.306073	0.000186532	0.0421941	0.2781	0.0249017	0.934077	0.642807	0.00315498	0.208205
SHC1	0.00857616	-0.0934822	0.109005	-0.103263	-0.0681274	-0.242551	0.00803314	0.110311	-1.22585	1.65877	-1.48384	-1.1482	-2.51275	0.912162	0.220256	0.0971628	0.137852	0.250888	0.0119794	0.952035	0.434888	0.246787	0.442772	0.474658	0.103505
DAD1	-0.02756	0.0560892	-0.0046469	-0.0321771	-0.00121369	0.0954644	0.00796077	-0.593588	1.8864	-0.100082	-0.720577	-0.0209796	1.13713	0.552788	0.0592417	0.920279	0.47117	0.983262	0.255485	0.73165	0.189607	0.964977	0.754808	0.992049	0.536909
PFDN2	0.0348321	-0.0018199	-0.00930568	-0.0456594	0.0405553	-0.0335362	0.00790218	0.64177	-0.0673086	-0.284435	-1.33877	0.972362	-0.66127	0.521023	0.946336	0.776077	0.180645	0.33087	0.508439	0.7068	0.974607	0.880373	0.510363	0.563131	0.747333
UBP1	-0.0104387	-0.0226016	0.056738	-0.0475715	-0.0241634	-0.0192183	0.00789922	-0.331171	-1.03013	2.4615	-1.82302	-0.740758	-0.328647	0.740515	0.30295	0.0138359	0.0683	0.45884	0.742422	0.858616	0.531239	0.0643042	0.303287	0.674299	0.89004
[truncated: 2,877 more rows]

## Sheet: S2_CAMERA-PR_gene set enrichmen
cluster	GeneSet	NGenes	ZScore_6450	ZScore_6521	ZScore_6267	ZScore_6178	ZScore_6440	ZScore_6539	PValue_6450	PValue_6521	PValue_6267	PValue_6178	PValue_6440	PValue_6539	FDR_6450	FDR_6521	FDR_6267	FDR_6178	FDR_6440	FDR_6539
[truncated: 1,276 more rows]

[truncated: 1 more sheets: S3_gene_set_table]
