# Supplementary material for: Single-Islet Proteomics Maps Pseudo-Temporal Islet Immune Responses and Dysfunction in Stage 1 Type 1 Diabetes
Source: bioRxiv. 2025 Nov 12:2025.11.10.687674. Preprint. [Version 1] doi: 10.1101/2025.11.10.687674 (PMC12642322; doi:10.1101/2025.11.10.687674)
Supplement: Supplement 5 [file media-5.xlsx]

## Sheet: Sheet1
Supplemental File 5
LIMMA results against BCP for each donor, and the Gene-set enrichment results

## Sheet: BCP_LIMMA_Results
Protein	logFC_6450	logFC_6521	logFC_6267	logFC_6178	logFC_6440	logFC_6539	ZScore_6450	ZScore_6521	ZScore_6267	ZScore_6178	ZScore_6440	ZScore_6539	P.Value_6450	P.Value_6521	P.Value_6267	P.Value_6178	P.Value_6440	P.Value_6539	adj.P.Val_6450	adj.P.Val_6521	adj.P.Val_6267	adj.P.Val_6178	adj.P.Val_6440	adj.P.Val_6539
HNRNPA1L3	-0.048464	-0.0820172	-0.0485169	0.107466	-0.0733108	0.0336055	-0.98152	-1.7911	-1.23362	1.22506	-0.844425	0.494794	0.326336	0.0732771	0.217343	0.220551	0.398432	0.620746	0.409415	0.102966	0.304928	0.48195	0.593642	0.738781
RBM47	-0.0506436	0.047472	-0.094773	0.0343111	0.015338	-0.119678	-2.10398	2.05387	-3.38107	0.613526	0.341041	-1.62695	0.0353799	0.0399881	0.000722045	0.539528	0.733073	0.103747	0.0590624	0.0595408	0.0022441	0.756876	0.853803	0.202519
UBA6	0.105319	0.139452	0.0356125	0.0269411	0.0309247	0.152856	5.4618	5.75234	2.24832	1.51682	1.29115	3.93002	4.71321e-08	8.80177e-09	0.0245557	0.129312	0.196652	8.49404e-05	2.5617e-07	3.54819e-08	0.0480586	0.352874	0.380246	0.000661803
ESYT2	-0.078029	-0.152502	-0.0737703	-0.00158873	-0.0734232	-0.097456	-3.24054	-8.52164	-4.33723	-0.0663266	-2.11846	-3.08399	0.00119304	1.57312e-17	1.44293e-05	0.947118	0.0341361	0.00204246	0.00277334	1.87077e-16	6.92207e-05	0.980757	0.108931	0.00881556
SHTN1	0.121199	0.207244	0.108686	0.0555897	0.0455451	0.0242301	5.60352	9.71633	5.77142	2.72198	2.13389	0.900906	2.1004e-08	2.56868e-22	7.86055e-09	0.00648915	0.0328517	0.367638	1.22474e-07	5.52756e-21	8.55947e-08	0.0504807	0.105739	0.520639
ARHGEF37	-0.259643	-0.191746	-0.0369148	-0.236744	-0.220261	0.668594	-3.53999	-5.86157	-0.82455	-4.61651	-4.33776	4.07837	0.000400142	4.58517e-09	0.409627	3.90246e-06	1.43944e-05	4.53518e-05	0.00102975	1.91324e-08	0.51017	0.000174606	0.000262292	0.000400283
ILVBL	0.0621981	-0.0603485	-0.0460025	-0.00453141	0.109382	0.0518059	2.5903	-1.17542	-1.42913	-0.127892	2.17025	0.752241	0.00958933	0.239826	0.152967	0.898234	0.0299881	0.451906	0.0184087	0.299716	0.227089	0.960666	0.0992066	0.597823
SH3PXD2B	-0.118029	-0.207294	-0.0889796	-0.0264119	-0.1722	-0.155679	-3.4462	-5.75912	-3.41675	-0.695787	-3.82266	-2.67396	0.00056852	8.45525e-09	0.000633728	0.486562	0.00013202	0.00749613	0.00141551	3.4207e-08	0.00199848	0.721527	0.00156587	0.0252798
NBAS	0.0068387	0.0707189	0.0135689	0.0132672	0.0688351	-0.0387692	0.269813	4.30094	0.59944	0.618884	2.54275	-0.961653	0.787304	1.70073e-05	0.548879	0.535993	0.0109984	0.336224	0.829524	4.43228e-05	0.640595	0.754786	0.0461485	0.488081
TARS3	0.0916531	-0.0396089	0.237977	-0.0100171	0.0320557	-0.017812	0.868106	-0.934775	4.48929	-0.129287	0.754154	-0.276543	0.385336	0.349904	7.14607e-06	0.897131	0.450757	0.782131	0.470758	0.418976	3.69064e-05	0.960048	0.641552	0.854145
FAM234B	0.181588	-0.0928549	0.160176	0.0198043	0.00309625	0.0916208	2.62087	-2.83132	3.97244	0.650533	0.0806359	0.890795	0.0087705	0.00463564	7.11401e-05	0.515348	0.935732	0.373039	0.0169753	0.00833604	0.000283494	0.740305	0.967858	0.526636
VWA8	0.223238	0.266774	0.101153	0.0741958	0.118022	0.0423761	7.61537	11.4944	4.3483	3.14853	4.62081	1.00792	2.62935e-14	1.40759e-30	1.37195e-05	0.00164092	3.82237e-06	0.313494	4.28955e-13	9.63774e-29	6.60964e-05	0.019161	8.9965e-05	0.463118
WDR91	-0.0403526	0.0932987	0.00637689	-0.0177137	0.0711586	0.00370998	-1.22238	3.23331	0.311539	-1.00662	2.52118	0.0917372	0.221566	0.00122367	0.755391	0.314116	0.011696	0.926907	0.294141	0.00241474	0.817827	0.578126	0.0483572	0.952408
VPS37C	-0.0715799	0.122528	0.22952	-0.0997623	-0.107128	0.242968	-1.05042	1.19397	3.18018	-1.31061	-1.60505	3.89151	0.293523	0.232491	0.00147183	0.189991	0.108482	9.96226e-05	0.375122	0.291436	0.0041734	0.444624	0.251712	0.000743179
TRAPPC13	0.13798	0.117391	0.119383	-0.0168502	0.0592302	-0.0121413	2.91551	4.53847	3.82314	-0.589643	1.44909	-0.312104	0.00355111	5.66635e-06	0.000131761	0.55543	0.147312	0.754961	0.00753049	1.58161e-05	0.000487654	0.768251	0.30986	0.835369
CNOT1	-0.0805774	-0.0686927	0.0109654	-0.0240622	-0.0327006	0.0127262	-4.72906	-6.31288	0.78632	-1.57479	-1.94245	0.408058	2.25559e-06	2.73896e-10	0.43168	0.115305	0.0520827	0.683231	9.02037e-06	1.33954e-09	0.531833	0.332736	0.147747	0.785429
MAP1LC3B2	0.550403	0.417928	0.311863	0.115255	0.0852358	0.606694	9.81014	10.4031	8.85505	3.33187	2.28041	6.96834	1.01831e-22	2.39989e-25	8.36437e-19	0.000862639	0.0225835	3.20704e-12	5.89966e-21	7.63739e-24	4.66649e-17	0.0116327	0.0799368	5.36764e-10
TCAF2	0.58396	0.983219	0.609309	0.190664	0.392108	0.352879	6.98148	11.3518	10.1102	5.55603	9.12101	5.21266	2.92094e-12	7.26604e-30	4.98034e-24	2.75984e-08	7.44242e-20	1.86151e-07	3.26726e-11	4.26432e-28	5.3586e-22	2.83448e-06	1.68161e-16	4.52976e-06
FBLL1	0.107878	-0.215227	0.20917	0.0167465	-0.029227	0.196922	2.11838	-8.38553	3.89451	0.44597	-0.695222	2.78984	0.0341426	5.04994e-17	9.83962e-05	0.655619	0.486916	0.00527348	0.0572294	5.55247e-16	0.000376824	0.832699	0.67259	0.0189887
SMCHD1	-0.129547	-0.0237107	-0.0137614	0.0892333	-0.0589643	-0.16712	-3.06841	-0.896545	-0.58291	2.39686	-1.48355	-2.69402	0.00215201	0.369962	0.559954	0.0165361	0.137929	0.00705961	0.00477883	0.439269	0.651168	0.0986095	0.296661	0.0241319
CASTOR2	0.0572835	-0.377783	-0.024333	-0.0850765	-0.0644971	0.266333	1.07442	-3.70832	-0.554653	-2.05419	-0.908016	2.78715	0.282635	0.000208641	0.579132	0.0399574	0.36387	0.00531745	0.363159	0.000461955	0.669163	0.174461	0.561779	0.0191166
UNC119B	0.18004	0.124742	0.114043	0.0610247	0.0906126	0.195305	5.21626	4.5497	4.79716	1.43366	3.46541	4.07182	1.82568e-07	5.37232e-06	1.60933e-06	0.15167	0.000529415	4.66465e-05	8.7582e-07	1.50418e-05	9.74874e-06	0.388106	0.00460082	0.000409076
METTL15	0.540173	0.28912	0.130268	0.0641513	0.181718	0.252204	7.64675	4.73181	2.33109	1.66557	4.44117	1.83123	2.06116e-14	2.22532e-06	0.0197484	0.0957991	8.94698e-06	0.0670663	3.4244e-13	6.57151e-06	0.0397343	0.298766	0.00017576	0.143364
SHISAL2B	0.46169	0.963917	0.795745	0.11459	0.0937412	0.407043	6.24042	9.46888	8.20884	1.72532	0.960128	2.05912	4.36404e-10	2.82873e-21	2.2333e-16	0.0844695	0.336991	0.0394827	3.38269e-09	5.46284e-20	9.17542e-15	0.276607	0.537544	0.094855
COL6A6	-0.864315	-0.734654	0.237687	0.0254163	-0.435995	-0.20016	-6.94866	-7.51026	2.70536	0.914902	-3.28516	-2.77397	3.68775e-12	5.90093e-14	0.00682296	0.360243	0.00101925	0.00553769	4.02534e-11	4.45166e-13	0.0157875	0.621091	0.00761323	0.0197201
ABTB3	-0.321767	-0.420262	-0.306866	-0.00449498	-0.255424	-0.0901208	-4.99373	-5.33812	-2.73752	-0.0546097	-2.01866	-0.749969	5.92233e-07	9.39167e-08	0.0061904	0.956449	0.0435224	0.453274	2.63156e-06	3.29766e-07	0.0144571	0.985004	0.130944	0.599131
ZSWIM8	0.0273768	0.0586445	0.0151921	-0.103904	0.0497834	0.0131956	0.575956	1.0758	0.343571	-1.74581	1.0974	0.10428	0.564645	0.282017	0.731169	0.0808448	0.272466	0.916947	0.643214	0.346314	0.800037	0.27062	0.471211	0.945853
NUDT19	0.0898462	0.101996	0.131882	0.105619	0.0702271	-0.0743764	2.53421	3.94155	4.55629	2.76632	1.61339	-1.18808	0.0112702	8.0957e-05	5.2065e-06	0.00566928	0.106659	0.234804	0.0213901	0.000190445	2.75506e-05	0.0464121	0.248449	0.375072
WASH3P	0.0326535	-0.0686061	0.106642	-0.0195811	-0.0158175	0.248599	1.37898	-3.95291	3.71878	-0.72315	-0.58972	4.01565	0.167902	7.72053e-05	0.000200188	0.469588	0.555378	5.92812e-05	0.231044	0.000182474	0.000711203	0.711387	0.727887	0.000490645
RASA4B	0.461998	-0.0117677	0.306173	0.0611732	0.088632	0.337136	7.91291	-0.708527	8.96617	2.64918	3.40884	6.32321	2.51432e-15	0.478618	3.06996e-19	0.0080687	0.000652406	2.56178e-10	4.96167e-14	0.546733	1.90672e-17	0.0591747	0.00539968	1.99598e-08
UMAD1	0.0547183	0.144716	0.172999	0.00367933	0.0268595	0.0204881	0.693609	2.4799	2.07964	0.0679548	0.617646	0.452861	0.487928	0.013142	0.0375587	0.945822	0.536809	0.650649	0.572713	0.021834	0.0692483	0.980722	0.712434	0.760294
MCRIP1	0.133741	-0.076396	0.0219008	-0.0251553	-0.030295	0.120588	3.04285	-2.70352	0.647693	-0.65632	-0.91808	2.62123	0.00234351	0.00686089	0.517183	0.511618	0.358577	0.00876126	0.00515595	0.0120032	0.611415	0.737716	0.557734	0.0286608
NACA	0.0271334	-0.00294422	-0.0197701	0.000997419	0.0192238	-0.0947956	1.24363	-0.153198	-1.08981	0.0357265	0.723311	-2.28835	0.213637	0.878242	0.275796	0.9715	0.469489	0.0221172	0.284786	0.903432	0.369172	0.991914	0.657867	0.0600648
SLC35A4	0.197272	0.0605392	0.0461059	0.0733785	0.0554791	0.12791	6.30588	1.87257	2.30846	2.89444	1.95192	2.90256	2.86563e-10	0.0611283	0.0209737	0.00379831	0.0509471	0.0037013	2.3166e-09	0.0875005	0.0418973	0.034961	0.145316	0.0142472
AGPS	0.00684544	-0.0323287	-0.113296	0.0728233	-0.0131563	0.153022	0.22895	-0.785162	-1.83739	0.866813	-0.189603	1.79177	0.818908	0.432359	0.0661524	0.386045	0.84962	0.0731702	0.857027	0.501496	0.112258	0.644255	0.920728	0.153295
KIF2A	0.0309221	0.0448841	0.0583075	0.00218267	0.016089	0.137834	0.934135	2.71369	2.92341	0.106821	0.656114	2.92737	0.350234	0.00665379	0.00346226	0.914931	0.511751	0.00341841	0.433836	0.0116771	0.0087067	0.966699	0.694684	0.0133401
TK2	0.119281	0.045255	0.0235515	0.147189	0.0639635	0.213746	3.75732	1.47743	0.102761	0.724635	0.623458	1.64099	0.00017174	0.13956	0.918153	0.468676	0.532983	0.100799	0.000479663	0.184407	0.94277	0.710482	0.709617	0.198479
PDLIM1	0.0424415	-0.11715	-0.0286957	0.00408176	-0.0375802	0.11995	1.81504	-5.11276	-1.22436	0.121748	-1.41332	3.02819	0.0695181	3.17478e-07	0.220816	0.903098	0.157561	0.00246027	0.107804	1.04645e-06	0.308841	0.962295	0.324973	0.0102727
MYO1C	-0.174197	-0.119644	-0.115089	-0.0223683	-0.107992	-0.136226	-6.69867	-4.51672	-5.35179	-0.629043	-3.47176	-3.14807	2.10331e-11	6.28036e-06	8.70883e-08	0.529321	0.000517066	0.00164355	2.04406e-10	1.73903e-05	7.18161e-07	0.751732	0.00451957	0.0074272
HAX1	0.25779	-0.0136894	0.146507	0.0465554	-0.0119136	0.0424412	6.39379	-0.751205	4.8873	1.56476	-0.387292	1.04047	1.61828e-10	0.452529	1.02226e-06	0.117638	0.69854	0.298121	1.36183e-09	0.521412	6.45197e-06	0.335611	0.831909	0.446836
AIP	0.216837	0.00322845	0.122513	0.00341784	0.0155613	0.224721	4.86591	0.17617	4.60141	0.160851	0.770969	3.97746	1.13931e-06	0.860161	4.19637e-06	0.872211	0.440725	6.96542e-05	4.81172e-06	0.888066	2.27379e-05	0.94895	0.632869	0.00055914
GTPBP1	-0.0461965	-0.0706	-0.0854366	0.0318355	-0.0336227	-0.111733	-1.84226	-4.77427	-3.96	0.937475	-1.13945	-1.81876	0.065437	1.80358e-06	7.49499e-05	0.348514	0.254516	0.068948	0.102216	5.38333e-06	0.000297104	0.611523	0.451751	0.146237
STXBP3	-0.223357	-0.14208	-0.143026	-0.105703	-0.0654009	-0.117949	-7.87961	-6.8144	-5.24178	-3.57628	-2.63305	-2.8607	3.28405e-15	9.46573e-12	1.59037e-07	0.00034852	0.00846224	0.00422713	6.39682e-14	5.55528e-11	1.23274e-06	0.00577767	0.0381645	0.015879
ARVCF	0.252153	0.19326	0.263302	0.0990028	0.0654878	0.244894	6.94489	9.11136	8.20795	4.05903	2.6391	4.30591	3.78747e-12	8.13546e-20	2.25003e-16	4.92763e-05	0.00831263	1.66303e-05	4.11432e-11	1.26337e-18	9.17542e-15	0.00127977	0.037566	0.000180221
SMAP	0.0579078	-0.0838665	0.141906	0.0193343	0.0941173	0.217275	1.24715	-2.86284	3.99477	0.514796	3.0949	3.92173	0.212344	0.00419867	6.47581e-05	0.606696	0.00196879	8.7915e-05	0.28348	0.00761999	0.000260821	0.802856	0.0126377	0.00067681
AP3B1	-0.000424123	0.0947098	0.0204036	0.0168226	-0.00218754	-0.0608842	-0.0232931	8.14103	1.22111	1.25024	-0.134512	-1.92134	0.981417	3.91945e-16	0.222045	0.211211	0.892997	0.0546891	0.984904	3.81724e-15	0.309891	0.472272	0.945256	0.123139
APBB1	-0.0655561	-0.0971399	0.179326	0.0403802	0.0135055	0.0926234	-1.23546	-2.39409	2.65054	1.0046	0.255563	0.903491	0.216659	0.0166618	0.00803629	0.315087	0.798289	0.366265	0.288389	0.0270649	0.0181944	0.579048	0.891499	0.519708
NDUFS8	-0.108015	-0.0212206	-0.124254	0.00636855	-0.025215	-0.0697712	-3.22941	-0.46402	-2.93865	0.168166	-0.386485	-1.26261	0.00124047	0.642633	0.00329643	0.866452	0.699138	0.206729	0.0028762	0.701237	0.00835338	0.947151	0.832051	0.340952
PSMD11	0.0553081	0.0838022	0.0475679	0.0521715	0.000400219	0.035402	4.01838	7.19397	3.12417	2.75211	0.0185451	1.30689	5.85998e-05	6.29356e-13	0.00178307	0.00592119	0.985204	0.191249	0.000179169	4.17018e-12	0.00491923	0.0476119	0.99309	0.321284
PSMD12	0.0587068	0.108509	-0.00297519	0.0791099	0.0346884	0.0142464	2.97224	7.12754	-0.105599	3.36247	1.45213	0.39074	0.00295637	1.0218e-12	0.915901	0.000772473	0.146465	0.69599	0.0063679	6.64391e-12	0.941099	0.0106104	0.309281	0.794437
PSMD9	0.0392709	0.0459174	0.0175692	0.00903114	-0.132299	-0.249844	0.6734	1.12177	0.504168	0.317865	-2.66761	-3.23107	0.500693	0.26196	0.614143	0.750588	0.00763934	0.00123327	0.583303	0.323618	0.70066	0.882431	0.0355899	0.00584187
ATOX1	0.0949934	-0.037964	-0.0859519	-0.0862573	0.054502	0.0777354	0.699861	-0.737285	-1.35245	-1.81429	0.936771	1.24434	0.484014	0.460949	0.176231	0.0696332	0.348877	0.213376	0.568858	0.529629	0.254925	0.245646	0.548946	0.349491
PGRMC1	-0.00719985	-0.0106902	0.0341892	0.00922845	0.025791	0.0283015	-0.400179	-0.548937	1.54133	0.40488	0.817043	0.759736	0.689025	0.583049	0.123236	0.685566	0.413904	0.447412	0.749748	0.645151	0.188781	0.849951	0.608666	0.594484
SUPT5H	-0.0877597	-0.147023	-0.00592064	-0.00995195	-0.0133977	-0.0220035	-4.0292	-6.57789	-0.402958	-0.550193	-0.47478	-0.649986	5.59664e-05	4.77187e-11	0.686979	0.582187	0.634944	0.515701	0.000172284	2.54293e-10	0.764833	0.78746	0.78784	0.652971
DFFA	0.0488169	-0.115586	0.0353198	-0.00990907	0.0264174	0.0657185	1.67809	-5.47384	1.78861	-0.538267	0.846902	1.3591	0.0933299	4.40398e-08	0.0736777	0.590393	0.39705	0.174114	0.139655	1.61277e-07	0.123037	0.792777	0.592168	0.298718
CLIC1	0.0730528	0.0404611	-0.117768	0.00213258	-0.019673	0.0752618	3.48555	1.13333	-4.58255	0.0606261	-0.828715	1.75943	0.000491134	0.257076	4.59333e-06	0.951657	0.407266	0.0785041	0.00124268	0.318631	2.44779e-05	0.98298	0.603223	0.162809
EIF3F	-0.10968	-0.0178701	-0.0487326	0.0229907	0.00631499	-0.131964	-4.21126	-0.971566	-2.56036	0.999616	0.31189	-3.77547	2.53948e-05	0.331266	0.0104563	0.317497	0.755124	0.000159708	8.42579e-05	0.398773	0.022772	0.58182	0.866533	0.00111205
PDHX	0.160352	0.202552	0.158127	0.080715	0.0936726	0.000421423	6.40065	9.80623	6.23834	2.64959	3.37356	0.0115296	1.54714e-10	1.05853e-22	4.42237e-10	0.00805886	0.000742017	0.990801	1.30683e-09	2.40377e-21	6.28449e-09	0.0591747	0.00592433	0.99388
MATN2	-0.0329364	-0.472152	-0.110972	-0.248757	-0.200771	-0.156799	-0.703022	-9.25594	-3.94572	-4.81442	-4.44729	-1.36253	0.482042	2.12349e-20	7.95598e-05	1.47625e-06	8.69611e-06	0.173031	0.56715	3.63487e-19	0.000312093	7.84843e-05	0.000171606	0.297311
QSOX1	-0.201033	-0.553401	0.000599445	-0.188179	-0.268763	0.00245189	-2.50566	-10.0094	0.011462	-3.30718	-5.2603	0.0258717	0.0122225	1.38587e-23	0.990855	0.000942393	1.43819e-07	0.97936	0.0229565	3.53826e-22	0.994596	0.0124997	5.80283e-06	0.987445
SLC33A1	0.277668	0.533421	0.0187137	0.0938767	0.261488	-0.0731748	3.88661	11.8243	0.367483	1.52746	4.05087	-0.763429	0.000101655	2.92228e-32	0.713259	0.126647	5.10281e-05	0.445208	0.000297104	2.53957e-30	0.78481	0.349188	0.000729735	0.59278
WASL	-0.0637973	-0.0696003	0.00809752	-0.0138911	-0.0656708	-0.0199239	-2.40827	-3.84743	0.349128	-0.58529	-1.65001	-0.477752	0.0160284	0.000119361	0.726994	0.558353	0.0989403	0.632827	0.0292774	0.000273804	0.796239	0.769654	0.236268	0.747255
IPO5	0.0894938	0.0850243	-0.0157019	0.0194637	0.0743894	0.0600911	4.37156	3.789	-0.653323	0.759566	1.9831	1.87736	1.23363e-05	0.000151256	0.513548	0.447514	0.0473564	0.0604686	4.3621e-05	0.000341763	0.608315	0.692154	0.138243	0.132843
SAP18	-0.0971695	-0.166669	-0.0806561	-0.0238544	-0.0183274	-0.0955534	-3.85122	-6.42127	-3.11941	-0.831477	-0.370969	-1.05661	0.00011753	1.35139e-10	0.00181213	0.405704	0.710661	0.29069	0.000339157	6.83738e-10	0.00499027	0.657832	0.838474	0.438152
EML1	0.0301883	-0.038057	-0.0493108	-0.0190279	-0.105156	0.00129497	1.13813	-1.59797	-2.04765	-0.50528	-3.00994	0.0275655	0.255064	0.11005	0.0405943	0.613363	0.002613	0.978009	0.332595	0.148763	0.0739443	0.80722	0.0157652	0.987182
DNM1L	0.27123	0.101142	0.170089	0.0702989	0.0808265	0.474581	7.98242	7.26776	8.73813	3.38588	4.36485	8.40907	1.43487e-15	3.65501e-13	2.36999e-18	0.000709497	1.2721e-05	4.13289e-17	2.93402e-14	2.52168e-12	1.26e-16	0.0100281	0.000238532	4.66914e-14
RTCA	0.0610495	0.00225952	0.000216995	-0.0119018	0.107141	0.0963662	1.89386	0.088014	0.00774497	-0.317801	2.88961	1.97137	0.058243	0.929866	0.99382	0.750636	0.00385723	0.0486819	0.0921382	0.942589	0.995844	0.882431	0.0212312	0.112471
PIK3C2A	0.116029	-0.123884	-0.0486757	-0.00214745	-0.00441234	-0.129246	2.27662	-1.26902	-1.76914	-0.0754735	-0.125228	-2.18726	0.0228088	0.204434	0.0768706	0.939838	0.900343	0.0287235	0.0398888	0.259943	0.127636	0.979052	0.947078	0.0737929
SYT5	0.0381511	-0.0967422	0.135694	-0.0828534	0.0320751	0.26547	0.634547	-3.97817	3.18864	-2.48698	1.03183	3.30245	0.525724	6.94464e-05	0.00142945	0.0128832	0.302151	0.000958444	0.607764	0.000165434	0.00408323	0.0829111	0.501993	0.00478058
GOLIM4	0.229779	0.149419	0.135257	-0.0140432	0.00567472	-0.0805814	9.52827	5.84073	3.33387	-0.366504	0.111746	-1.25731	1.59931e-21	5.19719e-09	0.000856452	0.713989	0.911025	0.208641	7.94208e-20	2.14877e-08	0.00261507	0.866179	0.952991	0.343625
AGRN	-0.0807786	0.0100849	-0.117344	-0.00271818	-0.105553	-0.0930435	-2.46009	0.296944	-4.35487	-0.0561461	-2.08065	-1.63202	0.0138904	0.766509	1.33149e-05	0.955225	0.037466	0.102675	0.0257573	0.808367	6.42155e-05	0.984925	0.11725	0.201119
PLOD2	-0.0977802	0.306413	-0.156608	0.0228938	0.026464	-0.411206	-2.32279	5.52002	-1.73198	0.407368	0.307473	-1.72791	0.0201906	3.3897e-08	0.0832773	0.683738	0.758483	0.0840044	0.0358793	1.25971e-07	0.136997	0.849283	0.869063	0.171617
EXOC5	0.0734797	0.0176928	0.0411651	0.000749261	-0.0463723	0.0485311	2.98024	1.03708	2.04427	0.0272951	-1.57679	0.74995	0.00288027	0.299699	0.0409269	0.978224	0.114843	0.453285	0.00622225	0.366137	0.0743662	0.993844	0.26158	0.599131
BTN3A3	0.175281	0.485377	-0.160081	0.00850878	-0.0113317	-0.0710175	2.83144	5.59801	-2.09005	0.219365	-0.279211	-1.17631	0.00463386	2.16821e-08	0.0366131	0.826365	0.780083	0.239471	0.0095837	8.29648e-08	0.0676983	0.927788	0.879495	0.380509
NDUFA4	0.0514834	0.411927	-0.0717372	0.0830031	0.137689	-0.0627414	1.0802	9.88212	-2.20989	2.62967	3.17769	-0.856209	0.280054	4.97684e-23	0.0271126	0.0085469	0.00148453	0.391882	0.360662	1.19629e-21	0.052427	0.0615023	0.0102421	0.544373
PSMD14	0.0129272	0.0688293	0.063642	-8.77754e-05	0.0288179	-0.0412526	0.543885	2.60374	2.04856	-0.00297864	0.720417	-1.07392	0.58652	0.00922121	0.0405051	0.997623	0.471268	0.282858	0.663285	0.0157307	0.073867	0.999171	0.659951	0.429081
BIN1	0.0378332	0.153998	0.0142337	0.0501377	-0.0143965	0.00352111	1.54552	6.41809	0.719705	2.28981	-0.449583	0.105564	0.12222	1.37992e-10	0.471707	0.0220322	0.653011	0.915929	0.176237	6.96743e-10	0.571027	0.120101	0.800958	0.945428
KPNA3	0.106817	0.0384027	-0.000286477	-0.0255514	0.0615058	-1.96218e-05	2.15054	1.72867	-0.0157684	-0.752373	2.26146	-0.000477272	0.0315125	0.0838682	0.987419	0.451827	0.0237307	0.999619	0.0531958	0.116484	0.99247	0.695438	0.0831954	0.999619
LAD1	-0.446457	-0.195818	-0.185064	-0.097578	-0.120641	-0.214255	-4.76302	-2.78835	-3.44993	-0.786117	-1.26612	-1.65828	1.90719e-06	0.00529779	0.000560728	0.431799	0.205469	0.0972611	7.71714e-06	0.0094329	0.00178824	0.677662	0.391745	0.192858
FAAH	0.16711	0.0562759	-0.115381	0.00079491	0.00895647	-0.0265315	2.95129	1.47971	-2.20422	0.0163461	0.237426	-0.579839	0.00316445	0.138949	0.027509	0.986958	0.812326	0.562023	0.00678375	0.183761	0.0531026	0.995399	0.901056	0.691348
VWA5A	0.264198	0.0122024	0.0743495	0.055555	0.0168841	0.209845	7.10236	0.815544	3.50047	2.12179	0.608049	4.48895	1.2264e-12	0.414761	0.000464435	0.0338556	0.543155	7.15755e-06	1.48982e-11	0.484442	0.00150883	0.157455	0.718746	9.16289e-05
PES1	-0.244316	-0.100232	-0.0748552	-0.0242284	-0.0236088	-0.226819	-6.71508	-3.69307	-2.56181	-0.530398	-0.365837	-3.16087	1.87957e-11	0.000221566	0.0104128	0.595836	0.714487	0.00157297	1.83451e-10	0.000487229	0.0227037	0.796241	0.841038	0.00714399
EBAG9	0.0222398	0.101595	0.00802775	0.171819	0.0845248	0.0140593	0.469848	2.14124	0.14847	3.79451	1.5677	0.164524	0.638464	0.0322548	0.881972	0.000147937	0.11695	0.869318	0.70623	0.0490443	0.915476	0.00306663	0.264264	0.913381
SDCBP	0.0352165	0.139345	-0.142823	0.0333042	-0.0213173	-0.0218986	1.03082	3.40334	-3.58381	0.934895	-0.374669	-0.363114	0.302625	0.000665675	0.000338614	0.349842	0.707907	0.71652	0.385229	0.00135932	0.00114194	0.611905	0.836867	0.809893
PITPNM1	0.311542	0.672245	0.448984	0.179641	0.244302	0.512422	6.63989	13.9969	12.9616	6.8791	6.7331	7.81149	3.13909e-11	1.62804e-44	2.01915e-38	6.02306e-12	1.66085e-11	5.65178e-15	2.94782e-10	5.71885e-42	1.3035e-35	4.53637e-09	3.2632e-09	2.55404e-12
MPHOSPH10	-0.193055	9.65973e-05	0.024989	0.227188	-0.0699403	-0.128463	-2.08723	0.00157858	0.656226	1.61886	-0.551498	-0.510457	0.0368678	0.99874	0.511679	0.105478	0.581292	0.609732	0.0612295	0.999124	0.606578	0.318367	0.746479	0.729515
NOP56	-0.218787	-0.143836	-0.0889115	-0.0513979	-0.0196771	-0.156971	-11.4948	-8.83884	-5.30551	-2.35776	-0.7726	-4.23533	1.40175e-30	9.67186e-19	1.1236e-07	0.0183855	0.439759	2.2822e-05	2.18431e-28	1.31906e-17	9.05085e-07	0.10517	0.631959	0.000227164
DDX3X	-0.0921162	0.0212209	0.00458255	-0.00933735	-0.0611247	-0.0629852	-4.99745	1.95737	0.376891	-0.554176	-2.91019	-1.61737	5.80919e-07	0.0503034	0.706255	0.579458	0.00361214	0.105798	2.58383e-06	0.0731407	0.779191	0.785334	0.0201825	0.205369
PODXL	-0.0166819	-0.113386	0.0899924	-0.0086259	-0.178583	0.0631254	-0.346426	-2.60211	1.79974	-0.0968741	-2.71091	0.993032	0.729022	0.00926524	0.071902	0.922826	0.00670983	0.320694	0.784207	0.015782	0.120432	0.96994	0.0322229	0.470775
PIR	0.408106	0.390959	0.231062	0.0738855	0.219657	0.066575	5.90214	3.40242	5.38826	1.19915	4.85103	0.920612	3.58812e-09	0.00066793	7.11437e-08	0.23047	1.2282e-06	0.357253	2.40932e-08	0.00136331	5.95368e-07	0.494437	3.5128e-05	0.510088
KPNA4	-0.000872187	0.040649	-0.0548235	0.0380716	0.0395989	-0.0789529	-0.0378225	2.00528	-2.03292	1.40696	1.45316	-1.89073	0.969829	0.0449331	0.0420604	0.159438	0.146179	0.0586602	0.976311	0.0659904	0.0761502	0.400279	0.309135	0.130135
PPP6C	0.0540945	0.0511202	-0.0229469	0.111942	-0.0665738	0.0917644	1.72995	1.98439	-0.357608	1.55843	-1.27335	1.30849	0.0836393	0.0472124	0.720636	0.119131	0.202894	0.190707	0.127005	0.068957	0.790426	0.337833	0.388508	0.321086
MAN2B1	0.0516118	0.0670918	-0.0419913	-0.040176	-0.0289927	0.0543914	1.48276	1.16832	-1.22621	-1.35417	-0.847464	0.789835	0.138139	0.242678	0.220119	0.175683	0.396737	0.429624	0.195567	0.302611	0.308248	0.424098	0.592104	0.577647
ACACB	0.174303	0.507207	0.3278	0.0758501	0.329771	0.251525	3.02344	13.4988	8.47733	2.22471	4.52772	2.85617	0.00249919	1.58841e-41	2.30413e-17	0.0261005	5.96235e-06	0.00428779	0.00547183	3.77792e-39	1.07344e-15	0.133099	0.000129538	0.0160269
PDXK	0.214998	0.318815	0.099162	0.0291473	0.182871	0.175009	4.08865	7.64686	2.52646	0.339522	3.31176	2.22587	4.33885e-05	2.05938e-14	0.0115218	0.734216	0.000927113	0.0260231	0.000137498	1.60732e-13	0.0248721	0.875442	0.00707707	0.0683711
ARID1A	-0.0539323	-0.189838	-0.0635875	-0.0190038	-0.0600005	0.113745	-1.15181	-7.49119	-2.50518	-0.585125	-1.77855	1.12871	0.249399	6.82537e-14	0.012239	0.558463	0.0753128	0.259018	0.326393	5.12356e-13	0.0261134	0.769654	0.19323	0.401545
C2CD2L	0.263041	-0.0864178	0.0574489	0.0915542	-0.0303328	0.0810459	6.7824	-3.44171	2.02885	2.46713	-0.817541	1.3689	1.18193e-11	0.000578058	0.0424732	0.0136203	0.413619	0.17103	1.17388e-10	0.00119335	0.0766826	0.0859637	0.608644	0.294995
COX7A2L	-0.116505	-0.0175754	0.0749397	-0.0856906	0.0284321	-0.0980869	-3.50034	-0.665383	2.34036	-2.04214	0.799639	-2.05737	0.000464671	0.505806	0.0192652	0.0411377	0.42392	0.039651	0.00118235	0.573297	0.0389377	0.177217	0.619103	0.0951076
HSPB6	0.331045	0.300107	-0.124996	0.0508788	-0.256147	-0.043797	4.86889	5.41006	-2.56822	0.550817	-1.67997	-0.522743	1.12227e-06	6.30043e-08	0.0102222	0.581759	0.0929641	0.601153	4.75307e-06	2.27047e-07	0.0223729	0.787353	0.226175	0.721544
NDUFAB1	-0.134394	0.0229219	-0.0426007	0.10429	0.275996	-0.0156333	-1.2535	0.307253	-0.544475	0.884046	2.49764	-0.137373	0.210022	0.758651	0.586115	0.376671	0.0125023	0.890736	0.280637	0.801804	0.675504	0.637067	0.0507619	0.927096
UBFD1	0.176203	0.0817892	0.167507	0.0680669	0.0707921	0.240823	2.58413	3.31064	5.73179	2.44478	1.91954	3.10023	0.00976255	0.000930812	9.93756e-09	0.0144939	0.0549164	0.00193372	0.0186936	0.00186617	1.04195e-07	0.0898465	0.153001	0.00845932
DYNC1I1	0.282466	0.227562	0.434926	0.085091	-0.012607	0.41477	4.78482	8.41198	9.90045	3.27038	-0.32603	7.15433	1.71139e-06	4.03148e-17	4.14426e-23	0.00107404	0.744401	8.40846e-13	6.99255e-06	4.50947e-16	3.90164e-21	0.0136721	0.861006	1.86309e-10
COPE	0.034472	0.115894	0.0749848	0.0500216	0.0732728	-0.0681633	1.10395	4.37368	3.20115	2.1971	2.24945	-1.19942	0.269613	1.22167e-05	0.0013688	0.0280137	0.0244839	0.230363	0.348408	3.24941e-05	0.00392238	0.138546	0.0851755	0.369546
AP3D1	-0.00439721	-0.030751	-0.00770796	-0.0196489	-0.013083	-0.0488091	-0.237644	-2.37736	-0.419481	-1.04552	-0.686732	-1.87914	0.812157	0.0174371	0.674865	0.295781	0.492252	0.0602257	0.851935	0.0281624	0.753574	0.558327	0.677165	0.132502
CCS	0.0787553	0.0594522	0.0459482	-0.0401848	0.0631764	0.0441133	1.35998	1.80379	1.83744	-1.63484	1.78631	0.914286	0.173836	0.071265	0.0661453	0.102083	0.0740488	0.360566	0.238122	0.100357	0.112258	0.312274	0.191434	0.513844
ABLIM1	0.187644	0.0735561	0.159174	0.0106102	-0.00517799	0.223806	5.47976	4.13131	5.86736	0.466667	-0.229174	4.1059	4.25903e-08	3.60698e-05	4.42788e-09	0.640738	0.818734	4.02737e-05	2.33575e-07	8.92657e-05	5.0915e-08	0.822938	0.904082	0.000363746
GOSR2	0.113324	0.302651	0.0587952	0.0320298	0.0133066	-0.0538767	2.4863	8.05679	1.59423	0.745179	0.233469	-0.453516	0.0129081	7.8324e-16	0.110885	0.456164	0.815397	0.650177	0.0241339	7.4515e-15	0.172551	0.699729	0.902469	0.760294
TOR1A	-0.00369719	-0.0674441	-0.0344174	-0.0596997	0.0297762	0.0536269	-0.110518	-2.0451	-1.1275	-1.68205	0.505409	1.33923	0.911999	0.0408447	0.25953	0.0925585	0.613271	0.180495	0.931793	0.0607161	0.351143	0.29373	0.771418	0.307215
STX16	0.0641443	0.0895238	0.110389	0.0580402	0.0228683	0.140354	2.51064	3.12296	2.89098	2.12123	0.905917	1.71447	0.0120512	0.00179041	0.00384045	0.0339022	0.36498	0.0864424	0.0226537	0.00345174	0.00948879	0.157455	0.562724	0.175487
ADAM10	-0.0205558	-0.340616	0.000826906	-0.201241	-0.0823504	-0.178381	-0.400866	-7.89678	0.0206232	-3.47411	-1.4812	-2.85723	0.688519	2.86202e-15	0.983546	0.000512558	0.138553	0.00427361	0.749558	2.492e-14	0.989899	0.00779882	0.297728	0.0160111
EI24	-0.0465254	-0.0541752	-0.0144025	-0.0230371	-0.032558	-0.170418	-2.05175	-1.72124	-0.651079	-0.857324	-0.536208	-1.8067	0.0401943	0.0852066	0.514996	0.391266	0.591814	0.0708087	0.0662187	0.118149	0.609691	0.649513	0.753567	0.149456
IMPA2	-0.395477	-0.104669	-0.222143	-0.0385481	-0.017229	-0.337664	-7.19888	-2.38169	-4.57049	-0.737917	-0.325401	-2.85202	6.07107e-13	0.0172336	4.86596e-06	0.460565	0.744877	0.00434422	7.81629e-12	0.0278935	2.58697e-05	0.703479	0.861116	0.0161976
CDIPT	-0.0379481	-0.160763	-0.0944313	0.0706888	0.00503963	0.119853	-0.689431	-3.63101	-1.67747	1.19805	0.0675236	0.999296	0.490552	0.000282315	0.0934514	0.230899	0.946165	0.317651	0.574161	0.000612473	0.150609	0.494517	0.97419	0.468003
PDCD5	0.197653	-0.142125	0.010323	-0.0420316	-0.0254091	0.0357663	2.81342	-5.53081	0.325895	-1.07296	-0.601691	0.485336	0.00490183	3.18761e-08	0.744504	0.283291	0.54738	0.627438	0.0100642	1.18656e-07	0.809726	0.547091	0.721379	0.743027
PRMT5	-0.0846006	-0.00391893	0.00681212	-0.000448849	-0.00757023	-0.0591123	-3.40796	-0.208824	0.323533	-0.0236131	-0.379854	-1.66564	0.000654516	0.834586	0.746292	0.981161	0.704054	0.0957853	0.00161274	0.866014	0.810501	0.994446	0.835071	0.190698
NHERF1	-0.00514083	0.0268166	-0.0131226	-0.0695712	-0.0395674	-0.0223002	-0.15723	1.1286	-0.391302	-1.67465	-0.908324	-0.367474	0.875064	0.259067	0.695574	0.0940027	0.363707	0.713265	0.903453	0.32057	0.771362	0.29582	0.56172	0.807629
TPP1	0.130887	0.0023896	0.0844912	0.0437481	0.164479	0.26801	4.43815	0.0852405	3.1915	1.05106	2.90318	4.07061	9.07369e-06	0.93207	0.00141538	0.293232	0.00369399	4.68912e-05	3.28295e-05	0.944223	0.0040456	0.555838	0.0205075	0.000409076
TCERG1	-0.15413	-0.116253	0.000219509	-0.00844762	-0.0373608	-0.0453112	-6.3045	-6.83478	0.013292	-0.32869	-1.47478	-1.32482	2.89117e-10	8.21319e-12	0.989395	0.74239	0.140271	0.185231	2.32891e-09	4.85804e-11	0.993793	0.879387	0.300277	0.313741
NRP1	-0.156656	-0.374223	-0.157551	-0.192637	-0.235947	-0.0310083	-3.6894	-8.28955	-5.35045	-3.57618	-4.98628	-0.739847	0.000224784	1.13682e-16	8.77341e-08	0.000348646	6.1552e-07	0.459393	0.000608422	1.18919e-15	7.22168e-07	0.00577767	1.94513e-05	0.604894
TNPO2	0.0545808	-0.0360401	0.00953647	0.0155233	0.039836	0.22122	1.89926	-0.781413	0.30379	0.478982	1.32377	3.3418	0.0575297	0.434559	0.761288	0.631952	0.185581	0.000832369	0.0912839	0.503661	0.822045	0.818092	0.363834	0.0042744
UNC13B	-0.122228	-0.0979228	-0.102921	-0.0612638	-0.0125494	-0.273453	-1.60763	-2.75522	-1.47726	-1.21755	-0.146228	-3.11506	0.107916	0.00586533	0.139605	0.223393	0.883741	0.00183906	0.158233	0.0104024	0.210012	0.485893	0.940562	0.00811594
POLR3A	0.0750654	0.0262723	0.071447	0.0669873	0.0398183	0.0813856	2.23016	0.723299	3.53222	2.25083	1.04184	1.90961	0.0257371	0.469496	0.000412087	0.0243963	0.297488	0.0561831	0.0443534	0.538354	0.00135829	0.127453	0.497538	0.125938
PSMA7	0.0131219	0.0194241	-0.0396888	-0.0135408	-0.0165252	-0.0743667	0.630787	1.09994	-2.06236	-0.587777	-0.87365	-1.28264	0.52818	0.271358	0.0391734	0.556682	0.382309	0.199618	0.609715	0.334042	0.0717279	0.7691	0.578779	0.331888
SCAMP3	0.057079	0.0483707	0.0931531	0.0577631	0.0542401	-0.0152167	2.63456	3.40708	4.4249	2.74238	1.67982	-0.393824	0.00842453	0.000656624	9.64879e-06	0.00609965	0.0929926	0.693711	0.0163814	0.00134266	4.80737e-05	0.0487002	0.226175	0.793248
OPLAH	-0.084346	-0.121668	-0.179346	-0.12019	-0.153959	-0.366242	-1.63044	-3.44476	-5.62446	-3.37738	-2.72673	-5.07892	0.103009	0.000571566	1.86086e-08	0.000731792	0.00639659	3.79578e-07	0.152056	0.00118211	1.79685e-07	0.0102383	0.0312499	8.28654e-06
BCKDK	-0.16267	0.153621	-0.0594068	0.0630341	0.0204521	-0.199003	-3.71756	3.57827	-1.6059	1.42419	0.429925	-2.87025	0.000201156	0.000345874	0.108296	0.15439	0.66725	0.00410141	0.000553944	0.000741111	0.169339	0.393286	0.809043	0.0155099
IFIT3	0.182533	0.439054	-0.313898	-0.208717	-0.0787704	-0.0607781	3.97456	4.09713	-3.56947	-2.68576	-0.835733	-0.67673	7.05081e-05	4.18299e-05	0.000357702	0.0072365	0.403305	0.498577	0.000212134	0.000102677	0.00120093	0.0546852	0.599492	0.638083
MGST3	0.141089	0.0804636	-0.141011	-0.0367811	0.161613	-0.178331	4.14173	2.38464	-2.18805	-0.458109	1.88669	-1.35858	3.44699e-05	0.017096	0.0286658	0.646874	0.0592018	0.174279	0.000111583	0.0277105	0.0549368	0.826846	0.161528	0.298887
TAX1BP3	-0.191932	-0.110304	-0.0892091	-0.0227146	-0.0818296	-0.332011	-3.49997	-2.07801	-1.14233	-0.486041	-1.39929	-1.99594	0.000465315	0.0377082	0.253319	0.626938	0.161727	0.0459406	0.00118265	0.0564997	0.3447	0.81576	0.330399	0.107068
UBE2L6	0.126826	0.25465	-0.0758885	0.0204891	-0.107643	0.034557	3.21802	4.10268	-1.60905	0.432667	-2.66204	0.528708	0.0012908	4.08399e-05	0.107606	0.665256	0.00776697	0.597008	0.00298369	0.000100357	0.168494	0.839044	0.0359948	0.718859
CASK	-0.145238	-0.188374	-0.0966346	-0.0396288	-0.0693322	-0.127276	-6.19947	-6.06167	-4.74242	-1.61975	-2.55456	-3.28402	5.66552e-10	1.34715e-09	2.11175e-06	0.105286	0.0106323	0.00102339	4.32474e-09	6.02151e-09	1.2442e-05	0.318099	0.0451147	0.0050378
UQCRQ	-0.100444	-0.0159702	-0.0989686	-0.0242987	-0.0577063	-0.155249	-3.937	-0.889591	-3.92209	-0.874749	-1.48818	-2.2316	8.25066e-05	0.373685	8.77838e-05	0.381711	0.136703	0.0256415	0.000245133	0.442876	0.000340511	0.640769	0.294453	0.0676835
MYL12B	-0.158296	-0.0853573	-0.136893	-0.0636863	-0.09236	-0.0633083	-5.88503	-3.55795	-5.25986	-1.99932	-3.2718	-1.70913	3.97987e-09	0.000373761	1.44164e-07	0.0455737	0.00106865	0.0874265	2.65658e-08	0.000794461	1.12908e-06	0.188597	0.00790382	0.177405
UQCR11	-0.170326	-0.277059	-0.212589	-0.0723894	0.182802	-0.114548	-2.46289	-2.79328	-3.4617	-1.07638	2.50067	-1.43902	0.0137823	0.00521772	0.000536765	0.281759	0.0123959	0.150144	0.0255801	0.00930643	0.00171909	0.546903	0.0504204	0.268844
HGS	0.0809854	0.0672352	0.122069	0.0131448	0.030764	0.0538499	4.60603	3.83206	5.78478	0.507736	1.06302	1.17037	4.10438e-06	0.000127073	7.26078e-09	0.611638	0.287773	0.241851	1.55994e-05	0.000290904	7.98333e-08	0.806535	0.488015	0.382944
RAB29	0.0587613	-0.196927	0.00294968	-0.0865671	-0.0495019	0.10841	2.01168	-7.26715	0.119219	-2.53779	-1.54086	1.58325	0.0442535	3.67154e-13	0.905102	0.0111556	0.123351	0.113364	0.0721955	2.52922e-12	0.932336	0.0750182	0.272711	0.217533
CLGN	0.557568	0.327193	0.473032	0.148834	0.211683	0.362391	12.9097	10.1323	11.033	4.97287	6.86899	5.41198	3.97051e-38	3.97009e-24	2.64752e-28	6.59704e-07	6.46592e-12	6.23317e-08	1.63116e-35	1.08077e-22	4.60159e-26	4.25886e-05	1.52033e-09	1.79412e-06
VPS26C	0.0134767	-0.0163214	-0.0741296	-0.0224916	0.0317877	-0.0114204	0.516599	-0.549454	-3.00192	-0.885588	1.3412	-0.326089	0.605436	0.582694	0.00268284	0.37584	0.179855	0.744357	0.677219	0.645074	0.00696368	0.636386	0.355852	0.827491
PPP1R12A	0.0480902	-0.0866625	0.0529329	-0.0267246	-0.0641786	0.116288	1.5053	-5.42871	2.43853	-1.23149	-1.92811	2.11596	0.132247	5.67626e-08	0.0147472	0.218138	0.0538411	0.0343479	0.188407	2.05867e-07	0.0307675	0.47931	0.150935	0.0851444
SLC27A2	0.394585	0.765706	0.102921	0.15348	0.350314	0.139273	4.92632	8.53195	2.32844	3.96192	5.3289	1.99321	8.37938e-07	1.43903e-17	0.0198889	7.43497e-05	9.88091e-08	0.046238	3.65506e-06	1.72036e-16	0.0399635	0.00175066	4.33389e-06	0.107571
GAK	0.0297198	0.0889382	0.0512687	0.0272227	0.0485491	0.0453081	1.07478	5.03913	2.84485	1.02901	1.7383	1.63252	0.282474	4.67646e-07	0.00444328	0.303474	0.0821575	0.10257	0.363085	1.51599e-06	0.0107721	0.566694	0.206253	0.20109
HNRNPDL	0.038361	-0.10693	0.0416644	0.0159519	0.0357842	0.217096	1.07591	-5.12011	2.03253	0.805682	1.26652	3.08486	0.281969	3.0535e-07	0.0421004	0.420426	0.205327	0.00203648	0.362612	1.00794e-06	0.0761859	0.672057	0.391745	0.00879815
XPO1	-0.0254982	-0.0438829	-0.0485746	-0.028653	0.0701072	0.0896403	-1.30123	-2.99874	-1.79383	-1.14315	2.93207	2.36061	0.193181	0.00271097	0.0728411	0.252978	0.00336709	0.018245	0.261216	0.00508335	0.121779	0.517416	0.019212	0.0514665
SPTBN2	0.323813	0.465401	0.173491	0.138713	0.147437	0.10404	7.34061	14.0402	7.43752	5.56895	6.30445	3.18588	2.12619e-13	8.85185e-45	1.02594e-13	2.56283e-08	2.89216e-10	0.00144315	2.93831e-12	3.6365e-42	2.79292e-12	2.75582e-06	3.26742e-08	0.00665469
SEC16A	0.0543453	0.205854	0.156337	0.0869345	0.0350845	-0.0437231	1.92285	10.5295	7.02118	3.34221	1.34007	-1.21915	0.0544985	6.31856e-26	2.20003e-12	0.000831156	0.180222	0.222788	0.0869322	2.23075e-24	4.84973e-11	0.0113132	0.356422	0.359965
PLXNB2	-0.108344	-0.0102578	-0.0480758	-0.0513208	0.00486252	-0.0323247	-4.04498	-0.737573	-3.01215	-2.80111	0.190865	-0.840893	5.23269e-05	0.460774	0.00259408	0.00509269	0.848631	0.400408	0.000162855	0.529614	0.00675657	0.0432293	0.920539	0.552502
U2SURP	-0.078705	-0.079645	-0.0167573	-0.0670059	-0.0760234	-0.0404046	-3.00471	-4.06978	-1.13252	-2.09937	-1.96596	-1.13729	0.00265835	4.70578e-05	0.257415	0.0357846	0.0493038	0.255417	0.00579502	0.000114453	0.348699	0.16236	0.142185	0.398148
SYNJ2	-0.000563102	-0.124611	0.0118865	-0.0430333	-0.0121484	0.108874	-0.0123746	-1.59857	0.232986	-0.798961	-0.218613	1.74864	0.990127	0.109915	0.815772	0.424313	0.826951	0.0803541	0.992323	0.148626	0.865335	0.674216	0.90727	0.166112
KIF3B	0.0457694	0.0449067	0.118587	0.0650024	0.0248884	-0.00743093	1.99107	2.83873	4.92263	2.50151	1.21886	-0.150751	0.0464736	0.00452929	8.53891e-07	0.0123667	0.222899	0.880172	0.0752762	0.00816428	5.52827e-06	0.080642	0.413838	0.921144
PFAS	0.0114418	-0.00320206	-0.0325012	-0.0478106	-0.0387816	0.0662686	0.210159	-0.0768893	-1.20864	-1.22887	-0.863771	1.37193	0.833544	0.938712	0.226801	0.219119	0.387714	0.170085	0.869927	0.949852	0.315261	0.480679	0.583055	0.293925
MCF2L	0.179829	-0.0257517	0.203244	0.00419606	0.00444378	0.144124	4.76046	-1.27903	3.66065	0.076431	0.120445	1.0059	1.93149e-06	0.200888	0.00025158	0.939076	0.90413	0.314465	7.80016e-06	0.25601	0.00087453	0.978787	0.949736	0.464098
SNPH	-0.125816	-0.089331	0.250087	-0.0387421	0.0574947	-0.372501	-2.04447	-1.40289	3.42358	-0.674274	0.956962	-3.55693	0.0409069	0.160649	0.000618012	0.500137	0.338586	0.000375216	0.0672457	0.209396	0.00195437	0.730317	0.539138	0.00221069
ANKRD28	-0.165045	0.0499125	-0.0554153	0.0232356	-0.0242308	0.0629295	-3.11149	0.710469	-1.9673	0.601699	-0.616387	1.28942	0.00186148	0.477413	0.049149	0.547374	0.537639	0.197251	0.00417885	0.545727	0.0871643	0.761572	0.712782	0.328955
ARHGEF11	0.179015	-0.0997596	-0.0110524	-0.0021397	-0.0878552	-0.296422	3.78657	-2.09975	-0.231568	-0.0619476	-2.10749	-3.47887	0.000152741	0.0357507	0.816874	0.950605	0.035075	0.000503529	0.000431668	0.0538704	0.866132	0.982567	0.110978	0.00281615
CHUK	0.0545018	0.0429467	0.123986	0.0194967	0.0253469	0.0456688	1.29247	0.938843	3.81931	0.713165	0.621861	0.691382	0.196194	0.347811	0.000133823	0.475743	0.534033	0.489325	0.264578	0.416802	0.000494073	0.715691	0.710211	0.631248
LSM1	0.00891588	0.040436	0.130368	-0.0702956	-0.00374991	0.0286871	0.15727	0.852024	2.10445	-1.3874	-0.066577	0.29125	0.875032	0.394201	0.035339	0.16532	0.946918	0.77086	0.903453	0.463061	0.065773	0.408912	0.974695	0.846541
NPC1	-0.137449	-0.158917	9.4506e-05	-0.0240542	0.097031	-0.0590248	-1.36337	-5.0082	0.00192572	-0.529284	1.52127	-0.356931	0.172766	5.49416e-07	0.998463	0.596608	0.128193	0.721143	0.236943	1.75836e-06	0.999127	0.796241	0.281446	0.812072
DEGS1	-0.125404	0.0344532	-0.0459375	0.0518463	-0.0216736	0.054072	-0.769126	0.720613	-1.1522	1.18584	-0.361493	0.658186	0.441819	0.471148	0.249238	0.235687	0.717731	0.510418	0.527637	0.539837	0.340995	0.498657	0.843069	0.647734
SCAMP1	0.233507	0.0594693	0.262564	0.0714745	0.0251542	0.299622	8.05084	3.16025	8.03834	2.75362	0.846241	4.54303	8.22294e-16	0.00157636	9.10626e-16	0.00589396	0.397418	5.54502e-06	1.73642e-14	0.00305995	3.26597e-14	0.0475622	0.592357	7.4136e-05
SCAMP2	0.0531321	-0.0234138	0.0803944	0.0416467	-0.00537786	-0.00188706	2.27284	-1.20608	3.78875	1.53807	-0.167237	-0.0320475	0.0230358	0.227788	0.00015141	0.124033	0.867184	0.974434	0.0401771	0.286017	0.000551358	0.345138	0.931543	0.985557
ARPC1B	-0.0197251	0.0119599	-0.196398	-0.0505677	-0.0448104	-0.0780451	-0.90702	0.597921	-5.06262	-1.61111	-1.55585	-1.8404	0.364396	0.549893	4.13536e-07	0.107156	0.119744	0.0657092	0.449184	0.613875	2.87503e-06	0.320645	0.268547	0.141131
ARPC2	-0.0109242	-0.0107434	-0.102239	0.00239375	-0.0668844	-0.027382	-0.5087	-0.725274	-5.1748	0.126575	-2.73557	-0.922581	0.610962	0.468284	2.28153e-07	0.899277	0.0062273	0.356226	0.68205	0.537373	1.69855e-06	0.960944	0.0306215	0.509103
ARPC3	0.024758	0.0269259	-0.0501405	0.0291606	-0.0233732	0.00686931	1.21016	0.791088	-2.6491	0.925819	-0.624188	0.154975	0.226218	0.428893	0.00807073	0.35454	0.532504	0.876841	0.29935	0.498243	0.0182632	0.617037	0.709596	0.91936
BET1	0.125151	0.217744	0.128888	0.118986	0.0549237	-0.122522	2.72961	6.04528	2.20947	1.5615	0.638481	-1.22403	0.00634092	1.49147e-09	0.027142	0.118405	0.52316	0.220939	0.0127241	6.62729e-09	0.0524615	0.336931	0.701341	0.358115
POLR1C	-0.0284864	-0.0963135	0.0233181	-0.00351554	-0.0366214	0.0259918	-0.910714	-4.53366	0.861544	-0.113775	-1.14092	0.464784	0.362446	5.79694e-06	0.388938	0.909416	0.253904	0.642086	0.447145	1.61407e-05	0.488633	0.963576	0.451197	0.755344
PGRMC2	0.0560458	0.172493	0.0295239	0.0437111	0.0812762	-0.0111405	2.07145	8.77546	1.13938	1.47192	3.11831	-0.247745	0.038317	1.70203e-18	0.254545	0.141044	0.00181892	0.804332	0.0633569	2.26219e-17	0.345847	0.369923	0.0120109	0.868702
PFDN6	0.100642	-0.00516793	-0.000293689	0.0139426	0.00787721	-0.00923803	2.39289	-0.196683	-0.0124981	0.440284	0.180028	-0.184036	0.0167165	0.844076	0.990028	0.659731	0.85713	0.853985	0.0302894	0.874256	0.994208	0.834872	0.925758	0.902516
LAMA5	-0.174433	-0.219268	-0.0986125	-0.0382727	-0.164805	-0.0170965	-5.43458	-6.72707	-3.46702	-0.725888	-3.52188	-0.311625	5.49246e-08	1.73112e-11	0.000526268	0.467907	0.000428495	0.755326	2.94081e-07	9.77864e-11	0.00168667	0.710031	0.00388829	0.835369
ZNF185	0.0118046	-0.11609	0.0236767	-0.206276	-0.245668	-0.0599433	0.382794	-1.81965	0.980549	-3.79259	-4.63505	-1.12915	0.701872	0.0688121	0.326815	0.000149084	3.56846e-06	0.258835	0.760067	0.0975107	0.424512	0.00307631	8.57759e-05	0.401545
VGF	0.393969	0.00348134	0.194093	-0.356388	-0.269854	0.299929	4.42485	0.11267	3.11877	-5.61866	-5.04717	2.20891	9.65077e-06	0.910292	0.0018161	1.92443e-08	4.4841e-07	0.0271807	3.48059e-05	0.93005	0.00499813	2.3504e-06	1.52358e-05	0.0709814
CLIC2	-0.0413606	-0.207866	-0.0962701	0.00299416	-0.223393	-0.0524811	-0.758562	-2.63065	-2.34812	0.0445004	-2.93948	-0.541501	0.448115	0.00852221	0.0188683	0.964506	0.0032876	0.588162	0.534168	0.0146377	0.0382186	0.989018	0.0188059	0.71105
SURF4	0.440966	0.299436	0.0991055	0.0178845	0.255582	0.0401035	6.9909	5.13805	2.13813	0.245157	2.7443	0.494498	2.73137e-12	2.77604e-07	0.0325064	0.806335	0.00606407	0.620954	3.0935e-11	9.19043e-07	0.0611814	0.916225	0.0300453	0.738834
MAPK13	-0.0203581	-0.0647621	0.0237839	-0.0244701	-0.0323213	0.0115334	-0.858544	-3.73762	1.16595	-0.997751	-1.02899	0.257956	0.390592	0.000185767	0.243633	0.3184	0.303483	0.796441	0.476021	0.000413741	0.334542	0.582295	0.503472	0.863305
SPTLC1	-0.0108096	0.0373824	-0.0938275	-0.00323745	0.0297834	-0.0101078	-0.289374	1.4899	-3.57234	-0.0977723	0.73933	-0.254521	0.772295	0.136249	0.000353812	0.922113	0.459707	0.799093	0.817522	0.180666	0.00118964	0.96994	0.649668	0.865349
OGT	-0.00671795	-0.022963	-0.0724917	-0.0213614	-0.086356	0.0759537	-0.195808	-1.02358	-3.85414	-0.708179	-2.43537	1.62937	0.84476	0.306033	0.000116136	0.478834	0.0148765	0.103236	0.878792	0.372547	0.00043662	0.717805	0.0579044	0.20187
PMM2	-0.0917587	0.15298	-0.0874619	-0.0417683	0.0249538	-0.276862	-2.56932	3.71259	-1.62536	-1.37464	0.644957	-4.40086	0.01019	0.000205153	0.104086	0.169242	0.518955	1.07821e-05	0.0194543	0.000454899	0.16389	0.413633	0.699951	0.000127218
TM9SF1	0.20367	0.172838	0.0623739	0.0556336	0.0983264	0.0252177	3.47111	6.86121	2.19927	1.91979	2.55352	0.432985	0.000518321	6.82791e-12	0.0278586	0.054884	0.0106639	0.665026	0.0013049	4.1031e-11	0.0536857	0.213207	0.0452065	0.772341
HMGB3	0.0384308	-0.248621	-0.21121	-0.294801	-0.12351	-0.384035	0.607526	-4.29243	-2.72016	-2.65282	-1.43947	-0.996363	0.543502	1.76726e-05	0.0065251	0.0079822	0.150018	0.319074	0.62353	4.59244e-05	0.015176	0.0589405	0.313857	0.469826
PPM1G	0.0706652	-0.0502727	0.0670424	0.00248226	-0.048491	0.0763486	3.28796	-2.6079	3.01952	0.0997434	-1.72522	1.67513	0.00100917	0.0091099	0.00253175	0.920548	0.0844876	0.0939078	0.00237895	0.0155526	0.00660563	0.969687	0.210126	0.187691
EIF3D	-0.065033	-0.0126531	-0.0508032	-0.00358432	-0.00913415	-0.125221	-3.69655	-0.700329	-3.42061	-0.219726	-0.418728	-4.02437	0.000218547	0.483722	0.000624806	0.826085	0.675415	5.71278e-05	0.000596385	0.551997	0.0019731	0.927703	0.815224	0.000478962
EIF3H	-0.115577	-0.00522248	0.00198042	0.0290245	-0.0176445	-0.100773	-4.30779	-0.31672	0.110558	1.33795	-0.66595	-2.75236	1.64894e-05	0.751456	0.911967	0.180913	0.505443	0.00591668	5.6709e-05	0.795784	0.938522	0.432564	0.689643	0.0207912
HDAC3	-0.0255234	-0.203056	-0.109106	-0.0205595	0.0930958	0.138207	-0.41967	-3.57475	-2.15398	-0.36474	1.98283	1.83555	0.674726	0.00035056	0.0312415	0.715306	0.0473862	0.0664248	0.738278	0.000749375	0.0590713	0.866845	0.138243	0.142195
BCAT2	-0.1401	0.0693486	-0.0730727	0.0675332	0.13572	-0.0364952	-3.46729	2.21822	-2.07871	1.59183	2.85239	-0.658769	0.000525737	0.0265395	0.0376442	0.111423	0.00433917	0.510044	0.00131989	0.0411996	0.0693494	0.326545	0.0233715	0.647623
IPO8	0.109685	0.0200169	-0.00688459	-0.489942	0.0418891	0.0917779	2.15736	0.973883	-0.121739	-3.25524	0.575201	0.86279	0.0309779	0.330115	0.903106	0.00113296	0.565155	0.388253	0.0523912	0.397598	0.931128	0.0141432	0.735157	0.541016
STX7	-0.0923053	-0.179219	-0.0117621	-0.0148362	-0.075309	0.0704709	-4.30498	-7.14222	-0.457826	-0.674864	-2.20368	1.20327	1.67001e-05	9.18359e-13	0.647078	0.499762	0.0275467	0.228873	5.73029e-05	5.9972e-12	0.729213	0.730317	0.0932459	0.367678
P4HA2	-0.067283	-0.395663	-0.0996033	-0.0319788	-0.310868	-0.372808	-1.51605	-6.47696	-1.84867	-0.396717	-4.13606	-3.04431	0.129507	9.35867e-11	0.0645054	0.691576	3.53319e-05	0.00233215	0.185203	4.81136e-10	0.109917	0.853423	0.000548676	0.0098495
YKT6	0.00863144	0.159935	0.013633	0.063619	-0.00718992	-0.132809	0.405212	8.32499	0.767717	3.358	-0.268766	-2.65542	0.685322	8.43336e-17	0.442656	0.000785091	0.788109	0.0079209	0.746617	9.00954e-16	0.541807	0.010751	0.883958	0.0265145
ARPC5	-0.0100179	-0.0372762	-0.0876892	-0.00836261	-0.0376807	-0.000361363	-0.535895	-1.97544	-3.68185	-0.356455	-0.984907	-0.00505283	0.592031	0.0482184	0.000231544	0.721499	0.32467	0.995968	0.667512	0.0703354	0.000810492	0.86876	0.524181	0.99809
PDPK1	0.0117335	-0.114855	-0.0582565	0.0228017	-0.0600903	-0.0629569	0.352426	-1.74055	-2.42222	0.610251	-1.20518	-1.06411	0.724519	0.0817631	0.015426	0.541696	0.228134	0.287279	0.780849	0.113934	0.0320064	0.757167	0.421306	0.434186
TAPBP	0.195538	0.53578	-0.204027	-0.00390422	-0.179474	-0.0543036	2.51771	5.07445	-2.35983	-0.0809122	-3.35033	-0.787006	0.0118119	3.88621e-07	0.0182835	0.935512	0.000807162	0.431278	0.0222501	1.27075e-06	0.037268	0.976797	0.00627808	0.578838
CLDN3	-0.315498	-0.362017	-0.0242413	-0.160989	-0.0392134	-0.274849	-5.30757	-7.28014	-0.803318	-4.2371	-0.764632	-5.17571	1.11099e-07	3.33464e-13	0.421791	2.26426e-05	0.444491	2.27042e-07	5.53534e-07	2.30769e-12	0.521212	0.000651733	0.636052	5.37175e-06
DHX15	-0.0797468	-0.0154644	-0.0359826	0.00528598	0.0331761	0.0205232	-4.15491	-0.874613	-2.64614	0.314557	1.95116	0.630904	3.25417e-05	0.381784	0.00814172	0.753098	0.0510379	0.528104	0.000106025	0.450819	0.0183962	0.883732	0.145331	0.663285
SGSM2	0.121816	0.0739878	0.184254	0.0424727	0.0383608	-0.171102	2.3846	1.67626	2.92673	1.60078	0.934271	-1.92578	0.0170976	0.0936873	0.00342548	0.109425	0.350164	0.0541323	0.0309304	0.128763	0.00862862	0.323833	0.549686	0.122129
RNMT	0.017253	-0.020716	-0.0712335	0.102443	-0.117337	-0.0570427	0.181927	-0.325319	-1.10627	0.916539	-1.15583	-0.370747	0.85564	0.74494	0.268608	0.359384	0.247751	0.710826	0.888474	0.790988	0.361047	0.620656	0.444281	0.80527
ZZEF1	-0.013092	0.0646816	0.0209245	-0.00277137	0.0312804	0.0841141	-0.334646	3.48801	0.974332	-0.1213	1.09791	1.79518	0.737892	0.000486626	0.329892	0.903454	0.272243	0.0726255	0.790174	0.00101809	0.427771	0.962295	0.471186	0.152578
PJA2	0.387377	0.390467	0.311099	0.152487	0.13012	0.480133	8.66007	8.30625	6.16098	2.82428	2.14686	4.40963	4.71492e-18	9.87739e-17	7.22975e-10	0.00473864	0.0318045	1.03549e-05	1.37463e-16	1.04289e-15	9.81119e-09	0.0412499	0.10355	0.000124018
SIPA1L1	0.120076	0.0679831	0.21583	0.027166	0.00420139	0.257343	2.84535	2.83512	5.49548	0.467559	0.0716602	2.85054	0.00443633	0.00458079	3.89647e-08	0.6401	0.942872	0.00436448	0.00920467	0.00824067	3.43239e-07	0.822857	0.971907	0.0162359
CYB5B	-0.188391	-0.061451	-0.131758	-0.0717856	-0.0512593	-0.0435565	-6.94893	-3.38895	-5.57819	-2.3909	-1.56055	-0.35515	3.68077e-12	0.000701613	2.43038e-08	0.0168072	0.118629	0.722477	4.02534e-11	0.00142819	2.29767e-07	0.0994135	0.26715	0.812509
PRPF4	-0.059206	-0.098673	-0.00219939	-0.0353401	0.0382724	0.0849399	-2.53362	-2.74742	-0.138345	-1.18894	1.58943	1.37317	0.0112891	0.00600663	0.889968	0.234465	0.111963	0.169699	0.021417	0.0106239	0.921366	0.497713	0.257225	0.293737
PHGDH	-0.505939	-0.269872	-0.212417	-0.192681	-0.240798	-0.713827	-5.74946	-4.16886	-5.9712	-2.71044	-2.45166	-4.7918	8.95272e-09	3.06122e-05	2.3552e-09	0.00671935	0.0142199	1.6529e-06	5.52696e-08	7.63868e-05	2.81861e-08	0.0518784	0.0560732	2.70632e-05
NDUFS4	-0.0588676	-0.0196279	-0.0366616	-0.0466449	0.0121077	-0.088676	-2.30121	-1.22652	-1.80761	-2.09514	0.434077	-2.19237	0.0213799	0.220002	0.0706668	0.0361584	0.664232	0.028353	0.03777	0.277474	0.118583	0.163563	0.807486	0.0732156
DYNC1LI2	0.0609229	0.11538	0.0620184	0.0157694	0.043231	0.029398	3.78841	6.23767	3.61338	0.85116	1.65245	0.999128	0.000151614	4.44135e-10	0.000302235	0.39468	0.0984432	0.317733	0.000429558	2.09504e-09	0.00103001	0.651652	0.235503	0.468003
PSMD3	0.0636684	0.108152	0.0405652	0.0165441	0.0522118	-0.00903683	3.80622	7.43379	2.71864	1.02097	2.23464	-0.365558	0.000141106	1.05533e-13	0.00655508	0.307269	0.0254408	0.714695	0.000400791	7.76716e-13	0.0152222	0.570766	0.0877611	0.808628
RBFOX2	0.0185694	-0.114381	0.073543	0.0291911	0.0204103	0.121197	0.447284	-2.27266	2.17204	0.929156	0.581491	2.71456	0.65467	0.0230468	0.0298524	0.352808	0.56091	0.00663638	0.721574	0.0363394	0.0568785	0.615576	0.731952	0.0229769
PAPSS1	0.0188429	-0.194109	-0.0201194	-0.0255489	-0.0620405	-0.0306464	0.605998	-9.05825	-1.15085	-1.22419	-2.73724	-1.05334	0.544516	1.32559e-19	0.249793	0.22088	0.00619577	0.292187	0.624377	2.00346e-18	0.341547	0.482083	0.0305329	0.439942
ZW10	-0.0142729	0.11722	-0.0201682	-0.0189018	0.101682	-0.0501718	-0.43225	4.31551	-0.877126	-0.741253	2.92594	-1.31174	0.66556	1.59237e-05	0.380418	0.45854	0.00343412	0.189606	0.730603	4.16673e-05	0.480002	0.701233	0.019427	0.319671
SART1	-0.0615758	-0.0843505	0.0351563	-0.0184255	0.0071268	0.00441751	-2.38241	-4.82175	1.68635	-0.789695	0.27815	0.129758	0.0171998	1.42301e-06	0.0917292	0.429706	0.780897	0.896758	0.0310654	4.30957e-06	0.148309	0.677399	0.879939	0.93224
SPINT2	-0.00474033	-0.0676488	0.101183	-0.0626943	-0.108096	0.0070357	-0.0996153	-1.97249	1.66365	-1.39905	-2.42152	0.109737	0.92065	0.0485533	0.0961821	0.161799	0.0154559	0.912618	0.938722	0.0707782	0.15413	0.402754	0.0597988	0.943951
GPAA1	0.0376549	-0.0236435	-0.0268525	-0.0184221	0.0346179	0.132267	0.731369	-0.350619	-0.69274	-0.373362	0.67106	1.15856	0.464554	0.725874	0.488473	0.708879	0.502183	0.246634	0.549848	0.774003	0.585948	0.863224	0.686492	0.387691
TGFB1I1	0.0513602	-0.0660896	0.0035938	0.210321	-0.147817	-0.00659593	0.72179	-0.683309	0.0321315	1.46012	-1.14235	-0.026778	0.470424	0.494412	0.974367	0.144257	0.25331	0.978637	0.555777	0.562641	0.984388	0.375084	0.450902	0.987182
PPIP5K2	0.122602	0.0755165	0.0139167	0.0506828	-0.0177863	-0.0866224	3.1411	2.03393	0.445798	1.47647	-0.346806	-1.37844	0.00168316	0.0419582	0.655743	0.139819	0.728737	0.168066	0.00381023	0.0620961	0.736957	0.367823	0.850507	0.291663
EEF1E1	-0.0850124	0.0152157	-0.0414153	0.00294583	-0.00525856	-0.184683	-3.35165	0.484914	-2.2221	0.142755	-0.220115	-4.43682	0.000803316	0.627738	0.0262765	0.886483	0.825781	9.12979e-06	0.00194128	0.687323	0.0510286	0.954283	0.906854	0.000110907
MSI1	-0.114964	-0.0932629	0.135338	-0.041731	0.0944424	0.343627	-2.0152	-1.80446	1.11255	-0.810279	1.69802	2.2004	0.0438835	0.0711595	0.265901	0.41778	0.0895049	0.0277789	0.0716695	0.10027	0.358474	0.669247	0.220061	0.0721038
HNRNPR	-0.0492862	-0.153907	0.00599191	-0.00736771	-0.00151718	0.0406701	-2.63832	-7.97537	0.398521	-0.43888	-0.0642675	1.23761	0.00833175	1.51919e-15	0.690246	0.660748	0.948757	0.21586	0.016236	1.40106e-14	0.767507	0.83569	0.975303	0.352028
PRPF3	-0.104045	-0.0796611	0.0308756	-0.020764	-0.0277206	0.0541783	-4.81218	-4.25323	1.95291	-1.11311	-1.34936	1.82442	1.49292e-06	2.1071e-05	0.0508298	0.265662	0.177222	0.0680894	6.16118e-06	5.40407e-05	0.0894471	0.530502	0.352493	0.145082
TXNL1	0.0794883	0.129891	0.106636	0.0628455	-0.00772042	0.190547	2.65613	5.68198	2.67735	1.19678	-0.155674	3.86595	0.00790421	1.33143e-08	0.0074206	0.231392	0.87629	0.00011066	0.0154964	5.22286e-08	0.0169705	0.495104	0.937045	0.000814448
TPD52L2	0.0218994	0.0294477	0.0131299	0.0436773	0.0181624	0.0153729	0.702235	1.52636	0.676644	1.91563	0.78769	0.44074	0.482533	0.126921	0.498632	0.0554116	0.430878	0.659401	0.56756	0.169541	0.59376	0.213839	0.625084	0.768162
EMC8	-0.0221236	0.076552	-0.0350521	0.0230157	-0.0273097	-0.108549	-0.998446	4.22778	-1.87929	0.867723	-0.785183	-2.28966	0.318063	2.36006e-05	0.0602048	0.385546	0.432347	0.0220411	0.40104	6.00851e-05	0.103683	0.643859	0.626611	0.05993
SYNJ1	0.320214	0.339811	0.229157	0.0590671	0.0417053	0.268204	3.16855	11.0139	7.45518	2.02075	1.19215	5.68871	0.00153204	3.27626e-28	8.97427e-14	0.043306	0.233203	1.28004e-08	0.0034878	1.68243e-26	2.45786e-12	0.183756	0.428043	5.25865e-07
FIBP	0.144852	-0.0592704	0.0356909	0.06815	0.104479	-0.252147	2.99071	-1.51214	1.27904	1.69014	1.88696	-3.73195	0.00278328	0.130498	0.200884	0.0910011	0.0591655	0.000190006	0.00603823	0.173786	0.285291	0.290625	0.161528	0.00128346
EIF4G3	0.226337	0.22938	0.173367	0.0901005	0.0726709	0.134796	6.98448	8.52345	6.38336	4.15825	3.30282	3.39746	2.85907e-12	1.54869e-17	1.73245e-10	3.20698e-05	0.000957189	0.000680138	3.21397e-11	1.84658e-16	2.64525e-09	0.000894589	0.00723692	0.00361593
HTRA2	0.0614897	-0.0622979	-0.000322425	-0.0358252	-0.00246115	0.0760748	1.32396	-2.49561	-0.0134756	-1.40426	-0.0795178	1.59304	0.185517	0.012574	0.989248	0.160242	0.936621	0.111151	0.251737	0.0209521	0.993793	0.401542	0.968556	0.213832
AKR7A2	0.182328	-0.0399948	-0.00817117	0.0158277	0.0293647	0.061534	4.10189	-1.60861	-0.378535	0.326531	0.640877	1.52915	4.09789e-05	0.107702	0.705033	0.744022	0.521603	0.126226	0.000130595	0.146026	0.778223	0.879936	0.701341	0.235709
EPB41L2	-0.204841	-0.202856	-0.192322	-0.0061983	-0.146614	-0.0765484	-5.32355	-5.88188	-6.15413	-0.157196	-3.71382	-1.50973	1.0176e-07	4.05627e-09	7.54906e-10	0.875091	0.000204158	0.131113	5.11517e-07	1.70356e-08	1.01833e-08	0.94895	0.00214806	0.24253
TGOLN2	0.220545	0.320345	0.240662	0.0777881	0.0494154	0.126308	9.10546	10.6279	7.653	2.96648	1.22019	1.4121	8.5902e-20	2.21021e-26	1.96341e-14	0.0030123	0.222393	0.157922	3.28976e-18	8.61028e-25	5.87593e-13	0.0299178	0.413067	0.278986
LAMTOR5	0.0943047	-0.297093	0.246075	-0.033685	-0.170701	0.579076	1.44935	-2.18706	1.92127	-0.209537	-1.06668	2.08688	0.14724	0.0287378	0.0546973	0.834029	0.286117	0.036899	0.206639	0.0442201	0.0952146	0.931182	0.486075	0.0899873
B4GAT1	-0.0265196	0.0177402	0.202165	-0.0103233	0.0295197	0.145526	-0.712963	0.68976	4.15174	-0.290429	0.939291	2.96381	0.475869	0.490345	3.2995e-05	0.771488	0.347582	0.00303857	0.560597	0.558435	0.000145043	0.896235	0.548053	0.0120662
AKAP10	-0.228245	0.0227255	-0.00474664	0.018254	-0.0476476	0.198256	-3.50462	0.497368	-0.10122	0.188143	-0.547952	2.75285	0.000457263	0.61893	0.919376	0.850765	0.583725	0.00590796	0.00116547	0.67887	0.943598	0.939312	0.747608	0.0207767
SYT7	0.371522	-0.0296407	0.349752	-0.0208812	0.109898	0.3688	7.24599	-1.43125	7.92562	-0.869482	4.0835	4.6508	4.29285e-13	0.152359	2.27017e-15	0.384584	4.4362e-05	3.30644e-06	5.68897e-12	0.199684	7.89144e-14	0.643161	0.000659447	4.82203e-05
DENR	0.0163354	0.0287269	0.0428169	-0.0551698	0.0234052	0.00197167	0.717042	1.14151	2.14147	-1.6229	0.979895	0.0435931	0.473348	0.253657	0.0322363	0.104612	0.327138	0.965229	0.558483	0.314911	0.0607742	0.317062	0.526744	0.97999
XPOT	0.0020243	-0.0337252	-0.204226	0.291274	0.144004	0.0894823	0.0610124	-1.1409	-2.27402	1.66481	1.18805	0.412886	0.951349	0.253911	0.0229649	0.0959506	0.234815	0.67969	0.962209	0.31514	0.0453577	0.298829	0.42978	0.783108
DNPH1	-0.00593482	-0.0600787	-0.0665615	0.0176658	-0.104783	-0.239805	-0.12067	-1.2356	-1.21529	0.281812	-1.60711	-3.0275	0.903952	0.216607	0.224254	0.778087	0.108031	0.00246583	0.926085	0.27388	0.312491	0.899738	0.251128	0.0102727
TIMM44	-0.00311957	-0.0673959	0.0178592	-0.0208766	0.0301614	-0.0189918	-0.169773	-3.2474	0.722116	-0.774184	1.44963	-0.618594	0.865189	0.00116466	0.470223	0.438822	0.147162	0.536184	0.895713	0.00230533	0.569536	0.682629	0.30986	0.670638
TRAPPC3	0.10982	0.0420053	0.0770342	-0.00978614	0.0449422	0.0954887	5.53759	2.34369	3.64955	-0.515274	1.14286	2.29508	3.06666e-08	0.0190941	0.000262703	0.606361	0.253098	0.0217285	1.72366e-07	0.0305872	0.000907764	0.802856	0.450828	0.0592583
CHMP2A	-0.0166294	-0.0784499	-0.0491292	-0.0120244	-0.0816508	-0.126479	-0.546282	-3.3316	-1.95376	-0.494809	-2.06884	-3.01397	0.584872	0.000863489	0.0507296	0.620735	0.0385614	0.00257854	0.661918	0.00173891	0.0893055	0.810373	0.119615	0.0106028
PLRG1	-0.0201094	-0.0979914	-0.0257664	-0.00585727	0.0123895	-0.0357306	-0.841119	-4.50659	-1.34033	-0.193702	0.433905	-0.713571	0.400281	6.58769e-06	0.180138	0.846409	0.664357	0.475493	0.485733	1.81412e-05	0.259745	0.936625	0.807486	0.619381
ZNF207	-0.0900012	-0.0924909	0.00851059	-0.0214841	-0.0693139	0.0863005	-3.53022	-4.41053	0.293589	-0.792191	-1.28231	2.30187	0.000415215	1.0312e-05	0.769072	0.428249	0.199733	0.0213424	0.00106551	2.7705e-05	0.828668	0.675954	0.384572	0.0583108
NDUFB5	0.0198233	0.0296968	-0.0690935	-0.00435868	0.0246617	-0.044935	0.633769	1.36286	-1.68893	-0.115305	0.553215	-1.1273	0.526232	0.172927	0.0912332	0.908204	0.580116	0.259617	0.608195	0.223913	0.147613	0.963562	0.745181	0.401784
NDUFB3	0.0578469	-0.0177768	0.00859819	-0.0456086	-0.020397	-0.0306076	1.28073	-0.571915	0.320231	-1.63425	-0.595483	-0.757492	0.200289	0.56738	0.748794	0.102207	0.551521	0.448755	0.269216	0.630438	0.812632	0.312286	0.724933	0.595048
NDUFA2	-0.0672366	-0.0351502	-0.0675879	0.00281446	0.0573544	-0.152466	-2.49811	-1.23239	-2.49871	0.0847016	1.35967	-3.49207	0.0124857	0.217802	0.0124645	0.932499	0.173935	0.000479298	0.0234217	0.275083	0.0265319	0.974326	0.347639	0.00269396
GET3	0.0712159	-0.0480265	-0.030428	-0.00424771	-0.00458347	0.0955471	3.0094	-1.57021	-1.53015	-0.240463	-0.188082	1.82067	0.00261762	0.116366	0.12598	0.809972	0.850812	0.0686568	0.00571174	0.156412	0.192397	0.917638	0.921356	0.145936
BUB3	-0.0630421	-0.0419339	-0.0437946	0.0233484	0.00717411	-0.0285416	-2.74093	-3.09152	-2.18933	1.05689	0.329554	-0.739554	0.00612658	0.00199135	0.0285725	0.29056	0.741737	0.459571	0.0123598	0.00380343	0.0548277	0.554216	0.859244	0.604952
ACTN4	-0.115731	-0.0409392	-0.097497	-0.0430154	-0.0918322	-0.0149076	-6.43766	-2.67613	-4.52121	-2.22622	-3.80279	-0.489999	1.21326e-10	0.00744782	6.14864e-06	0.0259991	0.000143076	0.624135	1.04234e-09	0.0129548	3.22714e-05	0.133034	0.00166211	0.740668
HTATSF1	-0.059328	-0.248369	-0.00946154	-0.10921	-0.0944661	0.0573598	-1.65188	-10.0259	-0.380978	-3.96341	-2.91323	0.970981	0.0985588	1.17305e-23	0.70322	7.38866e-05	0.00357715	0.331558	0.146413	3.08197e-22	0.776601	0.00175066	0.0200588	0.482547
PRKAB2	-0.0156695	-0.0347117	-0.0932704	0.150236	0.0268312	0.023595	-0.298908	-0.336276	-1.36694	1.53751	0.179463	0.167941	0.765011	0.736663	0.171644	0.124169	0.857574	0.86663	0.812475	0.783856	0.249809	0.345304	0.925829	0.911324
AP1G1	0.0660723	0.0676478	-0.0682439	0.0120026	0.0767988	0.0103712	3.04543	5.53778	-1.60779	0.388428	2.49521	0.21915	0.00232351	3.06322e-08	0.107881	0.6977	0.0125884	0.826533	0.00511943	1.14308e-07	0.168808	0.857233	0.0510655	0.884467
STX6	0.0761525	0.0993516	0.00400706	-0.0295861	0.0987181	-0.0528861	1.11394	3.62194	0.109167	-1.18405	3.05583	-1.03556	0.265306	0.000292403	0.91307	0.236391	0.00224436	0.300407	0.343628	0.000633164	0.939045	0.498822	0.0140087	0.449368
SYNGR2	-0.161941	-0.0313201	-0.189587	-0.0581279	0.0329137	-0.25395	-4.31636	-0.979132	-4.26627	-1.32457	0.724431	-3.03977	1.58624e-05	0.327515	1.98769e-05	0.185313	0.468801	0.00236755	5.46357e-05	0.394888	9.17506e-05	0.437583	0.657719	0.00998039
SYNGR3	0.650906	0.324943	0.426424	0.111439	0.322284	0.202726	10.1597	2.4268	7.20813	2.20711	3.77956	1.5509	3.00018e-24	0.0152325	5.67261e-13	0.0273065	0.000157105	0.120926	2.08582e-22	0.0249767	1.40079e-11	0.136587	0.00177046	0.228401
SGTA	0.156248	0.178722	-0.0475054	0.020219	-0.0186667	0.104646	4.14011	4.98238	-1.26215	0.785088	-0.555434	2.03429	3.47146e-05	6.28079e-07	0.206896	0.432402	0.578598	0.0419227	0.000112294	1.99178e-06	0.292267	0.677662	0.744529	0.0993363
ENSA	0.136899	-0.0537649	0.00495043	-0.0251979	-0.048721	-0.0506267	1.73672	-1.52849	0.148115	-0.463027	-0.83124	-0.815032	0.0824366	0.12639	0.882252	0.643345	0.405838	0.415054	0.125389	0.168931	0.915476	0.824759	0.602095	0.565993
SLC25A20	-0.0330971	0.101259	-0.0665154	-0.0451028	-0.004936	-0.0860619	-1.17653	4.12165	-2.16137	-1.54457	-0.120012	-1.54051	0.239384	3.76173e-05	0.030667	0.122451	0.904473	0.123436	0.314653	9.30447e-05	0.0582042	0.342278	0.949876	0.232226
NARS1	-0.0263947	-0.000108987	-0.076802	0.0209405	0.0809958	-0.138827	-0.911417	-0.00470748	-3.93309	0.960701	2.34294	-3.33695	0.362076	0.996244	8.38595e-05	0.336702	0.0191325	0.000847037	0.446811	0.997127	0.000327435	0.602968	0.0704644	0.00433005
MYO1B	-0.0276206	-0.0771338	0.0182498	-0.041213	-0.0794692	0.065236	-1.58493	-4.7607	1.22904	-2.45946	-4.31071	2.01259	0.112983	1.92927e-06	0.219056	0.0139148	1.6273e-05	0.0441583	0.164806	5.75089e-06	0.307141	0.0874562	0.000288383	0.103609
NUDT21	-0.160305	-0.0589932	-0.0177236	0.131612	-0.0889054	-0.0300062	-5.03987	-2.98293	-0.527676	1.33487	-0.97979	-0.512452	4.65846e-07	0.002855	0.597724	0.181918	0.32719	0.608335	2.10727e-06	0.0053269	0.68593	0.43359	0.526744	0.728077
LANCL1	-0.0725929	0.0127903	-0.0218925	0.0181178	-0.00708117	-0.162674	-3.17839	0.557924	-1.17534	0.719326	-0.221248	-3.91085	0.00148097	0.576896	0.239857	0.47194	0.8249	9.19729e-05	0.0033886	0.63991	0.330361	0.713515	0.906577	0.000703258
STRN	0.0508497	-0.139351	-0.167279	-0.137149	0.00603662	-0.375657	0.69196	-3.79864	-0.507603	-0.367638	0.0161563	-0.54641	0.488963	0.00014549	0.611732	0.713143	0.98711	0.584784	0.573779	0.000329889	0.698438	0.866179	0.993469	0.708103
RRP9	-0.176331	-0.100805	-0.0142974	-0.101244	-0.0500402	-0.149397	-3.88648	-3.30748	-0.521696	-3.10857	-1.41204	-3.10712	0.000101708	0.000941401	0.601882	0.00187994	0.157938	0.00188922	0.000297104	0.00188405	0.689806	0.0213453	0.325011	0.0082887
CFAP410	-0.0747382	0.0196302	0.151635	-0.0215223	-0.0378568	0.0728466	-1.10785	0.335647	3.78352	-0.805216	-1.05818	1.35358	0.267925	0.737137	0.000154623	0.420695	0.289974	0.17587	0.346424	0.783978	0.000562594	0.672249	0.489513	0.301044
AKAP8	-0.125371	-0.143156	0.018454	-0.0416036	-0.0443236	-0.0658596	-5.36209	-6.77538	0.722631	-1.86618	-1.54868	-0.858258	8.22644e-08	1.24081e-11	0.469906	0.0620162	0.121459	0.39075	4.21489e-07	7.16122e-11	0.569458	0.228562	0.270015	0.543349
SLC37A4	0.0902316	-0.00907556	0.0204751	-0.0453756	0.240979	0.116683	1.27558	-0.239283	0.443768	-0.812446	3.23945	1.39218	0.202104	0.810886	0.65721	0.416536	0.00119762	0.163869	0.271172	0.846476	0.737505	0.667965	0.00864545	0.286803
IDH3B	0.115165	0.109848	0.0378514	0.0545743	0.0496337	0.0856214	4.99787	4.46488	1.76411	2.78893	1.33883	1.94678	5.79671e-07	8.01132e-06	0.0777127	0.0052883	0.180626	0.0515613	2.58082e-06	2.18354e-05	0.128827	0.0441734	0.356909	0.117502
NRDC	0.357061	0.173413	0.138195	0.0592414	0.0683855	0.184354	9.62503	6.75947	5.65603	2.59243	2.06408	4.20259	6.26891e-22	1.38499e-11	1.54914e-08	0.00953008	0.0390106	2.63874e-05	3.29409e-20	7.93254e-11	1.54197e-07	0.0662561	0.120581	0.00025589
CALU	0.187711	0.204508	0.00661353	0.0618341	0.0574511	-0.260445	4.25503	6.85361	0.267719	2.64525	1.80534	-3.36469	2.09023e-05	7.20097e-12	0.788915	0.00816307	0.0710211	0.000766297	7.0897e-05	4.31581e-11	0.846015	0.0595944	0.185483	0.00399873
EDIL3	-0.156031	-0.214235	0.240109	-0.0999703	-0.140409	0.171843	-1.76597	-4.90862	3.76765	-2.05707	-2.34062	2.3555	0.0774013	9.1721e-07	0.000164794	0.0396797	0.0192519	0.0184977	0.118528	2.84675e-06	0.000597198	0.17409	0.0707313	0.0520491
AHCYL1	0.209361	0.275984	-0.0133374	0.0350779	0.157347	0.141347	7.06379	11.2852	-0.523631	1.25921	5.228	3.32754	1.62017e-12	1.55256e-29	0.600535	0.207954	1.71353e-07	0.000876172	1.90665e-11	8.77004e-28	0.688437	0.468701	6.56224e-06	0.00443583
GAS2	0.0877569	-0.240766	-0.121472	0.121637	0.1092	0.034896	1.3196	-3.83171	-1.56299	1.70308	0.835293	0.288545	0.18697	0.000127254	0.118054	0.0885522	0.403553	0.77293	0.253577	0.000291169	0.182082	0.285426	0.599492	0.848314
NDUFS5	-0.0828182	-0.045778	-0.0693966	-0.0276813	0.0310254	-0.145701	-2.40557	-1.61651	-2.46083	-0.642094	0.909415	-1.96344	0.0161474	0.105984	0.0138616	0.520812	0.363131	0.0495951	0.0294591	0.144	0.0291426	0.74445	0.561598	0.114114
RAD21	-0.141883	-0.206114	0.0119921	-0.0144184	-0.0125608	0.0595831	-4.99285	-8.03375	0.692378	-0.667464	-0.658314	1.28498	5.94934e-07	9.45386e-16	0.4887	0.504476	0.510337	0.198799	2.6394e-06	8.90042e-15	0.585948	0.733266	0.693806	0.331137
TIMM8A	-0.0296774	0.142866	0.112901	-0.0285279	0.147734	-0.0901358	-0.658676	2.45259	2.00742	-0.653917	2.8315	-0.99471	0.510104	0.014183	0.0447045	0.513165	0.00463297	0.319877	0.592562	0.0233575	0.0800395	0.738768	0.0245999	0.470549
DHX16	-0.110842	-0.195023	-0.0626577	-0.035804	-0.0257914	-0.0960118	-1.84193	-5.15291	-2.3996	-1.25151	-0.572298	-1.88089	0.0654847	2.56479e-07	0.0164129	0.210748	0.56712	0.0599872	0.102255	8.52226e-07	0.0338367	0.471937	0.736018	0.132304
ZNRD2	-0.0975877	0.043345	0.000474479	0.031071	0.0521078	-0.0685124	-2.11995	0.731408	0.00792222	0.706081	1.26951	-0.992682	0.0340101	0.46453	0.993679	0.480138	0.204258	0.320865	0.0570284	0.533472	0.995844	0.718279	0.390457	0.470775
SH3BP5	-0.00367937	0.278821	0.0607149	-0.13741	0.0489354	0.120023	-0.0258157	1.94305	1.05169	-2.53089	0.864796	0.705196	0.979404	0.0520097	0.292943	0.0113775	0.387151	0.480688	0.983733	0.0754274	0.388047	0.075945	0.582591	0.624204
PRPSAP2	0.0539264	-0.0363975	-0.00665389	0.0189869	-0.0232182	0.139776	2.10206	-1.62611	-0.37172	0.829244	-1.03828	3.14082	0.0355479	0.103926	0.710101	0.406966	0.299138	0.00168478	0.0592771	0.141373	0.782485	0.659297	0.499005	0.00758317
GNG7	0.0640512	-0.0757464	0.135895	0.159701	0.133563	0.089364	0.938473	-1.28115	3.28134	2.30305	2.41981	1.28971	0.348002	0.20014	0.00103315	0.0212761	0.0155286	0.197153	0.431564	0.255129	0.00305949	0.116967	0.0600289	0.328955
SMARCA5	-0.102193	-0.0925736	-0.00416958	-0.0281028	-0.0121734	0.0168446	-4.16583	-4.80654	-0.287683	-1.47032	-0.533462	0.37294	3.10227e-05	1.53562e-06	0.77359	0.141476	0.593714	0.709193	0.000101368	4.62632e-06	0.832544	0.370197	0.755134	0.804025
SPAG9	-0.0755459	0.113446	0.0236306	0.0506783	-0.0204502	-0.0737425	-2.47505	6.12499	1.12942	2.10119	-0.830942	-1.47936	0.0133217	9.06871e-10	0.258719	0.0356247	0.406007	0.139043	0.0248046	4.11874e-09	0.350254	0.16196	0.602148	0.253436
KIF5C	0.435788	0.177194	0.33813	0.0404019	0.0203265	0.217046	9.17269	9.76091	8.34498	1.85603	0.875314	4.41739	4.61379e-20	1.65669e-22	7.12288e-17	0.06345	0.381403	9.98999e-06	1.86158e-18	3.68798e-21	3.21883e-15	0.230559	0.577794	0.000120066
SIPA1L3	0.0365781	-0.143733	0.100903	-0.061062	-0.0830237	0.244148	0.902904	-6.76411	3.11169	-2.56586	-2.39269	3.59905	0.366577	1.34134e-11	0.00186021	0.010292	0.0167253	0.000319377	0.451011	7.71184e-11	0.0050978	0.0705038	0.0635044	0.00193987
AQR	-0.100686	-0.109182	-0.0677159	-0.0669198	-0.00685837	0.0363373	-3.93927	-6.55001	-3.79033	-2.32492	-0.222925	0.858167	8.17305e-05	5.75346e-11	0.000150445	0.0200764	0.823594	0.3908	0.000243467	3.02324e-10	0.00054916	0.112842	0.906286	0.543349
OPA1	0.296986	0.151064	0.14882	0.0410056	0.122024	0.286795	11.2997	10.6093	8.57522	2.16893	5.76929	5.27994	1.31648e-29	2.69687e-26	9.89005e-18	0.0300882	7.96051e-09	1.29228e-07	1.74975e-27	1.03281e-24	4.85795e-16	0.145889	5.36918e-07	3.33704e-06
KDM1A	0.009962	-0.134017	-0.0285467	-0.0136776	0.0249799	0.129518	0.29616	-5.15364	-1.34187	-0.478929	1.00347	3.00637	0.767108	2.55484e-07	0.179638	0.631989	0.315632	0.00264389	0.814129	8.49547e-07	0.259321	0.818092	0.515786	0.0108419
TBC1D4	0.328391	0.313612	0.109033	0.11522	0.212564	0.383801	5.7301	6.75104	2.57144	3.70652	5.24507	4.7412	1.00372e-08	1.46787e-11	0.0101276	0.000210124	1.56224e-07	2.12455e-06	6.15443e-08	8.3333e-11	0.0221952	0.00407532	6.08599e-06	3.33362e-05
PPL	-0.238704	-0.231303	-0.0872857	-0.0639082	-0.042939	0.0537458	-7.82885	-11.4949	-3.71642	-3.00393	-2.14685	1.58552	4.92356e-15	1.40016e-30	0.000202066	0.00266516	0.0318051	0.112849	9.30944e-14	9.63774e-29	0.000717309	0.0272	0.10355	0.216729
MAN1A2	0.193248	0.220579	0.0948278	0.131475	0.118516	-0.0689553	4.3071	7.35159	3.29243	3.89329	3.82803	-0.971645	1.65408e-05	1.95866e-13	0.000993249	9.8892e-05	0.000129173	0.331227	5.68425e-05	1.40272e-12	0.00296466	0.00220144	0.00153614	0.482221
ACSL4	-0.262921	0.128129	-0.0466832	0.00806659	-0.0269404	0.061691	-4.0703	4.73095	-1.25109	0.212822	-0.544452	0.843756	4.69534e-05	2.23469e-06	0.210903	0.831466	0.58613	0.398806	0.000147657	6.59175e-06	0.297278	0.930665	0.748861	0.550964
SNX3	0.0421873	-0.00491358	0.026484	-0.0202836	-0.0282335	0.0833431	2.15101	-0.354782	1.64187	-0.865953	-1.26535	2.29245	0.0314753	0.722753	0.100616	0.386516	0.205745	0.0218794	0.0531528	0.771768	0.159819	0.644526	0.391745	0.0595575
OGA	0.044639	0.00398263	0.00865945	0.0813763	-0.054524	-0.0177482	1.48603	0.10266	0.265964	1.85046	-1.64493	-0.376766	0.137272	0.918233	0.790267	0.0642466	0.0999852	0.706348	0.194722	0.935202	0.846334	0.231745	0.238058	0.801402
SORBS3	0.0102487	-0.23577	-0.0988304	-0.0722248	-0.168118	0.0440488	0.210929	-7.28785	-3.20592	-1.37935	-3.17995	0.827	0.832943	3.1493e-13	0.00134631	0.167788	0.00147303	0.408237	0.869702	2.19625e-12	0.00386775	0.412309	0.0101783	0.560566
SYNCRIP	-0.113375	-0.000572749	-0.0327207	-0.00383829	-0.0101432	-0.103632	-4.21597	-0.0300088	-2.02897	-0.184237	-0.381712	-3.08869	2.48705e-05	0.97606	0.0424615	0.853828	0.702675	0.00201039	8.27005e-05	0.980181	0.0766826	0.941085	0.83453	0.00870204
CDC40	-0.00113508	-0.200317	0.00462671	-0.0788498	0.0184957	-0.032535	-0.0251315	-4.63106	0.169251	-2.65862	0.589388	-0.360561	0.97995	3.63807e-06	0.865599	0.00784607	0.555601	0.718428	0.983787	1.0445e-05	0.903799	0.0583164	0.727968	0.811526
B4GALT3	0.0434797	-0.253716	0.0869783	-0.109895	-0.00115278	0.262992	0.675382	-7.34703	1.87881	-2.85741	-0.0339303	3.90852	0.499433	2.0266e-13	0.0602704	0.0042712	0.972933	9.28627e-05	0.582283	1.44767e-12	0.103757	0.0384309	0.98691	0.000705288
B4GALT4	0.0223906	-0.089056	0.0315169	-0.0720129	-0.0630537	0.147553	0.338608	-1.23979	0.690687	-0.955152	-0.901274	1.24315	0.734905	0.215055	0.489762	0.339501	0.367443	0.213813	0.787909	0.272222	0.586719	0.605159	0.564595	0.350004
RANBP6	0.262006	-0.0983486	0.130991	0.00867745	-0.0805525	0.460558	5.91323	-2.90979	2.61286	0.245544	-1.1082	5.61536	3.35467e-09	0.0036167	0.00897876	0.806035	0.267776	1.96158e-08	2.26265e-08	0.00662769	0.0200271	0.916225	0.465857	7.37966e-07
NEMF	0.134498	0.160155	0.138087	0.0695789	0.0481855	0.0536888	4.71443	7.78817	6.619	3.78558	2.06879	1.80782	2.42387e-06	6.79887e-15	3.61632e-11	0.00015335	0.0385657	0.0706353	9.63368e-06	5.61684e-14	6.33417e-10	0.00312798	0.119615	0.149197
GMDS	-0.0603387	0.0986479	0.102334	-0.0540206	-0.00277157	-0.276162	-1.41648	3.48271	2.3739	-0.891397	-0.0579806	-4.29386	0.156634	0.000496363	0.0176015	0.372716	0.953764	1.75595e-05	0.217659	0.00103702	0.0361058	0.634151	0.978003	0.000185834
PLOD3	-0.0989449	-0.141856	-0.0109857	-0.111945	-0.14898	0.0723755	-1.88144	-5.23319	-0.426946	-3.2659	-4.91502	1.52789	0.0599127	1.66606e-07	0.669419	0.00109117	8.87734e-07	0.12654	0.0943036	5.63121e-07	0.748232	0.0137738	2.67445e-05	0.235906
EIF4E2	-0.0679073	-0.0374943	-0.0208739	0.000623965	0.0106181	-8.49811e-05	-1.69962	-1.37818	-0.9083	0.0197547	0.416868	-0.00159813	0.0892018	0.168149	0.36372	0.984239	0.676775	0.998725	0.134457	0.218164	0.463628	0.995383	0.815994	0.999167
DIAPH1	0.0275605	0.282457	-0.0600965	0.0816487	0.0729326	-0.0370458	0.796887	9.65041	-2.46024	2.77708	2.79565	-0.662836	0.425517	4.89611e-22	0.0138845	0.00548499	0.00517956	0.507436	0.511684	1.02581e-20	0.0291696	0.0453968	0.0268423	0.645399
SELENOF	-0.0161539	0.0880235	-0.0419736	-0.01947	0.077772	-0.229302	-0.672017	2.42403	-1.41219	-0.584533	1.77881	-4.24095	0.501573	0.0153492	0.157894	0.558862	0.0752713	2.22573e-05	0.584177	0.0251344	0.232874	0.769969	0.19323	0.000223513
SNAP91	0.329496	0.0143309	0.282102	0.103125	0.0413158	-0.070625	6.02018	0.490762	6.53675	3.30496	1.2518	-0.875638	1.74221e-09	0.623595	6.28712e-11	0.000949887	0.210641	0.381227	1.22633e-08	0.683489	1.05619e-09	0.0125513	0.397448	0.533859
EXOC3	-0.00651968	0.0732057	0.0302946	-0.0112164	0.00583554	0.0786726	-0.417971	4.70621	1.62924	-0.495252	0.241921	2.82938	0.675968	2.52369e-06	0.103263	0.620423	0.808841	0.00466388	0.739279	7.39595e-06	0.163024	0.810373	0.899398	0.017135
PLIN3	-0.11174	-0.287957	-0.114282	-0.0239334	-0.205262	-0.321628	-4.90851	-9.851	-5.7563	-0.942282	-6.52761	-5.72409	9.17707e-07	6.78672e-23	8.59752e-09	0.346048	6.68269e-11	1.03989e-08	3.96474e-06	1.59735e-21	9.22855e-08	0.609782	1.11093e-08	4.4755e-07
KPNA6	0.0655943	0.0175572	0.0218629	0.00290537	0.0109276	0.0401654	2.78514	0.872261	1.16064	0.10232	0.365988	0.842303	0.00535051	0.383066	0.245787	0.918502	0.714374	0.399619	0.0108865	0.452096	0.337138	0.968414	0.841038	0.551581
UGDH	-0.148779	-0.0186756	-0.131752	-0.00616631	-0.0129421	-0.268442	-5.0285	-0.638929	-4.79408	-0.245573	-0.55631	-4.84916	4.94341e-07	0.522869	1.63426e-06	0.806012	0.577999	1.23984e-06	2.22281e-06	0.589532	9.87326e-06	0.916225	0.744153	2.13036e-05
CTNND1	-0.15718	-0.00953431	-0.0908366	-0.0403904	-0.0323259	-0.10554	-6.18579	-0.87844	-4.77212	-1.97991	-1.4557	-3.32033	6.17909e-10	0.379705	1.823e-06	0.0477136	0.145475	0.00089912	4.7009e-09	0.448715	1.0955e-05	0.193779	0.308061	0.00452968
PLA2G6	-0.0267043	-0.15763	0.127013	0.112847	0.170643	0.275552	-0.326998	-2.15153	1.03789	0.571156	0.740821	1.15899	0.743669	0.0314346	0.29932	0.567894	0.458802	0.246459	0.795795	0.0479909	0.394582	0.776024	0.649143	0.38766
SNX2	-0.0332998	-0.0461491	-0.0311306	-0.012674	-0.0165403	0.016115	-2.17612	-2.6112	-2.35305	-0.547921	-0.792594	0.498724	0.0295464	0.0090225	0.0186202	0.583746	0.428014	0.617974	0.0502522	0.0154267	0.0378008	0.788861	0.621728	0.737229
DPM1	-0.178191	0.0078476	-0.198773	-0.019987	0.00703568	-0.283896	-4.72766	0.380276	-5.72606	-0.649273	0.250064	-4.29208	2.27124e-06	0.703741	1.02788e-08	0.516162	0.802538	1.77006e-05	9.07493e-06	0.755393	1.07275e-07	0.741194	0.893929	0.00018689
USO1	0.0439513	0.224311	0.0960486	0.0483634	0.0536618	-0.0695854	1.60926	11.2176	6.18089	2.62234	2.78654	-1.87449	0.10756	3.34327e-29	6.37393e-10	0.00873294	0.00532733	0.0608627	0.157813	1.86521e-27	8.70205e-09	0.0623446	0.0274194	0.133384
TOM1	0.208108	-0.0517141	0.258112	0.0187214	0.0809556	0.283444	5.74018	-1.19475	8.51295	0.607555	1.90959	4.37724	9.45777e-09	0.232184	1.69562e-17	0.543483	0.0561863	1.20192e-05	5.83079e-08	0.291213	8.06579e-16	0.758727	0.15558	0.000139268
PFKFB2	1.32376	1.30525	0.994706	0.157879	0.348261	0.921591	14.692	16.1955	13.9528	4.28492	8.36847	10.0024	7.24894e-49	5.4238e-59	3.02411e-44	1.82807e-05	5.8369e-17	1.48704e-23	1.6379e-45	2.45101e-55	6.83297e-41	0.000554433	6.59424e-14	6.71992e-20
CCDC22	-0.0126466	-0.0908914	0.0063669	-0.0475528	-0.0486141	0.0541642	-0.786348	-5.40529	0.411681	-2.63433	-1.57473	1.64985	0.431664	6.47035e-08	0.680573	0.00843043	0.11532	0.0989727	0.517836	2.32799e-07	0.758823	0.0609554	0.262269	0.19548
PQBP1	-0.0342044	-0.199749	0.0450338	-0.0147416	-0.0120715	0.124039	-0.726959	-6.65901	1.42183	-0.298792	-0.398624	1.76295	0.467251	2.75684e-11	0.155076	0.765098	0.69017	0.0779097	0.552461	1.51191e-10	0.229483	0.892253	0.824902	0.161724
PRAF2	0.26665	0.156227	0.125612	0.0505928	0.0836845	0.0288149	7.57003	5.03045	1.67674	1.28903	0.886167	0.263161	3.73152e-14	4.8933e-07	0.093593	0.197387	0.375528	0.792427	5.81474e-13	1.57836e-06	0.150783	0.455331	0.57312	0.860191
DKC1	-0.07503	-0.00320335	0.0070709	0.00255505	-0.0110259	-0.0525862	-3.22114	-0.218033	0.449888	0.118614	-0.386763	-1.56102	0.0012768	0.827403	0.652791	0.905581	0.698931	0.11852	0.00295435	0.860804	0.734553	0.962527	0.832051	0.225038
EIF5B	-0.124284	0.0891216	-0.0434154	0.0352404	0.00673798	-0.14365	-4.41029	6.27273	-2.66322	1.82612	0.303267	-3.84953	1.03231e-05	3.54764e-10	0.00773968	0.0678328	0.761686	0.000118346	3.70238e-05	1.69649e-09	0.0176288	0.240878	0.870526	0.000856037
EDF1	-0.0755353	-0.0413479	-0.0737638	-0.0398224	-0.0388642	-0.227332	-1.51376	-1.22767	-2.14122	-0.831564	-0.965489	-3.19582	0.130086	0.219572	0.0322562	0.405655	0.3343	0.00139433	0.185972	0.277009	0.0607863	0.657832	0.534194	0.00646253
DIAPH2	0.0248159	-0.0442775	-0.00775653	0.00757621	-0.0368096	0.042056	1.06459	-2.2688	-0.423533	0.423794	-1.44177	1.00918	0.28706	0.0232802	0.671907	0.671716	0.149368	0.31289	0.368424	0.0366818	0.750642	0.841321	0.312756	0.462553
DNAJA2	0.047077	0.0172182	0.033817	-0.00130988	0.0910118	0.0899485	2.45243	0.948162	1.04748	-0.0494598	3.36021	2.22632	0.0141897	0.343047	0.294879	0.960553	0.000778829	0.025993	0.0262369	0.411638	0.389637	0.98698	0.00614228	0.0683318
BRD4	-0.136715	-0.483909	-0.0385382	-0.0291652	0.112462	-0.0593152	-2.44338	-6.92134	-1.38687	-0.848536	1.11065	-0.68919	0.0145504	4.47401e-12	0.165482	0.396139	0.266719	0.490704	0.0268161	2.75075e-11	0.242168	0.652468	0.465288	0.632846
CUTA	0.0708352	0.135018	0.0765503	0.00999022	0.0360745	0.106449	1.80698	3.00547	1.41308	0.197245	0.996137	1.67801	0.0707656	0.00265167	0.157632	0.843636	0.319183	0.0933454	0.109479	0.00498249	0.232563	0.935551	0.519593	0.186815
PFDN1	0.0707984	0.0480284	0.0156238	-0.00608477	-0.0254433	0.000978796	1.6329	1.59345	0.411911	-0.113777	-0.460656	0.0163066	0.10249	0.11106	0.680404	0.909414	0.645046	0.98699	0.151497	0.149994	0.758822	0.963576	0.795964	0.992039
NBN	-0.0854053	-0.0449805	0.0847266	0.000530993	0.000863472	0.124179	-1.91015	-1.83483	2.93182	0.0247454	0.0263623	2.23818	0.0561134	0.066531	0.00336986	0.980258	0.978968	0.0252093	0.0892246	0.0944857	0.00850149	0.99434	0.989478	0.0666985
NOL3	0.542365	0.322102	0.157428	0.0363665	-0.0133034	0.242615	8.41036	6.57277	4.20285	0.663339	-0.236297	2.47254	4.08743e-17	4.93883e-11	2.63576e-05	0.507113	0.813202	0.0134156	1.04949e-15	2.62571e-10	0.000118635	0.735647	0.901585	0.040363
DTNB	-0.281679	-0.152549	-0.101221	-0.110471	-0.138734	-0.367273	-4.71247	-2.51549	-2.66697	-2.3601	-3.07748	-5.2679	2.44728e-06	0.0118867	0.00765391	0.0182699	0.00208762	1.37996e-07	9.71816e-06	0.0199022	0.0174511	0.104774	0.0132128	3.52318e-06
ABCB7	0.168699	0.11229	-0.0137276	-0.00272011	0.0231725	-0.295874	3.04948	2.74345	-0.222514	-0.0672842	0.449517	-3.41505	0.00229241	0.00607969	0.823914	0.946355	0.653059	0.000637708	0.00506078	0.0107489	0.871959	0.980722	0.800958	0.00343072
SRGAP2	-0.00318234	0.0410068	0.111215	0.0500575	0.0246999	0.213561	-0.0887045	1.16849	3.94699	1.80904	0.760986	3.5252	0.929317	0.24261	7.91409e-05	0.0704449	0.446665	0.000423166	0.945001	0.302609	0.000310719	0.246977	0.638238	0.00244538
PLXNA2	-0.0481837	0.163655	-0.00966292	0.061066	0.119278	-0.0202222	-1.04391	3.48761	-0.340167	1.91116	2.2246	-0.434174	0.296527	0.000487353	0.733731	0.055984	0.0261081	0.664162	0.378184	0.00101913	0.802064	0.215312	0.0896523	0.771952
FAM20B	0.103985	-0.0084997	-0.00684462	0.0209317	0.031414	0.189725	3.32606	-0.436697	-0.165161	0.698205	1.01041	3.6751	0.000880838	0.662331	0.868818	0.485049	0.312299	0.000237761	0.00210972	0.719437	0.905904	0.720794	0.512446	0.00152403
WDR1	0.0396019	-0.0192406	-0.0748021	-0.0329592	-0.105918	-0.000748008	2.05549	-1.25661	-4.28856	-1.48514	-4.12848	-0.0246339	0.0398315	0.208896	1.79837e-05	0.137506	3.65164e-05	0.980347	0.0656689	0.265243	8.41287e-05	0.364452	0.000557492	0.987622
ATP9A	0.25188	-0.208702	0.0978718	-0.0905511	-0.0457271	0.191487	4.02942	-9.21274	2.72484	-3.00529	-1.4519	2.72738	5.59151e-05	3.17903e-20	0.00643319	0.00265325	0.146531	0.00638389	0.000172243	5.14912e-19	0.0149854	0.0271882	0.309281	0.0222085
N4BP1	0.106219	0.0132286	0.107581	-0.0101645	-0.0382191	0.173188	1.99819	0.241109	3.92552	-0.350893	-1.29409	3.28447	0.0456963	0.809471	8.6542e-05	0.725669	0.195633	0.00102175	0.0743078	0.845389	0.000336271	0.870533	0.378963	0.00503522
ROCK2	0.0394191	0.0513352	0.0128059	-0.0175277	-0.0121181	0.0252609	2.53872	3.21618	0.766198	-0.916182	-0.603381	0.877689	0.0111258	0.0012991	0.443559	0.359572	0.546255	0.380113	0.0211339	0.00255134	0.542474	0.620656	0.720955	0.532629
CLASP2	0.118313	0.11829	0.109425	0.0296689	0.0433488	0.233008	5.4426	7.74794	4.94393	1.52058	1.83322	5.59152	5.25071e-08	9.33917e-15	7.65636e-07	0.128364	0.0667696	2.25089e-08	2.82476e-07	7.57697e-14	5.01436e-06	0.351775	0.177177	8.20091e-07
CPNE3	0.0731408	0.0180414	-0.052549	0.00400279	0.0224468	0.100899	3.76506	1.38698	-2.97501	0.145847	0.753933	2.13512	0.000166507	0.165449	0.00292979	0.884042	0.450889	0.0327514	0.000466489	0.215217	0.00752431	0.953837	0.641552	0.0818921
ATG13	0.291452	0.0678555	0.176411	0.0562869	-4.41758e-05	0.10839	5.80997	3.40007	2.89838	1.20643	-0.000780521	1.54919	6.24826e-09	0.000673689	0.00375091	0.22765	0.999377	0.121337	4.02794e-08	0.00137383	0.00930828	0.491007	0.999598	0.228944
PPFIA3	0.194549	0.00813945	0.245161	0.050894	-0.0157051	0.130815	3.3285	0.222026	7.30348	1.6904	-0.396004	1.82417	0.000873165	0.824294	2.80423e-13	0.0909512	0.692102	0.0681264	0.0020955	0.858489	7.24132e-12	0.290625	0.826099	0.145082
HIP1R	0.0628269	-0.0765059	0.0967394	-0.0602974	-0.0779963	0.031583	2.73628	-4.35432	5.92698	-2.88613	-3.63287	0.874623	0.00621382	1.33479e-05	3.08552e-09	0.0039001	0.000280283	0.381779	0.0125191	3.52744e-05	3.59368e-08	0.0357496	0.00271803	0.534467
RNF40	-0.0602845	-0.130432	0.0781924	0.00999449	-0.0068553	0.0320044	-1.65369	-6.42996	3.36567	0.431788	-0.274982	0.766169	0.0981914	1.27639e-10	0.000763588	0.665895	0.78333	0.443576	0.146011	6.47365e-10	0.00235379	0.839174	0.880565	0.591303
PHF2	-0.0491595	-0.22745	0.0271412	-0.00702833	-0.0245636	0.133274	-1.18134	-6.59007	0.975055	-0.236022	-0.812737	2.7395	0.23747	4.39625e-11	0.329533	0.813416	0.416369	0.00615333	0.312431	2.36227e-10	0.427428	0.919646	0.611098	0.0214725
ZC3H11A	-0.0601743	-0.0542188	0.10083	0.0216139	0.00519515	-0.0282777	-2.47245	-2.65754	4.08793	1.13759	0.155113	-0.70033	0.013419	0.00787138	4.35242e-05	0.255292	0.876732	0.483721	0.0249571	0.0136287	0.000184508	0.519487	0.937296	0.626881
CLUH	0.0454883	0.1049	-0.055001	-0.039753	0.094801	-0.0208776	1.56563	5.37385	-3.05493	-1.65167	3.22739	-0.567691	0.117436	7.7072e-08	0.0022511	0.0986027	0.00124926	0.570245	0.170094	2.73596e-07	0.00600869	0.305405	0.00891847	0.698168
CAND2	0.11365	-0.0617529	0.212858	0.0178321	-0.0108082	0.311879	2.91508	-2.654	5.97735	0.821404	-0.398949	3.89759	0.00355599	0.00795431	2.26802e-09	0.411416	0.689931	9.7156e-05	0.00753731	0.0137495	2.73312e-08	0.663286	0.824902	0.000730545
DNAJC13	0.0465895	-0.0192307	-0.111764	-0.0187012	0.0157467	0.0225274	1.62662	-0.844752	-4.31791	-0.754683	0.627162	0.557608	0.103818	0.398249	1.57515e-05	0.450439	0.530553	0.577112	0.152969	0.466845	7.50065e-05	0.694248	0.707851	0.700879
PPP6R2	0.066677	-0.18468	-0.012015	-0.134685	-0.0817436	0.0930835	1.49801	-6.64179	-0.432286	-3.68604	-2.07718	2.28933	0.13413	3.09894e-11	0.665533	0.00022777	0.0377853	0.0220602	0.190608	1.68928e-10	0.744626	0.00430666	0.117841	0.0599459
CNOT3	-0.0591256	-0.0868058	0.0042903	-0.0286676	-0.0461251	-0.0399723	-1.8902	-3.7016	0.185838	-1.28439	-1.19053	-0.813818	0.0587314	0.000214247	0.852572	0.199007	0.233839	0.415749	0.0927997	0.000473106	0.895785	0.457631	0.428634	0.566578
ANKRD17	-0.00228499	0.0525037	0.132362	0.0087326	0.0125951	0.149088	-0.0892036	2.6034	3.28299	0.295262	0.32093	3.2439	0.92892	0.00923046	0.00102711	0.767794	0.748263	0.00117904	0.94481	0.0157346	0.00304607	0.893782	0.862795	0.00563819
SIN3B	0.00352679	-0.199801	0.0677635	0.0108475	0.0605291	-0.561647	0.0586794	-2.15163	2.10391	0.39392	1.38226	-2.7384	0.953207	0.0314265	0.0353859	0.69364	0.166891	0.00617397	0.963656	0.0479909	0.0657986	0.854442	0.337895	0.0215279
DNAJB6	0.0166925	-0.123032	-0.0159003	0.0185111	-0.0175647	0.154935	0.606434	-3.4121	-0.883151	0.701707	-0.653645	3.23875	0.544227	0.000644653	0.377155	0.482862	0.513341	0.00120055	0.624203	0.00132117	0.477279	0.71903	0.696214	0.00571993
COQ9	-0.153882	-0.0530694	-0.011811	-0.0184071	0.00190517	-0.16923	-4.58249	-2.465	-0.569307	-0.481639	0.0461329	-3.10984	4.5947e-06	0.0137012	0.569148	0.630063	0.963204	0.00187192	1.73462e-05	0.022688	0.659651	0.816768	0.982693	0.00823356
GGCT	-0.540869	-0.101004	-0.0588162	-0.167965	0.00927714	-0.0214403	-2.68555	-2.69354	-1.89617	-1.41524	0.127093	-0.170342	0.00724097	0.00706979	0.0579372	0.156997	0.898867	0.864741	0.0143078	0.0123401	0.100198	0.397462	0.946407	0.910264
NDUFS7	-0.104243	-0.0340212	0.017635	0.0122276	0.0362765	-0.0962158	-0.963903	-0.83133	0.622375	0.422852	0.947055	-1.83345	0.335095	0.405787	0.533695	0.672404	0.343611	0.0667361	0.41866	0.474942	0.626759	0.841715	0.543499	0.142794
NDUFS2	0.00987703	0.00502149	-0.0807071	0.0231611	0.0497196	-0.0273233	0.482052	0.204361	-2.4067	0.657379	1.56831	-0.678517	0.629769	0.838071	0.0160974	0.510937	0.11681	0.497444	0.697873	0.869033	0.0332469	0.737676	0.264264	0.637415
NIPSNAP2	0.0716477	0.217027	0.0166628	0.132625	0.205165	0.0177314	2.8565	6.97488	0.354943	2.84498	3.27652	0.253425	0.00428344	3.06122e-12	0.722632	0.00444136	0.00105093	0.79994	0.00894081	1.90809e-11	0.792231	0.0392769	0.00779829	0.865849
PDCD6	-0.103336	-0.159348	-0.0931726	-0.0925055	-0.0514521	-0.0637964	-4.0927	-3.59831	-3.86815	-2.77646	-1.59028	-1.53175	4.26384e-05	0.000320292	0.000109665	0.00549537	0.111772	0.125584	0.000135311	0.000689567	0.000414709	0.0453996	0.256917	0.2348
TBCA	0.0362658	-0.0192488	0.029356	0.0400682	-0.0533671	0.131155	0.702996	-0.737498	0.840638	0.880237	-1.45798	2.42657	0.482058	0.46082	0.400551	0.378731	0.144846	0.0152422	0.56715	0.529614	0.501132	0.638931	0.307388	0.044698
ATP6V1G1	0.290626	0.198702	0.144012	0.0595267	0.123408	0.252036	8.16839	8.17764	4.25847	1.98215	2.8022	3.76608	3.12528e-16	2.89465e-16	2.05835e-05	0.0474627	0.00507561	0.000165834	6.92312e-15	2.85552e-15	9.47217e-05	0.193253	0.0264247	0.00114238
VPS4B	-0.0567143	-0.0293908	-0.018563	-0.00157099	-0.0366344	-0.000873041	-3.11607	-1.89377	-1.18263	-0.0975287	-1.37352	-0.0178592	0.00183278	0.0582554	0.236955	0.922307	0.169592	0.985751	0.00411851	0.0835999	0.327362	0.96994	0.342137	0.991014
MPDU1	-0.131059	-0.105485	-0.182669	-0.0342674	-0.0402261	-0.211	-4.62812	-3.1706	-3.84261	-0.544992	-0.71445	-3.40558	3.68998e-06	0.00152123	0.000121735	0.585759	0.474949	0.000660244	1.41674e-05	0.0029593	0.000454644	0.790041	0.662846	0.00352619
ENTPD3	1.08033	1.02643	0.635048	0.183613	0.273998	0.355409	12.6481	15.6625	12.0084	4.94938	5.50366	6.75432	1.1457e-36	2.73115e-55	3.20858e-33	7.44511e-07	3.71986e-08	1.43512e-11	3.45162e-34	6.17103e-52	9.66639e-31	4.48593e-05	1.95466e-06	1.75278e-09
MACROH2A1	-0.0913713	-0.24474	-0.0638428	-0.0291866	-0.0168592	0.124907	-2.52723	-9.26423	-2.31256	-1.05227	-0.423386	2.57107	0.0114966	1.96487e-20	0.020747	0.292678	0.672014	0.0101386	0.0217326	3.41509e-19	0.04154	0.555838	0.812293	0.0320928
SH3BGRL	0.0734088	-0.0752469	-0.0106997	-0.0141501	-0.044878	0.0748315	1.24548	-2.36045	-0.394086	-0.384211	-0.649661	1.4976	0.212955	0.0182525	0.693518	0.700822	0.515911	0.134238	0.284129	0.0293639	0.770026	0.858968	0.697189	0.246795
FLNB	-0.126474	-0.16331	-0.0847399	-0.0515249	-0.100415	0.014213	-7.76291	-10.7398	-5.63922	-2.87867	-3.56178	0.558884	8.30051e-15	6.62223e-27	1.70819e-08	0.00399354	0.000368354	0.576241	1.50643e-13	2.82319e-25	1.67448e-07	0.0363847	0.00341806	0.700534
NCOR1	-0.171748	-0.315222	-0.0345952	-0.0366791	-0.142222	-0.0794968	-4.36014	-7.00853	-1.32666	-1.03035	-3.23786	-1.09766	1.29979e-05	2.40839e-12	0.184621	0.302845	0.0012043	0.272351	4.57101e-05	1.51152e-11	0.265448	0.566456	0.008666	0.415936
VAMP4	0.207933	0.198203	0.13269	0.0495434	0.0913772	0.199035	3.90811	6.56504	2.54427	0.903619	2.3464	2.36326	9.3021e-05	5.20194e-11	0.0109507	0.366197	0.018956	0.0181148	0.00027403	2.74942e-10	0.0237458	0.626836	0.0698712	0.051195
NDUFS6	-0.0593198	-0.0502732	-0.0969194	0.0667409	0.00989191	-0.104651	-1.92821	-0.774895	-3.24478	1.72821	0.264466	-1.47029	0.0538293	0.438402	0.00117541	0.0839507	0.791421	0.141484	0.0860272	0.507464	0.00342911	0.27625	0.886132	0.256773
PEX14	0.148806	0.0277001	0.0202895	0.0554181	0.0402128	0.136884	5.40565	1.03973	0.685848	2.1037	0.951857	2.79893	6.45723e-08	0.298463	0.492809	0.0354044	0.341169	0.00512721	3.38126e-07	0.364726	0.588821	0.161121	0.541239	0.0185507
TRIM3	-0.0472025	-0.292696	0.00980605	-0.125105	-0.109034	-0.011742	-0.808522	-10.4147	0.325421	-2.70194	-1.8832	-0.210153	0.41879	2.12514e-25	0.744862	0.00689372	0.0596734	0.833548	0.505074	6.85965e-24	0.809749	0.0528909	0.162155	0.888398
CS	0.0145693	0.0452376	-0.0430118	0.025065	0.0305153	0.0105475	0.904985	3.76812	-2.62889	1.47791	1.04921	0.387251	0.365474	0.000164485	0.00856649	0.139432	0.294083	0.698571	0.449898	0.000369253	0.019231	0.367616	0.493752	0.796177
SEC22B	0.0611749	0.224878	0.0467215	0.0685493	0.102381	-0.139105	2.17039	10.4914	2.44697	3.25181	3.94563	-2.42996	0.029977	9.45907e-26	0.0144063	0.00114671	7.95919e-05	0.0151003	0.0509271	3.2383e-24	0.0301258	0.0142244	0.00104254	0.044397
PRPF40A	-0.107941	-0.0222225	0.0424964	-0.0183924	-0.00141518	-0.0575777	-5.11897	-1.30142	2.34381	-0.94574	-0.0548794	-1.87952	3.07215e-07	0.193113	0.019088	0.344281	0.956235	0.0601732	1.42244e-06	0.246868	0.0386463	0.608688	0.979869	0.132451
TACC1	0.0791491	-0.00443039	0.0303185	-0.0273874	-0.0417011	0.0359473	4.23739	-0.232324	1.53313	-1.25857	-1.69498	1.25544	2.26135e-05	0.816286	0.125243	0.208187	0.0900788	0.20932	7.6091e-05	0.85113	0.191401	0.468991	0.220991	0.344596
LRCH4	-0.0437417	-0.167439	-0.0153617	-0.104894	-0.0535482	0.223457	-0.873739	-5.37629	-0.650895	-3.48506	-2.0054	3.86183	0.38226	7.60363e-08	0.515114	0.000492021	0.0449204	0.00011254	0.467506	2.70345e-07	0.609691	0.00756273	0.133814	0.000824423
MTX2	0.0553077	0.0193094	-0.0415887	0.0957626	0.0627433	0.0646485	2.2787	0.521194	-0.962471	1.57216	0.877027	1.01412	0.0226847	0.602231	0.335813	0.115914	0.380472	0.310528	0.0397333	0.663614	0.434256	0.333639	0.576964	0.459789
VPS26A	-0.106857	-0.0843834	-0.0523919	-0.0739127	-0.031649	-0.0412817	-4.03791	-3.66237	-2.19445	-3.09698	-1.17412	-0.98934	5.39287e-05	0.000249895	0.0282029	0.00195506	0.240348	0.322497	0.000166806	0.0005466	0.0542335	0.0220873	0.436197	0.472556
NDUFB1	0.0611461	-0.0164963	0.044502	-0.0356732	0.0851892	0.0107621	1.63281	-0.612652	1.68069	-0.543312	1.72863	0.183409	0.10251	0.540107	0.0928224	0.586915	0.0838747	0.854477	0.151497	0.604893	0.149648	0.790598	0.208947	0.902614
PMPCB	0.132501	0.160391	0.0583381	0.0100088	0.0600144	-0.00365544	3.74032	6.37449	2.92137	0.394864	1.95934	-0.103412	0.000183784	1.8357e-10	0.00348492	0.692943	0.0500728	0.917636	0.00051046	9.12599e-10	0.00875881	0.854176	0.143669	0.946109
PSIP1	-0.113757	-0.236343	-0.0721146	-0.0267912	-0.0500744	-0.00640737	-3.49591	-6.79947	-2.84328	-0.795256	-1.3464	-0.0924604	0.000472452	1.05003e-11	0.00446513	0.426465	0.178173	0.926332	0.00119877	6.10694e-11	0.0108193	0.674857	0.353452	0.952272
ERLIN1	-0.00782966	-0.0218704	-0.0852634	0.125471	-0.0419183	0.00177731	-0.242782	-0.620033	-1.96843	1.61801	-0.639446	0.0152582	0.808175	0.535236	0.0490186	0.10566	0.522533	0.987826	0.848349	0.600629	0.0869709	0.318367	0.701341	0.992218
NDUFS3	-0.0506416	-0.0874078	-0.0468113	-0.000616701	0.0219974	-0.0773496	-2.11769	-2.37947	-2.796	-0.0272542	0.696408	-2.3656	0.0342015	0.0173376	0.00517396	0.978257	0.486174	0.018001	0.0573068	0.0280417	0.0123123	0.993844	0.671972	0.0509372
SRSF10	-0.0215543	-0.0450333	-0.0540311	-0.00832988	0.0526682	0.0340423	-0.522939	-1.95769	-2.1239	-0.302094	1.19709	0.604182	0.601017	0.0502667	0.0336785	0.76258	0.23127	0.545723	0.673828	0.0731189	0.0629678	0.890879	0.425359	0.678231
ECI2	-0.126356	0.0828442	-0.0884682	0.021167	0.106418	-0.113544	-3.32094	1.95764	-3.01998	0.795053	2.44009	-1.34056	0.000897152	0.0502723	0.00252794	0.426583	0.0146834	0.180063	0.00214119	0.0731189	0.0066048	0.674857	0.0574088	0.306819
KHDRBS3	0.0916951	-0.00432197	0.0435627	0.0328531	0.0222501	0.156446	1.83132	-0.115329	1.42611	1.25215	0.725652	2.12738	0.0670532	0.908185	0.153837	0.210515	0.468052	0.0333887	0.104338	0.928736	0.228141	0.471649	0.656872	0.0831773
BANF1	-0.181395	-0.221133	-0.186792	-0.146754	-0.0155018	-0.092008	-6.16281	-7.0668	-5.45623	-2.68673	-0.339067	-1.19461	7.14675e-10	1.58553e-12	4.86351e-08	0.0072156	0.734559	0.232238	5.39168e-09	1.00773e-11	4.21038e-07	0.0546186	0.854433	0.372025
SF3B1	-0.108921	-0.0601518	0.00469768	-0.00799828	-0.00651532	-0.0105066	-7.11812	-4.78048	0.386575	-0.495082	-0.442869	-0.395948	1.09411e-12	1.74874e-06	0.699071	0.620542	0.65786	0.692143	1.33991e-11	5.23e-06	0.77372	0.810373	0.803479	0.792101
CSDE1	0.143528	0.144027	0.0885421	0.0568925	0.049676	0.082045	9.24719	10.4095	5.06812	3.49021	2.53826	3.18209	2.30469e-20	2.24499e-25	4.0177e-07	0.000482634	0.0111405	0.00146218	9.64342e-19	7.19511e-24	2.80263e-06	0.00744377	0.0465078	0.00671505
PRKRA	0.125628	0.125674	0.0297956	0.107001	0.119982	0.0223497	6.5709	6.60332	1.45102	3.66969	3.61871	0.57366	5.00127e-11	4.02041e-11	0.146773	0.000242845	0.000296078	0.566198	4.54743e-10	2.16546e-10	0.218766	0.00449761	0.00284071	0.694719
MYCBP2	0.291215	0.106241	0.143839	0.0787487	0.0979394	0.161624	6.95682	3.17585	5.75333	3.33406	4.14523	4.58715	3.48039e-12	0.00149397	8.75009e-09	0.00085588	3.39474e-05	4.49332e-06	3.82673e-11	0.00291003	9.34791e-08	0.01158	0.000528995	6.22862e-05
GCAT	-0.409447	-0.275636	-0.288283	-0.102784	0.00471054	-0.311292	-6.10005	-2.97269	-4.9097	-1.40393	0.0425074	-3.11423	1.06038e-09	0.002952	9.12162e-07	0.160339	0.966094	0.00184426	7.779e-09	0.00549427	5.88026e-06	0.401542	0.984044	0.00813094
LYPLA1	-0.0847767	0.0839136	-0.0816135	-0.00843911	0.0640127	0.0784566	-2.27331	2.28176	-1.83317	-0.159435	1.13682	0.972002	0.0230078	0.0225032	0.0667773	0.873326	0.255615	0.331049	0.0401592	0.0355567	0.113233	0.94895	0.452851	0.482118
SNRNP200	-0.0910957	-0.128543	-0.0133377	-0.0174435	-0.000346165	0.00274675	-5.37839	-8.54113	-1.09947	-1.28549	-0.0266609	0.0973715	7.51566e-08	1.3291e-17	0.271561	0.198622	0.97873	0.922431	3.89041e-07	1.60165e-16	0.364366	0.457012	0.989459	0.950403
TIPRL	0.196192	0.152594	0.0362698	0.0655063	0.0696259	0.110676	6.55989	6.813	1.92441	3.44302	2.83533	3.36129	5.38484e-11	9.55844e-12	0.0543036	0.00057526	0.00457777	0.000775784	4.86681e-10	5.60241e-11	0.0946751	0.00857953	0.0244238	0.00403891
TOM1L1	0.0147743	-0.0191473	0.151529	-0.021907	-0.0362209	0.183621	0.420139	-0.71392	4.87657	-0.554609	-1.00444	3.20316	0.674384	0.475277	1.07946e-06	0.579162	0.315166	0.00135928	0.738278	0.543741	6.77509e-06	0.785248	0.515467	0.00632605
PPM1B	-0.00469697	-0.0359569	0.0591301	-0.0147559	0.0138017	0.13009	-0.125473	-0.88799	2.36206	-0.567393	0.368437	2.25418	0.900149	0.374546	0.0181736	0.570447	0.712547	0.0241847	0.92391	0.443779	0.037111	0.778277	0.840292	0.0645163
NUP155	-0.105912	-0.0766003	-0.125315	-0.0187682	0.102871	0.0620525	-3.84089	-3.6172	-3.4752	-0.487598	2.55944	0.9824	0.000122587	0.000297811	0.000510464	0.625834	0.0104842	0.325903	0.000351505	0.00064362	0.00164301	0.814793	0.0448657	0.476466
SLC25A12	0.379625	0.181205	0.194363	0.097352	0.167455	0.323295	10.1979	9.40801	6.77937	3.90556	5.10914	5.59787	2.02603e-24	5.05634e-21	1.20704e-11	9.40086e-05	3.23637e-07	2.16998e-08	1.43057e-22	9.40313e-20	2.3613e-10	0.00212413	1.15159e-05	7.97249e-07
PALM	-0.0391812	-0.355404	-0.210333	-0.0770615	-0.0794219	-0.0577458	-0.755555	-5.5529	-4.24315	-1.46062	-0.854714	-0.463309	0.449916	2.80967e-08	2.20403e-05	0.144121	0.39271	0.643143	0.535891	1.05631e-07	0.00010081	0.374947	0.588023	0.756275
ATP6AP2	0.0205326	0.0175428	0.259336	0.0259073	0.0208819	0.286831	0.339531	0.381468	6.80981	0.951383	0.680237	4.37482	0.73421	0.702856	9.77285e-12	0.34141	0.496354	1.21534e-05	0.787582	0.754622	1.94553e-10	0.606569	0.681357	0.000140464
BCAR3	-0.164267	-0.245967	-0.0852708	-0.0892362	-0.292127	-0.322139	-2.63584	-2.78437	-1.29812	-1.72781	-4.25917	-1.90421	0.00839285	0.00536326	0.194247	0.084022	2.05187e-05	0.056883	0.0163269	0.00954196	0.276996	0.27625	0.000349902	0.127129
EIF3G	-0.121287	-0.0217845	-0.0358244	-0.00427621	0.010347	-0.0911499	-5.82822	-1.73471	-2.43434	-0.252211	0.311043	-2.64032	5.60228e-09	0.0827926	0.0149191	0.800878	0.755768	0.00828282	3.63746e-08	0.115191	0.0310833	0.914162	0.867051	0.0274012
EIF3J	-0.129816	0.119663	-0.0190375	0.0181258	-0.0383191	-0.197115	-4.223	5.56946	-1.05171	1.0461	-1.41359	-3.87999	2.41071e-05	2.55531e-08	0.292931	0.295517	0.157482	0.000104462	8.0756e-05	9.66314e-08	0.388047	0.558062	0.32496	0.000776421
SERPINI2	-0.676143	-0.0063237	-0.184235	-0.103968	-0.213162	-0.859622	-6.65745	-0.091447	-3.63997	-2.01111	-2.29413	-4.6038	2.78618e-11	0.927137	0.000272665	0.0443142	0.0217828	4.14859e-06	2.64511e-10	0.940457	0.000938736	0.185766	0.0779385	5.78625e-05
PSMD10	0.0700848	0.0863836	0.0120946	0.000364217	0.00131549	-0.0207776	2.91834	2.84547	0.383953	0.00579137	0.0236688	-0.321878	0.00351904	0.00443455	0.701014	0.995379	0.981117	0.747545	0.00747299	0.00800629	0.774922	0.998178	0.990802	0.830101
ZMPSTE24	0.0762131	0.0379683	0.0179943	0.000387071	0.0600099	-0.108202	3.0245	2.00507	0.897907	0.0139415	1.35134	-2.4397	0.00249044	0.0449556	0.369235	0.988877	0.176587	0.0146996	0.0054553	0.0660021	0.469469	0.995929	0.35154	0.0435018
IDH1	-0.0354545	-0.128161	-0.0705052	0.0118122	0.0221539	-0.301568	-0.85362	-4.81696	-2.89904	0.196862	0.657245	-3.67552	0.393315	1.45765e-06	0.00374302	0.843935	0.511023	0.000237368	0.478308	4.40904e-06	0.00930354	0.935551	0.694322	0.00152403
SCO1	-0.00395682	0.0375039	-0.0170337	0.0148368	0.065732	-0.00365162	-0.1249	1.89422	-0.746278	0.539768	1.32472	-0.0558556	0.900603	0.058196	0.4555	0.589357	0.185263	0.955457	0.92391	0.0835678	0.554527	0.792178	0.363559	0.973334
RBBP9	0.031177	-0.131569	-0.0787326	0.103829	-0.00055856	0.0235281	0.648655	-2.99208	-3.03096	2.26516	-0.013935	0.298618	0.516561	0.00277082	0.00243779	0.0235031	0.988882	0.765232	0.599163	0.00518912	0.00641232	0.124806	0.993795	0.842818
STAM2	0.139933	0.0342339	0.0600675	-0.00891311	0.00878091	0.0437948	3.55118	1.66182	2.24386	-0.337291	0.222583	1.02048	0.000383515	0.0965479	0.0248415	0.735898	0.82386	0.3075	0.000992046	0.132252	0.0485683	0.876808	0.906286	0.456502
ALDH1L1	-0.511665	-0.178924	-0.249622	-0.22376	-0.235437	-0.656545	-4.67943	-1.91955	-4.13516	-2.93466	-2.01308	-4.36664	2.8767e-06	0.0549149	3.54714e-05	0.00333909	0.0441065	1.26173e-05	1.12748e-05	0.0793098	0.000154427	0.0320368	0.132349	0.00014326
CCNK	-0.127212	-0.128099	-0.0704984	-0.0743124	-0.00738469	0.619431	-2.46289	-2.99793	-0.824432	-1.34416	-0.146527	2.68417	0.0137823	0.00271819	0.409694	0.178897	0.883505	0.00727103	0.0255801	0.00509477	0.51017	0.429563	0.940562	0.0246566
PAK3	0.405312	0.474498	0.16453	0.11941	0.222575	0.358421	9.39201	11.5312	3.33573	3.00917	3.77011	4.2488	5.88676e-21	9.18153e-31	0.000850766	0.00261959	0.000163176	2.14919e-05	2.63389e-19	6.80186e-29	0.00260572	0.0270272	0.00182072	0.000219021
ARL6IP5	0.0426058	0.10689	-0.0200454	0.0761958	0.122245	-0.0283525	1.50811	3.51155	-0.892217	2.72994	2.94534	-0.677712	0.131527	0.000445501	0.372276	0.00633451	0.00322598	0.497954	0.187617	0.000936381	0.472694	0.0498705	0.0185381	0.637647
DYSF	-0.117628	-0.338469	0.037966	0.00248496	-0.131619	0.032267	-2.34469	-7.05626	0.812346	0.040014	-2.44533	0.495836	0.0190428	1.71044e-12	0.416593	0.968082	0.014472	0.62001	0.0340539	1.08408e-11	0.517336	0.990785	0.0568191	0.738488
BCAS2	0.0408027	-0.158749	-0.0138796	-0.0904651	0.0296094	0.39378	0.725227	-3.17103	-0.152517	-0.970337	0.443396	2.87291	0.468313	0.00151899	0.878779	0.331878	0.657479	0.00406708	0.553489	0.00295748	0.913404	0.599351	0.803479	0.0154187
DCTN3	0.0307776	0.111219	0.0632681	0.00421006	0.0146852	-0.0197026	1.69589	5.41234	2.62014	0.20941	0.529566	-0.575653	0.0899076	6.22058e-08	0.0087893	0.834128	0.596413	0.56485	0.135316	2.24707e-07	0.0196544	0.931182	0.756863	0.693818
DNAJC8	-0.125026	-0.158607	0.00546313	0.00292257	-0.0732487	0.00959093	-4.9737	-7.37306	0.340412	0.107379	-2.46643	0.171544	6.56864e-07	1.66761e-13	0.733546	0.914489	0.0136469	0.863796	2.89315e-06	1.20191e-12	0.802064	0.966687	0.0543831	0.909482
ATP5PD	0.0631025	0.0444944	0.0725843	0.0376918	0.0830769	0.0596678	3.01853	2.01571	3.55703	1.54952	3.77715	2.04972	0.00254005	0.0438301	0.000375072	0.121257	0.000158636	0.0403918	0.0055532	0.0644963	0.00125273	0.341196	0.00177884	0.0965259
FLOT1	-0.226064	-0.303184	-0.153816	-0.126519	-0.0922039	-0.0706438	-9.16402	-11.8205	-5.19198	-4.93734	-3.65336	-1.88046	4.99997e-20	3.05858e-32	2.08071e-07	7.91955e-07	0.000258831	0.0600453	1.98201e-18	2.60787e-30	1.56712e-06	4.64785e-05	0.00255942	0.132304
TRIO	-0.124708	-0.177804	0.0412825	-0.0323513	-0.0379668	-0.0299906	-2.79603	-5.55095	1.5592	-0.943006	-1.18405	-0.404307	0.00517345	2.84116e-08	0.118948	0.345678	0.236394	0.685987	0.0105783	1.06638e-07	0.183144	0.609782	0.430625	0.787195
ATP5MG	0.0741607	0.0225691	-0.0086799	0.00923408	0.0988885	0.0552068	2.63412	0.988997	-0.265874	0.30464	2.51924	1.49387	0.00843548	0.322665	0.790336	0.76064	0.0117607	0.135208	0.0163956	0.389977	0.846334	0.889975	0.0485803	0.248015
CPD	0.496416	0.425497	0.471114	0.110799	0.221876	0.470366	14.5035	15.1236	14.2249	4.62416	7.97602	8.25035	1.15113e-47	1.13251e-51	6.41787e-46	3.76127e-06	1.51127e-15	1.57926e-16	1.73399e-44	1.27946e-48	2.90023e-42	0.000171689	8.53678e-13	1.42733e-13
GLRX3	-0.0416455	0.005818	-0.0119423	0.00237093	-0.0713156	-0.130705	-0.967953	0.281658	-0.403617	0.076065	-2.44609	-2.60176	0.333068	0.778205	0.686494	0.939367	0.0144414	0.00927467	0.416243	0.81803	0.76467	0.978787	0.0567977	0.0298733
RSL1D1	-0.187752	0.0176744	-0.0771729	-0.0212311	0.00380452	-0.145179	-6.36171	0.870042	-3.8054	-0.836615	0.12328	-2.24395	1.99514e-10	0.384278	0.000141574	0.402809	0.901886	0.0248355	1.65432e-09	0.453171	0.000518454	0.657311	0.94826	0.0658249
WFS1	0.128573	-0.0169636	0.218104	-0.00580266	0.0305763	0.14934	5.03478	-0.745896	6.58152	-0.206006	0.852003	2.45313	4.78405e-07	0.45573	4.65669e-11	0.836786	0.394213	0.0141619	2.15544e-06	0.524298	8.06267e-10	0.931539	0.589365	0.042187
CLPX	-0.0322073	0.138869	0.00802433	0.0301823	-0.173932	-0.0545129	-0.643122	3.0181	0.262909	0.61722	-1.60995	-0.746779	0.520145	0.00254366	0.792621	0.53709	0.107409	0.455197	0.601929	0.00479149	0.847576	0.755873	0.249938	0.600594
SCGN	0.502187	0.0301313	0.31701	0.055056	0.148237	0.383747	7.43467	1.00204	8.06999	1.63808	4.3252	4.98278	1.04828e-13	0.316323	7.03065e-16	0.101405	1.52396e-05	6.26782e-07	1.53804e-12	0.383029	2.60422e-14	0.311523	0.000275471	1.27587e-05
NEBL	0.106344	0.0512246	0.120209	-0.0372377	-0.207052	0.0199543	2.73198	1.80432	3.35778	-0.626825	-2.88441	0.272978	0.00629545	0.0711806	0.000785723	0.530774	0.00392154	0.78487	0.0126497	0.10027	0.00241543	0.752138	0.0215077	0.855689
TM7SF2	-0.0501982	0.00332602	0.0756815	-0.252795	0.082863	-0.0670441	-1.14885	0.0575552	0.619946	-1.05644	0.667534	-0.386054	0.250619	0.954103	0.535293	0.290765	0.504431	0.699457	0.32761	0.961979	0.628309	0.554216	0.688678	0.796986
PDE5A	0.158991	0.203953	-0.0699809	0.0522939	0.107957	-0.117208	3.04657	4.45542	-1.2669	0.610307	1.70227	-0.993252	0.00231467	8.37298e-06	0.205189	0.541659	0.0887056	0.320587	0.00510492	2.27526e-05	0.290219	0.757167	0.218334	0.470775
DFFB	-0.0266688	-0.146868	-0.00430569	0.00127753	-0.0520946	-0.0270082	-0.542665	-1.00777	-0.0501813	0.016385	-0.509659	-0.252696	0.587361	0.313567	0.959978	0.986927	0.610291	0.800503	0.663709	0.380405	0.972459	0.995399	0.768629	0.865849
SRP72	-0.0294966	0.149442	-0.047751	0.0353158	0.0466634	-0.224306	-0.821862	7.88957	-2.43163	1.64257	1.81706	-4.35247	0.411155	3.0324e-15	0.015031	0.100471	0.0692078	1.34611e-05	0.496795	2.63021e-14	0.0312874	0.309917	0.182255	0.000150571
DDAH1	-0.00657163	-0.0723703	-0.0931114	0.0520359	0.0473091	-0.0657622	-0.197295	-2.47202	-2.48595	0.819324	0.871873	-1.37923	0.843597	0.0134351	0.0129206	0.412602	0.383277	0.167824	0.878027	0.0222801	0.0273737	0.66354	0.579468	0.291579
B3GAT3	0.258238	0.0289646	0.159997	0.0628661	-0.00984664	0.331891	6.47032	1.10812	5.78211	2.23237	-0.289548	5.49615	9.77947e-11	0.267808	7.37673e-09	0.0255902	0.772162	3.8818e-08	8.51511e-10	0.330122	8.08089e-08	0.131861	0.876534	1.27115e-06
MTA2	-0.120489	-0.0658676	-0.0541418	-0.035494	-0.0213031	-0.027448	-5.7363	-3.85747	-3.64376	-2.05743	-0.991517	-0.988123	9.67651e-09	0.000114569	0.000268683	0.0396445	0.321433	0.323092	5.95751e-08	0.000263614	0.000926853	0.17409	0.521752	0.473275
STK10	0.0478258	-0.0457815	-0.0322744	0.0429557	-0.120518	-0.0986785	0.851749	-1.41082	-0.888885	0.586911	-1.93985	-0.656482	0.394353	0.158296	0.374065	0.557264	0.0523983	0.511514	0.479312	0.206507	0.474165	0.769174	0.147992	0.648942
ACTL6B	0.114679	-0.187693	0.16038	0.0637047	-0.120921	0.0785903	1.79458	-2.52678	2.68819	0.993833	-1.0801	0.713859	0.0727204	0.0115113	0.0071841	0.320304	0.280096	0.475314	0.11212	0.0193238	0.0164911	0.584357	0.480127	0.619362
TPPP	0.526602	0.567833	0.359647	0.0834926	0.169275	0.608097	12.5139	13.5544	9.01754	2.31269	4.96178	6.99403	6.26578e-36	7.46637e-42	1.92357e-19	0.0207399	6.98508e-07	2.67106e-12	1.45804e-33	2.04433e-39	1.2418e-17	0.115565	2.19205e-05	4.82821e-10
KBTBD11	-0.053505	-0.0356995	-0.21582	-0.0502143	-0.154149	-0.24747	-1.48443	-0.698855	-5.53167	-1.47568	-3.59393	-3.64687	0.137696	0.484642	3.17205e-08	0.14003	0.000325726	0.000265457	0.195184	0.552776	2.90172e-07	0.367904	0.00307941	0.00166149
LTN1	-0.343482	0.0821314	-0.0756218	-0.0158864	-0.0700174	-0.233212	-5.78173	1.13654	-1.4403	-0.359241	-0.318791	-0.635301	7.39375e-09	0.25573	0.149781	0.719415	0.749885	0.525232	4.66135e-08	0.317136	0.222966	0.867869	0.864031	0.661151
TOMM70	0.1056	0.0607796	0.0534351	0.0580446	0.0456943	0.0342498	6.94713	4.53484	2.86306	3.05448	1.54935	0.867583	3.7279e-12	5.76466e-06	0.00419568	0.00225453	0.121298	0.385623	4.05937e-11	1.60607e-05	0.0102738	0.0245499	0.270015	0.538151
IPO13	0.140341	0.00558571	-0.266719	-0.0652782	0.126627	-0.0406382	2.45842	0.176191	-2.54821	-1.25747	1.9572	-0.464647	0.013955	0.860144	0.0108277	0.208583	0.0503237	0.642184	0.0258559	0.888066	0.0235086	0.469415	0.143932	0.755344
DDHD2	0.130545	-0.0651452	0.104751	0.037254	0.0900044	0.147815	4.219	-1.69399	3.98895	1.28249	2.20049	3.41434	2.45392e-05	0.0902678	6.63664e-05	0.199671	0.0277723	0.000639377	8.17792e-05	0.124594	0.000266586	0.45826	0.0935193	0.00343561
MYO1D	0.319209	0.134725	0.0275674	0.063592	0.102533	0.305698	10.6378	7.28053	1.61974	2.92444	4.85319	7.2659	1.98772e-26	3.32522e-13	0.105289	0.00345071	1.2149e-06	3.70574e-13	1.76128e-24	2.3047e-12	0.165495	0.0325864	3.49689e-05	9.85073e-11
SEC24D	0.109	0.367504	0.0746912	0.0704241	0.133083	-0.0754151	3.48029	12.5657	2.89889	3.01006	4.07262	-1.46672	0.000500877	3.25818e-36	0.00374489	0.00261196	4.6488e-05	0.142454	0.00126592	4.3305e-34	0.00930354	0.0270272	0.000682075	0.258326
NFASC	0.387342	0.0853569	0.245273	0.0433503	-0.0106592	0.591187	5.99841	4.28838	7.28612	1.54838	-0.320709	6.70239	1.99259e-09	1.79978e-05	3.19004e-13	0.12153	0.748431	2.05036e-11	1.38958e-08	4.6662e-05	8.09876e-12	0.341751	0.862795	2.31639e-09
SUPT7L	0.0192339	-0.121166	-0.0245516	-0.0548133	0.0126474	0.17123	0.442248	-3.43333	-0.769054	-1.39235	0.299909	3.31766	0.65831	0.000596226	0.441861	0.163816	0.764246	0.000907755	0.724879	0.00122749	0.541423	0.406526	0.871826	0.00456301
UFL1	-0.00409984	0.146069	-0.0198195	0.0348805	0.0704021	-0.16826	-0.119955	8.97767	-1.01283	1.64034	3.09976	-3.25457	0.904519	2.76555e-19	0.311139	0.100935	0.00193679	0.00113564	0.926455	4.07085e-18	0.407547	0.310923	0.0124683	0.00549458
SORBS2	-0.234566	-0.00459198	-0.0884627	-0.0444852	-0.159737	-0.201151	-5.01129	-0.16409	-2.8917	-1.30403	-3.91545	-3.59145	5.40653e-07	0.869661	0.00383169	0.192224	9.02342e-05	0.000328843	2.41663e-06	0.896032	0.0094775	0.448689	0.00114542	0.00198669
UBXN7	0.0392263	-0.137528	0.108761	0.025868	0.00477535	0.107528	1.10052	-5.83627	4.38698	0.929815	0.202615	2.25431	0.271106	5.33821e-09	1.14933e-05	0.352467	0.839436	0.0241765	0.350036	2.20305e-08	5.62103e-05	0.615442	0.914737	0.0645163
SUN1	0.00386487	0.00944336	-0.0463291	0.0171477	0.0052987	0.110385	0.126983	0.549154	-2.41943	0.825832	0.174809	2.86099	0.898954	0.5829	0.0155447	0.408899	0.86123	0.00422317	0.923476	0.645144	0.0322379	0.660642	0.928658	0.015879
PLPBP	-0.0277512	-0.0326307	-0.062084	0.0254445	0.0147911	-0.145127	-1.201	-1.57209	-2.6145	0.786431	0.39772	-3.86139	0.229752	0.11593	0.00893589	0.431615	0.690836	0.000112745	0.303404	0.155873	0.0199414	0.677662	0.825242	0.000824423
ERLIN2	-0.229422	-0.193465	-0.132253	-0.014987	-0.0418041	-0.272124	-9.33834	-7.27027	-5.47714	-0.660873	-1.42145	-4.26716	9.78564e-21	3.58765e-13	4.32261e-08	0.508694	0.155187	1.97973e-05	4.25205e-19	2.47899e-12	3.77831e-07	0.736154	0.321694	0.00020379
PRPF6	-0.120726	-0.104981	-0.00611889	-0.0514495	0.0294431	-0.00598149	-6.28569	-6.29155	-0.47827	-2.53819	1.40274	-0.156951	3.26404e-10	3.1432e-10	0.632458	0.0111429	0.160695	0.875284	2.5923e-09	1.51916e-09	0.717749	0.0750182	0.328886	0.91861
PCF11	-0.0984293	-0.15243	-0.00396498	-0.019014	-0.0640288	0.0806435	-1.46726	-4.6027	-0.0296362	-0.398909	-0.649221	0.625371	0.142305	4.17053e-06	0.976357	0.689961	0.516196	0.531727	0.200879	1.18383e-05	0.985297	0.852593	0.697366	0.666725
FRYL	0.111812	0.0418185	0.101115	0.000307808	-0.0340035	0.130955	3.34728	2.03512	3.72791	0.0119579	-1.36181	2.30412	0.000816092	0.0418387	0.000193072	0.990459	0.173257	0.0212157	0.00196794	0.0619493	0.000690265	0.996677	0.346921	0.05807
ENDOD1	0.362806	0.263992	0.106418	0.0890472	0.130092	0.267509	9.73714	9.65026	4.7311	3.84136	3.90599	5.44468	2.09364e-22	4.90317e-22	2.23301e-06	0.000122356	9.38389e-05	5.18994e-08	1.18264e-20	1.02581e-20	1.30543e-05	0.00260816	0.00118122	1.58469e-06
GLS	-0.0435806	-0.36375	-0.0659667	-0.121895	-0.214744	0.00540951	-1.17747	-11.6592	-2.40409	-4.27166	-5.5623	0.0836519	0.239009	2.06085e-31	0.0162128	1.94023e-05	2.66247e-08	0.933333	0.314251	1.63386e-29	0.0334546	0.000571042	1.54253e-06	0.956226
FBXO21	0.0723506	-0.005993	-0.000559496	0.0444457	0.0691271	0.0558128	1.58466	-0.137423	-0.0106947	1.48032	1.47058	0.55973	0.113043	0.890696	0.991467	0.138788	0.141404	0.575664	0.164841	0.914162	0.994769	0.366709	0.302273	0.700534
USP19	0.0325855	-0.0117784	-0.0124655	-0.026991	-0.027577	-0.0189225	0.570212	-0.376928	-0.472254	-1.01808	-1.05975	-0.452463	0.568534	0.706227	0.636745	0.308641	0.28926	0.650935	0.646961	0.757522	0.720263	0.572127	0.488937	0.760294
AP2A2	-0.0182495	-0.0489106	-0.0682308	-0.0310627	-0.049437	0.110235	-1.01656	-2.61221	-2.85493	-1.46508	-2.03666	2.8607	0.309364	0.00899585	0.00430461	0.142899	0.0416845	0.00422711	0.39204	0.0153869	0.0104979	0.371993	0.12685	0.015879
SEC31A	0.0806565	0.249753	0.0488596	0.0713728	0.106006	-0.0218329	3.19941	12.3664	2.89795	4.62716	5.31542	-0.712591	0.0013771	3.97281e-35	0.00375615	3.70707e-06	1.06413e-07	0.476099	0.00317021	4.98698e-33	0.00931616	0.000171611	4.49421e-06	0.619627
HEXIM1	-0.0705703	0.0208073	0.104495	0.0738897	0.121459	-0.0593144	-1.73759	1.02273	2.35927	2.44297	2.20296	-0.945496	0.0822829	0.306437	0.0183109	0.0145671	0.0275975	0.344406	0.125198	0.372756	0.0372903	0.0900528	0.0932783	0.496291
YIF1A	0.200221	0.339275	0.0160117	0.0593773	0.0703453	0.0805918	4.74818	6.10103	0.44637	1.11782	1.39156	1.13644	2.0526e-06	1.0539e-09	0.65533	0.263644	0.164057	0.255772	8.2524e-06	4.76732e-09	0.736859	0.528664	0.334102	0.398425
UBR5	0.0508093	-0.0863526	-0.0274188	0.0142816	-0.0215974	0.0605557	1.24716	-1.43892	-0.836544	0.472411	-0.422619	0.450174	0.21234	0.150173	0.402849	0.636634	0.672573	0.652585	0.28348	0.19699	0.503033	0.820563	0.812663	0.76163
AGFG2	0.02101	-0.0892363	-0.0440538	-0.0166567	-0.0526088	0.0950571	0.513395	-4.47477	-1.17946	-0.594809	-1.00181	1.43294	0.607675	7.64934e-06	0.238214	0.551971	0.316438	0.151876	0.679182	2.0874e-05	0.328499	0.764911	0.516425	0.271275
NKX2-2	0.233988	-0.122751	0.196455	0.089126	0.0654852	-0.0435417	2.92828	-3.93236	4.67979	2.85645	1.33941	-0.836616	0.00340839	8.41158e-05	2.87167e-06	0.00428401	0.180439	0.402808	0.00725165	0.00019726	1.61809e-05	0.0384309	0.356694	0.555305
SCAF4	-0.0669925	-0.232726	0.00802316	-0.0370028	-0.0378249	0.0759772	-1.55632	-9.33415	0.337854	-1.67044	-1.49792	1.40821	0.119632	1.01808e-20	0.735473	0.0948319	0.134155	0.159068	0.172887	1.84029e-19	0.802775	0.297394	0.290347	0.280042
NDUFB6	-0.0236045	-0.088307	-0.0618368	0.0263973	-0.00343963	-0.0693964	-0.56107	-3.24961	-2.24988	1.06727	-0.102743	-0.734493	0.57475	0.00115564	0.0244564	0.285849	0.918167	0.462648	0.652792	0.0022885	0.0478849	0.549915	0.958888	0.607587
MFN2	0.33681	0.102298	0.135977	0.0339578	0.0354432	0.210992	10.2524	5.71239	4.58402	0.870597	0.962673	3.38273	1.15484e-24	1.11401e-08	4.56129e-06	0.383974	0.335712	0.0007177	8.41731e-23	4.44325e-08	2.43934e-05	0.642601	0.535875	0.00378447
AKR7A3	-0.207513	-0.180655	-0.188772	-0.0154084	-0.0956789	-0.547089	-4.05036	-3.00123	-4.33647	-0.335445	-1.50264	-4.62	5.11393e-05	0.00268895	1.44789e-05	0.73729	0.132932	3.83739e-06	0.000159598	0.00504835	6.93852e-05	0.876906	0.288669	5.50514e-05
ZFPL1	-0.0070943	0.231846	0.122213	0.195886	0.128429	0.0702228	-0.192219	5.24931	3.15638	1.63843	1.92185	0.730866	0.847571	1.52672e-07	0.00159742	0.101333	0.0546251	0.464861	0.880905	5.20304e-07	0.00448092	0.311513	0.152471	0.609288
ELP1	0.160818	0.0371117	0.0746907	0.0403134	0.0706426	0.0977136	5.49027	2.15864	3.5139	1.48646	2.47492	2.6215	4.01319e-08	0.0308782	0.000441582	0.137158	0.0133267	0.00875434	2.21166e-07	0.0472053	0.00144184	0.363956	0.0533897	0.0286608
NDUFA3	-0.0779461	-0.00744221	-0.0730664	-0.0492853	0.129723	-0.0296015	-1.69566	-0.297313	-1.2056	-0.923379	2.03142	-0.430986	0.0899512	0.766228	0.227972	0.35581	0.0422123	0.666479	0.135316	0.808259	0.316402	0.617712	0.127768	0.773054
NDUFB4	0.0106115	-0.0531876	0.0105052	0.0183156	-0.0149299	-0.0393864	0.416825	-2.60463	0.616158	0.881674	-0.450092	-0.659009	0.676807	0.00919733	0.53779	0.377953	0.652644	0.50989	0.739659	0.0156959	0.630258	0.638562	0.800958	0.647609
NDUFB8	-0.0397368	-0.0668559	0.0627295	0.0168502	-0.0275054	-0.0321722	-1.81102	-2.49472	2.56504	0.627223	-0.646505	-0.683822	0.0701377	0.0126057	0.0103164	0.530513	0.517952	0.494088	0.108657	0.0209893	0.0225434	0.752138	0.698903	0.634674
NDUFB2	-0.0247761	0.0323308	0.0249678	-0.0100171	1.31304e-05	-0.0597891	-0.694795	1.44563	0.837282	-0.355816	0.000415158	-1.51673	0.487183	0.148281	0.402434	0.721978	0.999669	0.129336	0.572137	0.194904	0.502792	0.86882	0.999669	0.240225
NDUFA7	0.02551	-0.0682246	-0.00912938	0.0025839	-0.000834215	-0.131444	0.555927	-2.20404	-0.204361	0.0466915	-0.0166597	-1.93345	0.57826	0.0275218	0.838072	0.962759	0.986708	0.0531806	0.656243	0.0425928	0.884044	0.988348	0.993469	0.120584
RTN3	-0.010515	0.0929274	-0.0444408	-0.0345948	0.0668986	0.141564	-0.437793	2.7379	-1.21361	-0.770294	1.20376	1.54628	0.661536	0.00618321	0.224895	0.441126	0.228684	0.122036	0.727545	0.0108978	0.31319	0.685504	0.421978	0.230072
LETM1	-0.1179	-0.116903	-0.0242033	-0.0527481	-0.0763333	-0.119687	-5.48696	-6.86819	-1.5514	-2.43777	-2.98704	-3.58253	4.08911e-08	6.50196e-12	0.120807	0.0147784	0.00281692	0.000340277	2.25076e-07	3.92813e-11	0.185563	0.0909856	0.0167056	0.00204483
STBD1	0.602802	0.330182	0.299795	0.197044	0.200411	0.191569	13.2353	10.7778	9.04355	6.48372	6.06625	2.2829	5.48466e-40	4.38156e-27	1.51664e-19	8.94904e-11	1.30935e-09	0.0224365	3.09815e-37	1.9412e-25	1.03844e-17	4.49341e-08	1.25893e-07	0.0606765
ZRANB2	0.0735706	0.118986	0.21624	0.0670095	0.0166617	0.0324137	2.4562	4.51558	6.76332	2.34335	0.500239	0.873401	0.0140416	6.3144e-06	1.34861e-11	0.0191117	0.616907	0.382444	0.0259925	1.74632e-05	2.58236e-10	0.108636	0.774174	0.535233
SNX4	0.121559	-0.0640225	0.0208259	-0.0431967	0.0422131	0.0413374	5.23021	-2.29434	0.934462	-1.41429	1.60731	1.12345	1.69316e-07	0.0217707	0.350065	0.157275	0.107987	0.261245	8.18328e-07	0.0344957	0.448906	0.397544	0.251128	0.403475
LUC7L3	-0.185	-0.156019	-0.00284705	-0.0096619	-0.0306878	0.059808	-5.58901	-6.27836	-0.12775	-0.426862	-0.698589	1.14129	2.28373e-08	3.42164e-10	0.898347	0.66948	0.484809	0.25375	1.3248e-07	1.6397e-09	0.927915	0.840746	0.671422	0.395958
GOSR1	0.105369	0.155391	0.0597657	0.0268867	0.0856238	0.0424627	2.6954	5.46981	2.86812	0.749591	2.34098	0.794043	0.00703036	4.5051e-08	0.00412922	0.453501	0.0192333	0.42717	0.0139343	1.64713e-07	0.0101303	0.696828	0.0707204	0.575099
KAT7	-0.0718172	-0.230398	0.0108945	-0.0238509	-0.014363	0.0894049	-2.26484	-7.8006	0.474482	-1.13566	-0.550593	1.5085	0.0235227	6.16141e-15	0.635156	0.256097	0.581913	0.131426	0.0409385	5.15618e-14	0.719186	0.519959	0.746851	0.242932
ATE1	0.0150659	0.00579749	0.0302089	0.105684	0.0469347	0.122521	0.511738	0.187332	0.767534	2.25311	1.13684	2.01707	0.608835	0.8514	0.442764	0.0242525	0.255607	0.0436883	0.680124	0.880631	0.541807	0.12729	0.452851	0.102666
VAPB	0.065691	0.00853801	0.0926194	0.0697954	0.0349286	0.0494448	3.43876	0.551168	5.7575	3.64881	1.59074	1.31816	0.000584388	0.581519	8.53684e-09	0.000263454	0.111669	0.187449	0.00145102	0.644089	9.18523e-08	0.00466881	0.25681	0.316666
SNAPIN	-0.0559717	0.0048474	-0.0330865	0.00287437	0.0720325	0.0145586	-1.38773	0.209581	-0.803362	0.0633908	1.11844	0.224372	0.16522	0.833995	0.421765	0.949455	0.263379	0.822468	0.22784	0.865799	0.521212	0.98204	0.462054	0.881578
NDUFC2	0.0101097	0.0322861	0.0428805	0.0293086	-0.000760891	-0.0435782	0.580991	1.72702	1.84975	0.890027	-0.0183017	-1.12598	0.561247	0.0841639	0.0643489	0.373451	0.985398	0.260174	0.639988	0.116847	0.10974	0.634924	0.99309	0.402233
NDUFA10	0.0193022	0.0511199	-0.0379593	-0.0222708	-0.0129122	-0.0839009	0.937373	2.0611	-1.70161	-1.04266	-0.562476	-2.20748	0.348567	0.0392939	0.0888277	0.297104	0.573792	0.0272803	0.432073	0.0586231	0.144455	0.560356	0.741512	0.0711367
FKBP9	-0.107754	-0.087152	-0.029924	-0.0512519	-0.113685	0.0161876	-2.85219	-3.25318	-1.0826	-1.89402	-2.78567	0.368875	0.00434192	0.00114123	0.278988	0.058223	0.00534178	0.712221	0.00903367	0.00226194	0.372561	0.22073	0.0274625	0.806648
PGLS	0.0199521	-0.0726488	-0.0581244	0.0284684	-0.0227919	-0.0410894	1.29021	-3.31563	-2.86611	0.934609	-0.529018	-0.896827	0.196979	0.000914365	0.00415546	0.34999	0.596793	0.369811	0.265399	0.00183564	0.0101891	0.611905	0.757133	0.523313
PAPSS2	0.276091	0.0842122	0.150777	-0.0179983	-0.0658597	0.0474789	6.88277	3.69588	6.51974	-0.716815	-2.28611	1.06838	5.87016e-12	0.000219124	7.04312e-11	0.473488	0.0222478	0.28535	6.15482e-11	0.00048233	1.17446e-09	0.71447	0.0790392	0.431992
ATG7	0.0837657	0.0330934	-0.0471279	0.05228	0.0291109	0.0746805	2.4126	1.47786	-2.02619	1.51912	0.852261	1.87663	0.0158391	0.139445	0.0427457	0.128733	0.394069	0.0605689	0.028955	0.184309	0.0770206	0.352358	0.589365	0.132934
TACC2	0.237988	-0.00606003	0.287238	-0.0524349	-0.0565409	0.0186365	5.70448	-0.280519	8.12521	-1.7404	-1.80614	0.497004	1.16701e-08	0.779079	4.4658e-16	0.0817892	0.0708971	0.619186	7.10745e-08	0.818758	1.75486e-14	0.272772	0.185408	0.737702
FARS2	-0.0155897	0.0520828	0.0482353	-0.0151214	0.108681	-0.0397171	-0.168476	1.50416	0.520346	-0.250229	1.87017	-0.802698	0.866209	0.132539	0.602823	0.80241	0.06146	0.422149	0.896526	0.176108	0.690709	0.914987	0.165996	0.572537
ZBTB7A	-0.0341732	-0.148939	-0.0634154	-0.0927625	-0.0174061	0.205569	-0.855735	-0.835453	-1.13623	-1.84577	-0.168397	1.51261	0.392144	0.403463	0.255859	0.0649254	0.866271	0.130379	0.477526	0.472466	0.346997	0.233411	0.931401	0.241468
LYPLA2	0.0188029	-0.0798289	-0.0762957	-0.0571446	-0.0632005	0.00931958	0.365211	-1.71144	-1.12201	-1.23815	-0.93446	0.0904655	0.714954	0.0869993	0.261859	0.215661	0.350067	0.927917	0.772567	0.120487	0.35387	0.477264	0.549686	0.95323
IPO7	0.00775616	0.0349517	-0.0166959	0.00501047	0.00818341	0.0103077	0.419251	1.24869	-0.731391	0.202019	0.274206	0.245014	0.675033	0.21178	0.46454	0.839902	0.783926	0.806446	0.738435	0.268377	0.563567	0.933706	0.880796	0.870183
PGM3	-0.00796046	0.168132	-0.0449859	0.00341642	0.0320743	-0.273775	-0.164547	5.55747	-0.927517	0.0681356	0.923577	-4.0181	0.8693	2.73714e-08	0.353658	0.945678	0.355707	5.86689e-05	0.899033	1.03162e-07	0.452486	0.980722	0.555246	0.000487362
MOCS3	-0.0123221	-0.136648	-0.0559308	-0.00321163	0.0178162	0.00819958	-0.303497	-3.11649	-2.30605	-0.0911466	0.447527	0.223863	0.761511	0.00183017	0.021108	0.927376	0.654495	0.822864	0.810563	0.00352387	0.0421134	0.971895	0.801969	0.881794
CD2BP2	-0.0268252	-0.0430262	0.0568857	-0.014375	-0.087747	-0.0415178	-0.817136	-2.19485	1.88443	-0.494318	-2.85723	-0.98417	0.413851	0.0281742	0.0595072	0.621081	0.00427361	0.325032	0.499763	0.0434833	0.102616	0.810373	0.023101	0.475346
AHSA1	0.0600866	-0.036087	0.056338	0.041875	-0.0185986	-0.00066428	3.81625	-1.99763	3.52862	1.97714	-0.847448	-0.019171	0.000135497	0.0457568	0.000417732	0.048026	0.396745	0.984705	0.000385587	0.0669825	0.00137389	0.194645	0.592104	0.990623
PARN	0.0787384	0.0814986	0.0220355	-0.0323668	0.0835895	-0.0407835	1.45748	2.45417	0.485133	-0.573057	2.00739	-0.761034	0.144984	0.0141208	0.627582	0.566606	0.0447085	0.446637	0.204106	0.0232891	0.712573	0.774968	0.133534	0.594157
PSMG1	-0.045249	-0.0727607	-0.00360866	-0.0667683	0.0200368	-0.152967	-0.941618	-1.33467	-0.0828992	-1.48962	0.240585	-2.06006	0.346388	0.181983	0.933932	0.136325	0.809877	0.0393932	0.430373	0.234096	0.953771	0.362776	0.900091	0.0947408
SGPL1	-0.0558792	-0.211082	-0.0656637	-0.0576807	-0.175953	-0.0478403	-1.82918	-8.41785	-2.70481	-2.25827	-5.052	-0.960221	0.067373	3.83449e-17	0.00683431	0.0239288	4.37215e-07	0.336944	0.104769	4.29977e-16	0.0158057	0.126178	1.50822e-05	0.488812
SEC24A	-0.106409	0.334308	0.00904732	-0.00521501	0.021783	-0.188159	-1.40633	5.45725	0.257558	-0.130804	0.490196	-3.03807	0.159626	4.83578e-08	0.796748	0.89593	0.623995	0.00238098	0.221273	1.76233e-07	0.850982	0.959637	0.780901	0.010009
SEC24B	0.0589642	0.0351981	0.0774652	0.00409809	-0.0188487	0.0450934	2.11289	1.90487	3.307	0.124591	-0.444547	1.04064	0.0346103	0.0567964	0.000943003	0.900847	0.656647	0.298042	0.0579488	0.0817138	0.00284096	0.96194	0.803415	0.446836
CBX6	-0.0125944	-0.174561	0.126757	-0.0135953	-0.0764579	-0.0413128	-0.205936	-5.06733	2.68032	-0.412945	-1.70431	-0.723931	0.836841	4.03431e-07	0.00735509	0.679647	0.0883241	0.469108	0.872763	1.31727e-06	0.0168463	0.846795	0.217632	0.613041
MPC2	0.0702357	-0.1746	0.127176	0.136686	0.192278	0.354746	0.542301	-1.97627	1.82899	1.19368	2.47502	3.32912	0.587611	0.0481246	0.0674014	0.232603	0.0133227	0.000871197	0.663709	0.0702439	0.114077	0.496507	0.0533897	0.00442353
ETHE1	0.00563049	-0.0656462	0.0846636	-0.111482	-0.140259	0.124751	0.137936	-0.991602	1.32163	-1.04078	-2.02763	1.69826	0.890291	0.321392	0.186293	0.29798	0.042598	0.0894593	0.916452	0.388542	0.267395	0.561305	0.128647	0.180557
ACSL3	0.0837532	0.0786749	0.0175545	0.0166225	0.035999	-0.0415735	3.76036	4.38525	0.811008	0.820223	1.09659	-1.10426	0.00016967	1.15855e-05	0.417361	0.412089	0.272819	0.26948	0.000474175	3.09242e-05	0.51772	0.66354	0.47146	0.41272
POLR1A	-0.00126316	-0.177482	0.0636991	0.0276594	0.120366	0.0923555	-0.022627	-1.86177	1.55861	0.54246	3.32983	1.14576	0.981948	0.0626356	0.11909	0.587501	0.000869005	0.251894	0.985218	0.0895162	0.183237	0.790598	0.00669001	0.394151
PCNT	-0.0678105	0.0773209	0.0321816	0.0360365	-0.0703935	0.14652	-1.68985	1.40596	0.84021	1.24781	-1.86973	3.13786	0.0910563	0.159737	0.400791	0.2121	0.0615209	0.00170186	0.136705	0.208267	0.501294	0.47309	0.165996	0.00763724
STAMBP	-0.0397923	0.0820308	0.0420759	0.0155057	0.0810553	-0.0379006	-1.34697	1.8218	1.09626	0.408346	1.74524	-0.825218	0.17799	0.0684846	0.272964	0.68302	0.0809434	0.409248	0.242708	0.0970771	0.365922	0.84889	0.204006	0.561334
ASMTL	-0.0531915	-0.0648265	-0.0506342	-0.00376449	-0.0333906	-0.0366429	-2.69272	-3.20883	-2.54811	-0.153884	-1.39508	-1.1266	0.00708713	0.00133278	0.0108309	0.877701	0.162991	0.259912	0.0140345	0.00261294	0.0235086	0.950714	0.332382	0.402103
CDS2	0.257021	-0.021309	0.17727	0.0981756	0.0147927	0.15063	6.2612	-0.766593	5.63964	2.74968	0.452407	2.40376	3.82018e-10	0.443324	1.70402e-08	0.00596528	0.650976	0.0162275	3.00233e-09	0.512379	1.67428e-07	0.0477963	0.800333	0.0468277
RAB3D	-0.0613345	-0.153071	0.115679	-0.0463122	0.0123866	-0.0565794	-3.12812	-5.45127	3.42866	-1.75184	0.425454	-1.41898	0.00175927	5.00124e-08	0.000606576	0.0798015	0.670506	0.155906	0.00396516	1.81969e-07	0.00191955	0.268182	0.811249	0.276615
SNAP29	-0.0533718	-0.044869	-0.00335669	-0.0186125	-0.0691487	0.0405593	-1.13035	-1.78573	-0.129017	-0.433743	-1.99024	0.807272	0.258329	0.0741423	0.897345	0.664475	0.0465642	0.41951	0.336521	0.104085	0.927516	0.838526	0.137429	0.570498
OXSR1	-0.0208457	-0.024473	0.00392638	-0.00369086	0.00793468	0.0815483	-1.23814	-1.83716	0.236866	-0.163599	0.30365	2.56543	0.215663	0.0661862	0.812761	0.870047	0.761395	0.0103048	0.287317	0.0940338	0.862918	0.948322	0.870526	0.0325193
GGPS1	0.0428564	-0.121613	-0.0722604	-0.00214521	0.0372883	0.0226759	0.708796	-2.03773	-1.92619	-0.0635504	1.05603	0.380524	0.478451	0.0415768	0.0540809	0.949328	0.290952	0.703556	0.563493	0.0617029	0.0943233	0.98204	0.490419	0.799439
HSPA4L	0.248502	0.00584284	0.154359	0.0291462	0.0462903	0.136669	7.00523	0.15497	5.11887	1.28355	1.45197	3.0148	2.46581e-12	0.876845	3.07375e-07	0.199299	0.146511	0.00257152	2.81389e-11	0.902609	2.22245e-06	0.457871	0.309281	0.0105835
PTBP3	0.111109	0.0535887	0.0930486	0.0931469	0.0152642	0.175871	4.40639	2.21917	4.04465	2.86324	0.710428	3.26328	1.05109e-05	0.0264752	5.24003e-05	0.00419339	0.477439	0.00110131	3.76376e-05	0.0411139	0.000216056	0.0378242	0.664666	0.00535717
STARD3NL	0.0312267	-0.0154048	0.107658	0.0241256	-0.0149899	-0.401046	0.544045	-0.484093	2.30684	0.882878	-0.283541	-1.54929	0.58641	0.62832	0.0210638	0.377302	0.776762	0.121312	0.663285	0.687501	0.0420439	0.637871	0.878497	0.228944
LSM8	-0.0523422	-0.204416	-0.0198894	-0.0338383	-0.0321019	0.0157633	-1.34464	-4.21414	-0.619448	-1.17387	-0.636926	0.292807	0.17874	2.50728e-05	0.535621	0.240447	0.524173	0.76967	0.243512	6.33692e-05	0.628531	0.50398	0.702264	0.845645
AP2A1	0.128096	0.122687	-0.0596957	0.031421	0.0244938	0.118919	6.93161	7.62709	-2.30832	1.10282	1.25429	3.97853	4.16069e-12	2.40113e-14	0.0209811	0.270107	0.209738	6.93421e-05	4.4767e-11	1.858e-13	0.0418973	0.535121	0.396406	0.00055914
RIGI	0.0802496	0.225603	-0.199384	-0.132528	-0.0539134	-0.131731	2.54548	4.11769	-2.06848	-2.78629	-0.840523	-1.61283	0.0109127	3.82691e-05	0.0385951	0.00533154	0.400615	0.106781	0.0207728	9.43984e-05	0.0708493	0.0444524	0.596327	0.206834
STAU1	-0.061087	-0.0808237	-0.0224793	-0.0946492	-0.0725311	-0.0681519	-2.30758	-4.08796	-0.96446	-3.6899	-2.38943	-1.73597	0.0210224	4.35187e-05	0.334815	0.000224341	0.0168744	0.08257	0.0371918	0.000106534	0.433285	0.00427763	0.0639725	0.169346
CAVIN2	-0.31594	-0.475495	0.00640791	0.0219163	-0.207261	-0.236323	-7.3071	-7.94966	0.167578	0.283111	-3.28718	-3.12577	2.72971e-13	1.87029e-15	0.866915	0.777092	0.00101198	0.00177339	3.70437e-12	1.69375e-14	0.904755	0.899047	0.00757141	0.00787408
BAG2	0.272831	0.0672552	0.0725319	-0.000364982	0.0130004	0.0362262	6.21117	2.41652	3.74797	-0.0155163	0.460454	0.648644	5.25901e-10	0.0156698	0.000178275	0.98762	0.645191	0.516569	4.02804e-09	0.0256193	0.000641932	0.995399	0.795964	0.65352
BAG3	0.394499	0.440538	0.18331	0.108177	0.175753	0.269032	5.90727	10.8363	5.24368	2.26409	5.23256	2.58424	3.47831e-09	2.31633e-27	1.57409e-07	0.0235685	1.67182e-07	0.00975944	2.33906e-08	1.04675e-25	1.22436e-06	0.124861	6.45721e-06	0.0311681
MLYCD	0.0510106	0.126998	-0.0306651	0.0846493	0.0464968	-0.158582	1.72302	5.28132	-1.01384	1.73266	1.01086	-2.24593	0.0848851	1.28253e-07	0.310657	0.0831569	0.312082	0.0247087	0.128594	4.40073e-07	0.407152	0.275705	0.512277	0.0656043
CRYZL1	0.128796	0.0272054	0.102189	0.0115849	0.0409836	0.114577	3.24233	1.35719	3.41268	0.311591	0.817626	1.86336	0.00118556	0.17472	0.000643268	0.755351	0.413571	0.0624112	0.00275878	0.22604	0.00202432	0.886146	0.608644	0.13579
AIFM1	-0.0494855	0.0344495	-0.070123	-0.00315701	-0.0526843	-0.201422	-1.57961	2.49084	-3.5355	-0.175533	-2.30636	-4.14894	0.114196	0.0127441	0.000407009	0.860661	0.0210903	3.34018e-05	0.166146	0.0211965	0.0013445	0.945848	0.075942	0.000311865
EML2	0.142836	0.0384632	0.0395911	0.0261214	0.145843	0.048303	6.49662	1.92203	1.76885	1.16563	5.6281	1.29617	8.21441e-11	0.0546026	0.0769187	0.243762	1.82201e-08	0.194916	7.19398e-10	0.0789092	0.127652	0.506932	1.1279e-06	0.32599
TSPAN13	0.360383	0.584413	-0.296088	0.0151331	0.150682	0.0685645	7.92817	7.22634	-1.46005	0.0668073	0.905166	0.448246	2.22401e-15	4.96185e-13	0.144276	0.946735	0.365377	0.653975	4.42745e-14	3.32186e-12	0.215817	0.980722	0.562953	0.762859
BPNT1	0.188206	0.0463413	0.0670161	0.0762632	0.0565957	0.172328	3.93363	1.63417	1.55873	1.86081	1.01128	3.06302	8.36721e-05	0.102224	0.119061	0.0627709	0.311882	0.00219118	0.000248269	0.13952	0.183237	0.228944	0.512135	0.00934371
FADS2	0.102047	0.249791	0.0427295	-0.0925284	-0.0516821	-0.371158	1.75923	6.47404	0.686185	-2.04509	-1.12806	-3.53981	0.0785383	9.54174e-11	0.492597	0.0408456	0.259295	0.000400415	0.120025	4.88325e-10	0.588745	0.176706	0.457181	0.00233782
DDAH2	-0.10833	-0.217524	-0.172308	-0.0192703	-0.105184	-0.0853427	-3.7322	-6.60562	-5.65648	-0.627059	-2.66031	-2.13516	0.000189815	3.95869e-11	1.54506e-08	0.530621	0.00780687	0.032748	0.000525597	2.13731e-10	1.54131e-07	0.752138	0.0361098	0.0818921
ABHD16A	0.381064	0.303916	0.120874	0.0985512	0.0851713	0.324858	10.4464	10.5051	4.56858	3.99609	4.13353	5.88118	1.52165e-25	8.1803e-26	4.9103e-06	6.43966e-05	3.57233e-05	4.07346e-09	1.20638e-23	2.86564e-24	2.60442e-05	0.00158157	0.000550968	1.9175e-07
TXNDC12	0.0357395	-0.0660103	-0.0111222	-0.0245681	-0.0245323	-0.371083	0.431287	-1.33487	-0.388939	-1.13127	-0.640183	-3.71609	0.666259	0.181918	0.697321	0.257942	0.522054	0.000202326	0.730961	0.234087	0.772162	0.52237	0.701341	0.00133867
FTCD	0.954559	-0.112697	0.235659	-0.128681	0.142226	-0.296057	6.31583	-1.00435	3.35505	-1.60639	1.9083	-1.87147	2.68713e-10	0.31521	0.000793502	0.108187	0.0563518	0.0612798	2.18795e-09	0.381886	0.00243768	0.322068	0.155752	0.134168
NUDT3	0.129805	0.0795271	0.0792945	-0.064876	0.223237	0.220119	2.17597	1.62726	1.19524	-0.604093	2.7185	2.27139	0.0295578	0.103681	0.231992	0.545782	0.00655778	0.0231236	0.0502527	0.141124	0.321095	0.760461	0.0318233	0.0620823
AGR2	-0.31357	0.281046	-0.0620037	0.109311	0.17924	-0.545617	-2.64973	2.75115	-0.877022	1.55106	2.17566	-3.02961	0.00805556	0.0059386	0.380475	0.120886	0.0295809	0.00244867	0.0157589	0.0105159	0.480002	0.340679	0.0981469	0.0102459
NDUFB10	-0.00360319	0.0241375	-0.0185801	0.015808	0.0747466	-0.0718219	-0.157787	1.22185	-0.834417	0.563069	2.03235	-1.56757	0.874625	0.221764	0.404046	0.573388	0.0421181	0.116982	0.903453	0.279384	0.504388	0.7804	0.127654	0.22294
CLPTM1	0.233444	0.118275	0.019866	0.0421197	0.0495535	0.0212916	7.39951	6.21981	0.938145	1.52683	1.79757	0.497568	1.36686e-13	4.97752e-10	0.34817	0.126804	0.0722445	0.618788	1.96715e-12	2.3237e-09	0.447237	0.349219	0.188144	0.737617
TOMM40	0.145433	0.067368	-0.280713	0.160935	-0.13991	0.207056	1.89659	2.08542	-2.73756	2.50439	-1.22212	1.56788	0.0578815	0.0370316	0.00618976	0.0122664	0.221662	0.11691	0.0916812	0.0556336	0.0144571	0.0803361	0.412388	0.222917
PEX11B	0.304448	0.236548	0.101816	0.106541	0.175749	0.169286	8.93712	7.14311	2.31038	3.27184	3.8833	1.63195	3.99437e-19	9.12415e-13	0.0208672	0.00106851	0.000103049	0.102689	1.36747e-17	5.96701e-12	0.0417437	0.0136401	0.00127583	0.201119
PAK4	0.0888341	-0.00349683	0.149193	-0.0123775	0.00278246	0.20213	2.4474	-0.164093	4.88026	-0.425611	0.0883592	5.50009	0.0143893	0.869658	1.05948e-06	0.670391	0.929591	3.79597e-08	0.0265517	0.896032	6.65893e-06	0.841017	0.964598	1.26132e-06
ACTL6A	-0.0992884	-0.124961	-0.0335416	-0.0680211	-0.019714	0.0416427	-4.91383	-6.78283	-1.70993	-2.67534	-0.509452	0.962187	8.93135e-07	1.17847e-11	0.0872789	0.00746533	0.610435	0.335956	3.86968e-06	6.81883e-11	0.14249	0.0560396	0.768629	0.487849
CYB5A	-0.430113	-0.175602	-0.129212	-0.0906919	-0.16226	-0.393174	-8.18891	-3.9706	-3.92841	-1.84253	-2.43748	-3.98739	2.63603e-16	7.16926e-05	8.55102e-05	0.065398	0.0147899	6.68033e-05	5.92647e-15	0.000170426	0.000332834	0.234644	0.0576666	0.000542957
ADH1B	-0.362209	-0.358941	-0.408909	-0.00635433	-0.159786	-0.296764	-7.1327	-7.9471	-7.07177	-0.182755	-2.88439	-3.56114	9.84171e-13	1.90922e-15	1.52967e-12	0.854991	0.00392175	0.000369249	1.2252e-11	1.72555e-14	3.58166e-11	0.941953	0.0215077	0.00218122
ADH1C	-0.342367	-0.170239	-0.176385	-0.138273	-0.086921	-0.247959	-4.17726	-2.23813	-3.24636	-1.95463	-1.10821	-1.68357	2.9504e-05	0.0252127	0.00116891	0.0506264	0.267771	0.0922641	9.68956e-05	0.0393563	0.00341454	0.201487	0.465857	0.185069
LDHA	-0.212999	-0.193804	-0.253769	-0.132661	-0.325462	-0.409322	-6.99262	-5.56417	-8.89148	-3.89425	-9.13476	-6.73158	2.69795e-12	2.63409e-08	6.03002e-19	9.8503e-05	6.5551e-20	1.67835e-11	3.06333e-11	9.94442e-08	3.49354e-17	0.00220144	1.68161e-16	1.99592e-09
ALDH1A1	0.0173501	-0.191439	-0.0800612	-0.0725274	-0.115528	-0.0942305	0.39281	-5.50257	-1.93733	-1.25538	-2.24404	-1.52324	0.69446	3.7429e-08	0.0527047	0.209341	0.0248298	0.127699	0.754209	1.37962e-07	0.0922791	0.470419	0.0859814	0.237575
GLUD1	-0.0247131	0.0206199	0.00829558	-0.0409052	0.0116284	-0.10784	-1.44026	1.2321	0.470723	-2.30481	0.673044	-3.37149	0.149794	0.21791	0.637839	0.0211774	0.500919	0.000747627	0.209638	0.275143	0.720778	0.116899	0.685956	0.00391486
CYB5R3	0.0691987	-0.0575172	-0.0940543	0.00032546	0.0602176	0.207581	2.75635	-3.41073	-3.47998	0.0129568	2.4172	4.46171	0.00584512	0.000647892	0.000501449	0.989662	0.0156403	8.13075e-06	0.011829	0.00132601	0.00161861	0.996276	0.0602988	0.00010122
GSR	-0.0200951	0.0142295	-0.0453413	0.0106094	-0.00936745	-0.0509913	-0.982897	0.710335	-2.26118	0.310963	-0.271829	-1.17518	0.325658	0.477496	0.0237482	0.755828	0.785754	0.239925	0.408792	0.545727	0.0467211	0.886149	0.882191	0.380963
MT-CO2	0.0241664	0.05552	-0.0890254	0.0529387	0.108764	-0.0235114	1.07299	1.30977	-2.86338	2.1382	3.28917	-0.385656	0.283274	0.190273	0.00419153	0.0325007	0.00100484	0.699751	0.363773	0.243582	0.010272	0.154114	0.00754298	0.797043
SOD1	-0.0968007	-0.129861	-0.303264	-0.0587652	0.0167009	0.273486	-1.56365	-2.83579	-1.94526	-0.461255	0.133738	2.53082	0.117901	0.00457125	0.0517442	0.644616	0.893609	0.0113795	0.170713	0.00823008	0.0908086	0.825451	0.945256	0.0352137
CP	-0.210507	-0.18175	0.014541	0.0323742	-0.251749	-0.246258	-3.07443	-2.91968	0.286673	0.480402	-3.70173	-2.97991	0.00210902	0.00350387	0.774363	0.630942	0.000214135	0.0028833	0.00469029	0.00643397	0.833178	0.817439	0.0022093	0.0115716
F13A1	-0.119898	-0.198686	-0.121422	-0.112441	-0.473145	0.0567062	-1.40133	-3.76587	-2.87765	-2.02974	-4.15776	0.646652	0.161116	0.000165969	0.00400645	0.0423833	3.21387e-05	0.517857	0.222996	0.000372215	0.00986657	0.18103	0.000506044	0.654235
PNP	0.0904276	0.0101594	-0.123736	-0.018697	-0.163344	-0.178369	1.80234	0.353123	-3.09697	-0.513658	-3.13587	-2.76904	0.0714916	0.723996	0.0019551	0.607491	0.00171344	0.0056222	0.110489	0.772365	0.00532235	0.803645	0.0114542	0.0199268
HPRT1	0.181161	0.167057	0.103862	0.00242947	0.0726395	0.111532	3.59699	4.58851	2.1875	0.0320764	1.54816	1.8077	0.000321927	4.46422e-06	0.0287057	0.974411	0.121585	0.0706531	0.00084677	1.26086e-05	0.0549898	0.993619	0.270015	0.149197
GOT2	0.0516306	0.10157	0.0457188	0.0431071	0.0936802	0.010602	2.8848	5.68239	2.84743	2.47157	4.42928	0.414625	0.00391657	1.32823e-08	0.00440744	0.0134521	9.45473e-06	0.678417	0.00822825	5.21484e-08	0.0106967	0.08514	0.000184163	0.782145
PGK1	0.00392273	0.03065	0.0621641	0.0646357	0.0976634	0.0961101	0.13311	1.64289	2.08791	1.38053	2.38484	1.85509	0.894106	0.100405	0.0368057	0.167424	0.0170868	0.0635827	0.918988	0.137162	0.0680265	0.412112	0.0644533	0.137742
AK1	0.0023156	-0.157739	0.0284244	-0.0215006	-0.0657127	0.034149	0.0965183	-6.41124	1.27166	-1.03956	-3.02635	1.00626	0.923109	1.44337e-10	0.203493	0.298543	0.00247529	0.31429	0.940169	7.26346e-10	0.288451	0.56143	0.0151365	0.463991
C1R	-0.360601	-0.22418	-0.425285	-0.116345	-0.136372	-0.325084	-4.26024	-3.45797	-6.28356	-1.96673	-1.97906	-3.54054	2.04205e-05	0.000544267	3.30912e-10	0.0492144	0.0478093	0.000399306	6.93835e-05	0.00112875	4.83945e-09	0.197513	0.139297	0.00233436
HP	-0.224325	-0.115311	-0.193075	0.000933186	-0.181445	-0.0537198	-4.17584	-2.5698	-2.81728	0.0163195	-2.34747	-0.934219	2.9689e-05	0.0101758	0.00484327	0.98698	0.0189012	0.350191	9.73619e-05	0.0172226	0.0116172	0.995399	0.0698403	0.502066
F9	-0.177458	-0.271114	-0.267792	0.000534615	-0.298819	-0.235947	-4.39961	-5.80679	-5.48531	0.00604832	-3.50025	-2.9204	1.08446e-05	6.36826e-09	4.12737e-08	0.995174	0.000464828	0.00349578	3.87406e-05	2.602e-08	3.62167e-07	0.998178	0.00414943	0.01356
F10	-0.12738	-0.613797	-0.0631918	-0.464925	-0.442965	-0.412178	-1.73612	-8.34135	-0.807555	-4.96227	-5.48155	-3.28784	0.0825424	7.3446e-17	0.419347	6.96756e-07	4.21612e-08	0.00100958	0.125508	7.90244e-16	0.519044	4.34678e-05	2.11696e-06	0.00498066
MT-ATP6	0.0929576	0.0662717	-0.147759	-0.0164443	0.113805	0.138892	2.17956	1.03563	-2.13217	-0.246523	1.97255	1.89676	0.0292899	0.300377	0.0329927	0.805278	0.0485469	0.0578593	0.0498724	0.366667	0.0619934	0.916225	0.140889	0.128674
CA2	-0.313291	-0.208413	-0.224905	-0.0365785	-0.132135	-0.200871	-7.21886	-4.33676	-4.45076	-1.08685	-2.34166	-2.00531	5.24233e-13	1.44597e-05	8.55655e-06	0.277101	0.0191981	0.0449304	6.82711e-12	3.80345e-05	4.33487e-05	0.542556	0.0706482	0.105039
ASS1	-0.206279	-0.38266	-0.206417	-0.0871596	-0.404462	-0.394695	-6.54208	-8.92388	-6.72552	-2.3712	-7.05379	-5.08051	6.06673e-11	4.5023e-19	1.74968e-11	0.0177305	1.74111e-12	3.76433e-07	5.44323e-10	6.39808e-18	3.28083e-10	0.10276	5.24537e-10	8.28426e-06
SPINK1	-0.42392	-0.165166	-0.190275	-0.0437049	-0.107435	-0.428002	-6.35845	-3.86187	-4.76555	-0.533504	-1.46044	-3.60986	2.03804e-10	0.000112523	1.88342e-06	0.593685	0.14417	0.000306365	1.6868e-09	0.000259038	1.12731e-05	0.795523	0.306445	0.0018709
SERPINC1	-0.0595577	-0.154791	-0.175905	-0.0930308	-0.154978	-0.159143	-1.31194	-3.78611	-2.78553	-1.57723	-2.83207	-2.24622	0.189541	0.000153024	0.0053441	0.114742	0.00462471	0.0246898	0.256747	0.000345413	0.0126572	0.331957	0.0245871	0.0655927
SERPINA1	0.00693654	-0.168406	-0.151292	-0.0270804	-0.390613	-0.251539	0.122365	-4.2895	-3.24545	-0.715535	-6.21063	-3.13791	0.90261	1.79074e-05	0.00117264	0.474278	5.27742e-10	0.00170156	0.925339	4.6481e-05	0.00342324	0.714966	5.67825e-08	0.00763724
SERPINA3	-0.520233	-0.217117	-0.292772	-0.0819285	-0.163937	-0.528767	-8.3851	-4.39188	-7.06639	-2.01654	-2.5467	-4.51773	5.06835e-17	1.12377e-05	1.59012e-12	0.0437435	0.0108746	6.25055e-06	1.24478e-15	3.00492e-05	3.70399e-11	0.184621	0.0457991	8.23505e-05
AGT	0.0986028	-0.149707	-0.118618	-0.142003	-0.393241	-0.0339598	1.45771	-2.66046	-2.19095	-2.68389	-4.94398	-0.356015	0.144921	0.00780328	0.0284552	0.00727709	7.65422e-07	0.721829	0.204095	0.0135263	0.054649	0.0548086	2.33712e-05	0.812319
A2M	-0.270152	-0.293387	-0.356521	-0.0242087	-0.224219	-0.364569	-4.78416	-5.84161	-5.32921	-0.417784	-4.02134	-5.13141	1.71702e-06	5.16995e-09	9.86405e-08	0.676105	5.78673e-05	2.87577e-07	7.00924e-06	2.13947e-08	8.0172e-07	0.844568	0.00081465	6.56344e-06
C3	-0.404915	-0.0913847	-0.241425	0.0530475	-0.189398	-0.245662	-6.62821	-2.35806	-5.0146	1.033	-1.89691	-3.70108	3.39787e-11	0.0183708	5.31441e-07	0.301602	0.0578404	0.000214684	3.15946e-10	0.0295332	3.60058e-06	0.564597	0.159184	0.00140602
TIMP1	0.322562	0.104593	-0.0481362	-0.0163843	0.0258775	0.434501	4.23374	1.41338	-0.637163	-0.0899265	0.225777	2.78591	2.29836e-05	0.157545	0.524019	0.928346	0.821375	0.00533784	7.71643e-05	0.205645	0.617159	0.972454	0.905536	0.0191746
CST3	-0.111345	-0.300357	-0.0219892	-0.14641	-0.223119	0.0776076	-1.65235	-8.13607	-0.393808	-2.64869	-3.80992	0.989996	0.0984639	4.08301e-16	0.693723	0.00808045	0.00013901	0.322176	0.14632	3.96073e-15	0.770064	0.0591747	0.00162322	0.47224
CSTA	-0.484047	-0.396139	-0.194017	-0.0120852	-0.0827099	0.0868276	-2.94545	-2.83969	-3.18226	-0.11982	-0.915488	0.849705	0.00322482	0.00451568	0.00146129	0.904625	0.359935	0.395489	0.00690007	0.008143	0.00415581	0.962527	0.558948	0.548057
KNG1	-0.391139	-0.122421	-0.173123	-0.0585792	0.125067	-0.227552	-5.88795	-3.21453	-3.35048	-1.13965	2.1991	-2.71114	3.91016e-09	0.00130658	0.000806709	0.254431	0.0278706	0.00670525	2.61391e-08	0.00256379	0.00247489	0.518852	0.0936773	0.0231739
GCG	0.0623726	-0.462351	0.0739383	-0.404027	-0.420383	0.0491684	0.61939	-7.94997	1.08057	-5.25376	-5.85962	0.352746	0.535659	1.86561e-15	0.279889	1.49029e-07	4.63923e-09	0.724279	0.616254	1.69291e-14	0.373533	1.14146e-05	3.67801e-07	0.813374
PPY	0.0220304	0.0410177	-0.05309	0.168993	0.00879793	-0.0750987	0.38435	0.446749	-0.72657	1.85582	0.132164	-0.486848	0.700719	0.655056	0.467489	0.0634789	0.894854	0.626366	0.759182	0.712829	0.566832	0.230559	0.945266	0.742536
NPY	-0.0712418	0.281537	-0.258244	-0.0695166	-0.351603	0.0269192	-0.534477	2.29243	-2.80597	-0.577785	-2.61215	0.197512	0.593012	0.0218809	0.00501656	0.56341	0.00899736	0.843427	0.668284	0.0346581	0.011963	0.772935	0.0400977	0.894286
INS	0.667563	0.89349	0.259578	0.206166	0.281237	0.423275	7.22386	8.97843	6.9866	3.37229	4.18702	4.4037	5.05338e-13	2.7466e-19	2.81631e-12	0.000745469	2.82636e-05	1.0642e-05	6.6192e-12	4.05617e-18	6.0317e-11	0.0103266	0.00045779	0.000125893
IGKV3-20	-0.354596	-0.223253	-0.1631	0.00774773	-0.0809986	-0.228097	-5.85669	-4.61118	-2.82954	0.151451	-1.74069	-3.85744	4.72195e-09	4.00397e-06	0.00466149	0.87962	0.0817387	0.000114582	3.11304e-08	1.14085e-05	0.0112468	0.951413	0.205575	0.000835156
PIGR	-0.278884	-0.102794	-0.331807	-0.138873	-0.310747	-0.486522	-1.50735	-1.68009	-1.68816	-0.756641	-2.11422	-2.38608	0.131722	0.0929405	0.09138	0.449265	0.0344969	0.0170289	0.187835	0.127814	0.147798	0.693605	0.10986	0.0485512
IGHG2	-0.304108	-0.0308576	-0.201167	0.103703	-0.153085	-0.197692	-5.39606	-0.647328	-3.66034	1.45437	-3.11401	-2.87717	6.8121e-08	0.51742	0.000251877	0.145844	0.00184566	0.00401258	3.55883e-07	0.584409	0.000874889	0.378469	0.0120877	0.0152762
IGHG3	-0.491462	-0.200398	-0.315587	0.0125558	0.22236	-0.0388142	-5.18106	-3.35894	-3.41324	0.0764577	1.46589	-0.177661	2.20633e-07	0.000782419	0.000641944	0.939055	0.142678	0.85899	1.04655e-06	0.00158412	0.00202156	0.978787	0.304377	0.906321
IGHM	-0.288267	-0.429513	-0.321993	-0.180632	-0.163017	-0.477496	-3.849	-5.50992	-3.53758	-2.12169	-2.05383	-5.00662	0.000118602	3.58998e-08	0.000403807	0.0338639	0.0399925	5.5395e-07	0.000341594	1.32542e-07	0.00133881	0.157455	0.122692	1.1483e-05
IGHA1	-0.253342	-0.156984	-0.242705	0.0255897	-0.237059	-0.296263	-4.89301	-4.03789	-4.94279	0.582237	-3.66375	-3.52724	9.93076e-07	5.39342e-05	7.70121e-07	0.560407	0.000248553	0.000419922	4.25375e-06	0.000130406	5.03643e-06	0.770267	0.00248498	0.00242974
HLA-B	0.0775982	0.309081	-0.170581	-0.0806802	-0.0653567	0.0291382	0.959517	2.79511	-2.53065	-2.85046	-1.53874	0.543024	0.337299	0.0051882	0.0113851	0.00436564	0.123869	0.587113	0.420599	0.00926698	0.0246052	0.0389223	0.273722	0.710494
HLA-DRA	-0.344734	-0.0465236	-0.425239	0.0426236	-0.382745	-0.101733	-3.78549	-0.411733	-4.75141	0.292605	-3.311	-0.867484	0.000153408	0.680535	2.02003e-06	0.769824	0.000929624	0.385677	0.00043301	0.735727	1.20112e-05	0.895684	0.00708427	0.538151
HLA-DRB1	-0.437239	0.0975451	-0.391252	-0.0149165	-0.639922	-0.16556	-4.11811	0.783273	-4.97591	-0.123842	-4.11321	-1.31374	3.81998e-05	0.433467	6.4943e-07	0.901441	3.90203e-05	0.188933	0.000122681	0.502652	4.30319e-06	0.962295	0.000591721	0.318816
HBD	-0.311914	-0.250523	-0.0729207	-0.121268	0.208523	0.17446	-3.6986	-2.12112	-0.675526	-1.56908	0.946352	1.04305	0.000216793	0.0339117	0.499342	0.11663	0.343969	0.296927	0.000591957	0.0513734	0.594448	0.333984	0.543686	0.445785
COL1A1	0.0300389	0.190442	-0.188392	0.164045	-0.145888	-0.235764	0.409328	2.27347	-3.02195	1.60114	-1.90791	-2.16427	0.682299	0.022998	0.00251155	0.109346	0.0564022	0.0304435	0.743862	0.0362751	0.00657573	0.32381	0.155796	0.0774192
COL3A1	0.068848	0.0845939	-0.234732	0.159991	-0.186243	-0.259546	0.869978	1.01755	-3.53427	1.50887	-2.61463	-1.88529	0.384313	0.308891	0.000408899	0.131332	0.00893248	0.0593909	0.469635	0.375236	0.00134877	0.355171	0.0399086	0.131498
COL4A1	-0.0480682	0.0603015	-0.262512	-0.00231656	0.00229782	0.0383565	-1.21122	1.04176	-4.31368	-0.0188553	0.0275365	0.349568	0.225811	0.297522	1.60562e-05	0.984957	0.978032	0.726663	0.298986	0.363772	7.6377e-05	0.995383	0.989417	0.81531
CRYAB	-0.298612	-0.270305	-0.343946	-0.125747	-0.412802	-0.210339	-4.27239	-4.37084	-6.02011	-2.47465	-4.15978	-2.37003	1.93391e-05	1.23768e-05	1.74301e-09	0.0133366	3.18549e-05	0.0177867	6.5889e-05	3.29006e-05	2.16988e-08	0.0846462	0.000505096	0.0504888
KRT14	-0.473244	-0.0407369	-0.0613756	-0.122808	-0.0823305	-0.128873	-3.26234	-0.409593	-1.596	-0.674094	-1.22462	-0.71539	0.00110498	0.682105	0.110488	0.500252	0.220718	0.474368	0.00258726	0.736895	0.172052	0.730317	0.41114	0.618485
KRT6A	-0.428965	-0.0870525	-0.219305	0.000553968	-0.047209	-0.0413516	-3.59702	-0.842006	-2.52208	0.00562653	-0.658069	-0.379554	0.000321889	0.399785	0.0116664	0.995511	0.510494	0.704277	0.00084677	0.468281	0.0251529	0.998178	0.693811	0.800057
LMNA	-0.203644	-0.178585	-0.14734	-0.0354882	-0.0972582	-0.16682	-9.08821	-7.44161	-6.12925	-1.32045	-3.6999	-3.92215	1.00678e-19	9.94638e-14	8.82966e-10	0.186685	0.000215685	8.77625e-05	3.76005e-18	7.3444e-13	1.17012e-08	0.438248	0.00221518	0.000676789
APOA1	-0.302463	-0.234008	-0.123604	-0.0412587	-0.286694	-0.244294	-6.40147	-5.04343	-2.25079	-1.02822	-3.25674	-3.16723	1.53885e-10	4.57254e-07	0.0243989	0.303845	0.001127	0.001539	1.30226e-09	1.4855e-06	0.0477931	0.566917	0.008241	0.00701082
APOE	-0.108639	0.029482	-0.0181272	-0.0852519	-0.3841	-0.209009	-1.79188	0.634615	-0.304085	-1.18065	-4.30961	-1.96632	0.0731523	0.52568	0.761063	0.237744	1.63543e-05	0.0492611	0.112709	0.592258	0.821999	0.50061	0.000288692	0.113577
APOA2	-0.136141	-0.155366	-0.0688202	-0.00788358	-0.116989	-0.284026	-2.16119	-2.74319	-0.760669	-0.161946	-2.13487	-2.70294	0.0306803	0.00608463	0.446855	0.871349	0.0327716	0.00687293	0.0519496	0.0107534	0.546062	0.94895	0.105649	0.0236209
APOC1	-0.406162	-0.298827	-0.33447	-0.122198	-0.141373	-0.11467	-5.97105	-5.96306	-4.6319	-1.63275	-1.80516	-1.06063	2.35726e-09	2.47552e-09	3.62332e-06	0.102521	0.0710491	0.288859	1.61892e-08	1.07257e-08	1.98013e-05	0.312826	0.185483	0.435844
APOC3	-0.390569	-0.283037	-0.24473	-0.088094	-0.079591	-0.246161	-3.7554	-4.78895	-4.11453	-1.25042	-1.34312	-2.61096	0.000173062	1.67654e-06	3.87965e-05	0.211147	0.179232	0.00902889	0.000482825	5.02073e-06	0.000166973	0.472272	0.354952	0.0291857
FGA	-0.10306	-0.391854	-0.115169	-0.13127	-0.243331	-0.394969	-1.41237	-6.33361	-1.90501	-1.81562	-2.64801	-4.89804	0.15784	2.39483e-10	0.0567786	0.0694293	0.00809681	9.67973e-07	0.219066	1.18147e-09	0.0983074	0.245133	0.0369218	1.77096e-05
FGB	-0.159386	-0.367239	-0.107304	-0.110141	-0.273684	-0.417486	-2.19403	-5.72081	-1.65617	-1.5254	-3.14675	-5.19189	0.0282332	1.06019e-08	0.0976879	0.12716	0.00165099	2.08174e-07	0.0482549	4.23983e-08	0.15588	0.349219	0.0111856	5.00392e-06
FGG	-0.146585	-0.376095	-0.116676	-0.113117	-0.318688	-0.449884	-2.10377	-5.82718	-1.78702	-1.51321	-3.16794	-5.49763	0.0353984	5.63729e-09	0.0739336	0.130227	0.00153525	3.84933e-08	0.0590713	2.32223e-08	0.123377	0.354291	0.0104959	1.26972e-06
MBP	-0.155991	0.0151399	0.239879	-0.124742	0.0222738	0.28065	-0.989378	0.353495	3.63101	-1.36493	0.287673	2.2484	0.322478	0.723718	0.000282317	0.172276	0.773597	0.0245505	0.405474	0.77225	0.000967973	0.419685	0.877481	0.0653764
SLC4A1	0.0595558	-0.009075	0.169124	0.0931248	-0.0548018	-0.171446	0.548834	-0.108279	1.29663	1.67215	-0.710277	-1.15164	0.583119	0.913774	0.194758	0.0944949	0.477532	0.249468	0.660265	0.932132	0.27755	0.296749	0.664666	0.390897
C9	-0.138367	-0.0175721	-0.119393	-0.0116768	-0.130245	-0.275659	-1.44687	-0.418939	-2.58383	-0.269992	-2.71398	-3.30936	0.147935	0.675261	0.00977108	0.787167	0.00664809	0.000935107	0.207292	0.730724	0.0215393	0.905801	0.0320285	0.00469006
APOH	-0.0736394	-0.137811	-0.146434	-0.193906	-0.302055	-0.0245883	-1.07399	-2.45881	-1.9809	-1.32407	-3.08216	-0.174251	0.282826	0.01394	0.047603	0.185481	0.00205506	0.861668	0.3633	0.0230328	0.0847254	0.437583	0.0130433	0.908186
FN1	-0.296716	0.230701	-0.343734	-0.0483608	-0.294138	-0.189626	-4.48669	4.17702	-5.4983	-0.645687	-4.35104	-2.49696	7.23381e-06	2.95349e-05	3.83479e-08	0.518482	1.35492e-05	0.0125261	2.65769e-05	7.39845e-05	3.39792e-07	0.742402	0.000250938	0.0381697
RBP4	0.0740364	-0.197389	0.2035	-0.123848	0.267676	0.454316	0.704504	-1.60915	1.52894	-0.6716	2.42187	3.3919	0.481119	0.107583	0.12628	0.501839	0.0154408	0.000694101	0.566339	0.145909	0.192791	0.731224	0.0597916	0.00367719
AMBP	-0.499117	-0.324654	-0.33545	-0.246668	-0.424458	-0.36484	-5.49606	-5.23256	-5.60461	-2.68452	-4.62527	-3.23934	3.88371e-08	1.67176e-07	2.08724e-08	0.00726332	3.74113e-06	0.00119806	2.15344e-07	5.64625e-07	1.98573e-07	0.0547963	8.85139e-05	0.00571702
ORM1	-0.178632	-0.148779	-0.29345	0.125178	0.00169881	0.039441	-1.01127	-2.64694	-1.82051	1.51771	0.0158972	0.452898	0.311886	0.00812231	0.0686808	0.129087	0.987316	0.650622	0.394572	0.0140191	0.115896	0.352874	0.993469	0.760294
AHSG	-0.111184	-0.0522701	-0.228656	0.0243842	-0.193188	-0.0756017	-1.82395	-0.790891	-3.6153	0.355642	-3.38101	-0.666816	0.0681589	0.429008	0.0003	0.722109	0.000722204	0.504889	0.105845	0.498249	0.00102472	0.86882	0.00580719	0.643347
TTR	0.0447969	-0.510636	0.00776159	-0.365632	-0.296829	0.12229	0.536068	-8.74682	0.126358	-5.56519	-5.0229	1.13286	0.591911	2.19456e-18	0.899449	2.61872e-08	5.0898e-07	0.257274	0.667512	2.83348e-17	0.928841	2.75582e-06	1.69124e-05	0.399994
ALB	-0.163609	-0.111977	-0.209808	0.00434772	-0.106537	-0.136552	-3.65592	-2.37931	-4.12948	0.052306	-1.98393	-1.79991	0.000256258	0.0173451	3.63584e-05	0.958285	0.0472633	0.0718746	0.000685224	0.0280438	0.000157833	0.9855	0.138241	0.151422
GC	0.0350379	-0.585587	-0.117778	-0.423813	-0.475306	0.0782566	0.414901	-7.89908	-1.81864	-4.58999	-4.81361	0.522245	0.678215	2.80977e-15	0.0689659	4.43257e-06	1.48227e-06	0.6015	0.74066	2.45123e-14	0.116333	0.000192604	4.12407e-05	0.721768
TFRC	-0.0799273	-0.0464195	-0.00156303	-0.0261471	-0.0750406	0.153388	-1.81047	-2.231	-0.0595013	-0.850802	-2.07064	3.14656	0.0702223	0.0256812	0.952553	0.39488	0.0383927	0.00165206	0.108751	0.0400322	0.967105	0.651652	0.119324	0.00745819
TF	-0.132337	-0.0524691	-0.229556	-0.0234483	-0.136327	-0.262529	-3.32602	-1.1108	-4.46455	-0.355619	-2.94745	-3.51102	0.000880957	0.266652	8.02387e-06	0.722126	0.00320409	0.000446384	0.00210972	0.328786	4.09254e-05	0.86882	0.0185152	0.0025502
HPX	-0.0956762	-0.165227	-0.114062	-0.012444	-0.130737	-0.220998	-1.52462	-2.30503	-2.1901	-0.142222	-2.61233	-2.48059	0.127354	0.0211647	0.0285173	0.886905	0.00899268	0.0131164	0.182587	0.033618	0.054745	0.954494	0.0400977	0.039674
FTL	0.609213	0.850199	0.142762	0.171817	0.0971041	0.510478	9.00525	10.2767	2.79882	4.46836	1.51448	6.37578	2.15168e-19	8.97886e-25	0.005129	7.88227e-06	0.129903	1.82037e-10	7.65624e-18	2.68712e-23	0.0122182	0.000304444	0.284003	1.52338e-08
FTH1	0.260314	0.507661	0.0543834	0.107316	0.100053	0.0541129	5.40712	9.42172	1.27073	2.73506	1.97653	0.674006	6.40474e-08	4.43778e-21	0.203825	0.0062369	0.0480943	0.500308	3.36156e-07	8.35597e-20	0.288683	0.0494466	0.139947	0.639573
VTN	-0.261583	-0.378941	-0.158351	-0.110813	-0.28727	-0.266789	-3.29256	-8.09173	-2.99806	-1.19888	-3.82128	-2.70266	0.000992805	5.88241e-16	0.00271707	0.230576	0.000132763	0.00687877	0.00234281	5.64387e-15	0.00704381	0.494437	0.00156647	0.0236209
CAT	-0.248671	-0.118426	-0.129963	-0.0704105	-0.104212	-0.210579	-7.61399	-3.71208	-2.65264	-1.41429	-3.30208	-1.49917	2.65766e-14	0.000205564	0.00798642	0.157278	0.00095971	0.13383	4.32012e-13	0.000455469	0.0180905	0.397544	0.00724028	0.246345
PLA2G1B	-0.541159	-0.268921	-0.313367	-0.0007113	-0.0966757	-0.588587	-6.39175	-4.5709	-3.9305	-0.00627783	-1.00242	-3.5339	1.63999e-10	4.85627e-06	8.47678e-05	0.994991	0.316139	0.000409481	1.37753e-09	1.36647e-05	0.000330443	0.998178	0.516125	0.00237846
GBA1	-0.0729875	0.137093	0.0435886	0.117637	0.0236169	-0.0424094	-0.976904	3.75986	0.953366	1.55388	0.628642	-0.428258	0.328616	0.000170008	0.340405	0.120213	0.529584	0.668463	0.411362	0.000380518	0.438993	0.339103	0.706998	0.7746
FUCA1	0.215707	0.241428	0.103855	0.0714351	0.107259	0.232257	5.95054	4.60875	2.0549	1.46805	2.14777	3.02264	2.67255e-09	4.05102e-06	0.0398884	0.142091	0.0317318	0.00250579	1.82161e-08	1.15353e-05	0.0728894	0.370948	0.103535	0.0103791
ALDOA	0.105441	0.115472	0.0091747	0.0665837	0.100324	0.118843	7.50202	6.26046	0.613309	2.47221	4.20957	2.70609	6.28425e-14	3.83835e-10	0.539672	0.0134282	2.55854e-05	0.00680807	9.49783e-13	1.82584e-09	0.631808	0.0851083	0.000420438	0.0234852
CSTB	0.101422	0.031953	0.0770195	0.00945048	0.0337487	0.140257	2.14262	1.42727	3.31929	0.251842	0.557144	2.96853	0.0321433	0.153502	0.000902454	0.801163	0.577429	0.0029923	0.0541594	0.200791	0.00273337	0.914257	0.743843	0.0119243
ANXA1	-0.115757	-0.146109	-0.251705	-0.0558625	-0.251879	-0.177448	-2.62084	-2.87993	-5.9884	-1.08196	-4.05271	-2.32214	0.00877125	0.00397765	2.11917e-09	0.279271	5.06284e-05	0.0202251	0.0169753	0.00725091	2.58128e-08	0.544681	0.000726317	0.0559667
CLPS	-0.520327	-0.0960999	-0.271933	-0.0160768	0.00314365	-0.626977	-6.27235	-1.34916	-4.12594	-0.118249	0.0311167	-3.66989	3.55646e-10	0.177287	3.6923e-05	0.905871	0.975176	0.000242659	2.80482e-09	0.229034	0.000159823	0.962527	0.988298	0.00154884
PRNP	0.0462072	0.193282	0.0187526	-0.0688145	-0.0022422	0.134984	1.12697	4.10493	0.519635	-2.15607	-0.0599036	1.86503	0.259757	4.04442e-05	0.603318	0.0310786	0.952232	0.0621775	0.337894	9.94922e-05	0.690926	0.149091	0.976956	0.135412
SOD2	-0.23545	-0.00905883	-0.223778	-0.0335632	-0.113688	-0.137593	-6.58986	-0.263632	-7.54363	-0.777607	-2.07846	-2.61207	4.40254e-11	0.792064	4.57053e-14	0.436801	0.0376668	0.00899957	4.04371e-10	0.83028	1.31556e-12	0.680187	0.117634	0.0291326
OAT	0.283797	0.168091	0.0166559	0.06425	0.0819973	0.225864	7.20643	6.08097	0.582907	1.55091	1.70522	3.75646	5.74398e-13	1.19456e-09	0.559956	0.120923	0.088153	0.00017233	7.43754e-12	5.38208e-09	0.651168	0.340679	0.217329	0.00118353
THY1	0.251314	0.113757	-0.235234	-0.0460685	0.0177255	0.054773	3.53479	1.85954	-3.81437	-0.402758	0.178366	0.651387	0.000408092	0.0629506	0.000136531	0.687126	0.858435	0.514797	0.00104782	0.0899095	0.000502021	0.850678	0.926282	0.652009
CD74	-0.379665	0.303212	-0.510913	-0.328454	-0.318794	-0.260398	-2.71167	1.92074	-4.10867	-2.01811	-2.75774	-1.63912	0.00669461	0.0547649	3.97943e-05	0.0435794	0.00582022	0.101187	0.0133449	0.0791185	0.000170455	0.184574	0.0289938	0.199071
KRT1	-0.640947	-0.26903	-0.0586935	-0.107686	-0.0654121	-0.215329	-3.27869	-1.58238	-2.63756	-0.768809	-0.879163	-0.821029	0.00104291	0.113563	0.00835055	0.442007	0.379313	0.41163	0.00244954	0.152918	0.0187929	0.686087	0.576497	0.563683
S100B	-0.0709364	-0.209426	-0.0379906	-0.0477751	-0.242039	-0.0348924	-0.963253	-1.75473	-0.456538	-0.523393	-2.8063	-0.214985	0.335421	0.0793058	0.648003	0.600701	0.00501142	0.829779	0.418912	0.11068	0.729945	0.799107	0.0261508	0.885842
VWF	0.195969	0.215442	0.378618	0.0308425	-0.0691144	0.253678	3.93875	3.88113	6.92729	0.289865	-1.01694	2.87073	8.1907e-05	0.000103972	4.28983e-12	0.771919	0.309181	0.00409524	0.000243512	0.000241693	9.01661e-11	0.896506	0.508994	0.0154995
GAPDH	0.0861446	0.143218	-0.0489547	0.0707054	0.0673278	0.11151	4.07938	5.05937	-2.21806	2.01068	2.94569	2.05964	4.51562e-05	4.20646e-07	0.0265509	0.0443588	0.00322235	0.0394328	0.0001427	1.3715e-06	0.0514952	0.185781	0.0185381	0.0947855
ASL	-0.0936322	-0.038236	-0.0733543	-0.0529766	-0.0834522	-0.244626	-2.87443	-1.85816	-3.97422	-2.25391	-2.38773	-5.85404	0.00404755	0.063147	7.06109e-05	0.0242017	0.0169529	4.79762e-09	0.0084837	0.090133	0.000281633	0.127172	0.0641087	2.18994e-07
HLA-A	0.0382414	0.212763	-0.1475	-0.161079	-0.12862	0.0546226	0.576678	2.58373	-2.30957	-4.75205	-3.49879	1.10368	0.564157	0.00977394	0.0209119	2.01369e-06	0.000467373	0.269731	0.642982	0.0165984	0.0418146	9.89118e-05	0.00414943	0.412771
CAPNS1	-0.054246	-0.0374069	-0.0669795	-0.0364305	-0.0320597	0.0322174	-2.58943	-1.76048	-3.62584	-1.32861	-1.22595	0.669967	0.00961352	0.0783258	0.00028802	0.183976	0.220217	0.502879	0.0184395	0.109414	0.000986779	0.436686	0.411089	0.641227
AMY2A	-0.360122	0.180719	-0.0720642	0.0258118	0.0285656	-0.397024	-5.54568	3.57504	-1.31365	0.50912	0.377362	-3.43068	2.92813e-08	0.00035017	0.188963	0.610668	0.705905	0.000602062	1.66025e-07	0.000748896	0.270657	0.805725	0.836168	0.00327009
HSPB1	-0.221804	-0.218187	-0.25728	-0.194061	-0.253244	-0.258698	-7.66125	-7.55311	-8.29164	-6.48672	-5.49274	-5.43865	1.84135e-14	4.24975e-14	1.117e-16	8.7728e-11	3.95754e-08	5.36859e-08	3.09333e-13	3.26055e-13	4.85359e-15	4.49341e-08	2.05564e-06	1.61738e-06
CYBB	-0.419695	-0.044728	-0.25888	-0.178891	0.109591	-0.37781	-2.3796	-0.463877	-3.48839	-1.09739	0.760698	-2.19101	0.0173313	0.642736	0.000485946	0.272473	0.446838	0.0284511	0.0312781	0.701237	0.00157419	0.53734	0.638238	0.0733703
RPN1	-0.128252	0.152859	-0.116482	0.0432518	0.0195858	-0.268883	-3.12277	6.14785	-4.51097	1.86378	0.579092	-3.72882	0.00179157	7.85392e-10	6.45315e-06	0.0623531	0.562527	0.000192377	0.00403193	3.57781e-09	3.35965e-05	0.228654	0.733428	0.00129561
RPN2	-0.12339	0.103004	-0.120182	0.0390262	-0.00818007	-0.296799	-2.97721	3.42709	-3.90518	1.30151	-0.191864	-3.69339	0.00290888	0.000610078	9.4157e-05	0.193085	0.847848	0.000221281	0.00627757	0.0012543	0.000362007	0.449537	0.920479	0.0014388
GNAI2	0.0589717	-0.0618037	-0.0320529	0.0263735	0.033571	0.21023	2.41633	-3.08887	-1.24914	0.598015	0.885413	3.55414	0.0156778	0.00200917	0.211615	0.54983	0.375934	0.000379215	0.028695	0.00383317	0.298002	0.763285	0.573353	0.00223135
GYPC	-0.487411	-0.518899	-0.218993	-0.124179	-0.216812	-0.326028	-6.28713	-4.90483	-3.44529	-1.33273	-3.30268	-3.98936	3.23383e-10	9.35062e-07	0.000570437	0.18262	0.000957663	6.62517e-05	2.57283e-09	2.89818e-06	0.00181664	0.434666	0.00723692	0.000540418
ATP1A1	-0.0140003	0.13285	0.00308803	0.0293256	0.0267123	0.0807948	-0.951873	8.25541	0.19573	1.67474	1.32079	3.07923	0.341161	1.51382e-16	0.844822	0.0939857	0.186572	0.00207537	0.424724	1.55831e-15	0.889504	0.29582	0.365146	0.00893199
ATP1B1	-0.0131441	0.112389	-0.00472122	0.0371401	0.0188636	0.0582629	-0.701975	6.60807	-0.2234	1.7979	0.525797	1.6462	0.482695	3.89353e-11	0.823224	0.0721922	0.599029	0.099722	0.567603	2.10717e-10	0.871638	0.25192	0.758904	0.196874
CHGB	0.208717	-0.0574901	0.138383	-0.0328907	-0.230687	-0.0610119	3.15861	-1.94631	2.63409	-0.827489	-3.7391	-1.16554	0.00158524	0.0516174	0.00843641	0.40796	0.000184678	0.243802	0.00359804	0.0749066	0.0189672	0.659877	0.00199725	0.384955
ALDOB	-0.240031	0.108244	-0.115186	-0.053989	-0.142094	-0.315228	-4.62984	1.5032	-1.70449	-0.960554	-1.57119	-2.33322	3.65956e-06	0.132788	0.0882899	0.336776	0.116139	0.0196368	1.40745e-05	0.176387	0.143726	0.602968	0.263337	0.0546756
APP	0.0645482	0.0594113	0.101982	-0.0153726	-0.0161977	0.0738108	0.925502	2.68914	4.39028	-0.504563	-0.301159	1.04714	0.354705	0.00716369	1.13206e-05	0.613866	0.763293	0.295036	0.438433	0.0124847	5.54858e-05	0.80722	0.871826	0.443387
ARG1	-0.368023	-0.204337	0.0868927	-0.0967522	0.0515709	0.0428007	-3.13066	-2.63709	0.887785	-0.789281	1.12187	0.26815	0.00174415	0.00836217	0.374657	0.429948	0.261917	0.788584	0.00393305	0.0144012	0.474629	0.677399	0.460725	0.857642
APOD	-0.54036	-0.370453	-0.267171	-0.213081	-0.104769	-0.457314	-6.72691	-5.69746	-4.86324	-2.6572	-1.41636	-2.89795	1.7331e-11	1.21603e-08	1.1548e-06	0.00787932	0.156671	0.0037561	1.69521e-10	4.80351e-08	7.19801e-06	0.0584401	0.324322	0.014409
ALDH2	-0.152311	-0.125009	-0.0239009	-0.0525265	-0.0953265	-0.186343	-2.88101	-5.0167	-0.998631	-1.69299	-3.24941	-3.93906	0.003964	5.25655e-07	0.317974	0.0904582	0.00115646	8.1802e-05	0.00832017	1.6871e-06	0.414577	0.289314	0.00841555	0.000642893
ITGB2	-0.218061	-0.277561	-0.369041	-0.00047976	-0.175161	-0.0254188	-2.6303	-5.23662	-4.54809	-0.010586	-1.92394	-0.194991	0.00853095	1.63544e-07	5.41353e-06	0.991554	0.0543615	0.8454	0.0165386	5.54016e-07	2.86126e-05	0.996677	0.151923	0.895711
S100A8	-0.327545	-0.211385	-0.30435	-0.257299	-0.213163	-0.36358	-3.34867	-2.33195	-4.54443	-2.02079	-2.65492	-2.77756	0.000812002	0.0197034	5.50846e-06	0.0433014	0.00793273	0.0054768	0.00196017	0.0314517	2.90803e-05	0.183756	0.0364309	0.0195341
HMGN1	-0.0189021	0.104983	0.111122	0.0594768	0.0849993	-0.113947	-0.206968	1.0447	1.68425	1.11511	1.42853	-1.071	0.836035	0.29616	0.0921331	0.264804	0.15314	0.284169	0.872124	0.362303	0.148696	0.529256	0.319059	0.430493
SLC25A5	-0.0605913	-0.00559023	-0.149058	-0.0519145	0.0343055	-0.103298	-2.54617	-0.40589	-4.156	-1.73413	0.979274	-1.82037	0.0108911	0.684824	3.23872e-05	0.0828947	0.327445	0.0687034	0.0207403	0.738949	0.000142649	0.275368	0.526966	0.145967
SERPING1	-0.313188	-0.164118	-0.335669	-0.0498347	-0.270268	-0.350933	-5.66431	-3.66825	-6.48524	-1.35998	-3.77145	-4.73172	1.47618e-08	0.000244212	8.85896e-11	0.173836	0.000162303	2.22623e-06	8.90632e-08	0.000534687	1.4349e-09	0.421894	0.00181547	3.44532e-05
ISG15	0.309733	0.482145	-0.216508	-0.0146608	0.0526532	-0.0931323	6.52622	4.46524	-2.02996	-0.239934	0.301113	-0.560484	6.74502e-11	7.99782e-06	0.042361	0.810382	0.763328	0.57515	5.98836e-10	2.18118e-05	0.0765717	0.917823	0.871826	0.700189
LGALS2	-0.21539	-0.057388	-0.0571424	-0.0256239	-0.137458	-0.0573149	-3.7866	-0.964542	-1.33977	-0.454632	-1.51598	-0.69225	0.000152725	0.334775	0.180319	0.649374	0.129525	0.48878	0.000431668	0.402674	0.259924	0.828128	0.283588	0.630918
PCCA	-0.137188	0.067504	-0.10941	0.0137717	0.0258542	-0.214147	-3.99964	3.97416	-4.22656	0.566857	1.09183	-4.30213	6.34379e-05	7.06294e-05	2.37291e-05	0.570812	0.274907	1.6916e-05	0.0001924	0.000168075	0.000108096	0.778364	0.473982	0.000181982
PCCB	-0.143725	0.06099	-0.0868595	-0.00602276	0.0898173	-0.153243	-4.2217	3.33309	-3.26541	-0.226857	3.63761	-3.18948	2.42468e-05	0.000858886	0.00109307	0.820535	0.000275184	0.0014253	8.10953e-05	0.00173089	0.00321587	0.924063	0.00269168	0.00659255
ALPL	-0.139663	-0.441177	-0.149837	0.0637172	-0.319826	-0.0406624	-1.81426	-3.73197	-2.18692	0.788433	-3.35153	-0.363615	0.0696377	0.00018999	0.0287483	0.430444	0.000803667	0.716146	0.107919	0.000422523	0.0550247	0.677399	0.00626168	0.809673
EIF2S1	-0.18836	0.0716872	-0.0743687	-0.00988168	0.0137636	-0.199294	-5.2224	4.29919	-3.68404	-0.456343	0.636213	-4.2424	1.76614e-07	1.71424e-05	0.000229571	0.648143	0.524638	2.21141e-05	8.51198e-07	4.46236e-05	0.000804351	0.827479	0.702679	0.000223067
ICAM1	-0.0562401	-0.00980834	-0.0239362	-0.116579	-0.14186	0.0885485	-1.15934	-0.279673	-0.439017	-1.59079	-2.85039	1.41469	0.24632	0.779729	0.66065	0.111658	0.00436659	0.157161	0.322924	0.81925	0.740445	0.326801	0.0234912	0.278077
RPLP1	-0.172708	-0.0725973	-0.190696	-0.0563145	0.0947845	-0.137714	-4.06728	-1.34304	-3.25179	-0.916464	1.51939	-1.45989	4.75653e-05	0.179259	0.0011468	0.359424	0.128664	0.144322	0.000149373	0.231317	0.00336084	0.620656	0.281976	0.260771
RPLP2	-0.121422	0.0224994	-0.113504	0.00941774	-0.0348214	-0.213533	-3.59264	1.01872	-3.30491	0.336141	-0.991775	-3.56946	0.000327342	0.308337	0.000950057	0.736765	0.321307	0.000357718	0.000857541	0.374664	0.0028603	0.876861	0.521735	0.00212701
RPLP0	-0.192757	-0.00457436	-0.101531	0.00981699	-0.0499534	-0.276206	-5.76493	-0.239984	-4.2728	0.427615	-1.50068	-5.13221	8.16919e-09	0.810343	1.93031e-05	0.668932	0.133438	2.86353e-07	5.07793e-08	0.846104	8.95593e-05	0.840436	0.289627	6.56344e-06
SCG5	0.109318	-0.105934	0.0970857	-0.0453575	-0.0916204	0.516582	1.22114	-2.41166	1.78977	-0.750669	-2.61444	4.63655	0.222034	0.0158802	0.0734915	0.452852	0.00893726	3.54279e-06	0.29459	0.025907	0.122776	0.696304	0.0399086	5.13137e-05
REG1A	-0.441269	-0.109223	-0.303979	-0.0709567	-0.00244007	-0.258997	-6.75521	-2.28624	-6.47217	-0.948566	-0.0357162	-3.32566	1.42627e-11	0.0222401	9.66039e-11	0.342841	0.971509	0.000882097	1.40727e-10	0.0351532	1.55357e-09	0.606854	0.985908	0.00445385
SSB	0.0318023	-0.0755124	-0.00354928	0.0346224	-0.0120544	0.0619039	1.62925	-4.07152	-0.186759	1.89029	-0.64247	1.84086	0.10326	4.67077e-05	0.85185	0.0587187	0.520568	0.0656422	0.152269	0.000113786	0.895443	0.221864	0.700845	0.141054
ITGB1	-0.105483	-0.192624	-0.103627	-0.0896615	-0.181094	-0.0447999	-4.3563	-7.91169	-4.68068	-2.43825	-5.2632	-0.992406	1.3228e-05	2.53918e-15	2.85931e-06	0.0147585	1.41566e-07	0.320999	4.6375e-05	2.23676e-14	1.61574e-05	0.0909856	5.76341e-06	0.47082
KRT18	-0.302724	0.0569193	-0.136239	-0.0625355	-0.0825624	-0.288387	-4.98601	1.47474	-3.51728	-1.19047	-1.44943	-3.82356	6.1638e-07	0.140282	0.000435995	0.233863	0.147218	0.00013154	2.72813e-06	0.18519	0.00142669	0.496862	0.30986	0.000933171
KRT8	-0.343274	-0.0297621	-0.119522	-0.0768867	-0.101632	-0.317774	-6.10839	-0.789736	-3.23109	-1.62932	-2.0984	-4.74251	1.00643e-09	0.429682	0.0012332	0.103244	0.0358695	2.1109e-06	7.43143e-09	0.498904	0.00358383	0.314607	0.113194	3.32375e-05
CALB1	0.0485311	-0.266513	0.16503	-0.205703	-0.0608604	-0.118275	0.64788	-3.3473	1.24432	-1.87631	-0.571449	-0.820329	0.517063	0.000816033	0.213381	0.0606132	0.567696	0.412029	0.599591	0.00164922	0.300022	0.22556	0.736342	0.563705
COL5A2	-0.0137341	0.0575174	-0.126535	0.11438	-0.0252297	-0.201531	-0.237675	0.850315	-1.14925	0.949098	-0.252585	-1.40949	0.812133	0.39515	0.250453	0.342571	0.800589	0.158689	0.851935	0.464055	0.341859	0.606851	0.892716	0.279795
UROD	0.120574	-0.0354859	-0.133686	-0.0223383	-0.0566138	-0.095451	2.9253	-0.223138	-1.86046	-0.430405	-1.26498	-0.735721	0.00344129	0.823428	0.0628199	0.666901	0.205878	0.4619	0.0073182	0.857785	0.107572	0.839281	0.391745	0.606958
INSR	-0.625358	-0.41485	-0.179634	-0.0433382	-0.0966444	-0.418547	-6.53769	-7.93373	-4.38806	-0.621915	-1.5376	-4.66678	6.24751e-11	2.12652e-15	1.14366e-05	0.533998	0.124146	3.05962e-06	5.59059e-10	1.90669e-14	5.59936e-05	0.753869	0.274066	4.51844e-05
GSN	0.654655	0.82518	0.16902	0.186866	0.134077	0.490167	12.1777	13.287	5.04249	5.85974	3.94346	6.3031	4.08544e-34	2.75231e-40	4.59517e-07	4.63592e-09	8.03132e-05	2.91754e-10	8.39187e-32	5.18237e-38	3.16067e-06	7.22404e-07	0.00104895	2.23463e-08
PGR	-0.0822095	-0.489251	-0.0809312	0.00583115	-0.242284	-0.00735959	-1.43963	-7.49518	-1.69084	0.105171	-2.77001	-0.0794372	0.149973	6.62061e-14	0.0908681	0.91624	0.00560544	0.936685	0.209823	4.97812e-13	0.147233	0.967061	0.0283344	0.958749
PTMA	-0.0499714	-0.323344	-0.0970253	-0.0579352	-0.139722	-0.163859	-0.715764	-7.66593	-2.60133	-0.784959	-2.07892	-1.51539	0.474137	1.77534e-14	0.00928635	0.432478	0.0376243	0.129673	0.55914	1.39284e-13	0.0206014	0.677662	0.117582	0.240635
ATP5F1B	0.0320985	0.0205116	0.0145857	0.0360608	0.0682089	0.05021	1.54265	1.04266	0.930235	1.8692	3.02357	1.92871	0.122916	0.297107	0.352249	0.061595	0.00249813	0.053767	0.177067	0.363364	0.450811	0.227594	0.0152535	0.12173
S100A9	-0.332248	-0.294634	-0.286671	-0.299639	-0.235117	-0.358382	-3.83068	-3.57651	-4.56229	-2.25131	-2.89705	-2.34091	0.00012779	0.000348211	5.05999e-06	0.0243656	0.00376685	0.0192368	0.000364804	0.000745767	2.68067e-05	0.127453	0.0208526	0.0538239
S100A6	-0.317911	-0.144993	-0.218557	-0.0460434	-0.113951	-0.11998	-5.38001	-3.27892	-5.53981	-0.925326	-2.32589	-1.37051	7.44802e-08	0.00104204	3.02807e-08	0.354796	0.0200244	0.170527	3.86666e-07	0.00207078	2.79833e-07	0.617096	0.0729171	0.294464
EIF4E	0.0468247	0.0996443	-0.0108393	-0.010567	0.0361221	0.0127622	1.56831	4.95931	-0.520035	-0.393124	1.29093	0.395884	0.116808	7.07442e-07	0.603039	0.694228	0.196728	0.69219	0.169239	2.22938e-06	0.690782	0.854764	0.380246	0.792101
ENO1	-0.0271093	-0.0348332	-0.0333382	0.0480038	0.087631	-0.0170733	-1.45359	-1.4883	-1.17069	1.097	2.57507	-0.460062	0.14606	0.136671	0.241724	0.27264	0.0100219	0.645472	0.205301	0.181172	0.332363	0.53734	0.0433387	0.757436
PYGL	-0.0366236	-0.24186	-0.250446	-0.117539	-0.303622	-0.364295	-0.49241	-3.1038	-5.96119	-1.99309	-3.4588	-2.75487	0.62243	0.00191053	2.50414e-09	0.0462511	0.000542578	0.00587151	0.691606	0.00365834	2.9858e-08	0.189663	0.00469715	0.0206807
GPI	0.124685	0.0802816	0.00566198	0.0488242	0.030809	0.178738	6.346	3.76347	0.273525	1.26368	1.12485	4.19184	2.20985e-10	0.000167574	0.78445	0.206344	0.260653	2.76707e-05	1.82566e-09	0.000375627	0.841626	0.466073	0.45886	0.000264363
NPM1	-0.115639	-0.123812	-0.0373205	-0.0305114	-0.0116846	-0.167358	-5.29837	-5.583	-1.64153	-1.32439	-0.344309	-3.81829	1.16842e-07	2.36411e-08	0.100688	0.185372	0.730614	0.000134382	5.81507e-07	8.99278e-08	0.159877	0.437583	0.851598	0.000948863
TPM3	-0.0421283	-0.00245036	0.0445068	-0.0860481	-0.084502	0.168556	-1.21953	-0.0778471	1.66544	-3.73902	-2.50822	3.38321	0.222642	0.93795	0.095824	0.000184741	0.0121342	0.000716427	0.295136	0.949293	0.153665	0.00365561	0.0496689	0.00378217
ITGAV	-0.0343977	-0.111142	-0.108682	-0.114972	-0.214978	-0.127472	-1.51774	-6.24247	-4.68035	-4.35314	-5.82534	-2.45282	0.12908	4.3071e-10	2.86392e-06	1.342e-05	5.69978e-09	0.0141742	0.184768	2.03472e-09	1.61574e-05	0.000452573	4.08846e-07	0.042195
CRH	0.0248906	-0.44449	-0.122207	-0.430164	-0.386766	-0.0428478	0.291512	-8.06224	-1.85423	-4.73488	-4.48583	-0.330221	0.77066	7.49086e-16	0.0637058	2.19182e-06	7.26321e-06	0.741233	0.816152	7.1416e-15	0.108875	0.00010537	0.000149938	0.825909
HEXA	0.260463	0.151729	0.0921339	0.0402056	-0.000366568	0.222551	4.08496	4.42049	2.85056	0.899589	-0.00749021	3.8333	4.4085e-05	9.84776e-06	0.00436427	0.368339	0.994024	0.000126436	0.00013951	2.64735e-05	0.0106262	0.629009	0.99667	0.000902631
SERPINE2	-0.0358962	-0.240263	0.101629	-0.272721	-0.360559	-0.017647	-0.456152	-6.48818	1.69206	-4.32416	-5.01605	-0.185828	0.648281	8.68778e-11	0.0906348	1.53114e-05	5.27443e-07	0.852579	0.714881	4.47663e-10	0.146908	0.000490724	1.71476e-05	0.901795
EPHX1	-0.080846	0.179267	-0.146761	-0.0171742	0.0121524	-0.255722	-1.72465	4.84822	-3.945	-0.462477	0.286575	-3.13339	0.0845906	1.24575e-06	7.98003e-05	0.643739	0.774438	0.00172801	0.128191	3.78838e-06	0.000312765	0.824884	0.877774	0.00773157
DBI	-0.224579	-0.162508	-0.00373552	0.0258533	0.031859	0.112999	-2.24877	-3.94465	-0.106791	0.582679	0.538535	1.25871	0.0245272	7.99169e-05	0.914955	0.56011	0.590208	0.208136	0.0425811	0.000188489	0.940555	0.770267	0.752127	0.343022
LDHB	-0.219693	-0.172142	-0.184322	-0.0413893	-0.18011	-0.45896	-4.86014	-4.10652	-6.16886	-1.25288	-3.70791	-5.47057	1.17301e-06	4.01669e-05	6.87831e-10	0.210251	0.000208978	4.48586e-08	4.9402e-06	9.88641e-05	9.36237e-09	0.471637	0.00218021	1.41759e-06
NEFM	-0.000267706	-0.0461191	0.143515	0.0523553	0.0756312	0.0123374	-0.00367576	-0.70276	2.68909	0.797539	1.07831	0.0934499	0.997067	0.482206	0.00716474	0.425138	0.280897	0.925546	0.997664	0.550413	0.0164603	0.674579	0.480754	0.952093
GPX1	0.0985035	0.174319	-0.0843962	0.0723281	0.0187284	-0.0705855	2.55528	4.1206	-3.09789	1.27477	0.458624	-1.42492	0.0106103	3.77893e-05	0.00194904	0.20239	0.646504	0.154181	0.0202313	9.33679e-05	0.00531867	0.46192	0.796714	0.27475
P4HB	-0.282934	0.149879	-0.103363	-0.0317055	0.0127362	-0.67193	-4.23944	4.26844	-3.20814	-1.15266	0.297849	-4.82743	2.24081e-05	1.96847e-05	0.00133598	0.249049	0.765819	1.38306e-06	7.55124e-05	5.08316e-05	0.00384051	0.513437	0.872821	2.35574e-05
H1-0	-0.261507	-0.361016	-0.194093	-0.0367211	-0.0210912	-0.148608	-3.32262	-6.16001	-3.91161	-0.26147	-0.321925	-1.93997	0.000891762	7.27414e-10	9.16842e-05	0.79373	0.74751	0.052383	0.00213108	3.32209e-09	0.000353516	0.908977	0.862613	0.119074
CTSD	-0.0568569	-0.0287109	-0.0701135	0.0876675	0.119999	0.0192523	-1.58601	-1.28439	-2.57676	3.12503	3.7359	0.328048	0.112736	0.199007	0.00997312	0.00177785	0.000187044	0.742875	0.1645	0.253756	0.0219312	0.0203911	0.00200297	0.82675
ANXA2	-0.388877	-0.366414	-0.240871	-0.136727	-0.271823	-0.321202	-10.291	-10.5903	-7.82073	-3.38868	-5.25642	-4.30487	7.73916e-25	3.30514e-26	5.25187e-15	0.000702303	1.46887e-07	1.67082e-05	5.82887e-23	1.23437e-24	1.78445e-13	0.00998838	5.82267e-06	0.000180632
CAPN1	-0.0903447	-0.0973958	-0.131562	-0.070599	-0.00176355	-0.039884	-5.75916	-5.13207	-6.13684	-3.37369	-0.0871563	-0.925214	8.45359e-09	2.8658e-07	8.41772e-10	0.000741691	0.930547	0.354855	5.2403e-08	9.47371e-07	1.12877e-08	0.0103196	0.965146	0.507947
TUBB	0.0583061	0.10031	-0.00062249	0.0386735	0.0452062	0.124682	3.38664	4.52739	-0.0404743	2.14899	2.58434	4.69002	0.000707551	5.97178e-06	0.967715	0.0316351	0.00975644	2.7318e-06	0.00172836	1.65867e-05	0.978323	0.15144	0.0425163	4.115e-05
PRSS1	-0.335091	-0.15364	-0.195015	-0.0671445	-0.0442383	-0.566412	-5.01257	-2.56408	-3.92064	-0.529311	-0.398602	-4.05927	5.37086e-07	0.0103449	8.83134e-05	0.59659	0.690187	4.92265e-05	2.40306e-06	0.0174958	0.000342271	0.796241	0.824902	0.000424531
PRSS2	-0.301319	-0.140313	-0.250795	-0.0487029	-0.0614196	-0.539505	-4.92517	-3.28939	-6.21984	-0.801326	-0.841122	-5.57663	8.42878e-07	0.00100404	4.97666e-10	0.422943	0.40028	2.45227e-08	3.67306e-06	0.00199968	6.98433e-09	0.673935	0.596198	8.52448e-07
DCN	-0.272577	-0.0961728	-0.292977	0.0403776	-0.19998	-0.370226	-3.85383	-1.46348	-5.10344	0.427836	-3.35735	-3.4993	0.000116282	0.143337	3.33539e-07	0.66877	0.000786922	0.000466475	0.000335769	0.1889	2.38869e-06	0.840436	0.0061799	0.00263171
PSAP	-0.10679	-0.0254865	-0.199093	0.0791701	0.107965	0.070215	-3.34736	-0.489197	-3.83504	0.600009	1.38966	0.662119	0.00081584	0.624702	0.000125542	0.5485	0.164632	0.507895	0.00196794	0.684453	0.000467705	0.762025	0.334821	0.645619
HEXB	0.136864	0.279691	0.0189337	0.0405298	0.0787843	0.0921178	4.37338	7.76934	0.842349	0.996373	1.78751	1.1948	1.22337e-05	7.88968e-15	0.399593	0.319069	0.0738545	0.232166	4.33009e-05	6.44728e-14	0.500072	0.583046	0.19115	0.372025
PFN1	-0.0505895	-0.0715163	-0.149273	-0.036406	-0.062743	-0.0862782	-1.62917	-2.86711	-4.98932	-1.18393	-1.76275	-1.86302	0.103276	0.00414244	6.05925e-07	0.236441	0.077942	0.0624593	0.152269	0.00753307	4.04457e-06	0.498822	0.197988	0.135829
BPGM	0.210473	0.272363	0.130673	0.247826	-0.0153741	0.296839	1.65589	3.11291	2.2161	1.47702	-0.110887	1.8994	0.0977447	0.00185252	0.0266848	0.139672	0.911706	0.0575124	0.145538	0.00355932	0.0517103	0.367818	0.953302	0.128055
APRT	-0.0448413	-0.180676	-0.269103	-0.0610813	-0.0600426	-0.162719	-1.09212	-3.96116	-5.13093	-1.33606	-0.921679	-3.51915	0.274782	7.45872e-05	2.8831e-07	0.181529	0.356696	0.000432934	0.354378	0.000176563	2.10821e-06	0.432892	0.556248	0.00249544
EPRS1	-0.10677	0.104942	-0.0310948	0.0336437	-0.00116901	-0.150723	-4.34962	7.90497	-2.33518	2.31413	-0.0706836	-3.89758	1.36372e-05	2.67994e-15	0.0195339	0.0206605	0.94365	9.71581e-05	4.76787e-05	2.35158e-14	0.0393728	0.115265	0.972486	0.000730545
CTSB	-0.0603017	-0.0901812	-0.0994412	-0.0164445	-0.0835042	-0.0205153	-1.1107	-3.11943	-2.87712	-0.220869	-1.28851	-0.252435	0.266698	0.00181199	0.00401322	0.825194	0.19757	0.800704	0.345233	0.00349186	0.00987786	0.927164	0.381546	0.865849
HSP90AA1	0.0364733	-0.0295144	0.0267158	0.0172332	-0.00123943	0.0758	2.71903	-2.64183	2.19376	1.19526	-0.0937778	3.51718	0.00654738	0.00824598	0.0282526	0.231984	0.925286	0.000436155	0.0130803	0.0142173	0.0542938	0.495902	0.962529	0.00250761
HNRNPC	-0.0801886	-0.160389	0.0195448	-0.0249434	-0.013095	0.00563563	-3.60496	-8.32021	1.11773	-1.60365	-0.566329	0.175786	0.000312202	8.78068e-17	0.263681	0.108791	0.57117	0.860462	0.000823129	9.33645e-16	0.356197	0.323021	0.73934	0.907492
UQCRH	-0.126133	0.00554297	-0.278271	-0.0826395	0.0865054	0.0794697	-3.61573	0.0795344	-4.73021	-0.47523	0.741434	0.561559	0.000299508	0.936608	2.24285e-06	0.634623	0.45843	0.574417	0.000792433	0.948147	1.30949e-05	0.819144	0.649012	0.699619
LAMB1	-0.24815	-0.0509809	-0.0883869	-0.0171585	-0.132341	-0.197288	-7.72501	-1.69477	-3.8101	-0.32668	-2.60798	-3.25085	1.11844e-14	0.0901198	0.000138911	0.74391	0.00910793	0.00115062	1.98205e-13	0.124428	0.000509943	0.879936	0.0404707	0.00554924
YES1	-0.130339	0.0416988	-0.112947	-0.0575106	-0.164277	-0.0368728	-4.05562	1.10302	-3.05022	-0.814311	-1.67162	-0.536495	5.00016e-05	0.270017	0.00228676	0.415467	0.0945989	0.591616	0.000156264	0.332753	0.00608232	0.666487	0.229218	0.714271
TPM2	0.138416	0.0845803	-0.122914	-0.0289783	-0.207072	0.0515469	2.23401	1.51083	-1.91029	-0.316089	-2.53816	0.491305	0.0254821	0.130833	0.0560955	0.751935	0.0111438	0.623211	0.044019	0.174103	0.0973859	0.882596	0.0465078	0.740544
FH	0.0257379	0.0549041	0.00478879	0.0520878	0.0628302	-0.111501	0.887007	3.94272	0.276446	2.66936	1.99564	-2.36587	0.375075	8.05644e-05	0.782205	0.00759959	0.0459733	0.0179877	0.460223	0.00018962	0.840015	0.0568585	0.136321	0.0509314
THBS1	-0.107454	-0.133259	-0.21355	-0.0559384	-0.102441	-0.243893	-2.34101	-3.08426	-4.58372	-0.911391	-1.88878	-2.99975	0.0192318	0.00204058	4.56775e-06	0.362089	0.0589217	0.00270198	0.034327	0.00388595	2.43991e-05	0.622634	0.161133	0.010986
COL1A2	0.0159484	0.182401	-0.191106	0.134961	-0.235792	-0.25578	0.2105	2.13013	-2.90013	1.34917	-2.65185	-2.21504	0.833278	0.0331612	0.00373012	0.177281	0.00800529	0.0267575	0.86985	0.0503716	0.00928217	0.427043	0.0366693	0.0700968
ANXA6	0.0819733	0.0600369	0.00395436	0.0182737	0.0308912	0.0605676	2.95286	3.43052	0.249393	0.623221	1.66928	1.86185	0.00314849	0.000602432	0.803057	0.53314	0.0950619	0.0626239	0.00675274	0.00123914	0.855496	0.753869	0.229714	0.136056
ABCB1	0.149162	-0.144734	0.0881965	-0.275255	-0.120392	-0.256006	1.77043	-3.46302	1.70735	-3.87546	-1.76213	-2.64106	0.0766551	0.000534147	0.0877569	0.000106425	0.078047	0.0082646	0.117465	0.00111031	0.143012	0.00234602	0.198143	0.027381
SLC3A2	0.462199	0.114418	0.225222	0.0175267	0.00342971	0.54303	7.45006	5.59467	6.65887	0.973519	0.146548	6.76747	9.32996e-14	2.21046e-08	2.75937e-11	0.330295	0.883489	1.31058e-11	1.37785e-12	8.44384e-08	4.95356e-10	0.597529	0.940562	1.64514e-09
CELA2A	-0.44085	-0.0888364	-0.190215	-0.032562	-0.057748	-0.417895	-7.67277	-2.01799	-4.89311	-0.296235	-0.698887	-4.81212	1.68321e-14	0.0435926	9.92532e-07	0.767051	0.484623	1.49337e-06	2.87034e-13	0.0642095	6.3033e-06	0.893377	0.67137	2.51479e-05
CELA2B	-0.355937	-0.197009	-0.110237	-0.0260868	-0.0672931	-0.504312	-5.16503	-2.52541	-2.59632	-0.501826	-1.11669	-5.50587	2.40398e-07	0.0115564	0.00942287	0.61579	0.264128	3.6735e-08	1.13399e-06	0.0193922	0.0208633	0.808471	0.462794	1.23885e-06
GUSB	-0.193603	-0.181373	-0.157075	-0.2143	-0.0814499	-0.269972	-4.57774	-4.26467	-4.00652	-5.16095	-2.03494	-1.90833	4.70029e-06	2.00194e-05	6.16211e-05	2.457e-07	0.0418566	0.056348	1.77153e-05	5.16369e-05	0.000249075	1.79084e-05	0.127202	0.126245
PFKM	0.337246	0.0207097	0.143477	0.0289205	0.0429725	0.278427	7.67534	1.48671	5.93457	1.49951	2.02354	3.87515	1.64977e-14	0.137091	2.94622e-09	0.13374	0.0430179	0.000106561	2.82397e-13	0.181569	3.4403e-08	0.358891	0.129685	0.000789424
HSP90AB1	0.094258	-0.0049887	0.025161	0.0340681	-0.0294943	0.0774863	5.3352	-0.376523	1.74198	2.04793	-1.44656	2.02076	9.54392e-08	0.706528	0.0815117	0.0405669	0.14802	0.0433047	4.82427e-07	0.757665	0.134337	0.176441	0.310828	0.101977
SRPRA	-0.0664225	0.24073	-0.0666044	0.0258536	0.0778986	-0.23112	-1.5041	9.46569	-2.27197	1.14723	2.50484	-3.90871	0.132557	2.91635e-21	0.0230881	0.251288	0.0122508	9.2792e-05	0.188788	5.60808e-20	0.0455811	0.515412	0.0501008	0.000705288
ASNS	-0.0629319	0.297264	0.135743	0.106673	0.0868816	0.0932722	-2.19272	8.3468	4.99349	2.52259	1.9245	1.19037	0.0283276	7.01392e-17	5.92988e-07	0.0116494	0.0542914	0.2339	0.0483797	7.56466e-16	3.96994e-06	0.0770591	0.151898	0.374025
ELANE	0.0212386	-0.285923	0.217324	0.0481493	-0.185356	-0.300061	0.174517	-2.67238	3.37823	0.354851	-1.25392	-2.65653	0.861459	0.00753145	0.000729547	0.722701	0.209872	0.00789484	0.892875	0.0130852	0.00226586	0.86902	0.396494	0.0264468
SYP	0.543863	0.195258	0.315079	0.0614327	0.215568	-0.263776	8.1137	7.45687	5.56109	1.08086	3.44562	-2.63946	4.91024e-16	8.8604e-14	2.68101e-08	0.279758	0.000569753	0.00830382	1.0668e-14	6.57474e-13	2.51358e-07	0.545161	0.0048488	0.0274506
GSTA1	-0.0208705	-0.159674	0.00156317	0.0778528	-0.215539	-0.25798	-0.313219	-1.44155	0.0194176	1.46831	-2.16906	-2.24798	0.754115	0.14943	0.984508	0.142021	0.0300785	0.0245772	0.804774	0.196072	0.990646	0.370948	0.0994327	0.065409
SOD3	-0.149727	0.075335	-0.216125	-0.0361679	-0.0170522	-0.216477	-3.10839	2.22521	-4.88899	-0.653921	-0.231098	-3.26885	0.00188109	0.0260674	1.01352e-06	0.513163	0.817239	0.00107985	0.00421659	0.040555	6.41357e-06	0.738768	0.903401	0.00526981
CTSG	-0.502437	-0.789638	-0.505551	-0.255639	-0.249939	-0.263644	-2.69194	-4.20955	-4.52185	-1.38077	-2.38831	-2.404	0.00710369	2.55878e-05	6.13016e-06	0.167349	0.0169261	0.0162169	0.0140488	6.46347e-05	3.22118e-05	0.412112	0.0640613	0.0468269
PDHA1	-0.0187261	0.110814	-0.0448115	0.0425444	0.0714809	-0.0926165	-1.02515	6.57709	-2.47266	2.32295	2.47497	-2.54531	0.305294	4.79749e-11	0.013411	0.0201818	0.0133249	0.010918	0.387971	2.55357e-10	0.0282539	0.113153	0.0533897	0.0340072
CD14	0.202613	0.195178	-0.0582136	0.0782865	-0.1968	0.149929	4.37957	6.22454	-1.14311	1.19533	-2.76714	2.17635	1.18912e-05	4.82972e-10	0.252992	0.231958	0.00565506	0.0295291	4.2146e-05	2.26171e-09	0.344463	0.495902	0.0284886	0.0755617
COL4A2	-0.0540925	-0.0442583	-0.0838141	0.0123456	-0.114159	0.021416	-1.54437	-1.17893	-3.02549	0.150811	-1.98836	0.34634	0.122499	0.238428	0.00248228	0.880125	0.0467717	0.729087	0.176522	0.298299	0.00650663	0.951559	0.137457	0.817149
CYC1	-0.0724491	-0.073134	-0.151776	0.00908142	-0.0231828	-0.109438	-2.37866	-2.1709	-4.47768	0.222986	-0.477233	-1.95796	0.0173756	0.0299386	7.5459e-06	0.823546	0.633197	0.0502342	0.0313365	0.0458463	3.86555e-05	0.926464	0.786751	0.114999
SNRPB2	-0.152178	-0.0878917	-0.0514845	0.0354142	-0.0125912	-0.017939	-6.15559	-4.13868	-2.41071	0.963823	-0.288732	-0.232896	7.47987e-10	3.49308e-05	0.0159217	0.335135	0.772787	0.815842	5.63359e-09	8.65419e-05	0.0329302	0.601905	0.877002	0.87589
SNRNP70	-0.119926	-0.109508	0.00796207	-0.0288889	-0.0598822	-0.00696045	-5.63009	-6.22271	0.632649	-1.48521	-1.97413	-0.148677	1.80115e-08	4.88642e-10	0.526963	0.137487	0.0483664	0.881808	1.06957e-07	2.28589e-09	0.620142	0.364452	0.140468	0.922417
NFIC	-0.236084	-0.0145192	-0.134116	0.0118528	0.019322	-0.278186	-7.07735	-0.504467	-4.22163	0.33298	0.516939	-4.87027	1.46933e-12	0.613933	2.42542e-05	0.739149	0.605199	1.11443e-06	1.76125e-11	0.674535	0.000110266	0.877434	0.764791	1.98273e-05
VIM	-0.186811	-0.178478	-0.239487	-0.066304	-0.2967	-0.129405	-4.11796	-4.14485	-6.45003	-1.17514	-5.1545	-2.45981	3.8224e-05	3.40038e-05	1.11828e-10	0.23994	2.54303e-07	0.0139009	0.000122681	8.43839e-05	1.7794e-09	0.503383	9.41964e-06	0.0416015
RPS17	-0.202353	0.0155846	-0.107477	-0.00492217	0.024954	-0.240488	-5.94445	0.86635	-4.03731	-0.181725	0.722295	-4.39751	2.7738e-09	0.386298	5.40665e-05	0.855798	0.470113	1.09499e-05	1.88494e-08	0.454842	0.00022252	0.942567	0.658538	0.000128861
KRT19	-0.496872	-0.318115	-0.198644	-0.346383	-0.315514	-0.586483	-6.92142	-5.44842	-3.72181	-5.95503	-4.86803	-4.70216	4.47144e-12	5.08188e-08	0.000197797	2.60026e-09	1.12716e-06	2.57427e-06	4.78826e-11	1.84606e-07	0.000703813	4.89608e-07	3.28621e-05	3.93011e-05
KRT7	-0.716461	-0.202761	-0.209242	-0.272384	-0.152355	-0.685626	-4.88237	-2.45689	-2.34211	-2.02981	-0.919063	-3.23355	1.04816e-06	0.0140146	0.0191753	0.0423762	0.358063	0.00122264	4.45591e-06	0.0231308	0.0388057	0.18103	0.557289	0.00579758
GNAI3	-0.166432	-0.00894709	-0.129189	-0.00483105	0.00392735	-0.0749945	-6.68515	-0.366866	-4.21985	-0.119566	0.0867692	-1.39714	2.30689e-11	0.713719	2.44463e-05	0.904827	0.930855	0.16237	2.2323e-10	0.763926	0.000110916	0.962527	0.965244	0.28473
ANXA5	-0.0354647	0.106051	-0.0640942	-0.00902806	0.0811437	0.0515421	-1.6279	3.8414	-2.75118	-0.34305	2.00798	1.55742	0.103545	0.000122333	0.0059381	0.731561	0.0446457	0.11937	0.152616	0.000280477	0.0139399	0.873342	0.133523	0.226083
CELA3B	-0.284315	0.015161	-0.326087	-0.0543475	-0.0649301	-0.476107	-5.22076	0.32651	-6.77397	-0.622466	-0.814001	-5.09284	1.78191e-07	0.744038	1.253e-11	0.533635	0.415644	3.52747e-07	8.56645e-07	0.790573	2.41978e-10	0.753869	0.610233	7.85253e-06
RPSA	-0.186688	-0.0283168	-0.123308	0.0261704	-0.00806384	-0.229898	-5.57816	-1.01126	-4.71046	1.20482	-0.290581	-4.00912	2.43081e-08	0.311893	2.47163e-06	0.228273	0.771372	6.09446e-05	1.40651e-07	0.378578	1.42648e-05	0.491924	0.876534	0.000502571
ADRA2A	-0.0361887	0.516747	0.0359966	0.114104	0.0388804	0.045773	-0.313066	4.62814	0.616767	0.962786	0.296074	0.452592	0.75423	3.68968e-06	0.537388	0.335655	0.767173	0.650843	0.804774	1.05865e-05	0.630114	0.602246	0.873912	0.760294
CD63	-0.0397931	-0.0146782	0.112958	-0.0472472	-0.0212953	0.0526091	-1.15953	-0.407443	3.26566	-0.954567	-0.428103	0.725249	0.24624	0.683683	0.00109209	0.339797	0.668576	0.468299	0.322913	0.738146	0.00321509	0.605258	0.809348	0.612694
MRPL3	0.209319	0.157735	0.0667698	0.143859	0.0763189	0.317523	6.60621	3.82985	2.82825	3.44089	1.60207	3.46989	3.94284e-11	0.000128219	0.0046803	0.000579813	0.109141	0.000520672	3.6437e-10	0.000293231	0.0112741	0.008619	0.252468	0.00288702
SNRPA	-0.102478	-0.0920094	-0.0220614	-0.0321746	-0.000565001	0.0244693	-2.48852	-4.25943	-1.07063	-0.842327	-0.010377	0.75857	0.0128277	2.04953e-05	0.284334	0.399605	0.991721	0.44811	0.0240134	5.27438e-05	0.378917	0.655468	0.995244	0.594541
CELA3A	-0.318241	-0.0389434	-0.181227	-0.0328462	-0.0680503	-0.292311	-6.67675	-0.987638	-4.42829	-0.613884	-1.01587	-4.23237	2.44295e-11	0.32333	9.49844e-06	0.539292	0.309693	2.31239e-05	2.34887e-10	0.390571	4.74817e-05	0.756876	0.509652	0.00022916
ENO2	0.291611	0.0427186	0.0328528	0.133595	0.145296	-0.0269334	4.20031	0.842961	0.809633	2.11129	2.66694	-0.571899	2.66554e-05	0.39925	0.418151	0.0347472	0.00765452	0.567391	8.81167e-05	0.467776	0.518243	0.159526	0.0356239	0.695655
ACAA1	0.10319	0.172275	-0.142886	-0.0153585	-0.0243976	0.0489411	4.16662	5.98799	-3.8279	-0.345067	-0.44106	0.732866	3.09156e-05	2.12452e-09	0.000129241	0.730044	0.659169	0.46364	0.000101164	9.32109e-09	0.000479852	0.873252	0.804425	0.608252
SRP19	-0.0124839	0.235619	-0.0616794	0.0723656	0.00144981	-0.203605	-0.295502	5.24469	-1.71396	1.2096	0.0289387	-1.92592	0.767611	1.56549e-07	0.0865367	0.226432	0.976914	0.0541139	0.814471	5.32315e-07	0.141534	0.489366	0.988532	0.122129
GSTA2	-0.206474	-0.232315	-0.114872	0.0382371	-0.120732	-0.446751	-4.78679	-3.70153	-3.52004	1.06294	-1.76884	-5.41516	1.69471e-06	0.000214306	0.000431481	0.287808	0.0769204	6.12353e-08	6.94325e-06	0.000473106	0.00141499	0.551806	0.195943	1.77386e-06
GSTP1	-0.136043	-0.0475054	-0.204809	0.0212466	0.0381245	-0.156791	-3.45367	-1.41854	-4.39809	0.342631	0.854811	-2.18794	0.000553009	0.156034	1.09208e-05	0.731876	0.392656	0.0286743	0.00138222	0.203733	5.36007e-05	0.873342	0.588023	0.0737391
SNRPC	0.00483947	0.000773678	-0.00411597	0.0667177	-0.0201532	-0.285177	0.0956726	0.021071	-0.0790349	1.15024	-0.423459	-3.33658	0.923781	0.983189	0.937005	0.250045	0.67196	0.000848155	0.940641	0.986026	0.95583	0.514773	0.812293	0.00433086
VIL1	-0.123919	-0.358647	-0.064701	-0.359307	-0.294662	-0.111316	-2.58189	-8.23191	-1.62928	-6.40487	-6.17349	-1.28341	0.00982621	1.84255e-16	0.103254	1.50495e-10	6.67982e-10	0.19935	0.0188076	1.87112e-15	0.163024	5.20001e-08	7.02003e-08	0.331743
LGALS1	-0.0837413	-0.0727138	-0.211288	-0.0226831	-0.151796	-0.155678	-2.17184	-1.93948	-4.65189	-0.29208	-3.24306	-1.8587	0.0298678	0.0524433	3.28902e-06	0.770225	0.00118252	0.0630702	0.0507606	0.0760074	1.82145e-05	0.895689	0.00857755	0.136763
QDPR	0.118412	-0.0217721	0.138717	-0.0425653	-0.085592	0.105622	2.04929	-0.663507	3.05649	-0.601872	-1.26151	1.96157	0.0404339	0.507006	0.00223945	0.547259	0.207125	0.0498129	0.0665165	0.57437	0.00598468	0.761572	0.393112	0.114512
HMGB1	-0.16412	-0.334038	-0.168673	-0.0664803	0.0199286	0.000104068	-4.24119	-9.25355	-4.8381	-1.32114	0.499407	0.00220567	2.22342e-05	2.17156e-20	1.31088e-06	0.186456	0.617493	0.99824	7.50382e-05	3.70312e-19	8.04873e-06	0.438248	0.774265	0.999125
RBP1	-0.137786	0.00887342	-0.129677	0.0310564	0.0796681	-0.0343776	-2.40783	0.233792	-2.49108	0.426146	1.29382	-0.405166	0.0160477	0.815147	0.0127357	0.670002	0.195729	0.685355	0.0292951	0.850334	0.0270479	0.841017	0.378963	0.78667
FBP1	-0.133652	-0.117856	-0.0920995	-0.0139071	-0.192718	-0.265765	-2.15941	-2.75506	-1.48817	-0.332211	-2.35714	-2.74122	0.0308187	0.00586815	0.136707	0.73973	0.0184165	0.00612118	0.0521415	0.0104034	0.206546	0.877846	0.0685536	0.0213768
GNAO1	0.27346	-0.0702839	0.183045	-0.0217663	-0.0551156	0.483004	5.16157	-4.17213	5.65714	-1.01035	-1.68381	7.6214	2.44883e-07	3.01765e-05	1.53913e-08	0.312329	0.092218	2.50945e-14	1.15273e-06	7.53413e-05	1.53879e-07	0.576087	0.224896	9.45017e-12
SPARC	0.158356	0.00497296	-0.114465	-0.0412343	-0.169577	0.179579	3.55439	0.0937685	-2.56818	-0.609428	-2.39244	2.1994	0.00037886	0.925293	0.0102235	0.542241	0.0167368	0.0278498	0.000980565	0.939429	0.0223729	0.757461	0.0635044	0.0721635
GSTM1	-0.0675213	-0.234295	-0.338337	0.290673	-0.0659341	-0.226079	-0.9856	-6.44914	-2.66799	2.0213	-0.997192	-4.01277	0.324329	1.12483e-10	0.00763075	0.0432482	0.318671	6.00095e-05	0.40735	5.73067e-10	0.017407	0.183756	0.519495	0.000495764
TPM1	-0.00441496	0.0599584	-0.102601	-0.0883422	-0.124735	-0.0338147	-0.104749	1.42357	-2.5954	-2.673	-2.92436	-0.411533	0.916575	0.15457	0.00944799	0.00751762	0.00345169	0.680682	0.935834	0.201996	0.0209087	0.0563385	0.0194548	0.783894
CLTA	0.0404008	0.15926	0.101853	0.0406829	-0.00338967	0.0778459	1.95869	7.24634	4.48384	2.42684	-0.149868	2.57092	0.0501491	4.28178e-13	7.331e-06	0.0152309	0.880869	0.0101428	0.0805058	2.90096e-12	3.76892e-05	0.0928914	0.940162	0.0320928
CLTB	0.130237	0.0618784	0.15874	-0.022733	-0.089857	-0.0263139	3.94298	2.34412	5.15894	-0.546434	-2.26487	-0.62466	8.04757e-05	0.0190722	2.48357e-07	0.584768	0.0235206	0.532194	0.000240363	0.0305737	1.83987e-06	0.789769	0.0825872	0.667125
ANXA4	-0.54545	-0.273551	-0.265787	-0.293441	-0.324719	-0.550185	-6.97273	-4.68243	-5.97187	-3.1274	-3.76436	-4.23769	3.1085e-12	2.83499e-06	2.34546e-09	0.00176359	0.000166975	2.25829e-05	3.43456e-11	8.26537e-06	2.81861e-08	0.0202791	0.00185853	0.000225779
CNP	0.10584	0.102891	0.0805595	0.0512549	0.0735349	0.0952575	6.33603	6.15993	5.34455	2.74015	3.7838	2.85632	2.35754e-10	7.27787e-10	9.06401e-08	0.00614116	0.000154455	0.00428585	1.93704e-09	3.32209e-09	7.43381e-07	0.0488872	0.00176191	0.0160269
PDGFRB	-0.0424094	-0.26675	-0.232721	-0.0065884	-0.146696	-0.00124766	-0.864144	-4.89682	-5.53468	-0.116229	-2.94911	-0.0153136	0.387509	9.74021e-07	3.11793e-08	0.907471	0.00318688	0.987782	0.472901	3.01067e-06	2.86381e-07	0.963548	0.0184398	0.992218
DLD	-0.00845028	0.117585	-0.00249032	0.0278546	0.0483854	-0.108272	-0.381277	6.75898	-0.141404	1.32618	2.31308	-2.2689	0.702997	1.38964e-11	0.887551	0.184779	0.0207183	0.0232746	0.761103	7.9491e-11	0.919285	0.437396	0.0747812	0.06242
HNRNPA1	-0.0440337	-0.116123	-0.0196683	-0.0212776	-0.0387812	0.019429	-2.27595	-5.88604	-1.32047	-1.26942	-1.88085	0.712508	0.0228488	3.95554e-09	0.186677	0.204291	0.0599917	0.476151	0.0399434	1.66435e-08	0.267808	0.463449	0.162922	0.619627
SNRPA1	-0.168727	-0.084392	-0.0553966	-0.036433	-0.0449067	-0.0112178	-5.31007	-5.11058	-1.92086	-0.523692	-0.774736	-0.330146	1.09584e-07	3.21179e-07	0.0547492	0.600492	0.438496	0.74129	5.4659e-07	1.05788e-06	0.0952682	0.799065	0.631115	0.825909
COX6C	0.0834063	0.186458	0.0410479	0.0402101	0.0389942	0.0268092	3.69409	6.89474	1.57622	1.45176	0.92106	0.514867	0.000220677	5.39637e-12	0.114975	0.146568	0.357019	0.606646	0.000600385	3.29543e-11	0.177708	0.378696	0.556334	0.726785
TACSTD2	-0.796601	-0.452878	-0.273502	-0.168566	-0.195349	-0.588612	-5.76893	-3.32386	-4.27947	-1.72818	-1.35594	-4.49123	7.97772e-09	0.000887809	1.8734e-05	0.0839568	0.175119	7.08141e-06	4.98635e-08	0.0017847	8.71874e-05	0.27625	0.349696	9.11706e-05
C1S	-0.290186	-0.264219	-0.399322	-0.200634	-0.0988076	-0.410013	-3.63905	-2.05537	-4.17066	-2.05507	-1.25317	-3.37927	0.000273651	0.0398436	3.0372e-05	0.0398724	0.210144	0.000726789	0.000728285	0.0593648	0.00013509	0.174427	0.396675	0.00382347
PARP1	-0.252432	-0.143694	-0.023171	-0.021283	-0.0110486	-0.121779	-6.63646	-9.32575	-1.80885	-1.11038	-0.56996	-3.64417	3.21315e-11	1.10203e-20	0.0704744	0.266834	0.568705	0.000268261	3.00514e-10	1.98409e-19	0.118469	0.531902	0.737228	0.0016721
IFIT1	0.180237	0.359207	-0.139318	-0.0976315	-0.0603967	-0.224014	4.50362	3.50925	-2.09205	-2.04733	-1.10539	-2.29226	6.68051e-06	0.000449367	0.0364343	0.0406259	0.268992	0.0218909	2.4725e-05	0.000944068	0.0673952	0.176527	0.466811	0.0595575
UCHL1	0.81157	0.735068	0.512476	0.120485	0.265329	0.764068	14.4723	13.4154	10.1561	2.99589	6.97057	7.30628	1.81354e-47	4.91319e-41	3.11425e-24	0.00273644	3.15657e-12	2.74649e-13	2.04885e-44	1.00921e-38	3.43251e-22	0.0277887	8.25876e-10	8.27427e-11
LTA4H	-0.0170497	-0.0794067	-0.0863542	-0.0116217	-0.0161556	0.0149849	-1.0793	-5.20515	-5.05186	-0.61595	-0.578016	0.49322	0.280456	1.93839e-07	4.37524e-07	0.537927	0.563254	0.621857	0.360974	6.52242e-07	3.01858e-06	0.756181	0.733923	0.7393
ALDOC	0.264522	0.2025	0.179782	0.115049	0.212612	0.525124	6.25572	7.08593	6.29872	2.87282	6.51345	6.85042	3.95686e-10	1.38117e-12	3.00107e-10	0.00406823	7.34424e-11	7.36328e-12	3.09897e-09	8.84064e-12	4.43413e-09	0.0368423	1.14443e-08	1.00832e-09
H2AZ1	-0.232127	-0.251035	-0.16993	-0.0892578	-0.0328613	-0.0385855	-8.83802	-8.31197	-5.30211	-1.78264	-0.878895	-0.941612	9.74267e-19	9.41293e-17	1.14471e-07	0.0746456	0.379458	0.346392	3.19037e-17	9.96184e-16	9.18814e-07	0.257381	0.576497	0.497883
CISD3	-0.144575	-0.058332	-0.106818	0.00947755	-0.00563931	-0.114362	-3.17367	-2.36675	-2.89207	0.306572	-0.0885634	-1.2701	0.00150526	0.0179452	0.0038271	0.759169	0.929429	0.20405	0.0034355	0.0289519	0.00947134	0.888779	0.964598	0.33752
GSTT2	-0.171268	0.0520393	-0.265322	0.143576	-0.0221078	0.324586	-1.75822	1.81752	-2.27154	1.33825	-0.27704	3.16367	0.0787108	0.0691371	0.0231142	0.180816	0.781749	0.00155792	0.120232	0.0978793	0.0455928	0.432561	0.880101	0.00708273
SAA1	-0.100927	-0.17109	-0.270901	-0.0927321	-0.214439	-0.248228	-1.53076	-2.75152	-3.95505	-1.2945	-3.04791	-2.48356	0.125827	0.00593195	7.65181e-05	0.195492	0.0023044	0.0130076	0.180857	0.0105082	0.00030226	0.452808	0.0143241	0.0393712
HSPA1A	-0.0194355	-0.134072	0.00346772	0.0178324	0.0648228	-0.0234751	-1.20332	-6.84711	0.209621	1.11816	3.36474	-0.878392	0.228851	7.53577e-12	0.833964	0.2635	0.00076615	0.379731	0.302391	4.47492e-11	0.880122	0.528664	0.00608154	0.532406
IGLC2	-0.322008	-0.0230266	-0.232266	0.0503284	-0.169946	-0.281017	-5.24847	-0.446693	-3.27764	0.583714	-2.04146	-2.81428	1.53367e-07	0.655096	0.0010468	0.559413	0.0412053	0.00488867	7.45232e-07	0.712829	0.00309181	0.7702	0.125901	0.0177927
CALM1	0.0940435	0.145774	-0.103125	0.077074	0.0432052	0.0352015	2.26378	5.00613	-1.70741	1.34299	1.05963	0.46073	0.0235879	5.55341e-07	0.0877456	0.179276	0.289312	0.644992	0.0410291	1.77481e-06	0.143012	0.429608	0.488937	0.757224
TUBA3C	0.198244	0.0554573	0.046482	-0.0265824	0.094087	0.280668	3.17213	0.271108	0.694814	-0.247864	0.801435	2.05249	0.00151325	0.786308	0.487172	0.80424	0.42288	0.0401223	0.00345024	0.82482	0.584736	0.916148	0.618245	0.0959835
FDX1	0.0928625	0.225732	0.009923	0.0347047	0.0108961	0.0643594	2.14666	6.93432	0.255175	0.712607	0.28586	0.761237	0.0318204	4.08191e-12	0.798588	0.476089	0.774986	0.446516	0.0536753	2.52341e-11	0.852342	0.715691	0.878133	0.594157
RO60	0.0166879	-0.105145	-0.0557623	0.0469105	-0.000190416	0.0390915	0.766525	-6.2424	-3.32304	1.43098	-0.00612925	0.710231	0.443364	4.30898e-10	0.000890417	0.152435	0.99511	0.477561	0.529343	2.03472e-09	0.00270598	0.389623	0.997317	0.621214
GAA	0.128682	0.0823267	0.0949847	0.035738	0.0960895	0.0658892	3.46307	3.14254	2.51671	0.861964	2.24595	1.17577	0.000534055	0.00167486	0.0118455	0.388707	0.0247075	0.239685	0.00133706	0.0032442	0.0254645	0.647702	0.0857082	0.380716
RRAS	-0.211496	-0.357715	-0.247223	-0.0736438	-0.224948	-0.182229	-5.37171	-8.24425	-5.82468	-1.42362	-4.05672	-2.93779	7.79951e-08	1.66199e-16	5.72221e-09	0.154558	4.97662e-05	0.00330559	4.01893e-07	1.69538e-15	6.43251e-08	0.393352	0.000720812	0.0129557
HLA-C	0.102707	0.257005	-0.0965347	-0.120849	-0.0902416	0.105264	1.36671	2.98592	-1.73123	-4.6369	-2.03256	2.25842	0.171716	0.00282727	0.0834111	3.53673e-06	0.0420968	0.0239197	0.235718	0.00528169	0.137167	0.000166484	0.127654	0.0639605
ARAF	-0.0709414	-0.0110986	-0.0109898	-0.0237856	-0.0112929	-0.0788764	-2.79235	-0.391278	-0.473725	-1.1263	-0.40552	-2.63045	0.00523267	0.695592	0.635696	0.260039	0.685095	0.00852725	0.0106756	0.748424	0.719436	0.524372	0.82258	0.0280048
H1-4	-0.119017	-0.293205	-0.071652	-0.00802494	0.0427308	-0.0392945	-2.27315	-6.64726	-1.88436	-0.067905	0.516194	-0.783579	0.0230171	2.98591e-11	0.0595168	0.945861	0.605719	0.433287	0.04016	1.62963e-10	0.102616	0.980722	0.765026	0.581016
DLAT	0.163047	0.132299	0.132089	0.132287	0.139502	0.106735	8.50006	4.81404	7.40622	6.02531	5.90284	2.68314	1.89493e-17	1.47913e-06	1.29954e-13	1.68783e-09	3.57306e-09	0.00729341	5.15551e-16	4.46804e-06	3.51653e-12	3.63204e-07	2.99012e-07	0.0247069
PTPRF	-0.197874	-0.31647	0.00584505	-0.0300609	-0.00119728	-0.0109789	-6.734	-8.42761	0.222887	-1.01998	-0.0397046	-0.28432	1.65061e-11	3.52807e-17	0.823624	0.30774	0.968329	0.776165	1.61802e-10	4.0261e-16	0.871857	0.57117	0.984892	0.850713
TXN	-0.338283	-0.278523	-0.114485	-0.0113612	0.0314378	-0.117701	-4.89017	-5.59771	-3.71232	-0.153871	0.556525	-0.844109	1.00747e-06	2.17197e-08	0.000205366	0.877711	0.577852	0.398609	4.29912e-06	8.30382e-08	0.000727882	0.950714	0.744153	0.55086
COX5B	0.0504882	0.0685226	0.0478815	0.0605683	0.0499653	0.0550107	3.07661	3.4602	1.18916	1.72402	1.04003	1.03981	0.00209372	0.000539776	0.234376	0.0847035	0.298326	0.298429	0.00466084	0.00112098	0.324096	0.276972	0.498386	0.44703
CTSA	-0.0229074	0.140777	0.0385111	-0.0472035	-0.0445604	-0.0576725	-0.513731	4.67398	1.3921	-1.38981	-1.40595	-0.64598	0.60744	2.95418e-06	0.163893	0.164586	0.15974	0.518293	0.679182	8.57964e-06	0.240153	0.407689	0.327972	0.654419
MGST1	-0.839796	-0.271218	-0.441959	-0.571774	0.106507	-0.493897	-6.59336	-1.91897	-4.70591	-4.38813	0.874151	-3.35893	4.2997e-11	0.0549884	2.52735e-06	1.14332e-05	0.382036	0.000782443	3.9573e-10	0.0793146	1.44754e-05	0.000410053	0.578559	0.00406888
MAPT	0.83991	0.673355	0.586348	0.123556	0.273235	0.319345	8.77079	11.4209	12.5368	2.61583	4.81052	2.7251	1.77414e-18	3.28705e-30	4.69314e-36	0.0089012	1.50538e-06	0.00642816	5.5676e-17	2.09214e-28	1.92803e-33	0.0629968	4.14805e-05	0.0223453
C7	-0.09171	-0.112621	-0.285439	-0.0656569	-0.116276	-0.274364	-1.67322	-2.83565	-5.11818	-1.27496	-1.53628	-3.33473	0.0942843	0.0045732	3.08506e-07	0.202323	0.12447	0.000853824	0.14085	0.00823031	2.22706e-06	0.46192	0.274381	0.00435489
PRKAR1A	-0.0171971	0.0574501	-0.0604485	0.0296245	-0.00393036	-0.0691548	-0.788873	3.33037	-3.26727	1.4299	-0.167181	-1.46005	0.430186	0.000867301	0.00108591	0.152747	0.867227	0.144276	0.516612	0.00174581	0.00319897	0.390199	0.931543	0.260771
CHGA	0.14326	-0.120162	0.0939891	0.0231353	-0.123463	0.205965	2.10355	-4.4821	2.22344	0.711259	-2.71236	2.48999	0.0354177	7.39124e-06	0.0261858	0.476924	0.00668054	0.0127746	0.0590819	2.0243e-05	0.0508743	0.716257	0.0321164	0.0387438
ESD	0.0736789	0.0732651	0.00800706	0.0704979	0.0622813	0.141007	1.76149	2.48834	0.252279	0.843401	1.11962	2.75289	0.0781552	0.0128342	0.800825	0.399004	0.262876	0.00590726	0.11948	0.0213305	0.853924	0.654721	0.461694	0.0207767
HSPD1	-0.0510715	0.119389	0.0567509	0.0895812	0.0824698	-0.0918904	-1.48311	6.34379	3.39637	5.00169	3.61502	-2.20521	0.138044	2.24179e-10	0.000682857	5.68305e-07	0.00030033	0.0274394	0.195494	1.1096e-09	0.00213997	3.83309e-05	0.0028754	0.0714512
CLU	-0.0105112	-0.590347	0.0248403	-0.355434	-0.368024	0.129274	-0.133091	-10.4466	0.397932	-5.84055	-5.51656	1.11699	0.894121	1.51887e-25	0.69068	5.20297e-09	3.45691e-08	0.264	0.918988	5.08429e-24	0.767507	7.83741e-07	1.87859e-06	0.406065
IAPP	1.40073	1.90439	0.152346	0.230445	0.406608	0.444962	11.2273	11.2871	2.96088	4.33044	6.50396	5.40616	2.99528e-29	1.51887e-29	0.00306757	1.48815e-05	7.82324e-11	6.43886e-08	3.75991e-27	8.68832e-28	0.00783183	0.000487314	1.17844e-08	1.83001e-06
HSPA5	-0.086938	0.353577	0.191518	0.0579395	0.0873306	-0.502138	-1.63246	11.4001	6.67057	2.6208	4.07535	-4.55155	0.102582	4.17834e-30	2.54807e-11	0.00877247	4.59457e-05	5.32513e-06	0.151497	2.62249e-28	4.62439e-10	0.0623501	0.000678036	7.20487e-05
LAMC1	-0.176273	-0.109053	-0.0887569	0.0122458	-0.114255	-0.152901	-5.95329	-3.13851	-3.59003	0.217169	-2.3614	-2.88667	2.62809e-09	0.00169812	0.000330636	0.828077	0.0182063	0.0038934	1.79672e-08	0.0032808	0.00111837	0.929016	0.0679389	0.0148852
ACP2	-0.174253	-0.0121308	-0.157976	-0.00571205	0.106638	-0.139491	-3.6444	-0.277729	-3.21299	-0.16643	2.00619	-1.61424	0.000268013	0.781221	0.00131359	0.867818	0.0448365	0.106475	0.000714121	0.820245	0.00378337	0.947208	0.13374	0.206418
MAP2	0.607557	0.541218	0.40388	0.0798837	0.176104	0.317808	12.7782	14.1403	10.082	2.61293	4.06929	5.15288	2.17068e-37	2.14265e-45	6.63363e-24	0.00897689	4.71575e-05	2.56523e-07	7.5456e-35	9.68262e-43	6.97148e-22	0.0633853	0.000687435	5.97539e-06
HSPA8	-0.00873487	0.0209658	0.0550528	0.0029565	0.0336728	-0.0453166	-0.581515	1.31457	3.98555	0.168727	1.99605	-1.85448	0.560893	0.188653	6.7323e-05	0.866012	0.0459288	0.0636709	0.639747	0.241919	0.000269949	0.947151	0.136279	0.137867
EPB41	-0.0158692	0.0736284	0.0550752	-0.0170826	-0.000365413	-0.0673679	-0.529031	3.96823	1.51337	-0.788313	-0.0122821	-1.86879	0.596784	7.24095e-05	0.130186	0.430513	0.990201	0.061652	0.670862	0.000171858	0.197951	0.677399	0.99416	0.134527
UMPS	-0.0172714	0.0458673	-0.0281468	-0.0323911	0.0037087	-0.0383337	-1.0514	2.3881	-1.60572	-1.60691	0.193841	-1.21354	0.293076	0.0169357	0.108335	0.108074	0.846301	0.224923	0.374657	0.0274703	0.169341	0.322068	0.919777	0.362363
PDHB	-0.00448163	0.082128	0.0228671	0.0257922	0.0640373	-0.0114284	-0.222587	4.30895	1.20753	1.18712	2.00629	-0.274831	0.823857	1.64031e-05	0.227227	0.23518	0.0448255	0.783446	0.861807	4.27978e-05	0.315659	0.498255	0.13374	0.854548
DBT	-0.0603424	0.233843	-0.0448405	0.11181	0.0765563	-0.153603	-1.30336	7.22276	-1.7472	4.32684	1.77452	-2.28304	0.192453	5.09412e-13	0.0806028	1.5126e-05	0.0759774	0.0224278	0.260387	3.40537e-12	0.13304	0.000488247	0.194088	0.0606765
PYGB	-0.0820819	-0.325798	-0.131498	-0.112808	-0.173518	-0.188547	-2.93187	-10.6816	-8.14777	-4.35762	-6.35646	-4.09482	0.00336931	1.24101e-26	3.70701e-16	1.31482e-05	2.06451e-10	4.22499e-05	0.00717189	5.05236e-25	1.46947e-14	0.000450127	2.59153e-08	0.000375103
RALA	0.0365273	-0.0351277	0.0110263	-0.0771874	-0.10242	-0.088119	0.826185	-1.02333	0.268446	-2.36746	-1.95004	-1.37435	0.408699	0.306152	0.788356	0.0179104	0.0511713	0.169335	0.494488	0.372547	0.845616	0.103236	0.145619	0.293414
RALB	-0.24474	-0.15642	-0.0710852	-0.109699	-0.151386	-0.0235552	-7.62576	-3.61218	-2.69013	-2.92414	-3.63421	-0.301429	2.42594e-14	0.000303631	0.00714251	0.00345406	0.000278831	0.763088	3.97203e-13	0.00065557	0.0164176	0.0325864	0.00271552	0.841687
BCR	0.0463064	-0.182276	0.0857998	-0.0802411	-0.0672269	0.10852	1.36806	-7.02825	3.28767	-2.91026	-1.93359	1.97348	0.171293	2.09147e-12	0.0010102	0.00361131	0.0531637	0.0484406	0.235209	1.31451e-11	0.00300534	0.033718	0.149407	0.111971
SPTB	0.155498	0.123412	0.358907	0.0580292	0.0912071	0.107515	3.40904	4.89651	6.29865	2.11617	2.7609	3.06034	0.00065191	9.75526e-07	3.00253e-10	0.0343305	0.0057643	0.00221086	0.00160719	3.01326e-06	4.43413e-09	0.158629	0.0288487	0.0094076
LAMP1	-0.00872181	-0.0469126	0.0347304	0.0276673	0.129653	0.11582	-0.409732	-1.63226	1.504	0.914665	3.26986	2.15589	0.682003	0.102625	0.132582	0.360368	0.00107602	0.0310923	0.743719	0.139983	0.200985	0.621091	0.00794533	0.0786267
ACADM	0.0472521	0.27572	0.0508562	0.0230862	0.10819	-0.0893194	1.34326	8.91468	2.04746	0.957443	3.9257	-1.75014	0.179188	4.89209e-19	0.0406133	0.338344	8.64782e-05	0.0800933	0.243974	6.9302e-18	0.0739443	0.603987	0.0011063	0.165724
TOP1	-0.15707	-0.130194	-0.0678874	-0.0587021	-0.0267226	-0.0303737	-7.36464	-6.32515	-4.09845	-3.04198	-1.20029	-0.87078	1.77621e-13	2.52987e-10	4.15922e-05	0.00235026	0.230027	0.383874	2.50573e-12	1.24401e-09	0.000177149	0.0252277	0.423937	0.536237
G6PD	0.0132538	0.0291851	-0.144092	0.00949989	-0.0846627	-0.00208134	0.541489	1.7607	-6.03727	0.445405	-3.60372	-0.0688096	0.588171	0.0782887	1.56747e-09	0.656027	0.000313692	0.945141	0.663988	0.109396	1.96762e-08	0.832983	0.00297186	0.965655
PC	0.296077	0.235562	0.25637	0.0503598	0.125059	0.110351	11.0227	9.72835	9.93235	2.44871	5.3272	2.63497	2.97e-28	2.28273e-22	3.0109e-23	0.0143368	9.97398e-08	0.0084144	3.19558e-26	4.98342e-21	2.89494e-21	0.0889948	4.33389e-06	0.0277148
DMD	-0.374178	-0.317286	-0.132058	-0.0930413	-0.0743835	-0.504259	-6.58071	-5.64932	-4.17436	-1.94316	-1.99946	-5.65856	4.68219e-11	1.61081e-08	2.9882e-05	0.051997	0.0455588	1.52652e-08	4.26589e-10	6.23224e-08	0.000133304	0.205039	0.135448	5.97159e-07
MTHFD1	-0.146841	0.0231223	-0.083508	-0.024471	-0.0582341	-0.257402	-5.4227	1.17336	-5.3284	-1.07459	-2.43913	-5.67638	5.87068e-08	0.240651	9.90803e-08	0.282557	0.0147228	1.37573e-08	3.11015e-07	0.300581	8.03849e-07	0.546962	0.0575002	5.51025e-07
IGF2R	0.15308	-0.0107553	0.0785731	-0.00665275	0.0386007	0.146463	4.95125	-0.639702	4.07814	-0.245667	1.58714	3.4505	7.37398e-07	0.522366	4.53972e-05	0.80594	0.11248	0.000559545	3.22897e-06	0.589259	0.000190837	0.916225	0.25815	0.00307988
ADH5	-0.0593803	-0.0704472	-0.10879	0.00171747	0.113335	0.0230585	-2.12391	-2.97525	-4.10224	0.0524073	2.876	0.593768	0.0336773	0.00292748	4.09162e-05	0.958204	0.00402754	0.552667	0.0565123	0.00545313	0.000174599	0.9855	0.0219812	0.68406
CDK4	-0.0463071	-0.00410966	0.0132234	-0.0324266	-0.122911	-0.211204	-0.714416	-0.0695205	0.214128	-0.574817	-1.1841	-2.13496	0.47497	0.944575	0.830447	0.565415	0.236374	0.0327641	0.559684	0.954716	0.877465	0.774293	0.430625	0.0818921
PRPS2	-0.0861803	-0.0556111	-0.142982	0.018818	0.03489	-0.111634	-3.20845	-2.11727	-4.74381	0.542127	0.694823	-2.09734	0.00133453	0.0342369	2.0974e-06	0.587731	0.487166	0.0359639	0.00307848	0.051814	1.23736e-05	0.790598	0.67259	0.0881349
PABPC1	0.0545841	0.150979	0.0849765	0.0634281	0.0670252	0.0680055	3.38633	8.19513	5.12484	3.59086	3.439	2.78283	0.000708332	2.50321e-16	2.97788e-07	0.000329585	0.000583872	0.00538869	0.00172931	2.48615e-15	2.16351e-06	0.00557827	0.00495031	0.0193266
PCNA	-0.0340057	0.116857	-0.130442	0.0045708	-0.0531825	-0.000573728	-0.854984	2.80327	-3.70221	0.0733462	-1.18499	-0.0123056	0.39256	0.00505877	0.000213732	0.941531	0.236022	0.990182	0.477775	0.00905727	0.000754573	0.97913	0.430625	0.9937
COX6A1	0.0775119	0.216634	-0.166572	0.000511361	0.114985	0.0760934	1.68764	3.61864	-3.18825	0.0078415	2.18087	1.15441	0.0914811	0.000296156	0.00143136	0.993743	0.0291929	0.248332	0.137252	0.000640348	0.00408353	0.997935	0.0970733	0.389608
HARS1	0.00902151	0.109666	-0.0616643	-0.013872	-0.0408594	-0.111622	0.35621	6.29016	-2.62183	-0.653546	-2.20629	-3.28359	0.721683	3.17135e-10	0.00874595	0.513404	0.0273635	0.00102494	0.77835	1.53112e-09	0.0195852	0.738877	0.0928344	0.00503994
COL6A1	-0.0273496	-0.126863	-0.203647	0.0638251	-0.173381	-0.129333	-0.620011	-2.5295	-5.68421	0.820227	-3.13827	-2.02792	0.53525	0.0114225	1.31416e-08	0.412087	0.00169949	0.0425689	0.616097	0.0191818	1.33454e-07	0.66354	0.0114259	0.100506
COL6A2	-0.0404106	-0.133839	-0.167748	0.0679699	-0.164749	-0.0824715	-0.92047	-2.74859	-4.98737	0.944761	-3.39917	-1.19054	0.357327	0.00598519	6.12071e-07	0.344781	0.000675903	0.233833	0.441433	0.0105901	4.07427e-06	0.609095	0.00551337	0.374025
COL6A3	-0.0192854	-0.053932	-0.147174	0.0718353	-0.158652	-0.135187	-0.440244	-1.12393	-4.64322	0.941824	-2.95266	-2.0892	0.65976	0.261043	3.43017e-06	0.346283	0.00315047	0.0366901	0.725945	0.322751	1.89267e-05	0.609782	0.0183466	0.0895747
SLC25A4	0.216889	0.110397	0.0195772	0.0444785	0.143161	0.125271	7.87536	3.68637	0.47137	1.11543	3.38921	2.04895	3.39752e-15	0.000227472	0.637377	0.264665	0.000700941	0.0404669	6.56128e-14	0.00049973	0.720617	0.529256	0.00569703	0.0966032
SLC25A6	0.0941458	0.0419359	0.00502495	0.046484	0.0365913	-0.043159	3.65853	1.44282	0.129608	1.14422	0.719988	-0.804125	0.000253667	0.14907	0.896876	0.252534	0.471532	0.421325	0.000679503	0.195738	0.927244	0.517082	0.660116	0.572525
IMPDH2	-0.169599	0.0138814	-0.0869741	-0.0142607	-0.0697261	-0.119582	-7.08963	0.80116	-3.982	-0.724252	-3.00353	-3.8437	1.34469e-12	0.423039	6.8337e-05	0.468911	0.00266866	0.000121191	1.62044e-11	0.49271	0.00027353	0.7106	0.0160582	0.000872071
TPR	-0.0849173	-0.0561057	0.0379284	0.0207763	-0.00527025	-0.0202151	-4.95711	-3.65218	2.42663	1.21731	-0.333801	-0.556183	7.1549e-07	0.000260025	0.0152399	0.223487	0.738529	0.578086	3.13608e-06	0.000567932	0.0316932	0.485893	0.85694	0.701873
PIP	-0.416769	-0.550232	0.183758	-0.672596	0.260809	-0.437091	-2.59559	-3.93432	0.756421	-2.79727	1.28092	-1.73762	0.009443	8.34331e-05	0.449397	0.00515359	0.200221	0.082278	0.0181432	0.000195964	0.548723	0.0435765	0.385021	0.168853
CKB	0.144631	-0.356043	-0.0683275	-0.120662	-0.393271	0.0817232	2.35727	-5.63618	-1.8081	-2.28681	-4.78825	0.933608	0.0184099	1.73867e-08	0.0705903	0.0222067	1.68243e-06	0.350506	0.033053	6.69827e-08	0.118543	0.120615	4.55263e-05	0.502359
ANXA3	-0.212801	-0.045509	-0.20674	-0.0732139	-0.0894774	-0.162844	-3.93895	-0.977718	-4.72904	-2.28567	-1.45668	-1.83656	8.18381e-05	0.328214	2.25585e-06	0.0222734	0.145205	0.0662748	0.000243467	0.395625	1.3139e-05	0.120832	0.307921	0.142076
CKMT1A; CKMT1B	0.450563	0.158079	0.362927	0.0283323	0.066342	0.538471	8.66989	6.96601	8.11885	1.20227	2.25816	6.04445	4.32524e-18	3.26057e-12	4.70635e-16	0.229258	0.0239355	1.49921e-09	1.26921e-16	2.02397e-11	1.81778e-14	0.493209	0.0834603	8.79863e-08
BCKDHA	0.0438415	0.116538	-0.0244145	0.0668544	0.0881225	-0.104346	1.3345	5.15838	-1.02023	3.52215	3.29506	-1.73994	0.182042	2.49096e-07	0.30762	0.00042807	0.000984004	0.0818703	0.247487	8.28913e-07	0.403828	0.00678753	0.00739886	0.16827
ACTN1	-0.0639913	-0.113007	-0.10882	-0.0801397	-0.119777	-0.106412	-4.5846	-5.07409	-5.17778	-3.21294	-4.82299	-2.68996	4.54866e-06	3.89362e-07	2.24538e-07	0.00131385	1.41425e-06	0.00714596	1.71868e-05	1.27225e-06	1.6744e-06	0.0160468	3.96955e-05	0.0243902
ACE	-0.21065	-0.300951	-0.0394342	-0.0333427	-0.236773	0.13719	-3.53941	-8.01153	-1.14513	-0.64633	-4.28106	2.20508	0.000401029	1.13294e-15	0.252154	0.518066	1.86004e-05	0.0274484	0.00103145	1.05999e-14	0.343591	0.742276	0.000325795	0.0714512
CDH1	-0.169115	-0.0349846	-0.0565237	-0.0746313	-0.0367506	-0.139737	-6.68778	-2.34395	-2.68547	-3.09387	-1.26292	-3.7685	2.26586e-11	0.0190807	0.00724288	0.00197562	0.206618	0.00016423	2.1973e-10	0.0305765	0.0166145	0.0222085	0.392479	0.00113653
SRC	-0.131968	-0.154071	-0.0183627	-0.103412	-0.0841694	-0.0664038	-4.99278	-6.48925	-1.11714	-3.74235	-3.20242	-2.2034	5.95164e-07	8.62631e-11	0.263936	0.000182311	0.0013628	0.0275667	2.6394e-06	4.45004e-10	0.356294	0.00364541	0.0095629	0.0716723
PEPD	0.266865	0.22689	0.190963	0.108828	0.150552	0.173389	4.04319	5.8163	4.39917	1.34815	2.68506	2.8279	5.27294e-05	6.01644e-09	1.08667e-05	0.177611	0.00725171	0.00468543	0.000163995	2.46942e-08	5.3493e-05	0.427383	0.0342788	0.0172002
XRCC6	-0.104124	-0.132357	0.00224285	-0.00671616	-0.0109	0.0458675	-5.42382	-8.0202	0.144538	-0.466536	-0.649728	1.32733	5.83402e-08	1.05569e-15	0.885076	0.640832	0.515868	0.184401	3.098e-07	9.89763e-15	0.917984	0.822938	0.697189	0.312704
XRCC5	-0.0932496	-0.106534	-0.0312751	0.0150073	0.00293118	0.00908527	-5.66802	-5.9011	-2.57303	0.716372	0.135946	0.284971	1.44453e-08	3.61084e-09	0.0100813	0.473762	0.891864	0.775666	8.72705e-08	1.52214e-08	0.022126	0.714596	0.945256	0.850373
COX4I1	0.0661572	0.0961838	0.0053108	0.0422033	0.183523	0.0147687	2.31882	3.87516	0.202467	1.38099	4.71449	0.288404	0.020405	0.000106553	0.839552	0.167282	2.42313e-06	0.773038	0.0362177	0.000246929	0.884986	0.412112	6.15176e-05	0.848314
LAMP2	-0.147727	-0.0865923	-0.13791	-0.0594838	0.0278174	-0.0236713	-4.24217	-0.921125	-2.43832	-0.935199	0.433273	-0.334292	2.21367e-05	0.356985	0.0147558	0.349686	0.664817	0.73816	7.47901e-05	0.425539	0.0307714	0.611905	0.807609	0.824454
RNH1	0.0455426	0.0511015	-0.210466	0.0259753	0.0815366	0.055578	1.99438	1.9847	-4.48574	0.378117	1.49756	0.653953	0.0461107	0.0471775	7.26616e-06	0.705344	0.134247	0.513142	0.074874	0.0689283	3.7441e-05	0.860775	0.290408	0.650684
SCG2	0.0758286	-0.095769	0.134357	-0.18207	-0.246072	0.302474	0.877837	-3.02461	2.28958	-4.04091	-5.17775	2.40044	0.380032	0.00248951	0.0220458	5.32439e-05	2.24578e-07	0.0163753	0.465159	0.00469536	0.0438297	0.00135223	8.45722e-06	0.0470874
NCAM1	0.113117	-0.182124	0.0672445	-0.0241998	-0.122935	0.112874	2.26477	-6.88863	2.0681	-0.961631	-3.87571	1.83859	0.0235267	5.63311e-12	0.038631	0.336235	0.000106316	0.0659756	0.0409385	3.43536e-11	0.0708784	0.602954	0.0013091	0.141636
VCAN	0.56017	0.62015	-0.129598	0.123162	-0.120148	-0.281027	4.91895	6.07874	-2.32176	1.21882	-1.61436	-2.38003	8.70093e-07	1.21132e-09	0.0202457	0.222911	0.106449	0.0173112	3.78072e-06	5.45214e-09	0.0405902	0.485229	0.248088	0.0492546
EEF2	-0.165579	0.0672974	-0.111159	0.000468032	-0.00432979	-0.19621	-6.01337	4.23524	-5.06175	0.0217673	-0.189137	-4.36827	1.81711e-09	2.28312e-05	4.15423e-07	0.982634	0.849985	1.25237e-05	1.27706e-08	5.81919e-05	2.87929e-06	0.99474	0.920747	0.000142915
KRT10	-0.611852	-0.231309	-0.0473795	-0.208227	-0.0178037	-0.201101	-3.29868	-2.28811	-1.80872	-0.673438	-0.47625	-0.609124	0.000971399	0.0221309	0.0704939	0.500669	0.633896	0.542443	0.00230191	0.035003	0.118469	0.730317	0.787188	0.67622
KRT5	-0.613085	-0.112844	-0.0575816	-0.17293	-0.178463	-0.223747	-3.48223	-0.885708	-1.74717	-0.757055	-0.981853	-1.16786	0.000497264	0.375775	0.080607	0.449017	0.326172	0.242862	0.00125749	0.445118	0.13304	0.693475	0.525668	0.383604
PDIA4	-0.308542	0.335997	-0.00497787	0.0163427	0.0542022	-0.829322	-3.84516	8.93565	-0.150511	0.541981	1.61964	-5.0799	0.000120473	4.0478e-19	0.880362	0.587832	0.10531	3.77641e-07	0.000346322	5.80699e-18	0.914144	0.790598	0.245942	8.28426e-06
C6	-0.0209391	-0.127831	-0.208477	-0.0548646	-0.128566	-0.123816	-0.202995	-2.65525	-1.53264	-1.05478	-2.24112	-0.883091	0.839139	0.00792496	0.125365	0.291527	0.0250184	0.377187	0.874353	0.0137109	0.191523	0.555167	0.0865019	0.530339
P4HA1	-0.0191819	0.0359818	-0.0592953	0.0116572	-0.0120975	-0.170146	-0.388715	1.37704	-1.67551	0.291026	-0.222324	-1.39173	0.697487	0.1685	0.0938349	0.771032	0.824062	0.164003	0.757133	0.218556	0.150904	0.895935	0.906287	0.286926
CEACAM1	0.0298076	-0.0423146	0.0482376	-0.114997	-0.118982	0.00433571	0.423145	-1.06308	0.467459	-1.21138	-1.26315	0.0435752	0.67219	0.287747	0.640171	0.225751	0.206535	0.965243	0.736394	0.352776	0.723053	0.48929	0.392479	0.97999
TPT1	0.047775	0.130572	-0.0632056	-0.0388791	0.0266005	-0.117469	0.996178	2.8358	-1.77878	-0.660459	0.546902	-1.40911	0.319164	0.00457113	0.0752754	0.508959	0.584446	0.158803	0.402306	0.00823008	0.125339	0.736232	0.747608	0.279888
ALAD	-0.130162	-0.0480896	-0.183119	-0.0779273	0.0259573	-0.255442	-3.04459	-1.36129	-3.47179	-1.14447	0.571037	-2.30907	0.00232999	0.173423	0.000516995	0.252429	0.567974	0.0209396	0.00513121	0.224491	0.00166166	0.517082	0.736492	0.0574535
HLA-E	0.0348183	0.0475402	-0.113442	-0.159952	-0.181484	-0.185411	0.736646	0.81951	-2.32786	-3.18376	-2.81696	-2.09882	0.461338	0.412496	0.0199196	0.00145378	0.00484806	0.0358323	0.54701	0.482169	0.0400074	0.0173341	0.0255045	0.0879079
LCP1	-0.0492757	-0.0440233	-0.397724	-0.0665896	-0.384206	-0.217513	-0.550374	-0.535285	-5.39069	-1.16502	-3.4468	-2.39545	0.582063	0.592453	7.01868e-08	0.24401	0.000567272	0.0166	0.659564	0.653956	5.89543e-07	0.507213	0.00483945	0.0475383
PLS3	-0.147246	-0.173072	-0.264111	-0.0589229	-0.200627	-0.199724	-5.1495	-5.87872	-6.99299	-1.53603	-4.27172	-3.38116	2.61176e-07	4.13439e-09	2.6908e-12	0.124532	1.93974e-05	0.000721797	1.22433e-06	1.73314e-08	5.81805e-11	0.345887	0.000337142	0.00380163
APEH	0.160285	0.0811321	0.0214081	0.0334173	0.0506919	0.00788902	4.07436	2.85512	0.704797	1.33262	2.31336	0.110577	4.61411e-05	0.00430209	0.480937	0.182658	0.0207027	0.911952	0.000145406	0.00778268	0.579514	0.434666	0.0747812	0.943615
ETFA	-0.0611994	0.0475913	-0.0980877	-0.00301989	0.0359161	-0.129951	-1.99242	2.53052	-3.80692	-0.105042	1.16095	-2.96748	0.0463249	0.0113895	0.000140709	0.916343	0.245664	0.00300251	0.0751139	0.0191406	0.000515705	0.967061	0.441589	0.0119486
GYS1	0.0639919	-0.0160383	-0.0863002	0.00688254	0.000173772	-0.0298614	1.02341	-0.444885	-2.73858	0.221733	0.00484209	-0.493018	0.306112	0.656403	0.00617046	0.824522	0.996137	0.622	0.388683	0.713907	0.0144254	0.926869	0.997903	0.7393
PRKAR2A	-0.0207855	-0.0132353	-0.0193692	-0.0189691	-0.0568929	-0.0369393	-1.3934	-1.09441	-1.45271	-1.14898	-2.13486	-1.40952	0.163498	0.273773	0.146305	0.250562	0.0327727	0.158683	0.226017	0.336557	0.218202	0.515	0.105649	0.279795
GTF2F2	-0.0489719	-0.0717418	0.0180387	-0.00325225	0.0568281	0.086536	-2.16265	-2.44643	0.773984	-0.0948327	1.09202	1.96097	0.0305682	0.0144277	0.43894	0.924448	0.274825	0.049883	0.0518147	0.0237173	0.538136	0.970176	0.473982	0.114602
CD59	0.00816425	0.142299	-0.25303	-0.0645485	0.0820893	0.380854	0.231943	1.73775	-3.18131	-0.333127	0.623257	1.90161	0.816582	0.0822549	0.00146612	0.739038	0.533116	0.0572222	0.855584	0.114513	0.00416429	0.877434	0.709617	0.127634
MIF	0.0540669	0.0163384	-0.075771	0.0373799	0.0910037	0.0589011	1.6381	0.334079	-1.97638	0.745548	2.60593	1.20661	0.1014	0.73832	0.0481121	0.45594	0.00916259	0.227583	0.150287	0.785051	0.0855642	0.699625	0.0406337	0.365736
CD99	0.142833	0.146707	0.247845	-0.0304297	-0.140474	0.208936	2.95064	3.98872	4.88526	-0.839031	-3.88797	2.5303	0.00317114	6.64321e-05	1.0329e-06	0.401452	0.000101087	0.0113966	0.00679487	0.000158756	6.50094e-06	0.656978	0.00126361	0.0352264
PRKCSH	0.00304453	0.0967406	-0.00666727	0.00252379	0.023622	-0.290232	0.100871	4.94153	-0.361613	0.0838679	0.856726	-4.82205	0.919653	7.751e-07	0.717641	0.933161	0.391596	1.42089e-06	0.938341	2.42904e-06	0.788097	0.974793	0.587329	2.40487e-05
HCLS1	-0.0763205	-0.0227424	-0.216808	-0.0775483	-0.452928	-0.0746347	-0.904097	-0.287362	-3.14743	-1.54749	-4.71987	-0.759187	0.365944	0.773835	0.00164711	0.121745	2.35994e-06	0.447741	0.450354	0.814763	0.00458895	0.341929	6.05942e-05	0.594484
FDPS	-0.0188664	-0.00253479	-0.0674619	0.0054454	0.0382922	-0.0506179	-1.04486	-0.12176	-2.93169	0.242933	1.6845	-1.50104	0.296086	0.903089	0.00337125	0.808057	0.0920845	0.133345	0.377756	0.924966	0.00850149	0.91726	0.224707	0.245853
COX7A2	0.00128691	0.15847	-0.0354396	0.0300836	0.0643517	-0.00416149	0.0291075	4.40596	-0.87912	0.475943	1.4136	-0.0661462	0.976779	1.05318e-05	0.379336	0.634115	0.157479	0.947261	0.981776	2.82284e-05	0.479617	0.819036	0.32496	0.967603
NID1	-0.0933757	0.025632	-0.0265411	-0.00683615	-0.135424	-0.108632	-3.1753	0.816205	-1.18079	-0.114161	-2.4489	-2.03607	0.00149683	0.414383	0.237688	0.90911	0.0143292	0.041743	0.0034197	0.484125	0.328073	0.963576	0.0564057	0.0991258
AKR1A1	0.0567537	0.198186	-0.123773	-0.032075	0.0991416	-0.0285049	1.29998	7.7213	-3.91303	-0.85174	3.65146	-0.757983	0.193607	1.15152e-14	9.11456e-05	0.394358	0.000260753	0.448461	0.261558	9.22647e-14	0.00035204	0.651652	0.0025672	0.594833
PKM	0.207428	0.0054442	0.00402433	0.0422924	-0.0110101	0.17254	7.10371	0.181778	0.133731	1.07797	-0.441105	3.73267	1.21449e-12	0.855757	0.893615	0.281048	0.659137	0.000189461	1.47932e-11	0.884387	0.924719	0.546443	0.804425	0.00128346
HSP90B1	-0.0995122	0.348431	0.119978	0.0440211	0.0598953	-0.564922	-1.77079	10.6178	4.69139	2.20557	3.5144	-4.60438	0.076596	2.46197e-26	2.7135e-06	0.0274142	0.000440747	4.13695e-06	0.117414	9.50909e-25	1.54437e-05	0.136587	0.00397552	5.78625e-05
MYL6B	0.0981355	-0.0131125	-0.0694887	-0.0080862	-0.0980026	0.0424502	2.24599	-0.32188	-1.57768	-0.210357	-1.8412	0.532849	0.0247047	0.747544	0.114638	0.833389	0.0655922	0.594138	0.0428233	0.792993	0.177354	0.931182	0.174977	0.716167
SNRPB	-0.176651	-0.0650333	-0.0850167	-0.00702692	0.00230787	-0.00253414	-4.0257	-1.65367	-2.50969	-0.135581	0.0462733	-0.0405022	5.68053e-05	0.0981955	0.0120838	0.892153	0.963092	0.967693	0.000174391	0.134306	0.02588	0.957406	0.982693	0.98126
IDE	-0.234676	-0.00879368	-0.212689	-0.0517724	-0.0720717	-0.260014	-2.80941	-0.109111	-4.26915	-0.878846	-1.99915	-2.38178	0.00496321	0.913114	1.96218e-05	0.379485	0.0455916	0.017229	0.0101856	0.931669	9.06655e-05	0.638931	0.135456	0.0490597
COX6B1	0.0283863	-0.0253198	-0.132238	0.0555905	0.0585685	0.125026	0.643427	-0.939783	-1.83915	0.346855	0.585671	0.901922	0.519947	0.347329	0.0658927	0.7287	0.558096	0.367098	0.60188	0.416334	0.111943	0.872548	0.730179	0.52017
POU2F1	-0.0412061	-0.248785	-0.052907	-0.0439825	0.0248209	0.0346241	-0.871036	-7.33393	-1.34177	-0.769308	0.642455	0.376901	0.383735	2.23501e-13	0.179671	0.44171	0.520578	0.706247	0.469055	1.58805e-12	0.259321	0.686087	0.700845	0.801402
HNRNPL	-0.0770161	-0.130499	-0.0173936	-0.0124735	0.0221695	0.0154882	-4.06945	-6.75736	-1.54018	-0.795858	1.07777	0.432307	4.71252e-05	1.4053e-11	0.123518	0.426114	0.281134	0.665519	0.000148094	8.01839e-11	0.189084	0.674706	0.480866	0.772341
DARS1	-0.091013	0.0388017	-0.0920764	-0.0189849	0.0191479	-0.156425	-3.94053	3.10616	-4.928	-1.14779	1.12494	-3.83582	8.13018e-05	0.00189537	8.30739e-07	0.251054	0.260613	0.000125146	0.00024235	0.00363085	5.3861e-06	0.515412	0.45886	0.000897671
JUP	-0.440757	-0.0794365	-0.163971	-0.160567	-0.0773575	-0.0611381	-7.2684	-2.94551	-5.21476	-1.80617	-1.21713	-0.376306	3.63759e-13	0.0032242	1.8406e-07	0.0708915	0.223555	0.70669	4.8634e-12	0.00595429	1.40739e-06	0.24834	0.414477	0.80153
UQCRB	-0.112864	0.00776633	-0.0331384	-0.0270401	-0.0306302	-0.113981	-4.03487	0.399089	-1.4565	-0.800411	-1.00839	-2.68538	5.46322e-05	0.689828	0.145254	0.423473	0.313267	0.00724464	0.000168866	0.743638	0.216921	0.674086	0.513606	0.0246154
CPA1	-0.270527	-0.0503853	-0.217976	-0.0399154	-0.060034	-0.392566	-4.30326	-1.13114	-4.69923	-0.460085	-0.870449	-4.07609	1.68304e-05	0.257996	2.61141e-06	0.645455	0.384055	4.5799e-05	5.77062e-05	0.319596	1.49191e-05	0.82559	0.579871	0.000402744
CPB1	-0.290849	0.0466158	-0.08316	0.0230897	-0.0665878	-0.286478	-6.38955	1.05987	-2.42631	0.466264	-1.14199	-4.29851	1.66376e-10	0.289204	0.0152534	0.641026	0.253459	1.71951e-05	1.39448e-09	0.354465	0.0317066	0.822954	0.450937	0.000183265
CPA3	-0.0843602	-0.786128	-0.404918	-0.63117	0.0811873	-0.604104	-0.468978	-3.7742	-2.65756	-2.95047	0.334636	-2.59354	0.639085	0.00016052	0.00787081	0.00317288	0.7379	0.0094994	0.706291	0.000360891	0.0178825	0.0310351	0.856559	0.0304885
FABP4	-0.166793	-0.233763	-0.0106008	0.141181	-0.211657	-0.0313394	-2.39545	-3.67549	-0.182017	2.20723	-2.87557	-0.371185	0.0166	0.000237392	0.855569	0.027298	0.00403303	0.7105	0.0301267	0.000520007	0.897265	0.136587	0.0219846	0.80527
GLUL	-0.258716	-0.214195	-0.235587	-0.082576	-0.190756	-0.129475	-6.38354	-5.7541	-6.37813	-0.755634	-2.17314	-1.12932	1.73042e-10	8.71062e-09	1.79258e-10	0.449869	0.02977	0.258762	1.44543e-09	3.51772e-08	2.71834e-09	0.693605	0.098702	0.401545
AKR1B1	-0.0672963	0.0550804	-0.0027976	0.0436649	0.0680499	0.266468	-1.1123	2.2261	-0.0829957	0.685109	1.21355	4.29988	0.266009	0.0260073	0.933855	0.493275	0.224921	1.70888e-05	0.34444	0.0404846	0.953771	0.725385	0.416564	0.000182564
ANPEP	-0.714075	-0.0965228	-0.177118	-0.166897	-0.332071	-0.538583	-6.44683	-1.02886	-4.0787	-1.52616	-2.60432	-3.65378	1.14214e-10	0.303545	4.52883e-05	0.12697	0.00920562	0.000258406	9.86871e-10	0.369936	0.000190557	0.349219	0.0407446	0.00162637
PVR	0.010783	-0.209939	0.113487	-0.0815238	-0.197296	0.0645893	0.260607	-6.26068	3.30107	-2.81961	-4.61624	0.911314	0.794395	3.8329e-10	0.000963173	0.00480819	3.90756e-06	0.36213	0.835826	1.82517e-09	0.00288824	0.0414801	9.14936e-05	0.515584
GSPT1	0.0133783	0.115838	-0.0419357	0.0446671	0.00137947	-0.174382	0.436596	6.06103	-2.03765	1.26968	0.0372135	-3.65568	0.662405	1.35249e-09	0.0415853	0.204197	0.970315	0.000256497	0.728146	6.03424e-09	0.0753504	0.463449	0.984917	0.00162381
ARSA	-0.136898	-0.057359	0.0626918	0.0740737	-0.11042	-0.0403296	-1.97741	-1.77783	0.664189	1.10356	-1.58687	-0.631985	0.0479954	0.0754318	0.506569	0.269785	0.112542	0.527397	0.0774059	0.105764	0.601152	0.535121	0.258162	0.662766
ACP3	1.23453	1.14601	0.804515	0.164819	0.355901	0.567269	11.2363	8.72221	10.7435	2.64064	4.99346	5.7602	2.70391e-29	2.72824e-18	6.36128e-27	0.00827496	5.93059e-07	8.4016e-09	3.49113e-27	3.50254e-17	8.71109e-25	0.0601198	1.91431e-05	3.72224e-07
EZR	-0.168616	-0.0425096	-0.0886708	-0.110009	-0.143436	-0.134012	-9.52123	-2.65973	-5.53755	-4.49671	-6.65603	-4.10944	1.71133e-21	0.00782044	3.06727e-08	6.90114e-06	2.81329e-11	3.96618e-05	8.40599e-20	0.0135508	2.82877e-07	0.000275985	5.0853e-09	0.000359182
UCHL3	0.0265257	0.0446935	-0.00815126	-0.0124709	0.00622205	-0.0611766	0.690496	1.52401	-0.247328	-0.369542	0.179285	-0.819882	0.489882	0.127506	0.804654	0.711724	0.857714	0.412283	0.57394	0.170171	0.856079	0.865522	0.925829	0.563724
CD46	-0.186183	-0.119746	-0.0713327	-0.30652	-0.14343	-0.0418213	-6.14135	-3.87701	-0.628733	-1.56065	-0.785393	-0.242817	8.18246e-10	0.000105748	0.529524	0.118605	0.432223	0.808147	6.12194e-09	0.000245191	0.622345	0.336957	0.626611	0.871332
NME1	0.0503526	0.0938198	-0.0105267	0.0303331	-0.0116855	-0.00704398	2.28292	4.68038	-0.438234	1.45031	-0.399333	-0.145472	0.0224353	2.86344e-06	0.661217	0.146971	0.689648	0.884338	0.0393422	8.33757e-06	0.740897	0.37894	0.824902	0.923439
GNS	-0.279359	0.0628897	-0.0396779	0.0526402	0.093919	-0.127296	-1.75436	1.13347	-0.515171	0.74636	1.52085	-0.597958	0.0793681	0.257017	0.606434	0.45545	0.128298	0.549868	0.121046	0.318631	0.69344	0.699125	0.281446	0.681529
PHKG2	0.180037	0.039178	-0.0516183	-0.0689522	0.0252542	-0.179694	4.40017	1.23544	-1.13492	-2.21378	0.602726	-1.3505	1.08165e-05	0.216668	0.25641	0.0268441	0.546691	0.176855	3.86709e-05	0.273881	0.347545	0.135692	0.721065	0.3025
RPS2	-0.199196	0.0642166	-0.111811	0.0152417	-0.0284214	-0.243798	-6.30491	3.78673	-4.51163	0.615919	-0.956099	-4.92494	2.88357e-10	0.000152645	6.43312e-06	0.537948	0.339022	8.43875e-07	2.32693e-09	0.000344728	3.35309e-05	0.756181	0.539568	1.58235e-05
DSP	-0.438619	-0.289882	-0.118694	-0.136724	-0.07199	-0.227383	-8.62032	-11.8848	-4.64285	-2.69679	-2.47737	-1.5674	6.677e-18	1.41953e-32	3.43639e-06	0.00700104	0.0132355	0.11702	1.87412e-16	1.28297e-30	1.89378e-05	0.0531726	0.0533271	0.22294
RPA2	0.0698894	-0.00444062	-0.0099441	0.0408786	0.038696	0.197713	2.22148	-0.142605	-0.38452	1.6696	1.42542	4.61634	0.0263181	0.886602	0.700593	0.0949995	0.154035	3.90564e-06	0.0452728	0.910581	0.774647	0.297713	0.320333	5.56769e-05
MUC1	-0.642693	-0.48072	-0.177127	-0.337553	-0.350697	-0.82027	-6.97649	-3.68081	-3.30413	-3.26009	-3.09975	-4.40795	3.0265e-12	0.000232494	0.00095273	0.00111375	0.00193687	1.04353e-05	3.35214e-11	0.000510019	0.00286644	0.013942	0.0124683	0.000124098
COX7C	0.0643589	0.0989392	-0.0192162	-0.0325342	0.0999339	0.0377482	1.90947	3.07809	-0.604801	-0.917999	2.00558	0.422805	0.0562016	0.0020833	0.545311	0.358619	0.0449009	0.672438	0.0893335	0.00395898	0.637254	0.620656	0.133814	0.777096
TIMP2	0.174667	0.618659	0.453114	0.0717277	0.226662	0.399297	1.17337	8.64057	6.13306	1.17609	3.20088	4.54995	0.240647	5.59333e-18	8.62057e-10	0.239559	0.0013701	5.36586e-06	0.316221	6.94402e-17	1.14577e-08	0.502819	0.00959918	7.2383e-05
CD44	-0.336952	0.0179718	-0.240183	0.0517887	-0.0734358	-0.195351	-7.09927	0.630271	-6.26015	1.14945	-1.40373	-2.67972	1.25416e-12	0.528518	3.84602e-10	0.250371	0.160399	0.00736835	1.51946e-11	0.594714	5.51752e-09	0.514987	0.328578	0.0249328
H2AX	-0.205515	-0.333326	-0.210729	-0.0503753	-0.0338627	-0.0736119	-4.75028	-6.68077	-5.06939	-0.923107	-0.848689	-1.02052	2.03136e-06	2.37685e-11	3.99096e-07	0.355951	0.396055	0.30748	8.17428e-06	1.31148e-10	2.79182e-06	0.61772	0.59166	0.456502
ITGB4	-0.14878	-0.189149	-0.122337	-0.0613276	-0.298104	-0.204067	-2.6457	-2.98205	-3.33489	-0.859271	-4.19147	-2.54115	0.00815226	0.00286322	0.000853346	0.390191	2.77156e-05	0.0110489	0.0159274	0.00534004	0.00260982	0.649217	0.000450529	0.0343162
CBR1	0.0306604	0.072319	-0.0992579	0.0431186	0.13151	-0.0133031	0.685681	2.55321	-2.57629	0.832302	2.37655	-0.349874	0.492915	0.0106736	0.00998662	0.405239	0.0174755	0.726433	0.576434	0.0180112	0.0219502	0.657832	0.0655225	0.81531
ACADS	-0.0169842	0.219058	-0.00712434	-0.0311125	0.128546	-0.119375	-0.280838	8.42412	-0.217597	-0.930193	3.57699	-1.79094	0.778835	3.63484e-17	0.827743	0.352271	0.000347574	0.073303	0.823095	4.10646e-16	0.875192	0.615351	0.00325194	0.153502
CREB1	-0.108185	-0.268729	-0.0987526	-0.00672149	-0.00436551	0.0870379	-3.56697	-7.92662	-3.30243	-0.227887	-0.0627802	1.83279	0.00036113	2.25196e-15	0.000958502	0.819734	0.949942	0.066834	0.000940602	2.01517e-14	0.00287911	0.923563	0.976077	0.142936
PNLIP	-0.261912	0.0463323	-0.131295	0.00132462	-0.0315158	-0.332656	-5.45233	0.934784	-2.64059	0.0182534	-0.383278	-3.13262	4.97146e-08	0.3499	0.00827609	0.985437	0.701514	0.00173256	2.69377e-07	0.418976	0.0186439	0.995399	0.833679	0.00774425
GLB1	0.113419	0.0982462	0.0435745	-0.0308054	0.00862825	-0.0172046	2.79326	3.09	1.15054	-1.08371	0.200965	-0.216835	0.00521792	0.00200156	0.249923	0.278492	0.840726	0.828337	0.0106551	0.00382131	0.341552	0.543631	0.915612	0.88493
PECAM1	-0.105872	-0.220582	0.0117063	-0.000693804	-0.22194	0.0406696	-2.53183	-5.20739	0.349966	-0.0109289	-3.24208	0.497605	0.011347	1.91517e-07	0.726364	0.99128	0.00118661	0.618762	0.0214998	6.44908e-07	0.795743	0.996677	0.00859342	0.737617
PPP3CB	0.242546	0.0741706	0.0543964	0.0892963	0.0617557	0.311069	5.07547	3.66106	1.50127	0.867807	2.08444	3.29739	3.8654e-07	0.000251174	0.133286	0.3855	0.0371202	0.00097587	1.77158e-06	0.000549132	0.201984	0.643859	0.116571	0.0048461
NCK1	-0.0255079	-0.0674053	-0.0352264	-0.0648541	0.0350958	0.0490457	-0.782753	-2.63028	-0.822644	-1.33726	0.726608	0.913098	0.433772	0.00853155	0.41071	0.181137	0.467466	0.361191	0.519626	0.0146482	0.511295	0.432698	0.656457	0.514558
EPCAM	-0.0919021	0.112531	-0.0385175	0.00341328	-0.00867801	-0.109475	-4.20374	3.23256	-1.01934	0.0566238	-0.193486	-1.5818	2.62545e-05	0.00122688	0.30804	0.954845	0.846578	0.113694	8.69187e-05	0.00242003	0.40419	0.984925	0.919857	0.218075
POR	0.18745	0.136782	1.4977e-05	0.0472818	0.0582641	0.139287	8.37638	7.11458	0.00103555	2.32157	2.03546	3.65161	5.45818e-17	1.12255e-12	0.999174	0.0202563	0.0418044	0.000260602	1.3261e-15	7.26764e-12	0.999174	0.11343	0.127129	0.00163792
DPEP1	-0.444261	-0.171618	-0.190786	-0.189566	-0.184161	-0.433152	-4.89234	-1.54279	-4.49999	-1.9821	-1.44956	-3.63947	9.96421e-07	0.122881	6.79575e-06	0.0474686	0.147181	0.000273197	4.26404e-06	0.164582	3.52989e-05	0.193253	0.30986	0.00169584
MGMT	-0.230248	-0.153817	-0.04223	-0.0236011	-0.219189	-0.373906	-3.465	-1.50917	-0.658323	-0.411096	-2.97489	-2.29254	0.000530227	0.131254	0.51033	0.681002	0.00293094	0.0218748	0.00132969	0.174504	0.605138	0.847573	0.0171789	0.0595575
PCSK2	0.109336	-0.315321	0.0811003	-0.19446	-0.247733	0.116985	1.29197	-6.84779	1.53502	-3.3641	-3.67078	1.38951	0.196368	7.49996e-12	0.12478	0.000767934	0.000241815	0.164679	0.264733	4.46539e-11	0.190758	0.0105802	0.00243377	0.287551
ATP2A2	0.0365203	0.0979573	0.0536323	0.0590694	0.0794993	-0.0139793	2.47481	5.97968	3.05054	2.8195	3.2027	-0.489732	0.0133305	2.23575e-09	0.00228434	0.00480982	0.00136147	0.624324	0.0248108	9.75227e-09	0.00607946	0.0414801	0.0095629	0.740698
CD36	-0.353395	-0.225817	-0.143389	-0.0623572	-0.100231	-0.121216	-8.46782	-4.08995	-3.23894	-1.15398	-1.42978	-1.98171	2.50025e-17	4.31464e-05	0.00119973	0.248508	0.152779	0.0475117	6.62424e-16	0.000105737	0.00349779	0.513258	0.318601	0.110049
CPE	0.276202	0.191309	0.355544	0.0878065	0.0877911	0.579856	3.78807	5.33547	6.1896	2.6218	2.19307	6.16664	0.000151819	9.52955e-08	6.03184e-10	0.00874674	0.0283022	6.97559e-10	0.000429869	3.34348e-07	8.33574e-09	0.0623447	0.0945289	4.56851e-08
STMN1	-0.0238757	-0.340628	0.0257495	-0.0438312	-0.34885	-0.142004	-0.513303	-8.45864	0.68567	-0.730057	-4.65407	-1.75143	0.607739	2.70508e-17	0.492921	0.465355	3.25453e-06	0.0798711	0.679182	3.13443e-16	0.588821	0.707823	7.9071e-05	0.165416
YBX3	-0.487724	-0.292921	-0.363162	-0.154838	-0.119801	-0.540569	-6.9293	-4.25141	-6.88834	-2.11952	-1.43286	-4.09965	4.22937e-12	2.12428e-05	5.64479e-12	0.0340462	0.151899	4.1377e-05	4.53979e-11	5.44504e-05	1.16479e-10	0.1578	0.317205	0.000369963
ZNF22	-0.382791	-0.544249	-0.221762	-0.275344	-0.073176	-0.324499	-10.4786	-9.30241	-5.45812	-4.271	-1.53112	-5.58753	1.08322e-25	1.37299e-20	4.81211e-08	1.94602e-05	0.12574	2.30317e-08	8.90016e-24	2.43315e-19	4.17388e-07	0.000571042	0.276775	8.20091e-07
ZKSCAN1	0.0452783	-0.198425	0.0256438	-0.00168703	0.0551131	-0.00889791	1.01319	-6.16949	0.400766	-0.0306264	1.03934	-0.121479	0.310968	6.85126e-10	0.688593	0.975567	0.298648	0.903311	0.393742	3.14643e-09	0.765875	0.99367	0.498739	0.936898
NAGA	-0.159581	-0.187247	-0.129638	-0.189885	-0.315402	-0.27642	-2.2338	-3.21173	-1.95543	-1.87232	-4.47312	-2.58284	0.0254959	0.00131936	0.0505323	0.061163	7.70877e-06	0.00979905	0.044026	0.00258776	0.0890621	0.226926	0.000156215	0.0312505
HMGA1	-0.104319	-0.200258	-0.00749862	0.0408851	0.0369256	0.150652	-2.33919	-4.25499	-0.213529	0.656429	0.700937	1.36441	0.0193258	2.09056e-05	0.830915	0.511548	0.483342	0.172438	0.0344782	5.37691e-05	0.877519	0.737716	0.670624	0.296856
TMEM11	0.170948	0.087247	-0.00865644	0.10723	-0.0446616	0.103952	4.79349	1.93872	-0.200816	2.6958	-0.944747	1.18631	1.63905e-06	0.0525351	0.840843	0.00702204	0.344788	0.2355	6.7213e-06	0.0761161	0.88614	0.0532426	0.544342	0.376051
GOT1	0.103179	0.120932	-0.00864355	0.0303147	0.0841682	0.0888822	2.06045	4.61962	-0.317811	0.62284	1.59695	1.96022	0.0393558	3.84443e-06	0.750629	0.533389	0.110276	0.0499701	0.0649353	1.09886e-05	0.81395	0.753869	0.254644	0.114686
PRKCA	0.328192	0.397625	0.127669	0.173538	0.209731	0.258849	7.01177	9.24281	5.39854	4.80546	5.43307	5.21592	2.3532e-12	2.40113e-20	6.71871e-08	1.54395e-06	5.53941e-08	1.82909e-07	2.70589e-11	4.04877e-19	5.68574e-07	8.01966e-05	2.60756e-06	4.4922e-06
ITGA2	-0.163178	-0.244662	-0.202319	-0.340385	-0.406554	-0.289408	-3.30985	-5.35654	-5.66916	-5.42496	-5.44898	-2.96736	0.000933464	8.483e-08	1.43502e-08	5.79666e-08	5.06595e-08	0.00300368	0.002219	2.99256e-07	1.44108e-07	5.23902e-06	2.43543e-06	0.0119486
SMPD1	0.225876	0.187425	0.348656	0.0174285	0.0283528	0.30475	6.74051	5.84585	7.07506	0.689682	0.972075	3.72375	1.57832e-11	5.03989e-09	1.49384e-12	0.490394	0.331013	0.000196287	1.55053e-10	2.08947e-08	3.53438e-11	0.723503	0.530598	0.00131023
UBTF	-0.122667	-0.21635	-0.0461469	-0.0268292	-0.0354363	0.000421015	-5.69545	-9.26328	-2.93555	-1.57328	-1.92091	0.011967	1.23047e-08	1.98246e-20	0.00332954	0.115653	0.0547431	0.990452	7.46375e-08	3.42935e-19	0.00842451	0.333102	0.152706	0.99375
NDUFB7	-0.0378543	-0.00926293	0.0313426	0.0269822	-0.130413	-0.177588	-1.33206	-0.365116	1.56043	0.903855	-2.60805	-1.32486	0.182841	0.715025	0.118658	0.366073	0.00910587	0.185218	0.248424	0.764961	0.18279	0.626836	0.0404707	0.313741
SYN1	0.171472	0.106681	0.220638	0.0896245	-0.0187972	0.278832	3.68933	4.20044	5.80463	2.36821	-0.358675	3.21297	0.000224843	2.66399e-05	6.45092e-09	0.0178742	0.719838	0.00131369	0.000608422	6.71046e-05	7.14503e-08	0.103236	0.844528	0.00616465
PRKACA	-0.0978232	0.0393351	-0.120309	0.00296545	-0.0436863	-0.155933	-2.27097	2.04881	-4.46199	0.137549	-1.39842	-2.94607	0.023149	0.0404807	8.12016e-06	0.890597	0.161988	0.00321837	0.040359	0.0602345	4.13698e-05	0.956418	0.330634	0.0126578
CAPN2	-0.0280225	-0.0782998	-0.148906	-0.0629112	0.039709	-0.104879	-1.83416	-4.22408	-5.36528	-2.22458	1.23398	-2.8993	0.0666303	2.39916e-05	8.0824e-08	0.0261096	0.217209	0.00373999	0.103785	6.08407e-05	6.71404e-07	0.133099	0.406783	0.0143594
GAP43	0.44804	0.825586	0.308998	0.0749242	0.086317	0.291972	5.9802	10.6036	3.8429	1.09629	1.48331	2.42255	2.22859e-09	2.86676e-26	0.000121588	0.272953	0.137991	0.0154121	1.53991e-08	1.08865e-24	0.000454473	0.537462	0.296661	0.0450501
CTPS1	0.0231326	0.0506479	-0.0905336	-0.100587	-0.101326	0.00216202	0.543199	1.12032	-2.77501	-2.37059	-3.17119	0.0295992	0.586993	0.26258	0.00552	0.0177596	0.00151814	0.976387	0.663493	0.324181	0.0130533	0.10276	0.0103946	0.986176
ENG	0.291532	0.0127737	-0.192743	-0.0343221	-0.169352	0.235308	5.0416	0.196196	-5.0997	-0.405691	-2.13709	2.65402	4.61648e-07	0.844457	3.40196e-07	0.68497	0.032591	0.00795385	2.09037e-06	0.87445	2.42866e-06	0.849445	0.105274	0.0266051
DDX5	-0.0694772	-0.0549177	0.0636469	0.00260749	0.00871859	0.0674754	-2.81396	-4.54819	3.37506	0.167465	0.488598	1.67036	0.00489356	5.41087e-06	0.000737983	0.867004	0.625126	0.0948486	0.0100545	1.51404e-05	0.00228734	0.947151	0.781193	0.189153
PFKL	-0.0616793	-0.112232	-0.1022	-0.0187951	0.0540858	0.0457626	-3.78212	-5.58148	-5.1014	-0.99884	1.84738	1.23645	0.000155499	2.38484e-08	3.37142e-07	0.317872	0.0646917	0.216292	0.000438367	9.05637e-08	2.41067e-06	0.581868	0.1728	0.352225
GM2A	-0.30177	-0.213702	-0.0640412	-0.198467	-0.0183941	-0.16113	-3.22298	-3.30499	-1.57743	-1.65591	-0.285269	-0.842825	0.00126862	0.000949801	0.114696	0.0977398	0.775438	0.399326	0.00293845	0.00189918	0.177382	0.303113	0.878133	0.551346
LGALS3	-0.418145	-0.306185	-0.254062	-0.0652583	-0.286111	-0.441125	-7.95311	-6.4353	-8.27237	-1.44634	-4.31485	-4.78044	1.81887e-15	1.23233e-10	1.31323e-16	0.148082	1.59712e-05	1.74915e-06	3.66941e-14	6.26421e-10	5.59859e-15	0.380866	0.000285273	2.84331e-05
PSMC3	0.0828815	0.0642784	0.0850165	0.0289397	0.00870194	0.0703121	4.72652	3.62317	5.09908	1.28414	0.380253	2.07465	2.28405e-06	0.000291015	3.41314e-07	0.199093	0.703758	0.0380187	9.11803e-06	0.000630741	2.43281e-06	0.457631	0.835071	0.0922698
TCP1	-0.0373206	0.0048352	-0.0259165	-0.0415467	0.00546643	-0.0172317	-3.11563	0.395651	-1.84101	-2.23478	0.244072	-0.828691	0.00183552	0.692362	0.0656206	0.0254316	0.807175	0.407279	0.00412263	0.745837	0.111565	0.131193	0.897988	0.559591
PTPN1	0.159716	0.275922	0.080222	0.052371	0.130048	0.177331	6.29357	7.69608	3.57912	1.55542	4.1583	2.36237	3.10238e-10	1.40308e-14	0.000344755	0.119846	3.20625e-05	0.0181584	2.48575e-09	1.11379e-13	0.00116178	0.338702	0.000506044	0.0512777
IGFBP2	0.134258	-0.0999887	-0.279995	-0.355194	-0.530233	-0.242533	1.37183	-1.00934	-3.38551	-2.27612	-4.24741	-1.79775	0.170116	0.312812	0.000710449	0.0228388	2.16257e-05	0.0722159	0.233735	0.379591	0.00221721	0.122575	0.00036195	0.151858
RPL35A	-0.17462	0.00445693	-0.157956	-0.000227255	-0.0812206	-0.334601	-5.20352	0.226808	-5.76939	-0.00769593	-2.12173	-4.55726	1.95545e-07	0.820573	7.95601e-09	0.99386	0.0338607	5.18241e-06	9.35099e-07	0.855205	8.6426e-08	0.997935	0.108292	7.05401e-05
ITGB5	-0.0605809	-0.145614	-0.0625053	-0.0503598	-0.309869	-0.106069	-1.00832	-4.24308	-1.11685	-0.363104	-2.13975	-0.615124	0.313301	2.2047e-05	0.264056	0.716527	0.0323747	0.538473	0.396141	5.62566e-05	0.356294	0.866959	0.1048	0.672756
ARF4	0.0569964	0.177148	-0.0309473	0.0533108	0.0752793	-0.0695181	1.77575	5.8086	-1.04294	1.79981	2.1463	-1.12149	0.0757746	6.29972e-09	0.296977	0.0718902	0.031849	0.262081	0.116274	2.57866e-08	0.391951	0.251254	0.103618	0.404489
RPL7	-0.193482	-0.00656357	-0.120062	-0.00756072	-0.0623024	-0.263141	-6.0871	-0.366405	-5.7125	-0.321784	-2.33002	-5.40902	1.14976e-09	0.714063	1.11327e-08	0.747617	0.0198051	6.3372e-08	8.39384e-09	0.764113	1.15652e-07	0.881924	0.0723518	1.81252e-06
VCL	-0.0910643	-0.0913242	-0.108317	-0.0401111	-0.0822438	-0.0643085	-4.21756	-4.0199	-4.70656	-1.59186	-3.55148	-1.33375	2.46958e-05	5.82217e-05	2.51928e-06	0.111416	0.000383075	0.182285	8.22404e-05	0.000140173	1.4452e-05	0.326545	0.00353289	0.309795
NAT1	-0.130304	-0.176133	-0.054162	-0.0154846	-0.189402	-0.211314	-1.20446	-1.32326	-1.35413	-0.360661	-3.71352	-2.15096	0.228413	0.18575	0.175695	0.718353	0.000204396	0.0314792	0.3019	0.238603	0.254394	0.867552	0.00214806	0.0794274
SON	-0.0427923	0.0235839	0.0817448	-0.00741354	0.0244503	0.00537583	-2.16648	1.61306	4.17226	-0.406175	1.30073	0.169476	0.0302748	0.10673	3.01587e-05	0.684614	0.193352	0.865422	0.0513751	0.144839	0.000134405	0.849445	0.375811	0.910469
NELFE	-0.125665	-0.126274	0.0723334	-0.00902414	-0.00470566	-0.0274938	-3.25244	-5.55386	2.24375	-0.250818	-0.0972322	-0.424314	0.00114417	2.79436e-08	0.0248484	0.801955	0.922542	0.671337	0.00267209	1.05143e-07	0.0485683	0.914929	0.961478	0.776496
RPL17	-0.175047	-0.0283949	-0.176355	-0.00716116	-0.0225348	-0.228638	-5.17798	-1.70098	-5.94592	-0.21623	-0.66686	-3.21364	2.243e-07	0.0889472	2.74904e-09	0.828809	0.504862	0.00131064	1.06248e-06	0.123034	3.23514e-08	0.929146	0.689058	0.00615999
PGAM1	0.137983	0.186123	0.0221413	0.150056	0.049385	0.122482	2.24216	5.56639	0.558321	2.30971	1.12418	2.20879	0.0249509	2.60074e-08	0.576625	0.020904	0.260936	0.0271894	0.0432004	9.82672e-08	0.666608	0.116052	0.459178	0.0709814
RCC1	-0.350428	-0.245874	-0.15022	-0.139617	-0.0711543	-0.323349	-8.93997	-8.25233	-6.23618	-3.67654	-1.63379	-6.20323	3.89278e-19	1.55338e-16	4.4838e-10	0.000236416	0.102303	5.53175e-10	1.34286e-17	1.59178e-15	6.35182e-09	0.00441836	0.241767	3.78757e-08
ATP5PF	0.0454272	0.0112131	0.0157541	-0.0137659	0.00179377	-0.0770461	1.15302	0.303657	0.385652	-0.328754	0.0413526	-1.48645	0.248902	0.761389	0.699755	0.742341	0.967015	0.13716	0.325931	0.804282	0.774098	0.879387	0.984044	0.250536
XRCC1	-0.237495	-0.17758	-0.0178261	-0.113906	-0.101346	-0.0149626	-4.84469	-6.68922	-0.706534	-3.3223	-2.7146	-0.204755	1.26808e-06	2.24369e-11	0.479856	0.000892779	0.00663556	0.837763	5.31583e-06	1.24103e-10	0.578567	0.0119363	0.0320285	0.890483
PAM	0.432871	0.259441	0.274589	0.157811	0.163377	0.413836	7.32027	9.58467	7.8029	5.57161	5.58857	6.19997	2.47479e-13	9.27536e-22	6.05027e-15	2.52399e-08	2.28952e-08	5.64754e-10	3.37873e-12	1.87961e-20	2.01165e-13	2.75582e-06	1.36136e-06	3.80914e-08
CDH2	0.328174	0.251147	0.26713	0.148189	0.124114	0.115388	3.17556	4.17223	6.95164	3.55445	2.06282	1.68124	0.00149546	3.01627e-05	3.61074e-12	0.000378777	0.0391294	0.0927161	0.00341831	7.53413e-05	7.62473e-11	0.00615149	0.120666	0.185885
TSPAN8	-0.529805	0.132432	-0.286921	-0.241388	-0.46404	-0.517926	-3.99103	1.45053	-5.43796	-1.59444	-3.28052	-3.27527	6.57872e-05	0.146912	5.38942e-08	0.110836	0.00103615	0.00105563	0.000198969	0.193273	4.61265e-07	0.326545	0.00771395	0.00516834
GNAZ	0.0111013	-0.170704	0.09825	-0.0598984	-0.169107	0.181782	0.325156	-6.1683	1.93408	-1.53934	-2.58103	2.00989	0.745063	6.90268e-10	0.0531029	0.12372	0.00985068	0.0444429	0.797097	3.16361e-09	0.0927818	0.344481	0.042778	0.104223
PLCG1	0.0741134	-0.215219	-0.0325609	0.00173358	-0.0173538	-0.0130938	2.64283	-3.71486	-1.10539	0.0554182	-0.365042	-0.278526	0.00822152	0.00020332	0.268992	0.955805	0.71508	0.780609	0.0160558	0.000451057	0.361442	0.985004	0.841303	0.853506
NCL	-0.134234	-0.123722	-0.0452886	-0.022128	-0.0271636	-0.121134	-7.49552	-7.92085	-3.23481	-1.47626	-1.0675	-3.79145	6.60349e-14	2.35901e-15	0.00121724	0.139875	0.285747	0.000149769	9.91401e-13	2.09437e-14	0.00354198	0.367823	0.485738	0.00105094
HK1	-0.224095	-0.112908	-0.24435	-0.111357	-0.310998	-0.272867	-5.32036	-2.70487	-6.60963	-2.52688	-5.44157	-4.01952	1.03562e-07	0.00683313	3.8529e-11	0.0115082	5.28127e-08	5.83178e-05	5.19995e-07	0.0119593	6.72249e-10	0.0764788	2.51222e-06	0.000486232
POLR2C	-0.0465679	-0.160099	-0.000708514	0.00113074	-0.0438276	-0.0359776	-2.15617	-5.94235	-0.0283015	0.043052	-1.97583	-1.00095	0.0310706	2.80959e-09	0.977422	0.96566	0.0481743	0.316853	0.0525283	1.20689e-08	0.985491	0.989752	0.14	0.467164
POLR2E	-0.0326476	-0.108016	-0.0204455	0.00156141	-0.00727506	-0.262891	-0.638237	-3.69666	-0.654704	0.0177027	-0.0660939	-1.31645	0.523319	0.000218454	0.512658	0.985876	0.947303	0.188022	0.605138	0.000481558	0.607421	0.995399	0.974695	0.317397
NDUFV2	-0.0914047	-0.0484752	0.0772592	0.0177991	0.0191368	-0.0829307	-3.36966	-2.20288	3.00247	0.634396	0.592229	-2.33857	0.000752607	0.0276033	0.00267799	0.525822	0.553697	0.0193579	0.00182361	0.0426897	0.00695908	0.748878	0.726348	0.0540323
EIF2AK2	0.0469449	0.0281406	0.0374274	-0.0299581	-0.00545089	0.0307009	2.52819	0.794433	2.0678	-1.74605	-0.211098	0.981342	0.0114654	0.426943	0.0386588	0.0808017	0.83281	0.326424	0.0216968	0.496617	0.0709005	0.27062	0.911281	0.476953
SRM	-0.19962	-0.00202492	-0.134915	-0.0884023	0.0694507	-0.330769	-4.51094	-0.044335	-3.83929	-2.19132	1.05643	-3.97798	6.45409e-06	0.964637	0.000123389	0.0284284	0.290773	6.95037e-05	2.39916e-05	0.970219	0.000460443	0.139943	0.4903	0.00055914
CSNK2A2	-0.0071167	-0.140686	-0.0478925	-0.00769821	-0.00690683	0.0342708	-0.295218	-3.69337	-2.30229	-0.402912	-0.262863	0.891441	0.767827	0.000221304	0.0213189	0.687013	0.792656	0.372693	0.81451	0.000486891	0.0424593	0.850678	0.887076	0.526418
RXRA	0.0249878	-0.172023	-0.0812991	-0.0419353	-0.0124377	0.0573581	0.502855	-6.29495	-1.93548	-1.66191	-0.459306	1.32914	0.615066	3.07505e-10	0.0529312	0.0965313	0.646014	0.183802	0.685615	1.491e-09	0.0925907	0.300224	0.796328	0.312022
ITIH2	-0.13296	0.151456	-0.207253	0.0246374	-0.224102	-0.441402	-1.58206	2.41328	-3.95294	0.484312	-3.63366	-5.294	0.113636	0.0158097	7.71974e-05	0.628165	0.000279424	1.19672e-07	0.165456	0.0258013	0.000303616	0.81617	0.00271552	3.13043e-06
ITIH1	-0.172137	0.0606512	-0.0504743	-0.0255118	-0.00747011	-0.187246	-3.06136	0.932032	-1.03032	-0.44816	-0.185913	-2.02889	0.00220333	0.35132	0.302858	0.654038	0.852513	0.0424691	0.00487745	0.420223	0.398548	0.831625	0.922306	0.100375
CEL	-0.26819	0.0573225	-0.112412	-0.0902563	-0.152368	-0.510822	-5.34327	1.76684	-3.51315	-1.04722	-1.82294	-5.01458	9.12863e-08	0.0772557	0.000442822	0.294998	0.0683129	5.31487e-07	4.6403e-07	0.108086	0.00144485	0.557548	0.180319	1.10682e-05
NFKB1	-0.0722543	-0.0724988	-0.154351	-0.0632071	-0.125492	-0.10536	-2.46632	-2.67362	-7.02746	-2.48515	-2.80878	-2.35636	0.013651	0.0075037	2.10321e-12	0.0129496	0.004973	0.0184551	0.025376	0.013042	4.66654e-11	0.0830061	0.0260054	0.0519786
AMY2B	-0.336193	0.183079	0.00325985	0.0301867	0.0413876	-0.373466	-4.50072	2.36089	0.0572955	0.379684	0.370756	-2.7585	6.77228e-06	0.0182309	0.95431	0.70418	0.710819	0.00580672	2.50176e-05	0.0293396	0.968237	0.860775	0.838474	0.0204685
TYMP	-0.131013	0.087886	-0.284528	-0.0510446	-0.301887	-0.141609	-1.50093	0.924944	-3.9546	-0.747576	-3.74665	-1.51453	0.133374	0.354995	7.66616e-05	0.454716	0.000179214	0.129893	0.189773	0.423613	0.000302298	0.698457	0.00196093	0.240765
ATP2B1	0.0527824	-0.138234	0.0596068	-0.0116182	-0.0462172	0.154574	1.72477	-8.28771	3.16694	-0.647126	-1.84733	3.26333	0.0845683	1.15447e-16	0.0015405	0.517551	0.0646997	0.00110112	0.128191	1.20486e-15	0.00434281	0.742009	0.1728	0.00535717
EIF2S2	-0.197404	0.0195944	-0.0745688	-0.0354283	0.00635425	-0.243643	-5.42306	1.16629	-3.47198	-1.82597	0.244182	-4.46383	5.85859e-08	0.243497	0.000516643	0.0678552	0.80709	8.05087e-06	3.10739e-07	0.303465	0.00166166	0.240878	0.897988	0.000100781
ANXA7	0.0768838	0.000101419	0.0507741	0.0156043	0.0346052	0.163526	2.95025	0.00551041	2.96338	0.670936	1.24048	3.27866	0.00317515	0.995603	0.00304283	0.502261	0.214799	0.00104303	0.00680025	0.996927	0.00778185	0.731224	0.403607	0.00512227
TPSB2	-0.0349701	-0.458521	-0.21218	-0.293504	0.0549874	-0.039489	-0.23593	-4.68747	-2.78896	-2.10377	0.231789	-0.182333	0.813487	2.766e-06	0.00528779	0.0353988	0.816702	0.855322	0.853133	8.07986e-06	0.012537	0.161121	0.903081	0.903295
BTF3	0.0117749	-0.0466245	0.0405556	-0.0238584	-0.0285316	-0.164603	0.44137	-1.61434	1.26867	-0.697558	-0.754977	-1.72867	0.658945	0.106454	0.20456	0.485454	0.450263	0.0838684	0.725401	0.144551	0.289601	0.720885	0.641064	0.171416
RAB3A	0.393746	0.0501169	0.318207	0.0343535	0.1157	0.619618	5.57224	0.901576	6.12701	0.880657	1.8851	6.78998	2.5148e-08	0.367282	8.95472e-10	0.378504	0.0594161	1.12147e-11	1.44823e-07	0.436431	1.18323e-08	0.638931	0.161748	1.49057e-09
RAB3B	0.471952	0.20689	0.323661	0.0503095	0.176491	0.469225	7.13489	7.79386	6.13823	1.03909	3.34271	4.23874	9.68614e-13	6.499e-15	8.3448e-10	0.298763	0.00082966	2.24777e-05	1.21251e-11	5.38881e-14	1.12233e-08	0.561609	0.00641992	0.000225226
RAB4A	0.0312681	-0.118036	0.044645	-0.0198268	0.0300569	-0.0917689	0.756123	-5.75547	1.03266	-0.26453	0.348858	-1.0274	0.449575	8.6399e-09	0.301763	0.791372	0.727196	0.304233	0.535626	3.49228e-08	0.397339	0.908589	0.849442	0.452991
RAB5A	0.0940727	-0.00252197	0.119539	0.0665975	0.0788723	0.176436	3.28497	-0.0975469	5.07335	2.09719	2.7717	3.41725	0.00101994	0.922292	3.90873e-07	0.0359766	0.00557647	0.000632562	0.00240058	0.938219	2.74279e-06	0.162904	0.0282829	0.00341115
RAB6A	0.0838087	0.0899698	0.0970581	0.0282943	0.0754681	-0.0624802	2.67037	3.44341	4.80318	1.12511	2.55738	-1.78681	0.00757686	0.000574424	1.56164e-06	0.260543	0.0105464	0.0739686	0.0149063	0.00118693	9.47255e-06	0.524896	0.0449613	0.154579
MX1	0.441968	0.601644	-0.0830572	0.0307243	-0.117594	-0.056743	11.4509	4.69795	-1.10783	0.540457	-3.13516	-0.836204	2.32753e-30	2.62791e-06	0.267937	0.588882	0.0017176	0.40304	3.39294e-28	7.69139e-06	0.360639	0.791776	0.0114651	0.555455
PSMB1	0.018127	0.0865963	-0.0655859	0.00770399	-0.0391481	-0.111079	0.742449	4.16022	-3.05871	0.209524	-1.2212	-1.5684	0.457816	3.17945e-05	0.00222294	0.834039	0.22201	0.116789	0.543724	7.92058e-05	0.00595111	0.931182	0.412797	0.222875
M6PR	0.0184521	-0.11666	-0.0210796	-0.0116524	0.0493162	0.214033	0.742025	-5.00251	-0.689165	-0.245744	0.911286	4.45842	0.458072	5.65879e-07	0.490719	0.80588	0.362145	8.25652e-06	0.543744	1.80339e-06	0.587433	0.916225	0.560986	0.000102503
COX5A	0.0653991	0.134069	-0.0396848	0.0565939	0.0492729	-0.0210171	3.02933	5.31307	-1.14942	1.45081	1.5586	-0.538521	0.00245093	1.07794e-07	0.250384	0.146833	0.119092	0.590218	0.00537658	3.74996e-07	0.341859	0.37894	0.26775	0.712963
LMNB1	-0.262806	-0.196857	-0.0860006	-0.0347736	-0.0631301	-0.160686	-11.1098	-9.03149	-4.1357	-1.92163	-2.64892	-4.68386	1.12358e-28	1.69348e-19	3.53867e-05	0.0546528	0.00807499	2.81521e-06	1.30192e-26	2.52569e-18	0.000154356	0.21291	0.0368967	4.19866e-05
DDC	0.116289	-0.153045	0.221936	-0.0437619	-0.133277	-0.0994594	2.19324	-2.46458	3.46042	-0.826883	-1.67132	-1.48776	0.0282898	0.0137174	0.000539333	0.408303	0.0946592	0.136814	0.0483334	0.0226982	0.00172609	0.660151	0.229242	0.250208
OGN	-0.0225796	0.028831	-0.19405	0.0348076	-0.105661	-0.363691	-0.339475	0.420592	-3.18108	0.367767	-1.72636	-4.28561	0.734252	0.674053	0.00146727	0.713047	0.0842826	1.82236e-05	0.787582	0.730184	0.00416495	0.866179	0.209732	0.00019063
CAST	0.0259005	0.0609904	-0.00887094	0.0430149	-0.0243394	0.0917686	0.68456	2.9276	-0.358393	1.62368	-0.630353	1.71941	0.493622	0.00341584	0.720049	0.104444	0.528464	0.0855401	0.576849	0.00628254	0.790166	0.316979	0.705963	0.173967
COL5A1	0.0938307	0.0349098	-0.215252	0.0738098	-0.16192	-0.0602691	1.53439	0.62426	-3.96011	0.970237	-2.71658	-0.539742	0.124934	0.532457	7.49162e-05	0.331928	0.00659595	0.589375	0.179859	0.598551	0.000297104	0.599351	0.0319476	0.712326
PTMS	-0.0303166	-0.315794	0.0753916	-0.121075	-0.0424098	0.151498	-0.172456	-5.34006	1.22497	-1.54259	-0.731375	1.44908	0.863079	9.29147e-08	0.220587	0.122931	0.46455	0.147317	0.893939	3.2701e-07	0.308713	0.34313	0.654915	0.264806
CDK11B	-0.166687	-0.120572	-0.0261143	-0.0560084	-0.0411635	-0.0451825	-5.4096	-5.30195	-1.58831	-2.38513	-1.66199	-1.22343	6.31671e-08	1.14573e-07	0.112215	0.0170732	0.0965149	0.221168	3.3193e-07	3.96444e-07	0.174142	0.100591	0.23187	0.358356
GSTM3	-0.0843334	-0.00527234	-0.161257	0.118691	0.0296642	-0.0670058	-1.90608	-0.177982	-4.23034	1.3802	0.707429	-1.19138	0.0566397	0.858737	2.33334e-05	0.167526	0.4793	0.233503	0.0899666	0.887204	0.000106401	0.412112	0.666243	0.373786
ATP6V1B2	0.266714	0.184702	0.241633	0.0986639	0.0885275	0.34158	9.672	9.91562	10.4915	4.57628	3.68822	6.14097	3.96539e-22	3.56049e-23	9.44798e-26	4.7332e-06	0.000225832	8.20201e-10	2.15899e-20	8.60419e-22	1.21987e-23	0.000203708	0.00229943	5.07738e-08
ATP6V1C1	0.182638	0.171966	0.154621	0.0424324	0.0757056	0.1761	9.70386	8.77178	8.58568	2.2556	2.69726	3.36576	2.90298e-22	1.75861e-18	9.02969e-18	0.0240957	0.00699128	0.000763327	1.61958e-20	2.32374e-17	4.48409e-16	0.12691	0.0332915	0.00398783
CSRP1	-0.0939741	-0.0896315	-0.190947	-0.0609817	-0.067778	-0.160077	-4.0006	-1.8671	-4.05855	-0.879315	-1.65476	-2.4778	6.31833e-05	0.0618875	4.93788e-05	0.379231	0.0979742	0.0132194	0.000191927	0.088503	0.000205661	0.638931	0.234627	0.0398523
FLNA	-0.237185	-0.102414	-0.214563	-0.0649918	-0.257768	-0.0934939	-5.79664	-2.80421	-5.45543	-1.10638	-4.05324	-1.39085	6.76569e-09	0.00504397	4.8855e-08	0.268564	5.05127e-05	0.164271	4.32449e-08	0.00903437	4.21804e-07	0.53336	0.000726317	0.287283
NF1	0.15386	0.125517	0.120562	0.0271093	0.0567439	0.170553	4.684	4.52875	3.43503	0.826035	1.36496	3.99454	2.81324e-06	5.93337e-06	0.000592498	0.408784	0.172264	6.48195e-05	1.10356e-05	1.64901e-05	0.00187763	0.660642	0.345369	0.000531614
MAOA	-0.281242	-0.379952	-0.157206	-0.197156	-0.179912	-0.249413	-9.30412	-12.1874	-6.38672	-6.39484	-5.34382	-4.85015	1.35103e-20	3.62696e-34	1.69485e-10	1.60714e-10	9.10092e-08	1.2337e-06	5.81456e-19	3.90244e-32	2.60934e-09	5.20001e-08	4.07199e-06	2.12933e-05
ACO1	-0.136223	-0.0733764	-0.145205	-0.0106367	-0.00718043	-0.249062	-3.5774	-3.2034	-5.93607	-0.363078	-0.223765	-4.55471	0.000347029	0.00135816	2.91939e-09	0.716546	0.82294	5.24567e-06	0.00090492	0.00265693	3.41781e-08	0.866959	0.906286	7.11868e-05
GPD1	0.686483	0.678384	0.588793	0.13229	0.211196	0.603006	12.1889	13.2318	12.2413	3.2544	5.99719	7.22564	3.5632e-34	5.74953e-40	1.8709e-34	0.00113634	2.00765e-09	4.98756e-13	7.66767e-32	1.03928e-37	7.04549e-32	0.0141463	1.84491e-07	1.18625e-10
VDAC1	0.0495768	0.0109113	0.00299748	0.0235805	0.114145	0.0836832	2.80284	0.62149	0.168554	0.924462	3.65423	2.49009	0.00506547	0.534277	0.866148	0.355246	0.00025796	0.012771	0.0103672	0.599851	0.904163	0.617207	0.0025564	0.0387438
BGN	0.269757	0.313697	-0.107198	0.07756	-0.16623	0.0780665	4.19332	4.38993	-2.01103	0.708062	-1.88886	0.845089	2.74905e-05	1.13385e-05	0.0443221	0.478907	0.05891	0.398061	9.08109e-05	3.03008e-05	0.0794177	0.717805	0.161133	0.550566
SDHB	-0.089376	-0.040762	-0.096906	-0.0118421	0.0587614	-0.088117	-4.32228	-3.12711	-4.42356	-0.644625	2.47724	-2.3481	1.54426e-05	0.00176535	9.70894e-06	0.51917	0.0132403	0.0188695	5.33526e-05	0.00340488	4.83202e-05	0.742474	0.0533271	0.0529434
CD9	0.0824775	0.187475	-0.151266	0.076717	0.162691	-0.0437619	1.65372	4.29314	-3.0228	1.07022	2.65617	-0.487536	0.0981851	1.76164e-05	0.0025045	0.28452	0.00790331	0.625878	0.146011	4.58046e-05	0.00656107	0.548293	0.0363697	0.742153
BCKDHB	0.065955	0.148441	-0.0392319	0.0624123	0.19109	0.0231536	1.95564	3.0313	-0.825095	0.901882	2.72003	0.187473	0.050508	0.00243502	0.409318	0.367119	0.00652751	0.85129	0.0810244	0.00459452	0.510123	0.627938	0.0317864	0.900721
COMT	-0.0904995	-0.202591	-0.110149	0.057199	0.0308919	-0.0080106	-3.97345	-3.68049	-2.64105	1.1486	0.44116	-0.107073	7.08379e-05	0.00023279	0.00826492	0.250719	0.659097	0.914731	0.000212985	0.000510422	0.018628	0.515	0.804425	0.945271
TGM2	0.344259	0.52425	-0.255568	-0.114116	-0.197964	-0.170253	4.83911	7.25092	-3.73263	-1.24903	-2.45818	-1.40474	1.30425e-06	4.13952e-13	0.000189488	0.211653	0.0139641	0.160097	5.43719e-06	2.80878e-12	0.00067906	0.472792	0.0552574	0.2814
MMUT	0.155173	0.156882	0.126887	0.0604602	0.0675856	0.0208531	5.13588	8.71409	7.03502	3.02685	3.73417	0.619705	2.80832e-07	2.93099e-18	1.99227e-12	0.00247114	0.000188332	0.535452	1.30564e-06	3.74156e-17	4.47913e-11	0.0260305	0.00201199	0.669908
OSBP	-0.0762854	0.0785454	0.00172132	0.0119003	0.0225441	-0.110503	-3.74786	5.4791	0.119613	0.629089	1.11774	-3.23399	0.000178348	4.27489e-08	0.90479	0.529291	0.263679	0.00122074	0.000496888	1.56931e-07	0.932226	0.751732	0.462385	0.00579681
PCMT1	0.0842975	0.0856682	0.135839	0.0599975	0.0998291	0.106004	2.81692	4.17579	5.21787	1.86931	2.38438	2.38828	0.00484869	2.96952e-05	1.80993e-07	0.0615797	0.017108	0.0169273	0.00997779	7.42627e-05	1.391e-06	0.227594	0.0644797	0.0483226
FBL	-0.255525	-0.154634	-0.143862	-0.0179299	-0.0708282	-0.189817	-9.70256	-6.66964	-7.27805	-0.694644	-1.8833	-4.33681	2.94033e-22	2.56437e-11	3.38677e-13	0.487278	0.0596591	1.44567e-05	1.62041e-20	1.40941e-10	8.51031e-12	0.721527	0.162155	0.000160122
GART	0.0308202	0.0799336	-0.11051	0.0248107	-0.0046152	-0.0864734	1.21027	3.75303	-4.8496	1.27846	-0.204864	-1.99961	0.226175	0.000174707	1.23713e-06	0.201087	0.837678	0.045542	0.29935	0.000390648	7.62701e-06	0.460541	0.913481	0.106359
TNXB	-0.202737	-0.202925	-0.322778	-0.17668	-0.118216	-0.222984	-2.85883	-2.30222	-6.69144	-2.13402	-2.06768	-2.03464	0.00425207	0.0213229	2.20986e-11	0.0328409	0.0386703	0.0418871	0.00888766	0.0338337	4.07607e-10	0.154914	0.119857	0.0993349
PAICS	0.0997526	0.108951	0.00873761	0.030294	0.0398532	0.0707707	3.37442	3.83308	0.321543	1.10681	1.50308	1.18223	0.000739706	0.00012655	0.747799	0.268377	0.132819	0.237115	0.0017962	0.000289854	0.811747	0.53336	0.288562	0.377588
SCP2	0.211988	0.0589858	0.0455854	0.0599551	0.0128383	0.149585	8.46752	3.89856	2.10101	3.06059	0.423693	4.27728	2.50663e-17	9.6768e-05	0.0356405	0.00220903	0.67179	1.89191e-05	6.62424e-16	0.000226109	0.0661163	0.0242886	0.812293	0.000197188
UBA1	0.0523696	-0.0264533	-0.00438682	0.0123438	0.0233826	0.0678749	3.04628	-2.03184	-0.296345	0.871328	0.975872	2.6125	0.00231688	0.0421699	0.766966	0.383575	0.329128	0.00898836	0.00510731	0.0623579	0.827189	0.642601	0.528922	0.0291171
GPX3	0.0686003	0.0668962	0.0139897	-0.159491	-0.185972	0.0590078	1.16547	1.29039	0.340375	-2.37561	-2.72856	0.817639	0.243829	0.196916	0.733574	0.0175202	0.00636114	0.413563	0.32003	0.251302	0.802064	0.101897	0.0311441	0.564279
NME2	0.109523	0.131965	-0.0063389	-0.00601425	-0.021173	-0.0313237	3.98117	4.85311	-0.312214	-0.157003	-0.450055	-0.462375	6.85771e-05	1.21543e-06	0.754878	0.875243	0.652671	0.643813	0.000206876	3.70866e-06	0.817468	0.94895	0.800958	0.756668
ENPP1	-0.418864	-0.261765	-0.202324	-0.348344	-0.281164	-0.489531	-7.67044	-6.84889	-5.00086	-6.07416	-5.56263	-5.01602	1.71406e-14	7.44257e-12	5.70745e-07	1.24635e-09	2.65738e-08	5.2752e-07	2.91196e-13	4.44293e-11	3.83239e-06	3.12902e-07	1.54253e-06	1.10364e-05
FDXR	-0.0755437	0.00436983	-0.00404586	-0.0162081	-0.0573077	-0.186303	-1.91122	0.094615	-0.148323	-0.500536	-1.86445	-3.25778	0.0559769	0.924621	0.882088	0.616698	0.0622587	0.00112289	0.0891016	0.939094	0.915476	0.80857	0.167468	0.00544459
HNRNPA2B1	-0.0437428	-0.143532	-0.0010004	-0.00292714	-0.0277467	0.00728589	-2.28862	-8.38885	-0.0763504	-0.182701	-1.37186	0.237481	0.0221017	4.90914e-17	0.93914	0.855032	0.170106	0.812284	0.0388478	5.41083e-16	0.95736	0.941953	0.342867	0.873147
RFX1	-0.0719184	-0.208819	0.0244791	-0.0454443	0.0111734	0.00531714	-2.40191	-6.62679	0.890178	-1.59381	0.403312	0.106537	0.0163099	3.43067e-11	0.37337	0.110979	0.686719	0.915156	0.0297076	1.86337e-10	0.473551	0.326545	0.823588	0.945278
PRKACB	0.190132	0.224544	0.0667206	0.0946616	0.118523	0.091557	6.97731	5.2572	3.45238	3.70256	3.79773	2.0061	3.00884e-12	1.46265e-07	0.000555656	0.000213433	0.000146028	0.0448454	3.34077e-11	4.99223e-07	0.00177456	0.00408688	0.00169206	0.104895
UQCRC2	-0.0969367	-0.0788516	-0.0898049	-0.0453777	-0.00269847	-0.11327	-4.60127	-5.66407	-4.99628	-2.21024	-0.115249	-3.32801	4.19922e-06	1.47828e-08	5.84466e-07	0.0270884	0.908247	0.000874698	1.59197e-05	5.74407e-08	3.91869e-06	0.136249	0.952067	0.00443583
CA4	-0.643678	-0.650339	-0.130116	-0.122875	-0.287252	-0.295265	-7.01073	-6.58875	-2.27085	-0.91396	-2.29185	-2.74387	2.37074e-12	4.43557e-11	0.0231563	0.360738	0.0219144	0.00607199	2.71913e-11	2.38056e-10	0.045636	0.621492	0.0782856	0.0212543
FECH	0.132717	-0.0176301	-0.0152992	0.0866743	0.0323713	0.197152	3.00248	-0.466248	-0.338372	1.84613	0.487658	1.95605	0.00267791	0.641038	0.735083	0.0648738	0.625792	0.0504598	0.00583478	0.700061	0.802775	0.233411	0.781193	0.115399
XPA	-0.555532	-0.326167	-0.131967	-0.065675	-0.0583926	-0.0607482	-4.5639	-5.48273	-3.15973	-2.02571	-0.969637	-1.16959	5.02124e-06	4.18805e-08	0.00157914	0.0427941	0.332228	0.242165	1.88934e-05	1.54244e-07	0.00444066	0.182411	0.531635	0.38315
FBLN1	-0.258843	0.0213503	-0.338498	-0.0300489	-0.128063	-0.265344	-5.03437	0.503728	-6.39516	-0.441607	-2.03667	-3.19874	4.79424e-07	0.614452	1.6038e-10	0.658773	0.0416836	0.00138029	2.15789e-06	0.674778	2.48205e-09	0.834254	0.12685	0.00641722
TCEA1	-0.0278987	-0.0912383	0.0339677	0.0224782	-0.0668244	0.0075708	-1.13806	-3.96672	1.38428	0.983642	-2.56517	0.165407	0.255095	7.28698e-05	0.166273	0.325292	0.0103125	0.868623	0.332595	0.000172769	0.242931	0.591785	0.044341	0.912863
ITGA6	-0.414937	-0.221587	-0.171114	-0.0822094	-0.201685	-0.361654	-7.41455	-4.90494	-5.67839	-1.59327	-3.09988	-4.57461	1.2204e-13	9.34568e-07	1.35969e-08	0.1111	0.00193597	4.77114e-06	1.77331e-12	2.89818e-06	1.37459e-07	0.326545	0.0124683	6.57341e-05
SFPQ	-0.128608	-0.155098	-0.0258105	-0.025936	-0.0692321	-0.0062103	-6.13987	-8.7479	-1.73504	-1.23258	-2.77525	-0.173389	8.25891e-10	2.17358e-18	0.0827329	0.217733	0.00551585	0.862346	6.16893e-09	2.81444e-17	0.136151	0.478802	0.02807	0.90859
TUBG1	-0.0394892	-0.0623848	-0.00370032	0.0372945	-0.0010501	0.0871413	-1.64271	-2.33803	-0.184304	1.55395	-0.0393339	2.499	0.100444	0.0193858	0.853775	0.120196	0.968624	0.0124546	0.149017	0.0310215	0.896424	0.339103	0.984917	0.0379772
PPIB	-0.22428	0.0673922	-0.0311469	-0.0709074	0.00625399	-0.399249	-6.45442	3.40644	-1.46382	-2.06633	0.255358	-5.47255	1.08631e-10	0.000658154	0.143243	0.0387974	0.798447	4.43602e-08	9.40431e-10	0.00134518	0.214485	0.172056	0.891499	1.41759e-06
ME2	0.254794	0.142098	0.144111	0.0643409	0.0194409	0.204332	7.96999	8.40301	6.27031	3.32405	0.865284	4.42225	1.58681e-15	4.35167e-17	3.6033e-10	0.000887216	0.386883	9.7677e-06	3.23009e-14	4.83802e-16	5.23579e-09	0.0118971	0.582494	0.000117707
WARS1	0.172207	0.499803	-0.0643657	0.0627271	0.0528185	-0.114703	2.33128	5.24233	-1.08899	2.28321	1.82984	-1.31779	0.0197386	1.58564e-07	0.27616	0.0224177	0.067274	0.187575	0.0351592	5.38761e-07	0.369549	0.12089	0.178306	0.316761
RPS3	-0.216031	0.00415345	-0.100234	-0.0565779	-0.0286484	-0.221531	-6.88967	0.319314	-4.57704	-1.39611	-1.14054	-4.55773	5.59209e-12	0.749488	4.71606e-06	0.16268	0.254061	5.17097e-06	5.90436e-11	0.794517	2.51023e-05	0.404374	0.451298	7.05401e-05
SP100	-0.120986	0.0475605	-0.230142	-0.0745441	-0.0761299	-0.0908811	-3.06598	0.904974	-5.41394	-2.22044	-1.8385	-1.45477	0.00216959	0.365479	6.16513e-08	0.0263892	0.0659883	0.145734	0.00481551	0.434632	5.24675e-07	0.133799	0.175516	0.262588
MCC	-0.0354821	0.119028	0.179164	0.00513195	-0.0208371	-0.0228462	-0.823763	3.76828	4.47747	0.14803	-0.519898	-0.250946	0.410074	0.000164378	7.55317e-06	0.882319	0.603135	0.801856	0.495753	0.000369197	3.86555e-05	0.953376	0.762823	0.866679
AHCY	0.0483237	0.0222458	0.0713407	-0.00236199	0.0419016	-0.00603234	1.04378	0.678908	1.48862	-0.035985	1.08072	-0.121019	0.296588	0.497196	0.136588	0.971294	0.279822	0.903676	0.378184	0.56524	0.206504	0.991914	0.480127	0.937061
CFL1	-0.0276051	-0.0273369	-0.102134	-0.0660423	-0.0249618	-0.0193262	-1.39202	-1.38906	-5.01858	-1.74942	-0.59496	-0.528013	0.163917	0.164814	5.2056e-07	0.0802176	0.55187	0.59749	0.226526	0.214453	3.53317e-06	0.268919	0.725182	0.719249
EIF4B	-0.014853	0.0346233	0.119783	0.0345359	0.00767387	-0.0197394	-0.810919	2.03029	5.28688	1.53341	0.275682	-0.478183	0.417412	0.0423269	1.24421e-07	0.125174	0.782793	0.63252	0.503547	0.0625696	9.8297e-07	0.346819	0.880522	0.747087
F8A1; F8A2; F8A3	0.174808	-0.0212903	0.0103442	0.0242866	0.00615629	0.214642	4.00376	-0.570402	0.263957	0.627989	0.128528	1.55535	6.23441e-05	0.568405	0.791813	0.530011	0.897731	0.119864	0.000189891	0.631422	0.847524	0.752138	0.945882	0.226732
ATP2B4	-0.159619	-0.264914	-0.124562	-0.126523	-0.106317	0.026624	-4.50914	-9.84107	-6.08828	-3.66796	-2.40681	0.427975	6.50915e-06	7.49133e-23	1.14127e-09	0.000244492	0.0160926	0.668669	2.417e-05	1.74502e-21	1.46934e-08	0.00450214	0.0617339	0.7746
CPT2	0.119441	0.215695	0.0291502	0.0539571	0.097152	-0.0495312	4.9846	11.7861	1.58844	3.78507	4.74592	-1.22919	6.20906e-07	4.6057e-32	0.112187	0.000153665	2.07563e-06	0.219	2.74547e-06	3.85429e-30	0.174142	0.00312798	5.35987e-05	0.355737
DTYMK	-0.0887781	0.101911	-0.04242	-0.00294332	-0.04859	0.064057	-1.19635	2.85461	-1.53935	-0.0999677	-1.55091	1.22271	0.231562	0.00430903	0.123719	0.92037	0.120924	0.22144	0.305526	0.00779212	0.189328	0.969687	0.269987	0.358669
CMA1	-0.536525	-0.772108	-0.387568	-0.610103	-0.108049	-0.468618	-2.46286	-3.79883	-2.68475	-2.6107	-0.430843	-2.12119	0.0137835	0.000145383	0.00725846	0.00903561	0.666582	0.0339057	0.0255801	0.000329811	0.0166418	0.0636537	0.80845	0.084233
LAMA2	-0.336776	0.113097	-0.137177	0.010205	-0.115142	-0.368267	-5.41506	2.61963	-4.67185	0.137976	-2.03435	-3.90726	6.12669e-08	0.00880247	2.98501e-06	0.890259	0.0419168	9.33483e-05	3.22687e-07	0.0150733	1.67361e-05	0.956283	0.127214	0.000706837
EEF1B2	-0.0535357	0.0148691	-0.0564201	-0.0452758	0.0130038	-0.199846	-1.7904	0.648922	-2.82979	-2.06133	0.482613	-4.00644	0.0733901	0.516389	0.00465782	0.0392713	0.62937	6.16396e-05	0.112998	0.58339	0.011244	0.17297	0.78329	0.000507376
ATP5PB	0.0981671	0.0380991	-0.000261325	0.0178403	0.0464357	0.107711	4.34808	2.5064	-0.0117139	0.926761	1.46499	2.58168	1.37335e-05	0.0121967	0.990654	0.35405	0.142924	0.00983202	4.78871e-05	0.0203985	0.994596	0.617028	0.304514	0.0313335
IGFBP5	-0.289343	-0.434989	0.213936	-0.0835831	-0.30978	0.160264	-3.32856	-8.21704	2.3518	-0.757742	-3.40671	1.7084	0.000872951	2.08586e-16	0.018683	0.448606	0.000657511	0.0875615	0.0020955	2.09934e-15	0.0379044	0.693314	0.00542207	0.177599
ACP1	0.00165336	0.120253	-0.01887	-0.0347283	0.0786108	0.0557881	0.0500452	3.41713	-0.326786	-0.498248	1.9421	1.10471	0.960086	0.000632848	0.74383	0.618309	0.0521253	0.269286	0.968057	0.00129875	0.809308	0.808958	0.147775	0.412649
ACAT1	-0.0507118	0.143665	0.00887191	0.062747	0.0273126	-0.197459	-1.36081	6.37644	0.434074	2.82374	0.933467	-3.97642	0.173574	1.81256e-10	0.664235	0.00474662	0.350579	6.99598e-05	0.237835	9.04079e-10	0.743726	0.0412499	0.54971	0.000560547
TNC	-0.120979	0.41462	-0.264014	-0.052795	-0.0630065	-0.0351696	-1.6661	4.89109	-2.69236	-1.03656	-0.931137	-0.354229	0.095693	1.00279e-06	0.0070949	0.299942	0.351782	0.723168	0.142813	3.09113e-06	0.0163291	0.562655	0.551024	0.812732
MYL9	0.0442549	-0.09178	-0.129102	-0.0973262	-0.20479	0.099826	0.905891	-1.92955	-2.4744	-1.01545	-2.75915	1.16367	0.364994	0.0536628	0.013346	0.309891	0.00579524	0.244557	0.449736	0.0776255	0.0281562	0.573229	0.0289058	0.385608
POLR2A	-0.0699036	-0.174653	-0.0248721	-0.018464	-0.0278328	0.00148694	-3.21043	-9.8373	-1.63933	-1.10286	-1.36132	0.0403708	0.00132535	7.77679e-23	0.101144	0.270089	0.173412	0.967798	0.00305887	1.79303e-21	0.160489	0.535121	0.347054	0.98126
GRK2	0.0165753	0.0415757	-0.052627	-0.00789777	-0.0309492	-0.0107898	0.485827	1.3372	-1.17511	-0.21348	-0.964622	-0.266817	0.62709	0.181158	0.23995	0.830953	0.334734	0.78961	0.695757	0.233322	0.330388	0.930554	0.53451	0.857913
AZGP1	-0.49012	-0.305861	-0.139832	-0.201796	0.14209	-0.435845	-4.77067	-3.87766	-2.16815	-1.27527	1.20564	-1.76767	1.83616e-06	0.000105466	0.0301473	0.202213	0.227955	0.0771158	7.46186e-06	0.000244787	0.0573624	0.46192	0.421148	0.160224
MPST	-0.219656	-0.144445	-0.146901	-0.10065	-0.10656	-0.363528	-3.29398	-3.81977	-4.01631	-1.23287	-1.73098	-4.79622	0.000987793	0.000133576	5.91177e-05	0.217624	0.0834557	1.6169e-06	0.00233342	0.000304863	0.000240417	0.478794	0.208376	2.67648e-05
RPS12	-0.12264	0.0941557	-0.113202	0.00104472	0.022394	-0.114571	-4.33166	2.90087	-2.71929	0.0177753	0.401699	-2.18012	1.4799e-05	0.00372126	0.00654221	0.985818	0.687906	0.0292483	5.12464e-05	0.00680549	0.0152079	0.995399	0.824166	0.0749279
BRD2	-0.102715	-0.12575	0.103726	0.00808424	-0.140414	0.145412	-1.88575	-3.01829	1.45345	0.0732012	-1.8865	1.32334	0.0593293	0.00254207	0.146098	0.941646	0.059228	0.185723	0.0935482	0.00479049	0.217966	0.97913	0.161528	0.314221
DNAJB1	-0.0558755	-0.14077	-0.024903	0.00748856	-0.065663	0.100458	-2.40425	-6.51965	-1.0552	0.279932	-2.45036	2.32871	0.0162055	7.0473e-11	0.291332	0.779529	0.0142714	0.0198744	0.0295412	3.66054e-10	0.386442	0.900714	0.056227	0.0552692
DNAJB2	0.172531	0.174041	0.195432	0.0946423	0.0648267	0.0931427	4.89934	7.96925	7.6889	3.58018	2.15224	1.7495	9.61597e-07	1.59636e-15	1.48408e-14	0.00034336	0.0313782	0.0802039	4.13853e-06	1.46031e-14	4.59353e-13	0.00574683	0.102678	0.165877
ATP5F1A	0.0319114	0.0389495	0.0302259	0.039336	0.074414	0.0607643	1.97556	2.97325	1.93977	2.11796	3.66705	1.87024	0.0482041	0.00294665	0.0524073	0.0341787	0.000245369	0.0614506	0.0776316	0.00548658	0.0918297	0.15809	0.00246405	0.134217
PSMA1	0.0169502	0.0761058	-0.071402	0.0162262	-0.039185	-0.151473	0.76579	4.01025	-4.44962	0.701635	-1.44894	-2.30125	0.443801	6.06549e-05	8.60242e-06	0.482907	0.147353	0.0213775	0.529445	0.000145643	4.35266e-05	0.71903	0.30986	0.0583714
PSMA2	0.000196389	0.0521203	-0.0564573	0.0324915	-0.0596488	-0.126139	0.00701593	2.45769	-2.74528	1.50526	-1.5463	-1.84897	0.994402	0.0139832	0.00604593	0.132257	0.122031	0.0644627	0.995724	0.0230874	0.0141636	0.35703	0.270456	0.139115
PSMA3	0.0228938	0.0863055	-0.0478155	0.0821894	0.0181676	-0.0694459	0.91825	3.80864	-2.68101	3.63717	0.559008	-1.22068	0.358488	0.000139735	0.00734012	0.000275647	0.576156	0.222206	0.442746	0.000317957	0.0168205	0.0048281	0.743126	0.359267
PSMA4	0.0283829	0.0816365	-0.115563	0.00988482	-0.0110794	-0.118931	1.12702	4.03361	-4.73361	0.511767	-0.39098	-1.83018	0.259734	5.49275e-05	2.2056e-06	0.608814	0.695812	0.0672236	0.337894	0.000132666	1.29275e-05	0.80452	0.829213	0.143565
COL5A3	-0.326515	-0.215944	-0.163822	0.102496	-0.185407	-0.117361	-6.13085	-3.37102	-4.21962	2.10066	-3.78303	-1.54761	8.74081e-10	0.00074891	2.44717e-05	0.0356704	0.000154929	0.121716	6.49534e-09	0.00152104	0.00011092	0.162005	0.00176191	0.229564
NFKBIA	0.165926	-0.0112091	0.0672261	0.071877	-0.154492	0.111064	1.05927	-0.084935	0.716186	1.96779	-2.40275	1.43898	0.289478	0.932313	0.473877	0.0490927	0.0162721	0.150158	0.370581	0.944223	0.573193	0.1972	0.0622002	0.268844
ITGA3	-0.267469	-0.303599	-0.132944	-0.0315904	-0.0150315	0.117554	-4.16314	-5.45261	-2.99611	-0.768732	-0.358841	1.44312	3.13899e-05	4.96356e-08	0.00273448	0.442052	0.719714	0.148988	0.000102493	1.80744e-07	0.00708145	0.686087	0.844528	0.267279
MSN	-0.0470261	0.0038281	-0.0772066	-0.0159203	-0.263184	-0.0114228	-1.87356	0.121532	-2.52087	-0.334289	-4.95447	-0.169327	0.0609909	0.90327	0.0117066	0.738162	7.25262e-07	0.86554	0.0958337	0.924966	0.0252275	0.876906	2.24483e-05	0.910469
DDX6	-0.0963289	-0.105239	-0.0206267	-0.0175283	0.057918	0.0763816	-4.09205	-6.79372	-1.14538	-0.778876	1.93662	2.14541	4.2758e-05	1.09279e-11	0.252052	0.436053	0.0527922	0.0319197	0.000135595	6.33929e-11	0.343591	0.679725	0.148733	0.0803146
CTNNA2	0.346772	0.381765	0.606774	0.149834	0.157289	0.163481	6.67601	10.9937	11.7229	4.90456	5.42908	3.20624	2.45533e-11	4.09993e-28	9.72569e-32	9.3635e-07	5.66456e-08	0.00134481	2.35576e-10	2.05862e-26	2.31318e-29	5.42483e-05	2.63899e-06	0.00627808
DNMT1	-0.199212	-0.0346791	0.0197124	-0.0265497	-0.033278	0.095985	-3.47774	-0.667613	0.486217	-0.70194	-0.828408	1.1721	0.000505669	0.504381	0.626814	0.482717	0.407439	0.241157	0.0012766	0.572113	0.71216	0.71903	0.603283	0.382247
PAX6	-0.0857705	-0.299236	0.134361	-0.0493257	0.0368681	-0.36589	-1.73293	-9.51029	2.97494	-1.44166	1.12157	-4.291	0.083109	1.90138e-21	0.00293047	0.149397	0.262045	1.77868e-05	0.126284	3.71963e-20	0.00752431	0.38403	0.460771	0.000187363
U2AF2	-0.220966	-0.160403	-0.0104617	-0.0542175	-0.00259718	0.0204318	-5.90026	-6.52202	-0.515564	-2.3285	-0.0905654	0.426392	3.62933e-09	6.93681e-11	0.606159	0.0198854	0.927838	0.669823	2.43337e-08	3.61562e-10	0.693301	0.112203	0.963885	0.775142
RPL13	-0.215584	0.00349124	-0.105616	-0.0345195	-0.0468156	-0.283826	-6.28935	0.170606	-4.67836	-1.63684	-2.06143	-4.9124	3.18808e-10	0.864534	2.89174e-06	0.101664	0.0392621	8.99698e-07	2.5454e-09	0.891392	1.62737e-05	0.311884	0.12078	1.68006e-05
ELAVL4	0.504221	0.104284	0.456419	0.228897	0.172402	0.150643	9.59407	4.15339	9.32302	5.65167	6.0026	2.9815	8.46778e-22	3.27591e-05	1.13071e-20	1.589e-08	1.94177e-09	0.00286841	4.39838e-20	8.14742e-05	8.37652e-19	2.05163e-06	1.8281e-07	0.0115269
IVD	0.122796	0.197164	0.0442696	0.0184961	0.0613383	-0.0333781	5.47426	7.22687	2.12586	0.86439	2.74396	-0.785087	4.39341e-08	4.94247e-13	0.033515	0.387374	0.00607023	0.432403	2.4007e-07	3.3138e-12	0.0628181	0.645718	0.0300453	0.580175
S100A4	-0.327939	-0.23427	-0.32073	-0.0916304	-0.298985	-0.242105	-4.5793	-4.20181	-6.21443	-1.59153	-3.25714	-1.69689	4.66533e-06	2.64784e-05	5.15102e-10	0.111491	0.00112539	0.0897175	1.75982e-05	6.67349e-05	7.19089e-09	0.326545	0.008241	0.180997
MGAT1	0.041941	0.337011	0.0834702	0.0470168	0.0825074	-0.0420762	0.905681	6.16793	3.28277	1.5106	1.91831	-1.07508	0.365105	6.91912e-10	0.00102794	0.130889	0.0550717	0.282338	0.449736	3.16793e-09	0.00304607	0.354597	0.153339	0.428437
HMGB2	-0.141567	-0.295189	-0.172945	-0.0144535	-0.0743746	0.0145637	-3.00232	-6.40852	-3.66125	-0.261476	-1.36696	0.288907	0.00267932	1.46941e-10	0.000250993	0.793726	0.171638	0.772653	0.00583478	7.38626e-10	0.000873161	0.908977	0.345032	0.848304
PTBP1	-0.129337	-0.148298	-0.0122886	-0.0160074	-0.074182	-0.071789	-6.85208	-7.74512	-0.952613	-0.636353	-2.26033	-2.13343	7.27864e-12	9.54881e-15	0.340786	0.524546	0.0238009	0.0328897	7.47419e-11	7.71933e-14	0.43925	0.747768	0.0833125	0.0821607
TARS1	0.0739471	0.152152	0.0740653	0.0460442	0.0262019	-0.0700184	2.34935	5.67274	2.63463	1.56935	1.19432	-1.34585	0.0188062	1.40534e-08	0.00842292	0.116567	0.232352	0.178352	0.0336841	5.48423e-08	0.0189463	0.333984	0.427003	0.304495
VARS1	-0.0622385	0.0657956	-0.0550356	0.012875	0.0238269	-0.128313	-2.45553	5.92409	-3.20495	0.94039	1.61982	-2.89293	0.0140676	3.14039e-09	0.00135086	0.347018	0.105272	0.00381668	0.0260218	1.33881e-08	0.00387835	0.609819	0.245942	0.0146166
EEF1G	-0.102642	-0.000221981	-0.115072	0.0230992	0.0101829	-0.227241	-3.58371	-0.0151945	-4.73733	1.07391	0.303267	-4.3956	0.000338748	0.987877	2.16552e-06	0.282861	0.761686	1.10467e-05	0.000885368	0.990068	1.27422e-05	0.546962	0.870526	0.000129663
FKBP2	-0.0421524	-0.0255711	-0.0681741	-0.0241484	0.0523819	-0.272528	-1.57001	-1.03627	-3.14572	-0.49975	2.19942	-4.80534	0.116412	0.300078	0.00165677	0.617251	0.0278481	1.5449e-06	0.168773	0.36641	0.00460736	0.80857	0.0936773	2.56669e-05
STOM	-0.0855476	-0.0629532	-0.107021	0.0374405	-0.224465	-0.0608463	-2.09766	-1.26941	-3.15907	0.532776	-3.38572	-0.772364	0.0359355	0.204293	0.00158272	0.594189	0.000709918	0.439899	0.0598351	0.259837	0.00444796	0.795523	0.0057411	0.587921
MAOB	-0.180231	-0.659744	-0.217433	-0.449083	-0.456149	-0.150103	-3.49944	-12.1299	-5.47946	-7.16027	-6.97985	-1.50617	0.000466236	7.33707e-34	4.26637e-08	8.05171e-13	2.95498e-12	0.132022	0.00118433	7.36805e-32	3.73638e-07	1.21286e-09	8.25876e-10	0.243713
YWHAQ	0.176655	0.0741515	0.0410521	0.0180523	0.103158	0.169446	9.54294	4.5917	1.58937	0.504053	2.79454	3.3749	1.38834e-21	4.39645e-06	0.111978	0.614224	0.00519729	0.000738416	6.97099e-20	1.24484e-05	0.174012	0.80722	0.0268725	0.00387112
MAPK3	-0.0191995	-0.232192	-0.0287816	-0.052673	-0.0944428	0.105795	-0.524946	-7.2574	-1.42597	-2.2886	-2.98737	2.00709	0.599621	3.94604e-13	0.153878	0.0221028	0.0028139	0.0447405	0.672738	2.69368e-12	0.228141	0.120196	0.0167056	0.104752
MARK3	0.01043	0.0107809	0.0476641	-0.0110242	0.0070859	0.215451	0.287911	0.495673	2.41539	-0.37904	0.28212	4.66066	0.773415	0.620125	0.0157185	0.704658	0.777852	3.15203e-06	0.818516	0.680016	0.0325536	0.860775	0.878837	4.62469e-05
DPP4	-0.0581921	-0.52184	-0.169207	-0.458484	-0.437764	-0.139139	-0.994948	-11.0126	-3.55515	-6.39448	-6.31375	-1.29765	0.319762	3.32292e-28	0.000377763	1.61098e-10	2.72345e-10	0.194408	0.402732	1.68722e-26	0.0012598	5.20001e-08	3.15571e-08	0.325261
RPL10	-0.14136	0.0341647	-0.1133	0.0160529	-0.0462501	-0.261906	-3.74567	1.11776	-3.20377	0.334532	-0.857621	-3.02756	0.000179911	0.26367	0.0013564	0.737978	0.391102	0.00246533	0.000500936	0.325198	0.00389178	0.876906	0.586783	0.0102727
RPA1	-0.0787712	-0.0746273	-0.00419206	0.0524907	0.0261524	0.0842032	-2.34942	-4.34641	-0.328459	3.01045	1.16583	2.67206	0.0188026	1.38383e-05	0.742565	0.00260861	0.243683	0.00753865	0.0336841	3.65064e-05	0.808201	0.0270272	0.439075	0.0254043
APEX1	-0.0892788	-0.0606309	-0.0703922	-0.0362688	-0.0207102	-0.0711932	-4.67174	-2.30887	-3.0296	-0.644595	-0.449607	-1.39057	2.98658e-06	0.0209508	0.00244879	0.51919	0.652994	0.164356	1.1657e-05	0.0333016	0.00643612	0.742474	0.800958	0.287321
CD82	-0.116658	-0.472783	-0.0602943	-0.0969793	-0.0331739	0.11542	-2.07205	-5.75272	-1.35558	-1.30212	-0.445172	0.802474	0.0382612	8.78204e-09	0.175232	0.192875	0.656196	0.422279	0.0632878	3.54339e-08	0.254132	0.449474	0.803415	0.57254
CAD	-0.155646	-0.0556394	-0.0786839	-0.0110855	-0.020617	-0.0457042	-6.74815	-4.08612	-4.72141	-0.64684	-0.95194	-1.46029	1.49738e-11	4.38656e-05	2.34214e-06	0.517735	0.341127	0.14421	1.47421e-10	0.000107266	1.35868e-05	0.742038	0.541239	0.260771
CALR	-0.10863	0.0810399	-0.0393557	-0.00701285	-0.031559	-0.52484	-2.73557	3.46945	-1.97572	-0.316789	-1.37436	-5.5847	0.00622723	0.000521517	0.0481863	0.751404	0.169329	2.34104e-08	0.0125349	0.00108705	0.0856625	0.882431	0.34176	8.20091e-07
MAP4	-0.0335858	-0.0283314	0.0136188	-0.0342692	-0.0994519	-0.0285352	-1.5287	-2.2588	0.639855	-1.70586	-4.80652	-1.02803	0.12634	0.0238961	0.522267	0.0880333	1.53582e-06	0.303935	0.18142	0.0375474	0.615257	0.284902	4.20629e-05	0.452834
CANX	0.0606659	0.209332	0.0357222	0.0798577	0.0813389	-0.0152216	2.63323	11.3677	1.96715	4.19272	3.61176	-0.384108	0.00845766	6.05413e-30	0.0491661	2.7563e-05	0.000304126	0.700899	0.0164184	3.64782e-28	0.0871643	0.000783377	0.0029056	0.797533
PSMB8	0.130536	0.285964	-0.0818898	-0.151639	-0.122047	-0.0561648	1.79355	3.63866	-1.84631	-4.62635	-3.41374	-0.649146	0.0728857	0.000274056	0.0648468	3.72159e-06	0.000640777	0.516244	0.112336	0.00059513	0.110332	0.000171611	0.00532293	0.653292
PSMB9	0.221564	0.432788	-0.284235	-0.174896	-0.487901	-0.256507	1.92338	4.22365	-2.657	-1.4943	-3.85433	-1.41275	0.0544318	2.40374e-05	0.00788387	0.135096	0.000116048	0.157728	0.0868564	6.08885e-05	0.0179031	0.36103	0.00141354	0.278753
PSMA5	0.0194339	0.0440543	-0.0400208	0.00336208	0.0188608	-0.0987096	0.717175	2.06246	-1.62782	0.123065	0.937958	-2.15865	0.473266	0.0391639	0.103562	0.902055	0.348266	0.0308776	0.558483	0.0584677	0.163293	0.962295	0.548559	0.0781712
PSMB4	-0.0186851	0.0844203	-0.0416233	0.0202309	-0.00708379	-0.0604084	-0.534814	2.8072	-1.63231	0.689226	-0.199478	-0.758859	0.592778	0.00499743	0.102615	0.490681	0.841889	0.447937	0.668188	0.00895811	0.162252	0.723691	0.916304	0.594486
PSMB6	0.0057121	-0.0370408	-0.0117336	-0.00766084	0.00761499	-0.142036	0.137044	-0.878682	-0.49579	-0.249162	0.210826	-2.21695	0.890996	0.379573	0.620042	0.803235	0.833023	0.0266266	0.91676	0.448677	0.706126	0.915445	0.911281	0.0698349
PSMB5	0.0748843	-0.0327691	-0.0288763	0.039775	-0.0193692	-0.0644166	1.76452	-0.722076	-1.05884	1.87749	-0.925561	-1.00139	0.0776452	0.470248	0.289671	0.0604506	0.354674	0.316639	0.118821	0.539029	0.384667	0.225207	0.554401	0.467001
GSTM2	-0.0831454	-0.243697	-0.0850678	-0.0319181	-0.00637045	-0.00813289	-1.88012	-7.99805	-3.37142	-0.729259	-0.148133	-0.148349	0.0600913	1.26403e-15	0.000747819	0.465843	0.882238	0.882067	0.0945517	1.1802e-14	0.00231307	0.708326	0.940512	0.922417
ABCD3	0.179754	-0.0378341	0.102147	0.0145146	-0.0188739	0.259061	5.54212	-2.59097	3.87846	0.702087	-0.856087	4.73694	2.98827e-08	0.00957056	0.000105122	0.482625	0.39195	2.16972e-06	1.68589e-07	0.0162714	0.000400882	0.71903	0.587664	3.38102e-05
TMOD1	0.231118	0.0578584	0.138704	0.0630224	-0.00733348	0.313515	6.83473	1.93646	4.63335	2.55901	-0.239814	4.36799	8.21584e-12	0.0528119	3.59802e-06	0.010497	0.810474	1.25394e-05	8.34323e-11	0.0764926	1.97324e-05	0.0716558	0.900091	0.000142915
NDUFS1	-0.0227276	-0.0392373	-0.00853832	0.0215039	0.0505303	0.0101718	-1.45493	-2.94087	-0.565275	1.21063	2.40039	0.383976	0.145689	0.00327288	0.571887	0.226039	0.0163774	0.700996	0.204907	0.00603187	0.662146	0.489366	0.0624026	0.797533
SMARCA1	-0.0210654	-0.193915	0.0425246	-0.0955986	-0.0966479	0.00562257	-0.625207	-7.4372	1.70144	-3.66583	-2.95762	0.121744	0.531836	1.02843e-13	0.0888608	0.000246536	0.00310027	0.903101	0.613242	7.58153e-13	0.144455	0.00451051	0.0180776	0.936895
MAPK1	-0.0072189	-0.112592	-0.0563444	-0.0135523	-0.0413491	0.0358486	-0.390532	-6.37466	-3.60777	-0.525985	-1.58291	1.34092	0.696143	1.83371e-10	0.000308836	0.598899	0.113442	0.179947	0.755856	9.12599e-10	0.00104935	0.798137	0.259304	0.306819
GCA	-0.0363518	0.175417	-0.177164	-0.0953708	-0.0643194	-0.119742	-0.785117	2.57779	-3.04256	-2.21019	-1.39391	-1.69949	0.432385	0.00994334	0.00234578	0.0270922	0.163345	0.0892268	0.518563	0.0168481	0.00620643	0.136249	0.332952	0.180168
LAP3	0.136526	0.259345	-0.109065	-0.0116665	-0.119442	-0.195851	1.83707	3.57112	-1.89475	-0.287517	-3.57727	-4.02265	0.0662001	0.000355454	0.0581254	0.773717	0.000347199	5.75466e-05	0.103265	0.000758403	0.100485	0.89744	0.00325194	0.000481238
CD34	-0.175534	-0.24467	-0.0395028	0.0523328	-0.217074	-0.195909	-3.44008	-4.62208	-0.790988	0.578978	-3.4349	-2.40812	0.000581535	3.7991e-06	0.428951	0.562604	0.00059278	0.016035	0.00144616	1.08693e-05	0.528843	0.772299	0.0049884	0.0463789
PCSK1	0.394694	0.463434	0.518079	0.147035	0.21374	0.477773	7.60707	9.36399	10.7587	4.3497	5.47471	6.27937	2.80386e-14	7.67775e-21	5.39519e-27	1.36324e-05	4.38238e-08	3.39939e-10	4.50913e-13	1.39902e-19	7.61902e-25	0.000454897	2.17339e-06	2.45651e-08
TPP2	0.0699047	0.0584232	0.0703155	0.0157531	0.0502728	0.0458163	2.76044	3.72827	5.07891	0.98255	2.53809	1.68757	0.00577243	0.000192802	3.79603e-07	0.325829	0.0111458	0.0914937	0.0116976	0.000428564	2.68035e-06	0.592523	0.0465078	0.183964
IMPA1	-0.204793	-0.0323996	-0.0503222	0.00216643	0.0612831	0.160918	-3.47968	-0.758342	-1.2127	0.0391845	1.07158	1.6536	0.000502021	0.448246	0.225244	0.968743	0.28391	0.0982084	0.0012681	0.516873	0.313386	0.991114	0.48395	0.19431
PTPN6	-0.0175785	-0.0473311	-0.0913994	0.0279063	-0.0930766	-0.0447141	-0.625024	-2.10333	-3.34031	1.08389	-3.08882	-1.01489	0.531956	0.035437	0.00083686	0.278415	0.00200955	0.310161	0.613242	0.053435	0.00256565	0.543631	0.0128628	0.459396
SHC1	0.163998	0.0357525	-0.189016	0.0809045	0.0976311	0.0622284	2.04874	0.519352	-2.92097	1.15739	1.65689	0.60578	0.040488	0.603515	0.00348947	0.247113	0.0975425	0.544661	0.0665813	0.664543	0.00876539	0.511667	0.233746	0.677491
TKT	-0.124176	-0.0484317	-0.0577147	0.0247666	0.0454547	-0.0624233	-7.15484	-2.36581	-3.63989	0.68979	2.14837	-2.27664	8.37733e-13	0.0179905	0.000272751	0.490327	0.0316844	0.022808	1.05746e-11	0.0290147	0.000938736	0.723503	0.103485	0.0614239
PML	-0.0304823	0.0136968	-0.0894267	0.0031219	-0.0485596	-0.0158428	-1.05363	0.419295	-3.21098	0.107197	-1.69113	-0.393478	0.292055	0.675001	0.00132285	0.914632	0.0908111	0.693966	0.373562	0.730618	0.0038052	0.966687	0.222268	0.79333
EEF1D	-0.159138	0.0844146	-0.0827622	-0.0202733	0.000552949	-0.239496	-4.31294	4.91908	-4.06797	-0.959549	0.0236207	-4.44041	1.61101e-05	8.69529e-07	4.74239e-05	0.337282	0.981155	8.97881e-06	5.54468e-05	2.70644e-06	0.000198802	0.603157	0.990802	0.00010996
MARCKS	-0.166231	-0.193098	-0.0822784	-0.0946605	-0.19015	-0.184137	-4.43423	-6.72724	-2.30536	-3.67666	-4.47616	-3.12668	9.24031e-06	1.72914e-11	0.0211465	0.000236307	7.59976e-06	0.00176793	3.34056e-05	9.77864e-11	0.0421716	0.00441836	0.0001547	0.00786346
AQP1	-0.744853	-0.425871	-0.406491	-0.0763414	-0.184948	-0.604432	-5.33978	-3.95165	-5.60474	-0.796558	-2.21076	-2.64427	9.30574e-08	7.76126e-05	2.08571e-08	0.425708	0.0270526	0.0081867	4.72501e-07	0.000183341	1.98573e-07	0.674706	0.0920562	0.0272227
GNA11	-0.0370551	-0.0745486	-0.0577298	0.00600956	-0.0602241	0.0972913	-1.95146	-3.98333	-3.06377	0.277246	-1.66786	2.55984	0.0510019	6.79568e-05	0.00218568	0.781591	0.0953444	0.010472	0.0817296	0.000161971	0.00586526	0.902173	0.230038	0.0329548
ALDH4A1	0.137246	0.340078	0.0590599	0.157576	0.15789	0.105072	3.67781	10.1817	2.59352	3.05655	5.01686	1.9271	0.000235248	2.39309e-24	0.00949994	0.00223898	5.25218e-07	0.0539672	0.000633543	6.71699e-23	0.0210031	0.0244395	1.71476e-05	0.122006
PBLD	-0.289961	0.00341003	0.0451548	-0.0515309	-0.00747358	-0.406682	-5.56509	0.0835458	0.722251	-0.995741	-0.146261	-4.33242	2.62011e-08	0.933418	0.47014	0.319376	0.883715	1.47476e-05	1.50448e-07	0.94513	0.569536	0.583371	0.940562	0.000162853
ERP29	-0.0507346	-0.105975	0.000133227	-0.0861536	-0.0927743	-0.297605	-2.34098	-3.71202	0.00731303	-3.84635	-2.97921	-6.27822	0.0192334	0.000205611	0.994165	0.000119892	0.00288993	3.42465e-10	0.034327	0.000455469	0.995928	0.00256773	0.0169826	2.45651e-08
PRDX6	-0.0981169	-0.0726849	-0.137588	-0.0122313	0.082369	-0.0991016	-2.78952	-4.07772	-5.05297	-0.238558	2.01787	-1.84546	0.00527866	4.54803e-05	4.34985e-07	0.811448	0.0436043	0.0649705	0.0107646	0.000110975	3.00565e-06	0.918571	0.131103	0.139931
BLVRB	-0.117344	-0.0611076	-0.223349	-0.00432281	-0.0324536	-0.106219	-2.86527	-2.12563	-5.11439	-0.096437	-0.868336	-2.13842	0.0041666	0.0335341	3.14749e-07	0.923174	0.38521	0.0324823	0.00872111	0.0508696	2.2685e-06	0.96994	0.580836	0.0813679
PRDX5	0.0140581	0.041902	-0.00480186	0.0398518	0.0751138	0.0224763	0.576746	1.65505	-0.2674	1.18657	2.0779	0.613272	0.564111	0.0979148	0.789161	0.235398	0.0377189	0.539696	0.642982	0.133962	0.846078	0.498484	0.117715	0.673509
DDT	-0.0370152	-0.0719755	-0.110255	-0.0395984	-0.0275504	-0.201909	-0.905608	-2.45279	-2.84821	-0.611577	-0.550924	-2.30343	0.365143	0.0141755	0.0043966	0.540817	0.581686	0.0212547	0.449736	0.0233536	0.0106818	0.756876	0.746772	0.0581417
PRDX3	0.0714767	0.0813043	-0.0838293	0.0864689	0.115114	0.0273014	2.73429	3.89583	-3.21358	2.72497	3.35569	0.509753	0.00625143	9.7861e-05	0.00131093	0.00643069	0.000791686	0.610225	0.012578	0.000228191	0.00377812	0.0503644	0.00618967	0.729911
ATP5F1D	-0.0303116	0.0562277	-0.0170982	0.0194539	0.0674967	0.0332633	-1.55015	3.33301	-0.652109	0.877114	2.92905	1.06382	0.121106	0.000859126	0.514331	0.380425	0.00340004	0.287411	0.174794	0.00173089	0.609083	0.640276	0.0193025	0.43424
RPL12	-0.197021	-0.0601077	-0.140259	-0.0442935	0.0406179	-0.22826	-5.97272	-3.89801	-5.33747	-1.26331	1.04702	-3.68086	2.33323e-09	9.69851e-05	9.42507e-08	0.206479	0.29509	0.000232453	1.60485e-08	0.000226499	7.68807e-07	0.466073	0.494469	0.00149851
ECHS1	0.174625	0.164775	0.0579372	0.0613162	0.0974859	0.0141152	4.47507	7.25637	2.27026	3.0397	3.97633	0.311647	7.6385e-06	3.97626e-13	0.0231919	0.00236811	6.99862e-05	0.755309	2.79955e-05	2.70885e-12	0.0456862	0.0253334	0.000946909	0.835369
CMPK1	0.124622	0.124611	0.0683031	0.0263519	0.0643437	0.0820032	4.0875	4.22383	2.94085	1.17261	2.7685	2.12458	4.36042e-05	2.40188e-05	0.00327318	0.240952	0.00563151	0.033622	0.000138085	6.08755e-05	0.00830516	0.504511	0.0284027	0.0837124
PEBP1	-0.0354129	-0.0220041	-0.0472438	0.0658296	0.11492	0.0137045	-1.19064	-0.602063	-1.16612	0.855917	2.71943	0.238506	0.233797	0.547132	0.243566	0.392044	0.00653936	0.811489	0.308115	0.611095	0.334542	0.649907	0.0318098	0.872915
PDIA3	0.0470306	0.159991	0.0721478	0.0608863	0.0384406	-0.347551	1.61762	7.02917	3.81715	3.46035	2.19241	-4.95715	0.105744	2.07768e-12	0.000135004	0.000539475	0.02835	7.15342e-07	0.155451	1.30767e-11	0.000497619	0.00815348	0.0946188	1.39941e-05
PPP2R1A	0.0637935	0.0150486	0.0427512	0.0439758	0.0113814	0.0565759	4.89534	1.33498	2.36503	2.28187	0.428699	1.75175	9.81353e-07	0.181883	0.0180288	0.0224972	0.668142	0.0798164	4.20753e-06	0.234087	0.0368985	0.121029	0.809256	0.165378
PPIF	-0.18747	0.105305	-0.111116	-0.0860023	-0.0779172	-0.213051	-5.31157	3.01638	-3.18685	-1.69409	-1.11457	-2.67591	1.08685e-07	0.0025581	0.00143829	0.0902476	0.265036	0.00745268	5.42704e-07	0.00481491	0.00410072	0.289241	0.464044	0.0251709
NMT1	0.0346265	0.0377743	-0.0292072	0.0647983	0.0302903	-0.0822322	1.87577	1.8057	-1.51446	1.92185	1.10451	-1.66561	0.0606875	0.0709648	0.129909	0.0546248	0.26937	0.0957921	0.0954234	0.100059	0.197617	0.21291	0.467287	0.190698
HMOX2	-0.085152	-0.0505017	0.00604888	0.0157095	0.0191288	-0.0947207	-3.83997	-2.3594	0.21502	0.466712	0.638606	-1.95913	0.000123048	0.0183043	0.829752	0.640706	0.523079	0.050097	0.00035238	0.0294367	0.877111	0.822938	0.701341	0.114835
ADSS2	0.154463	-0.0129714	0.0939431	0.0502015	0.0714708	0.089156	3.26265	-0.170565	2.10145	0.62212	1.52143	1.25121	0.00110378	0.864566	0.0356011	0.533863	0.128151	0.210858	0.00258578	0.891392	0.0660704	0.753869	0.281446	0.346245
LRPAP1	0.105131	0.0693849	0.0186862	0.0091963	-0.0695273	-0.0609373	2.28456	3.27732	0.79383	0.329766	-2.05829	-1.33953	0.0223389	0.00104796	0.427294	0.741577	0.0395619	0.180399	0.0392189	0.00208165	0.527148	0.878884	0.121619	0.307167
ADSL	-0.0140606	0.0644739	-0.0376096	-0.00209884	-0.0303677	-0.111122	-0.610571	3.26295	-1.73546	-0.0650616	-1.74463	-3.46254	0.541484	0.0011026	0.0826588	0.948125	0.0810487	0.000535095	0.621688	0.00218728	0.136078	0.981408	0.204044	0.00295611
CLIP1	0.0807037	0.114657	0.0896827	0.00675851	0.024003	-0.0240286	3.98845	7.26409	4.84158	0.344763	1.11842	-0.90324	6.65055e-05	3.75547e-13	1.2881e-06	0.730272	0.263388	0.366399	0.000200895	2.5831e-12	7.91966e-06	0.873252	0.462054	0.519708
SRI	0.0121946	0.121758	-0.00247328	0.0260002	-0.00441821	-0.0279953	0.497254	3.95146	-0.064353	0.993923	-0.131064	-0.59748	0.61901	7.76762e-05	0.948689	0.32026	0.895725	0.550187	0.689167	0.000183395	0.963832	0.584357	0.945716	0.681737
GSTT1	-0.157714	-0.144598	-0.149375	-0.0261601	0.00548678	-0.0289037	-5.84143	-5.55818	-5.21437	-0.885288	0.158004	-0.607421	5.1754e-09	2.72608e-08	1.84446e-07	0.376001	0.874454	0.543572	3.38461e-08	1.02831e-07	1.40796e-06	0.636386	0.93619	0.677067
SERPINB1	-0.234877	-0.178911	-0.15887	-0.0357692	-0.0923452	-0.366475	-6.76516	-8.86183	-7.87689	-1.59196	-3.19358	-6.60747	1.3316e-11	7.87094e-19	3.35638e-15	0.111394	0.00140519	3.90949e-11	1.31674e-10	1.08773e-17	1.15782e-13	0.326545	0.00978434	4.01522e-09
GCH1	0.301095	0.0169836	0.120889	-0.131124	-0.134677	0.215409	4.44866	0.565611	2.83666	-3.73833	-2.90579	1.55081	8.64067e-06	0.571658	0.00455885	0.000185248	0.00366327	0.120948	3.12878e-05	0.634568	0.0110168	0.00365561	0.0203871	0.228401
ALDH1B1	-0.243291	-0.336204	-0.0933684	-0.224122	-0.306514	-0.334223	-4.8757	-10.3342	-3.13096	-5.17613	-6.43146	-5.50828	1.08422e-06	4.93683e-25	0.00174234	2.2653e-07	1.26381e-10	3.62362e-08	4.60489e-06	1.52805e-23	0.0048275	1.67818e-05	1.73065e-08	1.23121e-06
POLR2B	-0.0954961	-0.102133	-0.0308024	-0.00241813	0.0254458	0.0501823	-6.45545	-6.72427	-2.10522	-0.150746	1.10788	1.30829	1.07895e-10	1.76481e-11	0.0352719	0.880176	0.267914	0.190776	9.35852e-10	9.93172e-11	0.0657023	0.951559	0.465857	0.321086
SDHA	-0.068935	0.0294149	-0.0503001	0.0198523	0.0140739	-0.0203712	-4.15024	1.97572	-2.60602	1.03879	0.52101	-0.53084	3.3213e-05	0.0481868	0.00915999	0.298904	0.60236	0.59553	0.0001079	0.0703119	0.020361	0.561642	0.762056	0.717653
CORO1A	0.0131562	-0.0062002	-0.368858	-0.0993811	-0.511804	-0.253759	0.143233	-0.0635343	-4.50517	-1.32189	-3.85592	-1.76787	0.886106	0.949341	6.6321e-06	0.186204	0.000115294	0.0770824	0.912976	0.958675	3.44884e-05	0.438248	0.00140815	0.160224
GDI1	0.229709	-0.0562983	0.131374	0.0277136	0.030808	0.289794	5.06788	-2.199	4.01522	0.887542	1.14228	4.83353	4.02264e-07	0.0278782	5.93902e-05	0.374787	0.253339	1.3413e-06	1.83805e-06	0.0431001	0.000241136	0.635231	0.450902	2.29596e-05
S100A7	-0.477288	-0.371668	-0.023656	-0.220361	0.0208283	-0.15741	-2.77997	-2.9515	-0.151779	-2.53705	0.130784	-0.708536	0.00543632	0.0031623	0.879361	0.0111792	0.895946	0.478613	0.0110512	0.00584955	0.913664	0.0750649	0.945716	0.622148
MAT2A	-0.128981	0.0112573	-0.0840768	-0.013178	-0.0128749	-0.154033	-2.94246	0.353902	-2.49975	-0.321594	-0.371782	-3.04613	0.00325617	0.723412	0.0124282	0.74776	0.710055	0.00231808	0.00696385	0.772107	0.0264671	0.881924	0.838229	0.00980223
PRKAR2B	0.231782	0.144402	0.130896	0.0199321	0.0171034	-0.0529684	6.5985	4.68696	4.85023	0.807431	0.548413	-1.33473	4.15346e-11	2.77291e-06	1.23317e-06	0.419418	0.583408	0.181966	3.83051e-10	8.09481e-06	7.61298e-06	0.670921	0.747608	0.309369
DNAJA1	0.0680584	0.0213486	0.052384	-0.00246997	0.0362437	0.0779186	3.30585	1.37925	2.50742	-0.0920246	1.06937	1.61994	0.00094688	0.167818	0.0121616	0.926678	0.284901	0.105246	0.00224853	0.217796	0.0260096	0.971519	0.485002	0.204561
AKT1	0.246206	0.39814	0.0488736	0.0594812	0.177844	0.333739	8.44989	10.707	2.17201	2.25437	4.3671	6.3415	2.91568e-17	9.43413e-27	0.0298552	0.0241727	1.25909e-05	2.27541e-10	7.66044e-16	3.94749e-25	0.0568785	0.127167	0.000237076	1.83617e-08
AKT2	-0.131027	-0.076578	-0.16845	0.0804984	0.0120613	-0.0426969	-2.0731	-1.42189	-4.42597	1.66433	0.183439	-0.628636	0.0381628	0.155059	9.60092e-06	0.096046	0.854453	0.529587	0.0631578	0.202576	4.78881e-05	0.29892	0.92375	0.664779
UQCRC1	-0.0982317	-0.0215468	-0.0744708	-0.0349432	0.076895	0.0282597	-5.46293	-1.23058	-3.75871	-1.0355	2.0077	0.447933	4.6835e-08	0.21848	0.000170789	0.300437	0.044675	0.654201	2.54997e-07	0.275708	0.000617079	0.56335	0.133523	0.762925
HIBADH	0.0355873	0.251674	-0.0688028	0.0455371	0.15258	0.0541438	0.953358	9.77868	-2.24324	0.913204	3.25025	0.993305	0.340409	1.39014e-22	0.0248813	0.361135	0.00115306	0.320561	0.42401	3.14102e-21	0.0486117	0.62194	0.00840428	0.470775
ATIC	0.0975291	0.0201435	-0.0428184	0.0297197	0.0364209	-0.0180709	1.88769	0.834139	-2.03542	0.638562	0.783707	-0.433608	0.0590679	0.404202	0.0418084	0.523108	0.433212	0.664573	0.0932011	0.47321	0.0757243	0.746659	0.626797	0.772033
HNRNPH3	-0.0832122	-0.209248	-0.0193199	-0.0155801	-0.0689392	0.0246246	-3.24622	-9.10159	-1.05159	-0.957773	-2.51379	0.587103	0.00116949	8.90217e-20	0.292989	0.338177	0.0119441	0.557135	0.00272841	1.3777e-18	0.388047	0.603987	0.0490687	0.687331
HNRNPH1	-0.0947026	-0.126409	-0.0416357	-0.0122469	-0.0109898	0.0259764	-5.49344	-7.10243	-2.35536	-0.733354	-0.525811	0.803211	3.9418e-08	1.22581e-12	0.0185046	0.463343	0.599019	0.421853	2.18297e-07	7.9022e-12	0.0376	0.705949	0.758904	0.572537
CASP14	-0.476859	-0.465243	-0.0955214	-0.131364	-0.00607882	-0.185369	-3.67656	-4.17632	-2.09974	-0.941085	-0.0653695	-1.16885	0.0002364	2.96269e-05	0.0357521	0.346661	0.94788	0.242466	0.000636267	7.41329e-05	0.066269	0.609782	0.975067	0.383247
YWHAB	-0.00224701	-0.0257435	-0.0114036	-0.031104	-0.0597503	0.0791667	-0.100587	-1.53091	-0.783196	-1.77217	-2.57673	2.28746	0.919878	0.125793	0.433512	0.0763661	0.00997406	0.0221689	0.938359	0.168182	0.533218	0.260002	0.0431732	0.0601327
STIP1	-0.0718467	-0.0985036	-0.0247305	-0.0333366	-0.0721026	-0.0625479	-4.2147	-5.88055	-1.6476	-1.66708	-2.22319	-1.15785	2.50115e-05	4.08914e-09	0.0994346	0.0954981	0.0262033	0.246926	8.3108e-05	1.71577e-08	0.158331	0.29841	0.0898427	0.38799
S100A11	-0.124018	-0.0197592	-0.154202	-0.0354987	-0.101203	-0.0977101	-2.69418	-0.634105	-3.56362	-0.483625	-1.9432	-0.993371	0.00705616	0.526012	0.000365775	0.628652	0.0519915	0.320529	0.0139793	0.592485	0.0012244	0.816344	0.147673	0.470775
L1CAM	-0.362964	-0.361001	-0.373651	0.029259	-0.0595453	-0.329917	-4.55532	-3.13914	-5.01095	0.164807	-0.332658	-0.984758	5.23054e-06	0.00169446	5.4162e-07	0.869096	0.739392	0.324743	1.96482e-05	0.0032765	3.65856e-06	0.947786	0.857187	0.475077
PRDX2	0.0556881	0.0804028	0.0498137	0.0772459	0.0308351	-0.160581	1.82591	2.82493	1.90524	1.97421	0.758287	-3.25649	0.0678636	0.00472906	0.0567488	0.0483577	0.448279	0.00112801	0.105423	0.00849052	0.0982935	0.195289	0.638643	0.00546352
GK	0.0977424	-0.00830819	0.0561052	0.0209926	-0.117475	-0.0946733	4.10289	-0.258668	1.69552	0.852618	-1.55637	-1.57394	4.08025e-05	0.795892	0.0899759	0.393871	0.119621	0.1155	0.000130125	0.833712	0.145997	0.651503	0.268538	0.220602
PYCR1	-0.289968	0.433665	-0.0712609	0.0771633	-0.0403925	-0.372028	-3.39026	5.48215	-1.80116	1.45255	-0.603688	-2.97807	0.000698271	4.20194e-08	0.0716774	0.146349	0.546051	0.00290066	0.00170936	1.5463e-07	0.1201	0.37864	0.720955	0.0116309
GBP1	0.195666	0.757201	-0.223558	-0.0297756	-0.249925	-0.237104	1.67248	5.19736	-1.89285	-0.493257	-4.56976	-2.93375	0.0944301	2.0214e-07	0.0583772	0.621831	4.88274e-06	0.00334895	0.141021	6.7916e-07	0.100844	0.810983	0.000107112	0.0131143
GBP2	0.000738143	-0.126818	-0.23126	0.247642	-0.0551306	-0.364214	0.00767138	-1.17301	-3.14701	1.2766	-0.253207	-2.20817	0.993879	0.240793	0.00164947	0.201745	0.800108	0.0272326	0.995421	0.300675	0.00459271	0.461266	0.892654	0.0710532
CTH	-0.343613	-0.0725444	0.0805574	0.0137034	0.0971786	-0.449348	-2.24387	-0.50035	1.30468	0.179467	0.606241	-3.17591	0.0248408	0.616828	0.192002	0.857571	0.544355	0.00149368	0.0430428	0.677222	0.274488	0.943973	0.719701	0.00683191
RPL9; RPL9P7; RPL9P8; RPL9P9	-0.191019	0.00794829	-0.133091	-0.0303462	0.00085853	-0.33636	-5.26363	0.293493	-5.49635	-1.11104	0.0301274	-5.96176	1.41239e-07	0.769145	3.87734e-08	0.266551	0.975965	2.49535e-09	6.91504e-07	0.810769	3.42221e-07	0.531572	0.988532	1.26702e-07
ACSL1	0.209124	0.398488	0.106635	0.0687416	0.0119903	0.177553	6.06916	11.57	3.30904	2.48353	0.336541	4.05457	1.2858e-09	5.8459e-31	0.000936174	0.0130088	0.736463	5.02258e-05	9.29684e-09	4.47757e-29	0.00282603	0.0832673	0.855986	0.000429868
CDH5	-0.0145661	-0.225816	0.0954097	-0.100852	-0.112478	-0.0131285	-0.321095	-4.88696	1.71991	-1.61172	-2.0733	-0.210511	0.748138	1.02407e-06	0.0854483	0.107022	0.0381442	0.833269	0.79963	3.15459e-06	0.139957	0.320645	0.118715	0.888398
KIF5B	0.0172328	-0.0227283	0.0387303	-0.0169083	-0.0423818	0.0494715	0.990471	-2.11943	3.05689	-1.24415	-2.44004	2.14793	0.321944	0.0340544	0.00223644	0.213446	0.0146857	0.0317195	0.405029	0.051555	0.0059837	0.475096	0.0574088	0.0799445
CSTF2	0.0468062	-0.0938449	0.0133374	-0.0202007	-0.00981008	-0.0759743	1.11962	-1.73249	0.477305	-0.794597	-0.233558	-1.4966	0.262874	0.0831871	0.633145	0.426848	0.815328	0.134497	0.341163	0.115668	0.717864	0.674922	0.902469	0.247171
LSP1	-0.301212	-0.0458046	-0.32817	-0.457392	-0.372297	-0.0574571	-1.95762	-0.442786	-3.28335	-4.11313	-2.12221	-0.415612	0.0502747	0.657921	0.00102582	3.90332e-05	0.0338202	0.677694	0.0806787	0.715386	0.00304579	0.00104995	0.108292	0.781848
DUT	0.0426912	0.021967	-0.046875	-0.0190998	0.0838543	0.0327383	1.25629	0.439991	-0.838669	-0.158275	1.06027	0.391797	0.209012	0.659944	0.401655	0.87424	0.289023	0.695208	0.279445	0.717102	0.502223	0.94895	0.488937	0.793946
MAN1A1	-0.0586133	-0.109445	0.117975	-0.0541363	-0.0384936	0.103531	-1.59488	-4.59027	4.1655	-2.24561	-1.35532	1.90468	0.110739	4.42677e-06	3.1067e-05	0.0247292	0.175315	0.0568219	0.161846	1.25185e-05	0.000137774	0.12845	0.349779	0.127055
KDELR2	-0.0607622	-0.441367	-0.303099	0.285107	0.30762	-0.262244	-0.733222	-2.57849	-2.37856	1.37574	1.78691	-1.09851	0.463423	0.00992327	0.0173804	0.168902	0.073952	0.27198	0.548905	0.0168204	0.0356846	0.413522	0.191293	0.415651
GALNS	0.025535	0.0337392	-0.0550302	-0.107566	-0.0782585	-0.0711043	0.529882	0.604806	-1.1176	-1.54502	-1.25553	-0.942054	0.596194	0.545308	0.263738	0.122343	0.209285	0.346165	0.6707	0.609359	0.356197	0.342278	0.395881	0.497874
RNASE4	-0.415896	-0.706714	-0.307852	-0.381289	-0.144486	-0.0857943	-6.03373	-7.30258	-3.82772	-1.7883	-0.730227	-0.748038	1.60214e-09	2.82295e-13	0.000129334	0.0737274	0.465252	0.454437	1.14377e-08	1.99016e-12	0.000479852	0.255632	0.65518	0.600118
SDC2	-0.186144	-0.16734	0.0227314	-0.076835	0.0648767	-0.193551	-2.16382	-2.18233	0.645872	-1.35451	0.79814	-1.42107	0.0304778	0.0290849	0.518362	0.175573	0.424789	0.155297	0.0516808	0.0447036	0.612159	0.424098	0.619233	0.275968
SHMT2	-0.228525	0.120314	-0.112124	-0.00369802	-0.0219115	-0.33388	-5.01891	4.86893	-4.05401	-0.144868	-1.02057	-4.43741	5.19664e-07	1.12203e-06	5.03475e-05	0.884815	0.307458	9.10494e-06	2.33204e-06	3.43993e-06	0.000208962	0.953837	0.507081	0.000110904
EPHX2	0.00244947	-0.0427702	0.0251761	0.00818146	-0.00781473	-0.0870203	0.104814	-1.14564	1.62005	0.386189	-0.400268	-2.80443	0.916524	0.251944	0.105222	0.699357	0.688959	0.00504049	0.935834	0.313129	0.165448	0.857928	0.824525	0.0182662
HSPA1L	-0.137105	0.230709	-0.00797465	0.108003	0.171881	-0.356172	-3.63461	2.49334	-0.0980746	1.03341	2.09383	-2.19975	0.000278397	0.0126547	0.921873	0.301414	0.036275	0.0278249	0.000739175	0.0210632	0.944979	0.564479	0.114394	0.0721405
HSPA4	0.179492	0.0420523	0.0819865	0.0488471	0.0574048	0.119819	5.17149	2.49599	5.51857	2.53556	3.09783	4.03449	2.32241e-07	0.0125608	3.41775e-08	0.0112267	0.00194942	5.47218e-05	1.09665e-06	0.0209377	3.09831e-07	0.0752654	0.0125312	0.000461358
MPI	-0.0823121	-0.143652	-0.0957555	-0.027619	-0.0569694	-0.209283	-2.29791	-3.14839	-4.70711	-0.975143	-2.20542	-3.83125	0.0215669	0.00164172	2.51249e-06	0.329489	0.0274246	0.000127492	0.0379816	0.00318408	1.44452e-05	0.597257	0.0929721	0.000907303
PRSS3	-0.328935	-0.0988064	-0.22693	-0.0323629	-0.0383309	-0.596221	-4.56055	-2.33198	-4.30056	-0.606003	-0.397735	-4.97872	5.10197e-06	0.0197015	1.7037e-05	0.544513	0.690825	6.40068e-07	1.91812e-05	0.0314517	8.01979e-05	0.759453	0.825242	1.29128e-05
PFN2	0.266336	0.195567	0.305336	0.0198939	0.0993577	0.364917	4.9348	6.00292	7.20375	0.674546	2.71823	6.20659	8.0234e-07	1.93797e-09	5.8577e-13	0.499965	0.00656324	5.41473e-10	3.50655e-06	8.54407e-09	1.43864e-11	0.730317	0.0318233	3.76449e-08
CTNNA1	-0.155655	-0.0193038	-0.0954486	-0.0458491	-0.051496	-0.0855561	-7.32191	-1.63642	-5.44756	-2.64819	-2.41853	-3.34856	2.44466e-13	0.101751	5.10654e-08	0.00809249	0.0155833	0.000812317	3.3477e-12	0.138916	4.37884e-07	0.0591747	0.0601887	0.00419527
CTNNB1	-0.150217	0.0166151	-0.0666153	-0.0387707	-0.0588347	-0.0303092	-7.36437	1.42475	-3.56726	-2.47716	-2.25872	-1.09585	1.77991e-13	0.154229	0.000360734	0.0132431	0.0239011	0.273146	2.50573e-12	0.201667	0.00120932	0.0845278	0.0834047	0.416868
BMI1	0.194431	-0.038365	0.0959553	0.0540508	0.126255	0.248813	5.35886	-1.24837	2.11844	1.06396	1.70812	2.92327	8.37476e-08	0.211895	0.0341379	0.287346	0.0876145	0.00346375	4.28117e-07	0.268448	0.0637477	0.551281	0.216474	0.0134821
PHB1	-0.0353936	0.0264251	-0.00940081	0.0197686	0.0453595	-0.0103344	-2.28202	2.11172	-0.705695	1.01803	2.07651	-0.431412	0.022488	0.0347101	0.480378	0.308663	0.0378465	0.666169	0.0394195	0.0524599	0.579042	0.572127	0.117951	0.772893
SERPINB6	-0.0584255	-0.0375968	-0.0652297	-0.0378419	-0.0213477	-0.118359	-1.98387	-1.61094	-3.53676	-1.48315	-0.775503	-2.8338	0.0472708	0.107193	0.000405063	0.138035	0.438042	0.00459976	0.0764555	0.145423	0.00134101	0.365425	0.631115	0.0169408
RDX	-0.0302216	0.0273156	0.00341866	-0.00489288	-0.0923489	-0.130111	-1.7056	1.14628	0.179367	-0.158138	-2.81478	-3.03987	0.088083	0.25168	0.85765	0.874348	0.00488107	0.00236683	0.132948	0.312886	0.898564	0.94895	0.0256483	0.00998039
RPA3	0.118525	-0.0394655	-0.031133	0.0140666	0.116849	0.203405	3.3798	-0.869752	-1.1013	0.414883	3.4284	2.24498	0.000725396	0.384436	0.270767	0.678228	0.000607147	0.0247697	0.0017643	0.453239	0.363517	0.84608	0.00508092	0.0656891
RFC4	-0.227086	-0.230815	-0.055243	-0.00134606	-0.0957926	-0.129986	-5.32564	-5.67242	-2.03239	-0.0301273	-2.77594	-2.81418	1.00598e-07	1.40796e-08	0.0421138	0.975966	0.00550421	0.00489014	5.06805e-07	5.48499e-08	0.0761859	0.99367	0.02807	0.0177927
RFC1	-0.26753	-0.261792	-0.140462	-0.0323792	-0.13192	-0.274513	-4.04539	-2.4307	-3.8191	-0.742777	-2.72614	-4.43775	5.22366e-05	0.0150698	0.000133941	0.457617	0.00640794	9.09028e-06	0.000162686	0.0247278	0.000494104	0.700532	0.0312716	0.000110904
RPL22	-0.201215	-0.0333839	-0.148433	0.024776	0.0492471	-0.179788	-5.7696	-1.72215	-4.20612	0.676599	1.58646	-2.69458	7.94592e-09	0.0850429	2.59793e-05	0.498661	0.112635	0.00704776	4.97335e-08	0.117959	0.00011705	0.730216	0.258244	0.0241096
GTF2F1	-0.138838	-0.0586694	0.0228924	-0.0208008	0.0395354	0.0685215	-1.9772	-1.847	0.863526	-0.316801	1.1632	1.37252	0.0480191	0.0647476	0.387848	0.751394	0.244747	0.169902	0.0774165	0.0923301	0.487535	0.882431	0.440387	0.293925
SPR	-0.0949895	0.107591	-0.0683493	0.049035	0.00239179	-0.0541818	-2.20908	3.80896	-1.93434	1.02237	0.0610356	-0.660247	0.0271694	0.000139553	0.0530714	0.306606	0.951331	0.509095	0.0465776	0.000317862	0.0927775	0.570186	0.976838	0.646963
IDUA	-0.0397353	0.050019	0.0547519	0.0223606	-0.224169	-0.248677	-1.19865	1.18386	0.796239	0.321476	-2.4703	-3.29389	0.230665	0.236469	0.425893	0.74785	0.0135	0.00098811	0.30452	0.295931	0.52585	0.881924	0.0539402	0.0049015
KRT9	-0.594084	-0.0367114	-0.14019	-0.328346	0.0723045	-0.0994736	-3.2876	-0.386168	-3.29365	-1.45389	0.583517	-0.782539	0.00101047	0.699372	0.000988946	0.145977	0.559545	0.433898	0.00238076	0.751775	0.00295572	0.378469	0.731365	0.581663
FBN1	-0.128184	0.493177	-0.484895	0.108003	-0.0670804	-0.286372	-1.14019	4.55651	-5.48914	1.04673	-0.921637	-2.76225	0.254208	5.201e-06	4.03894e-08	0.295224	0.356718	0.00574051	0.33163	1.45893e-05	3.55097e-07	0.557741	0.556248	0.0202826
GCK	0.506953	0.161577	0.188086	0.0619303	0.0742364	0.0481285	5.37676	2.3633	3.94841	1.496	2.58656	0.525714	7.58379e-08	0.0181128	7.86729e-05	0.134654	0.0096938	0.599087	3.92118e-07	0.0291783	0.00030915	0.360272	0.0424068	0.720186
AGL	0.0392678	-0.0612716	-0.0660701	-0.013368	-0.00518645	-0.0469867	2.37843	-4.23473	-3.48459	-0.693242	-0.274621	-1.22825	0.0173866	2.28823e-05	0.000492896	0.488158	0.783607	0.219352	0.0313402	5.82892e-05	0.00159327	0.722086	0.880657	0.356181
MYH9	-0.256418	-0.123921	-0.148943	-0.0971465	-0.182306	-0.119081	-7.28184	-4.64218	-6.88882	-3.12307	-4.76853	-2.84993	3.29287e-13	3.44747e-06	5.62558e-12	0.00178978	1.85571e-06	0.00437283	4.42871e-12	9.92931e-06	1.16479e-10	0.0204243	4.9621e-05	0.0162507
MYH10	0.00368854	-0.138302	-0.0646716	-0.100846	-0.133184	0.0397318	0.116288	-6.91306	-1.92262	-4.8381	-4.5288	0.695571	0.907425	4.74301e-12	0.0545273	1.31087e-06	5.93187e-06	0.486698	0.92859	2.90036e-11	0.0950044	7.12641e-05	0.000129498	0.629656
COPB2	0.0488078	0.145674	-0.0126211	0.0287172	0.0575998	-0.122564	1.65547	9.29966	-0.630958	1.32769	2.83697	-3.01516	0.0978285	1.40895e-20	0.528068	0.18428	0.00455437	0.00256842	0.145615	2.48713e-19	0.620958	0.436686	0.0243277	0.0105835
SOAT1	-0.0539324	-0.0422367	-0.0483547	0.0719138	-0.0912272	-0.119653	-1.24619	-1.04579	-1.38659	1.61425	-1.90993	-1.24015	0.212694	0.295659	0.165568	0.106473	0.0561427	0.214919	0.283864	0.361886	0.242203	0.319491	0.15558	0.351381
ADD1	-0.246838	-0.163382	-0.111185	-0.0542633	-0.151515	-0.21696	-7.91852	-7.17061	-5.07365	-2.0369	-3.96915	-4.36105	2.40357e-15	7.46668e-13	3.90265e-07	0.0416602	7.21305e-05	1.29437e-05	4.76391e-14	4.92763e-12	2.74278e-06	0.178787	0.000970112	0.000146598
BSG	-0.407718	-0.187948	-0.0703934	-0.11533	-0.186784	-0.40548	-8.64288	-7.09734	-2.48869	-2.77041	-4.3805	-5.68877	5.48149e-18	1.27181e-12	0.0128216	0.00559863	1.18406e-05	1.27958e-08	1.56778e-16	8.16378e-12	0.0272151	0.0460842	0.000226728	5.25865e-07
FUS	-0.255893	-0.14161	-0.0442778	0.0117942	-0.0389466	-0.119077	-4.64367	-6.2821	-1.42179	0.35822	-0.847886	-1.53881	3.42268e-06	3.34028e-10	0.155088	0.720179	0.396501	0.12385	1.32823e-05	1.60241e-09	0.229483	0.868295	0.592104	0.232618
NUP214	-0.0547257	-0.0487707	-0.0130524	-0.0196903	-0.0252958	-0.0188165	-3.91608	-3.52749	-1.026	-1.11602	-1.18461	-0.735069	9.00012e-05	0.000419523	0.304889	0.264414	0.236171	0.462297	0.000265653	0.000884659	0.401105	0.529256	0.430625	0.607303
DEK	-0.237235	-0.260002	-0.0535822	0.0057425	-0.0629238	0.0145679	-6.55303	-9.87759	-2.81196	0.238826	-2.59913	0.268276	5.63812e-11	5.20711e-23	0.00492411	0.81124	0.00934613	0.788487	5.08556e-10	1.24502e-21	0.0117861	0.918566	0.0412453	0.857642
MYH11	-0.0406767	0.0311809	0.209751	-0.105331	-0.162722	-0.16588	-0.30292	0.301661	1.6946	-1.37727	-1.52532	-1.08123	0.761951	0.76291	0.0901521	0.168429	0.12718	0.279594	0.810563	0.805512	0.14623	0.413433	0.279809	0.424987
GLRX	-0.211196	0.0228507	-0.263421	-0.232832	-0.0273694	0.147999	-1.79624	0.388551	-2.24229	-1.49607	-0.166164	0.591464	0.0724562	0.697608	0.0249424	0.134636	0.868028	0.554209	0.111751	0.750058	0.0486888	0.360272	0.931738	0.685054
PPM1A	0.242629	0.144834	0.196685	0.0357225	0.0515256	0.188773	6.25215	4.70456	5.34462	0.785829	1.17624	4.15671	4.04843e-10	2.54412e-06	9.06048e-08	0.431968	0.239499	3.22857e-05	3.16277e-09	7.451e-06	7.43381e-07	0.677662	0.435212	0.000302068
KRT2	-0.540132	-0.261037	-0.0112539	-0.159205	-0.0798282	0.00778803	-2.98021	-2.22247	-0.439581	-0.784955	-1.4294	0.0412349	0.00288049	0.0262513	0.660241	0.43248	0.15289	0.967109	0.00622225	0.0408224	0.740171	0.677662	0.318685	0.981002
HMGCL	0.0765847	0.160211	0.0991499	0.0645124	0.0497586	-0.00939202	1.88909	5.9512	2.67965	1.11568	1.31858	-0.144167	0.0588798	2.66183e-09	0.00737002	0.264558	0.187308	0.885368	0.0929691	1.14669e-08	0.0168719	0.529256	0.366268	0.924227
PSMC2	0.0341579	0.0818266	0.0741896	0.0452569	0.0361234	0.0499502	2.52338	5.48147	5.23241	2.52216	1.83941	2.03281	0.0116234	4.21808e-08	1.67314e-07	0.0116637	0.065855	0.0420718	0.0219225	1.55098e-07	1.2918e-06	0.0770591	0.175367	0.0995928
GGT5	-0.0973705	-0.119011	-0.211045	-0.0364416	-0.239216	0.0671511	-1.46715	-2.2105	-4.08711	-0.462034	-2.80847	0.72923	0.142336	0.0270705	4.36775e-05	0.644057	0.0049778	0.465861	0.200879	0.0419518	0.000184812	0.82497	0.0260054	0.610375
ARL3	0.226376	-0.0160411	0.156161	-0.0330776	0.0320562	0.205183	4.79956	-0.507093	3.82555	-0.503942	0.47907	2.99757	1.59018e-06	0.612089	0.00013048	0.614302	0.631889	0.00272145	6.5387e-06	0.673	0.000483389	0.80722	0.785775	0.0110298
MAP2K2	0.0576357	0.0374261	0.048336	0.0117959	-0.00472383	0.0420258	2.714	1.73613	3.05214	0.550262	-0.237841	1.3038	0.00664759	0.0825401	0.00227217	0.58214	0.812004	0.192302	0.013257	0.114875	0.00605227	0.78746	0.90092	0.322573
ATP5F1C	0.0684903	0.135766	-0.0163711	0.0352681	0.108692	0.0333629	2.78252	7.20639	-0.63181	1.38284	3.75408	0.884128	0.00539389	5.74554e-13	0.527511	0.166714	0.000173977	0.376627	0.0109698	3.81825e-12	0.620464	0.411459	0.00191757	0.529881
ATP6V1E1	0.199093	0.233791	0.213609	0.0885145	0.0505557	0.162091	6.21186	10.2795	7.53029	3.25127	1.63273	2.8649	5.23603e-10	8.72187e-25	5.0627e-14	0.00114891	0.102526	0.00417144	4.01725e-09	2.62761e-23	1.43889e-12	0.0142244	0.242029	0.0157089
CPOX	0.091183	-0.0920536	0.0624545	-0.0654282	-0.0863327	0.17619	2.28769	-3.3056	2.03859	-1.66132	-1.96361	3.12119	0.0221555	0.000947738	0.0414914	0.0966492	0.0495755	0.0018012	0.0389271	0.0018959	0.0752105	0.300384	0.142786	0.00798001
RPL4	-0.201688	-0.0137737	-0.120347	-0.00275438	-0.0268335	-0.257124	-6.41472	-0.858091	-5.07442	-0.0953867	-1.05068	-4.48101	1.41082e-10	0.390842	3.88677e-07	0.924008	0.293406	7.42909e-06	1.20066e-09	0.459712	2.73587e-06	0.96994	0.493058	9.45692e-05
LONP1	-0.111569	0.0655353	0.0347418	0.032342	0.068328	-0.157593	-3.34627	4.85021	1.9656	2.44157	3.73672	-2.7707	0.000819076	1.23334e-06	0.0493451	0.0146234	0.000186435	0.00559352	0.00197408	3.7557e-06	0.0873787	0.0902778	0.00200297	0.0198563
PGM1	-0.0139865	0.0990032	-0.0921076	0.0331059	0.101246	-0.0617431	-0.349164	4.02219	-2.86298	0.674512	3.00183	-1.5736	0.726966	5.76604e-05	0.00419682	0.499986	0.00268364	0.11558	0.782648	0.000139043	0.0102738	0.730317	0.0161054	0.220661
PPP1CC	-0.0164471	-0.050755	0.0241193	-0.0023879	-0.00549315	0.138208	-0.435348	-1.63168	0.701641	-0.0649923	-0.187228	2.61685	0.66331	0.102747	0.482903	0.94818	0.851482	0.00887458	0.728786	0.140074	0.581001	0.981408	0.921596	0.0289096
GNL1	0.165119	0.0554249	0.0628819	0.0322262	0.0276253	0.124401	6.44451	3.4403	4.6029	2.06651	1.07506	3.67687	1.15974e-10	0.000581078	4.16656e-06	0.0387799	0.282346	0.000236115	1.00017e-09	0.00119849	2.26306e-05	0.172056	0.48239	0.00151995
POLR2I	-0.0893848	-0.136471	0.107551	-0.0464038	-0.217211	0.00889249	-2.11206	-1.62004	0.809078	-0.227973	-0.674918	0.105752	0.034681	0.105224	0.41847	0.819668	0.499728	0.915779	0.0580243	0.143053	0.518243	0.923563	0.684651	0.945428
SERPINF1	-0.0663221	0.0513126	-0.197777	0.0136339	-0.114055	-0.370705	-1.17159	1.20786	-3.87551	0.343198	-1.89802	-4.90222	0.24136	0.227102	0.000106403	0.731449	0.0576941	9.47598e-07	0.317066	0.285234	0.000404409	0.873342	0.158878	1.74073e-05
DLST	-0.072293	0.0299017	-0.0494123	0.00543291	0.0389208	-0.162999	-3.72865	2.17163	-2.82443	0.157156	1.25528	-3.41027	0.000192509	0.0298837	0.00473641	0.875122	0.209378	0.00064898	0.00053208	0.0457778	0.0113911	0.94895	0.395892	0.00347893
GPX4	0.13313	0.00862818	0.0510421	-0.018504	0.0900327	0.14483	5.84623	0.396224	1.6291	-0.465187	2.40869	2.62005	5.02831e-09	0.69194	0.103291	0.641798	0.0160101	0.00879178	3.29796e-08	0.745559	0.163024	0.823614	0.0614694	0.0287067
SRP14	0.00472257	-0.124175	-0.12296	-0.0314144	0.000653903	-0.131197	0.133019	-4.79729	-4.00056	-0.857736	0.0169969	-3.07258	0.894178	1.60823e-06	6.31931e-05	0.391038	0.986439	0.00212216	0.918988	4.82898e-06	0.000254973	0.649513	0.993469	0.00911601
NUP62	-0.0619914	-0.0591094	-0.00149395	-0.0202309	0.0357296	-0.0277332	-2.83065	-3.41144	-0.0820498	-0.858115	1.42166	-0.898118	0.00464531	0.000646202	0.934607	0.390829	0.155124	0.369122	0.00959795	0.00132375	0.954245	0.649513	0.321694	0.522577
HPCAL1	-0.152604	-0.07217	-0.0621969	-0.0380796	-0.0292734	0.0410269	-3.80878	-2.05881	-1.95951	-0.95187	-0.662401	0.811138	0.000139653	0.0395126	0.0500533	0.341163	0.507714	0.417287	0.000396912	0.0588909	0.0883903	0.606569	0.691697	0.567987
TAGLN2	-0.0346395	-0.16281	-0.0807318	0.000188928	-0.120548	-0.0417348	-1.43666	-5.94391	-4.1609	0.00756987	-4.05355	-0.986761	0.150815	2.78309e-09	3.16996e-05	0.99396	5.04459e-05	0.32376	0.210573	1.19665e-08	0.000140167	0.997935	0.000726317	0.473946
TALDO1	-0.0920323	-0.173864	-0.0352244	-0.0225488	-0.0805973	-0.0874985	-3.48929	-7.87111	-1.91354	-1.00872	-2.5419	-2.47998	0.000484308	3.51507e-15	0.0556795	0.313111	0.0110251	0.013139	0.00122679	3.02564e-14	0.0967381	0.577059	0.0462062	0.0396894
SNCA	0.479183	0.250715	0.374396	0.0210497	0.0122821	0.564406	6.64625	5.61759	6.56494	0.352071	0.25639	5.00103	3.00648e-11	1.93638e-08	5.20544e-11	0.724785	0.79765	5.70262e-07	2.83639e-10	7.42828e-08	8.94424e-10	0.870247	0.89134	1.17672e-05
ETFB	-0.113909	0.064946	-0.0370417	-0.0442211	0.000611198	-0.160584	-3.85001	3.87715	-1.66659	-1.56136	0.0186886	-4.25777	0.000118115	0.000105686	0.0955966	0.118439	0.98509	2.06474e-05	0.000340625	0.000245172	0.153355	0.336931	0.99309	0.000211099
RBMX	-0.128371	-0.161071	-0.00803209	-0.0346301	-0.0692622	-0.0824583	-6.07609	-7.90106	-0.389612	-1.57138	-2.11438	-1.37	1.23147e-09	2.76532e-15	0.696823	0.116095	0.0344828	0.170687	8.94697e-09	2.41711e-14	0.772139	0.333948	0.10986	0.294565
LIPA	-0.152355	0.148093	-0.142457	-0.0206564	0.0998334	0.0448541	-2.98272	2.45079	-3.68723	-0.410067	2.65574	0.731802	0.00285699	0.0142544	0.000226706	0.681757	0.00791352	0.464289	0.00618626	0.023458	0.000796026	0.848052	0.0363797	0.608858
ATP6V1A	0.250064	0.212689	0.188373	0.0792244	0.0843224	0.312766	10.1139	10.1823	8.22465	4.04274	4.27036	5.91052	4.79309e-24	2.37877e-24	1.95767e-16	5.28296e-05	1.95158e-05	3.41024e-09	3.18529e-22	6.71699e-23	8.26794e-15	0.00135223	0.000337901	1.65571e-07
HSPA9	0.0820935	0.167187	0.115895	0.0700225	0.064041	-0.117986	3.01795	10.309	5.86476	3.64479	2.66642	-2.84211	0.00254494	6.41891e-25	4.4979e-09	0.000267613	0.00766645	0.00448166	0.00556121	1.95994e-23	5.14583e-08	0.00471005	0.0356427	0.0165733
EIF4A3	-0.138009	-0.139582	-0.0252275	-0.0444518	-0.0568772	-0.0554421	-7.31552	-8.2197	-1.8234	-2.42378	-2.66988	-1.81868	2.56396e-13	2.04012e-16	0.0682434	0.0153598	0.00758777	0.0689601	3.48992e-12	2.06248e-15	0.115265	0.0933131	0.0354454	0.146237
RPS19	-0.160637	-0.140121	-0.143897	-0.107965	-0.0381373	-0.174938	-6.00183	-5.63439	-4.00824	-1.39444	-1.09755	-3.15463	1.951e-09	1.75679e-08	6.11726e-05	0.163185	0.272403	0.00160703	1.36479e-08	6.76231e-08	0.000247901	0.405406	0.471211	0.007284
RPL3	-0.159817	0.0104822	-0.101052	0.026807	-0.0324812	-0.268874	-5.07389	0.692694	-4.31195	0.958003	-1.02872	-4.5192	3.8976e-07	0.488502	1.61824e-05	0.338061	0.303613	6.2075e-06	1.78452e-06	0.556616	7.68961e-05	0.603987	0.503472	8.20226e-05
COL15A1	-0.0738137	-0.00645243	-0.196624	0.0438528	-0.136032	-0.111878	-1.63766	-0.133918	-4.65527	0.525229	-2.13459	-1.9985	0.101492	0.893467	3.23551e-06	0.599424	0.0327944	0.0456625	0.150325	0.916382	1.79843e-05	0.798349	0.105649	0.106585
COL18A1	-0.060096	-0.0389269	-0.124422	-0.0205909	-0.147483	-0.182515	-1.4983	-1.14735	-3.98761	-0.272158	-2.66883	-2.79368	0.134055	0.251237	6.6741e-05	0.7855	0.00761161	0.00521122	0.190561	0.312508	0.000267853	0.904472	0.0354973	0.0188095
DDOST	-0.105101	0.112813	-0.119747	0.0464564	0.00126076	-0.278286	-2.47242	3.93935	-3.98116	1.88683	0.0375402	-3.64633	0.0134202	8.17029e-05	6.85812e-05	0.0591826	0.970054	0.000266016	0.0249571	0.0001921	0.000274264	0.222374	0.984917	0.00166269
ANP32A	0.0504968	-0.099245	0.00670919	0.0077659	0.0147907	0.0589863	2.63923	-5.69412	0.310308	0.327706	0.415001	1.42256	0.0083095	1.24013e-08	0.756327	0.743134	0.678141	0.154863	0.0162066	4.88749e-08	0.818469	0.879922	0.817423	0.275414
FEN1	-0.196189	-0.0989517	-0.0211234	-0.0232642	-0.158594	-0.154425	-5.52962	-4.45895	-0.847535	-0.80774	-2.79505	-2.31653	3.20927e-08	8.23624e-06	0.396697	0.41924	0.00518925	0.0205293	1.79711e-07	2.24079e-05	0.496723	0.670874	0.0268616	0.0566372
CAPG	-0.340186	-0.200344	-0.247912	-0.0292329	-0.205683	-0.264332	-6.85178	-4.10459	-5.9502	-0.751655	-2.82197	-2.86668	7.29391e-12	4.05027e-05	2.67821e-09	0.452259	0.00477294	0.00414807	7.47419e-11	9.95821e-05	3.16828e-08	0.695866	0.0251386	0.015647
CAP2	0.328382	0.27662	0.175671	0.0214454	0.270845	0.0288016	4.77965	5.89844	2.28533	0.1446	2.0811	0.204717	1.75598e-06	3.66952e-09	0.0222934	0.885027	0.037425	0.837793	7.14891e-06	1.54544e-08	0.0442247	0.953837	0.117203	0.890483
IL6ST	0.26015	0.148983	-0.141784	0.0714028	0.0179365	-0.171654	5.06716	1.72616	-2.80627	1.20947	0.295835	-2.55101	4.03804e-07	0.0843183	0.00501191	0.226484	0.767356	0.010741	1.84136e-06	0.116989	0.011963	0.489366	0.873912	0.0335907
TXLNA	0.236629	0.146646	0.153816	0.0296103	0.021942	0.00969889	8.95952	7.80032	5.7424	1.47903	0.794429	0.271145	3.26096e-19	6.17504e-15	9.33445e-09	0.139133	0.426946	0.78628	1.14235e-17	5.15804e-14	9.87878e-08	0.367255	0.621374	0.856605
CCT6A	-0.0494264	-0.0142515	0.00519907	0.00978606	-0.0258992	-0.00100172	-4.16259	-1.18697	0.436051	0.566245	-1.66174	-0.0415537	3.14655e-05	0.235241	0.6628	0.571227	0.0965655	0.966854	0.000102666	0.294638	0.742303	0.778695	0.23187	0.980996
NNMT	0.115609	-0.0158809	-0.340511	0.0292702	-0.111688	-0.03955	2.29946	-0.257342	-5.81992	0.58327	-1.82675	-0.533422	0.021479	0.796915	5.88742e-09	0.559712	0.0677378	0.593742	0.0378763	0.83459	6.58545e-08	0.7702	0.17922	0.71588
PSMB10	-0.0691054	0.23184	-0.308794	-0.148438	-0.202156	-0.262231	-0.741749	2.24421	-4.08279	-2.50175	-3.07406	-2.34801	0.458239	0.0248187	4.44988e-05	0.0123582	0.00211169	0.0188741	0.543798	0.0388216	0.000187842	0.080642	0.0133465	0.0529434
CTRL	-0.315034	-0.0257502	-0.0746536	-0.0403252	-0.0831519	-0.294879	-5.32735	-0.63982	-1.95422	-0.936828	-1.26479	-4.78666	9.96541e-08	0.522289	0.0506756	0.348847	0.205947	1.69584e-06	5.0317e-07	0.589259	0.0892451	0.611523	0.391745	2.7666e-05
RPL13A	-0.206349	0.00888587	-0.125511	-0.0302247	0.0264048	-0.289357	-5.5207	0.466792	-4.51855	-0.935924	0.768987	-3.56758	3.37656e-08	0.640649	6.22636e-06	0.349313	0.441901	0.000360297	1.88147e-07	0.699804	3.26414e-05	0.611905	0.633499	0.00213953
ARL1	0.0340753	0.143198	0.0743185	-0.0472835	0.090488	0.00683412	0.787809	3.34336	1.70825	-1.31432	3.04026	0.0890495	0.430809	0.000827711	0.0875905	0.188738	0.00236372	0.929043	0.517085	0.00167058	0.142896	0.44192	0.0146124	0.953952
MLH1	-0.179981	0.0787814	0.0116363	-0.0846563	-0.00735801	0.0291925	-2.49763	2.09212	0.44042	-3.53375	-0.287676	0.468755	0.0125028	0.0364276	0.659633	0.000409705	0.773595	0.639245	0.0234441	0.0548173	0.739673	0.00661234	0.877481	0.752474
STAT3	0.0545548	0.10872	-0.0470885	0.0107372	0.0690341	0.0580139	4.00036	5.64476	-2.79097	0.532056	2.86799	1.9151	6.32449e-05	1.65409e-08	0.00525502	0.594687	0.00413089	0.0554804	0.000191944	6.38875e-08	0.0124659	0.795523	0.0224369	0.124672
USP8	-0.0437004	0.0419827	0.0368245	0.0188326	-0.00603726	0.0265766	-0.68802	1.02221	1.38357	0.623511	-0.174024	0.483856	0.49144	0.306681	0.166489	0.532949	0.861846	0.628488	0.574895	0.372885	0.243018	0.753869	0.929075	0.743881
PEX19	0.27397	0.232988	0.165634	0.0864376	0.0610075	0.28554	7.71808	5.39315	2.83433	3.98255	1.46631	5.31577	1.18094e-14	6.92323e-08	0.00459221	6.8181e-05	0.142565	1.06208e-07	2.06049e-13	2.47909e-07	0.0110915	0.00165651	0.304322	2.85686e-06
MDH1	0.115726	0.0430154	-0.0215582	-0.0206186	0.0711736	-0.018139	3.86948	2.32036	-1.22316	-0.707179	2.50211	-0.646656	0.000109066	0.0203214	0.22127	0.479455	0.0123455	0.517855	0.000316959	0.0323696	0.309143	0.718149	0.0503061	0.654235
MDH2	-0.0135198	0.120417	-0.0184654	0.082135	0.0733162	-0.0549925	-0.538583	5.68852	-0.666223	1.54117	1.71061	-1.09012	0.590175	1.28146e-08	0.505269	0.123274	0.0871526	0.275658	0.665918	5.04435e-08	0.599923	0.343476	0.215568	0.419851
RFC5	-0.240717	-0.127977	-0.0687432	-0.00506724	0.00998141	-0.071562	-4.84088	-3.36853	-0.94676	-0.05322	0.147855	-0.321775	1.29267e-06	0.000755698	0.343761	0.957557	0.882457	0.747623	5.39888e-06	0.00153276	0.442077	0.985383	0.940525	0.830101
RFC3	-0.20538	-0.209511	-0.177466	0.0905806	0.236048	-0.221459	-3.99841	-1.81252	-2.07382	0.783255	1.50014	-1.53686	6.37688e-05	0.0699055	0.0380958	0.433477	0.133579	0.124328	0.000193274	0.0988122	0.0700386	0.678754	0.289796	0.233419
HADHA	-0.00353578	0.0866098	-0.0262036	0.0346772	0.0641028	-0.0504887	-0.225359	5.90361	-1.87863	2.26205	3.43693	-1.82419	0.8217	3.55642e-09	0.0602947	0.023694	0.00058834	0.0681231	0.859751	1.50482e-08	0.103759	0.125379	0.00496955	0.145082
EIF2S3	-0.176555	0.0847537	-0.125587	0.00808244	-0.012645	-0.25147	-4.86848	4.95067	-5.57763	0.318605	-0.362671	-4.65071	1.12461e-06	7.39578e-07	2.43814e-08	0.750026	0.71685	3.30788e-06	4.75851e-06	2.32578e-06	2.3002e-07	0.882431	0.842386	4.82203e-05
CASR	0.945458	1.07546	0.655268	0.215277	0.292969	0.629835	12.8288	14.1918	13.8408	6.46364	6.55672	9.37263	1.13106e-37	1.02979e-45	1.44686e-43	1.02214e-10	5.50054e-11	7.07505e-21	4.25938e-35	5.17068e-43	2.17945e-40	4.61904e-08	9.56036e-09	1.59861e-17
CETN2	0.0733629	-0.0322276	0.199812	-0.0706211	0.061801	0.246063	1.74873	-1.44541	4.98133	-1.41075	0.928338	2.2487	0.0803372	0.148343	6.31486e-07	0.158319	0.353232	0.0245315	0.122402	0.19493	4.1966e-06	0.398798	0.55272	0.0653642
CD200	0.274799	0.0135272	0.211914	0.207089	0.115065	0.289179	5.45318	0.250739	3.47814	2.04544	1.89477	3.08916	4.94767e-08	0.802016	0.000504906	0.0408114	0.0581227	0.00200726	2.6841e-07	0.839155	0.0016286	0.176706	0.159573	0.00870204
PRPH	-0.113792	-0.186465	-0.362205	0.0224142	0.0294838	-0.0514163	-1.53574	-1.69237	-2.94839	0.318315	0.359496	-0.282393	0.124602	0.0905756	0.00319432	0.750246	0.719224	0.777642	0.179438	0.124981	0.00811874	0.882431	0.844421	0.851341
BUD31	-0.0620283	-0.240477	-0.138617	-0.010396	-0.0547702	-0.032383	-1.95942	-2.78927	-4.28394	-0.31737	-1.20615	-0.406593	0.0500634	0.00528266	1.83616e-05	0.750963	0.227758	0.684307	0.0803968	0.00940968	8.56307e-05	0.882431	0.420956	0.786435
UBA7	-0.11309	0.161062	-0.156242	-0.0367283	-0.128115	-0.214358	-1.45929	2.00614	-3.15668	-1.00663	-2.22927	-2.12355	0.144485	0.0448417	0.00159579	0.314114	0.0257956	0.0337074	0.203594	0.0658777	0.00447911	0.578126	0.0886468	0.0838788
NAA10	-0.0386874	-0.00519273	-0.0173066	-0.0383295	-0.0819034	-0.129902	-1.58886	-0.354785	-0.646064	-1.37551	-1.47515	-2.05817	0.112091	0.722751	0.518238	0.168973	0.140173	0.0395739	0.163717	0.771768	0.612159	0.413522	0.30021	0.0950236
PPP1R2	0.111492	-0.0266264	0.0695814	0.0556601	0.0199742	0.0791576	1.49996	-1.09767	1.82849	1.47814	0.574715	1.56144	0.133626	0.272349	0.0674753	0.139372	0.565484	0.118419	0.190071	0.335079	0.11416	0.367616	0.735293	0.224995
CSK	-0.0623536	-0.00958356	-0.0973014	-0.0465574	-0.163291	0.047979	-1.33578	-0.201827	-3.47786	-1.29974	-4.48574	1.06865	0.18162	0.840052	0.00050543	0.19369	7.2663e-06	0.285229	0.247137	0.870487	0.00162913	0.450481	0.000149938	0.431953
GARS1	-0.00177146	0.0663363	-0.0234002	0.0254519	-0.0192496	-0.242718	-0.056909	4.02257	-1.25395	1.51266	-0.935456	-6.0321	0.954618	5.7567e-05	0.209859	0.130367	0.349554	1.61841e-09	0.964651	0.000138892	0.295898	0.354291	0.549686	9.32352e-08
IARS1	-0.0397183	0.106566	-0.0165533	0.0268551	0.0580474	-0.0576484	-1.51782	7.98608	-0.751908	1.53497	3.0081	-1.46255	0.12906	1.39294e-15	0.452106	0.124791	0.00262885	0.14359	0.184768	1.29254e-14	0.551401	0.346205	0.0158397	0.259969
EIF1	-0.0222998	0.0627797	-0.04675	-0.0137505	0.0219423	0.0782642	-1.23439	2.24553	-1.72599	-0.40108	0.639723	1.33633	0.217057	0.0247341	0.0843488	0.688362	0.522353	0.181442	0.288749	0.0387295	0.138557	0.851315	0.701341	0.30871
TSPAN7	-0.096143	0.0279769	0.0260523	-0.0398137	0.0218524	0.361321	-0.837522	0.545689	0.251454	-0.553363	0.234134	1.72578	0.402299	0.58528	0.801463	0.580015	0.814881	0.0843871	0.487789	0.646828	0.854116	0.785697	0.902469	0.172243
ACTR1B	0.0385926	0.00421865	0.0576807	0.0720021	0.000534123	-0.0231938	1.3242	0.13927	1.62734	2.33242	0.0115814	-0.434736	0.185436	0.889237	0.103665	0.0196784	0.99076	0.663754	0.251723	0.913079	0.163398	0.111437	0.994501	0.771874
ECI1	-0.0746874	0.0706484	-0.0803366	0.0535815	0.0146644	-0.139794	-2.28166	2.33	-3.02583	1.41115	0.349662	-2.37986	0.0225092	0.0198061	0.00247951	0.158199	0.726593	0.0173192	0.0394413	0.0316045	0.00650314	0.398798	0.84932	0.0492546
STAT1	0.182248	0.620847	-0.052306	0.0206882	0.00198185	0.092045	2.98184	5.59141	-0.691058	0.941492	0.0846153	2.93281	0.00286525	2.25231e-08	0.489529	0.346453	0.932567	0.00335912	0.00620068	8.58821e-08	0.586653	0.609782	0.965591	0.0131314
STAT6	-0.219952	-0.187374	-0.258667	-0.0936745	-0.0508326	-0.289969	-3.63042	-2.92059	-5.4506	-2.06346	-1.09792	-4.01595	0.000282961	0.00349366	5.01995e-08	0.0390688	0.272237	5.92066e-05	0.000750411	0.00641783	4.31276e-07	0.172582	0.471186	0.000490645
MTREX	-0.0728868	-0.145708	-0.00839891	-0.0548787	0.0261109	0.02647	-3.4316	-8.45534	-0.461548	-2.28368	0.987921	0.558577	0.000600042	2.78266e-17	0.644405	0.0223902	0.323191	0.57645	0.00148825	3.19971e-16	0.726745	0.12089	0.522915	0.700534
AKR1C3	-0.255195	-0.273365	-0.266112	-0.00501169	-0.113279	-0.417695	-6.02992	-5.26719	-7.32679	-0.146871	-2.10728	-4.66375	1.64045e-09	1.38526e-07	2.35739e-13	0.883234	0.0350934	3.10493e-06	1.1656e-08	4.73523e-07	6.15783e-12	0.953837	0.110978	4.57042e-05
PIK3CB	-0.210002	-0.133411	-0.250519	-0.0240828	-0.0597046	-0.180379	-3.20808	-2.23339	-4.67708	-0.573057	-1.05437	-2.2344	0.00133622	0.025523	2.90983e-06	0.566606	0.291714	0.0254569	0.00308081	0.039813	1.63551e-05	0.774968	0.491336	0.0672748
MTOR	0.0101662	0.0349658	0.00326915	0.00423491	0.0156631	0.0337803	0.469275	1.32921	0.176854	0.21581	0.553637	0.815004	0.638873	0.18378	0.859623	0.829136	0.579828	0.41507	0.70623	0.23614	0.899638	0.929282	0.745022	0.565993
PI4KA	0.000531164	-0.0074238	0.0336799	0.00420142	0.0754803	0.16577	0.0196491	-0.345394	1.31429	0.159082	2.38043	3.98813	0.984323	0.729798	0.188749	0.873605	0.0172926	6.6597e-05	0.987163	0.77782	0.270437	0.94895	0.0650667	0.000542255
EPS15	0.0547752	-0.0188907	-0.0036601	-0.00229711	-0.00266319	0.165863	2.23005	-1.19454	-0.214092	-0.116639	-0.13913	4.8642	0.0257444	0.232267	0.830475	0.907146	0.889348	1.14921e-06	0.0443534	0.291235	0.877465	0.96343	0.943753	2.00512e-05
CASP3	0.137433	0.100667	0.0495207	-0.00224999	-0.167892	-0.0357335	2.62576	3.46691	1.43884	-0.076272	-3.39637	-0.58574	0.00864548	0.000526475	0.150194	0.939203	0.000682851	0.55805	0.0167534	0.00109638	0.223487	0.978787	0.00556001	0.688085
RPS27	-0.128296	0.0817902	-0.178471	0.0083672	0.00664504	-0.199536	-4.52902	3.39803	-5.21535	0.159489	0.195631	-2.50893	5.92569e-06	0.000678719	1.83474e-07	0.873284	0.844899	0.0121097	2.20942e-05	0.00138284	1.40528e-06	0.94895	0.918917	0.0371243
FRK	-0.0769082	-0.00978471	-0.0311154	-0.0457371	-0.0925732	0.0340649	-0.832567	-0.261161	-1.88415	-1.40316	-2.3208	0.820493	0.405089	0.793968	0.0595445	0.16057	0.0202976	0.411935	0.490645	0.832083	0.102625	0.401559	0.073465	0.563705
LRPPRC	0.0981767	0.193949	0.0903539	0.0790306	0.115432	0.0578166	6.02204	11.5237	4.85352	5.03068	6.16723	2.1204	1.72231e-09	1.00173e-30	1.2129e-06	4.88747e-07	6.94957e-10	0.0339723	1.21611e-08	7.30131e-29	7.50836e-06	3.39792e-05	7.13753e-08	0.0843058
ACAA2	-0.000248897	0.0535646	-0.036001	0.0136463	0.0405749	0.00190888	-0.0135924	3.63922	-1.87309	0.850637	1.95148	0.0733323	0.989155	0.000273469	0.0610566	0.394971	0.0510004	0.941542	0.991569	0.000594709	0.104951	0.651652	0.145316	0.962413
RPL35	-0.175907	-0.155955	-0.317372	-0.0463061	0.0405141	-0.274037	-2.98101	-4.15638	-5.68778	-0.405848	0.774702	-3.55915	0.00287302	3.23324e-05	1.287e-08	0.684854	0.438516	0.000372052	0.00621205	8.04571e-05	1.3099e-07	0.849445	0.631115	0.00219491
CDKN2C	-0.00533473	-0.00790438	-0.0602983	-0.0118301	-0.0983434	-0.103564	-0.117631	-0.208978	-2.01241	-0.241374	-1.8618	-1.25268	0.90636	0.834466	0.0441768	0.809266	0.062632	0.210321	0.92792	0.866014	0.0791888	0.917638	0.168272	0.345489
PRCP	0.0341463	0.107377	-0.0844854	0.113209	-0.0244976	-0.0154046	0.417086	2.29212	-1.91527	1.8776	-0.307858	-0.143289	0.676615	0.0218986	0.0554576	0.0604365	0.758191	0.886062	0.739629	0.0346741	0.0964266	0.225207	0.868949	0.924737
HTT	0.0927711	-0.0286415	0.00923404	-0.0228302	0.0271494	0.0124232	3.92711	-1.82652	0.516133	-1.17793	1.0953	0.223437	8.5971e-05	0.0677723	0.605762	0.238825	0.273386	0.823195	0.000254256	0.096158	0.693022	0.501743	0.47226	0.881843
ECE1	0.0837761	0.0187463	-0.0301845	0.0431552	-0.0227496	0.050311	1.53309	0.780843	-1.12345	1.24581	-0.698034	1.20081	0.125254	0.434895	0.261245	0.212835	0.485156	0.229825	0.180262	0.503921	0.353251	0.474494	0.671492	0.368945
SLC1A4	-0.00241013	0.329841	0.0418537	0.144913	0.116491	-0.12381	-0.0455561	8.69594	1.24163	3.7487	2.46122	-1.30781	0.963664	3.43962e-18	0.214374	0.000177753	0.0138464	0.190939	0.970969	4.3297e-17	0.301324	0.00357008	0.0549842	0.321122
PAFAH1B1	0.270261	0.226227	0.120764	0.0519672	0.0837588	0.15966	8.30354	8.7103	3.87013	1.68942	2.89679	3.6608	1.01055e-16	3.03075e-18	0.000108778	0.0911381	0.00376999	0.000251432	2.35395e-15	3.83914e-17	0.00041239	0.290857	0.0208526	0.00159582
MCAM	-0.0240644	-0.0762891	-0.0136937	-0.0134189	-0.214829	-0.0499846	-0.658504	-1.61342	-0.339658	-0.172941	-3.23716	-0.559293	0.510214	0.106653	0.734114	0.862698	0.00120727	0.575962	0.592562	0.144777	0.802288	0.94636	0.00867353	0.700534
CRAT	-0.361683	-0.179062	-0.13781	-0.145668	-0.159054	-0.482928	-7.59068	-6.53991	-5.50315	-2.94723	-3.14176	-5.63215	3.18229e-14	6.15564e-11	3.73055e-08	0.00320635	0.00167935	1.77978e-08	4.99332e-13	3.22707e-10	3.32512e-07	0.0311602	0.0113243	6.81597e-07
MATR3	-0.0172247	-0.129744	0.0311285	0.0125193	-0.0119246	0.0412823	-0.715524	-7.38749	1.72313	0.658413	-0.580534	1.02847	0.474285	1.49632e-13	0.0848656	0.510273	0.561555	0.30373	0.559169	1.08712e-12	0.139204	0.737188	0.732371	0.452834
MSH2	-0.188059	-0.118046	0.027058	-0.0506026	-0.0140704	-0.014238	-5.87391	-6.45935	1.33206	-1.80252	-0.514095	-0.423859	4.25628e-09	1.05151e-10	0.182841	0.0714641	0.607185	0.671669	2.82855e-08	5.36925e-10	0.26311	0.24997	0.76623	0.776645
GPD2	0.373064	0.144141	0.195582	0.0801137	0.149637	0.326673	10.9122	8.87224	8.95738	3.51102	5.473	5.86804	1.00753e-27	7.16884e-19	3.32499e-19	0.000446383	4.4247e-08	4.4098e-09	1.05885e-25	9.968e-18	2.00342e-17	0.00695587	2.17339e-06	2.05442e-07
SSR1	-0.273073	-0.0231562	-0.203113	-0.0335457	-0.0518131	-0.346352	-4.75513	-0.42487	-4.88875	-0.685911	-0.932027	-3.95333	1.98315e-06	0.670931	1.01476e-06	0.492769	0.351323	7.70703e-05	7.99453e-06	0.727433	6.41357e-06	0.725113	0.550686	0.000608882
SYK	-0.213504	-0.323577	-0.121052	-0.0822605	0.0384697	-0.00661695	-3.23751	-3.95035	-3.815	-1.72317	0.60328	-0.0762184	0.00120577	7.80384e-05	0.000136185	0.0848583	0.546322	0.939245	0.00280004	0.000184154	0.000501156	0.277277	0.720955	0.9605
RANBP1	0.0710467	-0.0187769	0.0308512	0.00470368	-0.0402009	-0.0307233	1.96364	-0.637365	0.756734	0.0979154	-0.983597	-0.596492	0.0495714	0.523887	0.449209	0.921999	0.325314	0.550847	0.0796633	0.590533	0.548642	0.96994	0.524845	0.68218
NAMPT	0.0276641	0.0600558	-0.123552	-0.043642	-0.0704619	-0.0203514	0.771916	2.58528	-5.52155	-1.07776	-2.23113	-0.405447	0.440164	0.00972998	3.36029e-08	0.281142	0.0256727	0.685149	0.526078	0.01653	3.05536e-07	0.546443	0.0883585	0.786633
PSMC4	0.0601335	0.0890182	0.0536677	0.0348721	0.00103326	0.0893996	4.51088	5.58276	4.01803	1.92341	0.0376947	2.31288	6.4558e-06	2.3673e-08	5.86878e-05	0.0544287	0.969931	0.020729	2.39916e-05	8.99734e-08	0.000239359	0.212537	0.984917	0.0570491
TSFM	0.0788104	0.20275	0.122241	0.0110656	-0.0173198	0.0744249	2.50165	9.21581	4.66999	0.4942	-0.339336	1.32136	0.0123616	3.08925e-20	3.01218e-06	0.621165	0.734357	0.186382	0.0232082	5.03982e-19	1.68466e-05	0.810373	0.854433	0.315065
PPIC	-0.283147	0.0419229	-0.23139	-0.12381	-0.0872057	-0.61525	-3.72734	0.846043	-1.38439	-1.1804	-0.869164	-2.65715	0.000193513	0.397529	0.166239	0.237843	0.384757	0.00788047	0.000534526	0.466134	0.242931	0.50061	0.580347	0.0264379
VDAC2	0.00284194	0.0373553	-0.0142014	0.0543807	0.135854	0.0944829	0.157646	2.02211	-0.758348	1.81311	3.98318	2.20699	0.874736	0.0431653	0.448243	0.0698144	6.79981e-05	0.0273147	0.903453	0.0636632	0.54761	0.245911	0.000922773	0.0711852
ACADSB	0.229524	0.330285	-0.0233306	0.0797531	0.124861	-0.0832838	4.50248	9.72537	-1.1081	2.89378	3.84948	-1.4906	6.71646e-06	2.35061e-22	0.267818	0.00380633	0.000118371	0.136066	2.48377e-05	5.10692e-21	0.360639	0.034961	0.00143795	0.249344
CBX5	-0.0953215	-0.145714	-0.0155079	-0.0554934	-0.0596025	0.0613634	-3.32086	-5.63632	-0.459294	-1.8707	-1.60195	1.25325	0.000897399	1.73726e-08	0.646023	0.0613869	0.109166	0.210114	0.00214119	6.69827e-08	0.728388	0.22728	0.252468	0.345275
USP5	0.112691	0.0796198	0.0676109	0.023608	0.0328725	0.0757511	5.56406	4.88092	4.96366	1.41363	2.21157	3.02521	2.63563e-08	1.05591e-06	6.91787e-07	0.157469	0.0269964	0.00248459	1.51147e-07	3.24824e-06	4.57045e-06	0.397544	0.0919343	0.0103103
MAPK9	-0.0895809	0.0371766	-0.188541	0.161816	0.0390478	-0.0907214	-4.31921	1.94737	-3.55869	2.77105	0.826617	-0.777114	1.56586e-05	0.051491	0.000372705	0.00558752	0.408454	0.437091	5.4016e-05	0.0747471	0.00124575	0.0460766	0.604027	0.585076
MAP2K4	0.0025901	0.0284847	0.0406856	-0.0861151	-0.000315027	0.0809802	0.101422	1.87803	1.51291	-1.19101	-0.00564102	1.86079	0.919216	0.0603776	0.130303	0.233651	0.995499	0.0627744	0.938318	0.0864806	0.198063	0.496862	0.997486	0.136318
PHKA2	0.0374637	-0.0721596	0.0124542	0.022389	0.00246626	-0.0757276	1.16635	-2.96335	0.572805	0.79223	0.0412968	-1.22428	0.243474	0.00304307	0.566777	0.428226	0.967059	0.220846	0.319747	0.00565678	0.657747	0.675954	0.984044	0.358091
RANGAP1	-0.02393	0.0130266	-0.000444368	-0.0207144	0.0215929	-0.0304692	-1.60181	0.786609	-0.0287954	-1.12116	0.907019	-1.02925	0.109197	0.431511	0.977028	0.262222	0.364397	0.303365	0.159851	0.500641	0.985407	0.526892	0.562169	0.452593
RECQL	-0.0320351	0.0583971	-0.0788571	-0.0175782	0.0522659	-0.0284647	-1.33475	3.07175	-3.2514	-0.835676	2.02745	-0.916227	0.181957	0.00212808	0.00114839	0.403337	0.0426166	0.359548	0.247447	0.00404067	0.00336332	0.657311	0.128647	0.512991
NOP2	-0.112494	-0.0441848	-0.0109181	-0.0786826	-0.0270564	-0.103249	-4.49834	-1.75129	-0.430729	-2.42662	-0.974349	-2.06701	6.84869e-06	0.0798961	0.666665	0.01524	0.329883	0.0387333	2.52441e-05	0.111435	0.745524	0.0928914	0.529759	0.0933524
ATRX	0.0703111	-0.00775599	0.0729625	0.0509817	8.1421e-05	0.126216	1.83404	-0.391341	2.66356	1.74373	0.00336478	2.63523	0.0666484	0.695545	0.00773183	0.0812063	0.997315	0.00840807	0.103785	0.748424	0.0176198	0.271629	0.99842	0.0277141
CRK	-0.0711339	-0.0739939	-0.0351296	-0.0630501	-0.0251128	-0.0532096	-1.80878	-3.98375	-1.97712	-2.19335	-0.878836	-1.56344	0.0704859	6.78361e-05	0.0480283	0.0282819	0.37949	0.117948	0.109121	0.000161854	0.0854487	0.139374	0.576497	0.224337
CRKL	0.113807	-0.0393336	0.0670236	-0.00576773	0.0027476	0.159389	3.42606	-0.983736	2.98759	-0.204845	0.0750685	3.41805	0.000612399	0.325245	0.00281186	0.837693	0.94016	0.000630712	0.00151474	0.39257	0.00725274	0.931939	0.970439	0.00340524
MTIF2	0.0321328	0.148117	0.0536918	0.0310612	0.189874	0.00655538	1.12792	5.26176	1.9224	0.901579	4.20488	0.137921	0.259355	1.42685e-07	0.0545555	0.367281	2.61225e-05	0.890303	0.337564	4.87373e-07	0.0950044	0.627976	0.000427709	0.927096
BAG6	0.0412508	0.0116152	0.0657328	0.0461923	0.0356533	0.12174	1.91016	0.734848	3.93998	1.7899	1.70822	3.01491	0.0561127	0.462432	8.14872e-05	0.0734707	0.0875953	0.00257056	0.0892246	0.531197	0.000318547	0.255003	0.216474	0.0105835
NSF	0.122622	0.134293	0.093488	0.0555023	0.046767	0.0549398	9.17993	9.08855	5.9079	3.92247	2.72783	2.94093	4.31384e-20	1.00371e-19	3.46497e-09	8.76461e-05	0.00637517	0.00327232	1.75624e-18	1.53755e-18	4.01492e-08	0.00200506	0.031179	0.0128365
CDKN1B	-0.0540159	-0.0952527	-0.198724	-0.0408915	0.152659	0.0545937	-0.808214	-2.21985	-2.23906	-0.677734	1.98947	0.598438	0.418967	0.0264289	0.025152	0.49794	0.0466489	0.549547	0.505153	0.0410561	0.0490556	0.729397	0.137457	0.681318
MAP2K3	-0.0208532	0.124349	-0.0618091	0.0783783	-0.108738	-0.155364	-0.887394	5.57209	-3.44289	1.95454	-1.44175	-1.63948	0.374867	2.51704e-08	0.000575524	0.0506379	0.149373	0.101113	0.460207	9.54237e-08	0.00182897	0.201487	0.312756	0.199012
BRCC3	-0.0478833	-0.0721819	-0.0286809	0.029692	-0.0408451	0.102433	-1.70286	-1.52494	-1.08438	1.06145	-0.98069	1.38991	0.0885935	0.127275	0.278198	0.288488	0.326746	0.164555	0.13363	0.169913	0.371946	0.552639	0.526404	0.287546
RPL27A	-0.189517	0.00327516	-0.143606	-0.0379428	-0.0304797	-0.179459	-5.75538	0.119858	-4.09035	-0.529808	-0.54585	-2.50314	8.64488e-09	0.904596	4.3073e-05	0.596245	0.585169	0.0123097	5.35154e-08	0.925905	0.000182767	0.796241	0.748056	0.0376624
RPL5	-0.170877	0.0194144	-0.137462	-0.00870858	-0.0297073	-0.182751	-5.31482	1.02411	-5.52351	-0.291807	-0.87877	-2.69841	1.06763e-07	0.305786	3.32293e-08	0.770434	0.379526	0.00696708	5.3429e-07	0.372365	3.02748e-07	0.895702	0.576497	0.0239056
RPL21	-0.15709	-0.0475718	-0.150873	0.0172339	-0.0378583	-0.292516	-4.40497	-2.36523	-5.45523	0.618645	-0.793315	-3.46488	1.05801e-05	0.0180188	4.89103e-08	0.53615	0.427594	0.000530466	3.78554e-05	0.02905	4.21804e-07	0.754786	0.621517	0.00293412
RPL28	-0.171495	0.019516	-0.154447	-0.00871077	-0.0746706	-0.290381	-5.62007	0.945663	-5.45983	-0.336798	-1.6761	-3.47352	1.90879e-08	0.34432	4.76598e-08	0.736269	0.0937191	0.000513686	1.12692e-07	0.413057	4.14182e-07	0.876808	0.227671	0.0028588
RPS9	-0.205243	0.060111	-0.124912	-0.0238479	-0.0586971	-0.274002	-6.10781	3.81082	-4.95383	-1.10092	-1.76093	-4.94561	1.01006e-09	0.000138505	7.2766e-07	0.270929	0.0782502	7.59067e-07	7.44608e-09	0.000315635	4.79343e-06	0.535472	0.198547	1.45947e-05
RPS5	-0.198852	0.0243374	-0.165956	-0.012714	-0.00161272	-0.10238	-5.54232	0.651075	-4.29226	-0.19363	-0.0240557	-1.0484	2.98486e-08	0.514998	1.76867e-05	0.846466	0.980808	0.294457	1.68589e-07	0.581965	8.28249e-05	0.936625	0.990802	0.442664
RPS10	-0.158787	-0.0581641	-0.155073	0.0306748	-0.0591342	-0.300331	-5.174	-2.72127	-6.22587	0.564541	-1.3887	-4.02651	2.29139e-07	0.00650308	4.78878e-10	0.572386	0.164925	5.66101e-05	1.08314e-06	0.0114304	6.74159e-09	0.779805	0.335267	0.000475532
MAP1B	0.583254	0.331233	0.397254	0.118353	0.13432	0.51277	11.0249	14.6516	11.8545	5.67455	5.01985	6.65246	2.89722e-28	1.31602e-48	2.03975e-32	1.39051e-08	5.17132e-07	2.88227e-11	3.1933e-26	9.9118e-46	5.1209e-30	1.90416e-06	1.70578e-05	3.09147e-09
GNPDA1	0.170801	-0.011571	-0.0103314	-0.0220289	0.0365142	0.148808	3.42805	-0.313967	-0.178741	-0.497229	0.775693	1.81679	0.000607944	0.753546	0.858141	0.619027	0.43793	0.0692493	0.00150537	0.797489	0.898711	0.809194	0.631115	0.146781
UTRN	-0.242869	-0.106728	-0.0962856	-0.0648613	-0.0880038	-0.34183	-6.91806	-3.68506	-5.24367	-2.03853	-2.45311	-5.29374	4.57886e-12	0.000228646	1.57414e-07	0.0414974	0.0141627	1.19841e-07	4.89169e-11	0.000501823	1.22436e-06	0.178427	0.0558964	3.13043e-06
IQGAP1	0.0208018	0.123743	-0.0199653	0.028001	0.0378419	0.0549267	1.52612	8.13604	-1.60627	1.91824	2.47509	2.06801	0.12698	4.08431e-16	0.108215	0.0550809	0.0133204	0.0386389	0.182108	3.96073e-15	0.169272	0.213207	0.0533897	0.0932244
HAAO	-0.206785	-0.489976	-0.181264	-0.0248896	-0.242588	-0.35127	-2.2994	-8.60494	-7.19652	-0.918568	-5.03503	-5.67612	0.021482	7.63592e-18	6.17706e-13	0.358322	4.77779e-07	1.37787e-08	0.0378763	9.40238e-17	1.50887e-11	0.620642	1.61125e-05	5.51025e-07
GYG1	0.410432	0.319969	-0.0147879	0.0595846	0.0832489	0.0399364	6.60985	7.25623	-0.392603	1.19699	1.41072	0.685891	3.84719e-11	3.98025e-13	0.694612	0.231309	0.158327	0.492782	3.56259e-10	2.70885e-12	0.770863	0.495104	0.325662	0.634078
STT3A	-0.162315	0.161362	-0.151578	0.00436643	0.0349654	-0.306316	-2.90182	4.97317	-4.1292	0.129557	0.817145	-3.65411	0.00371006	6.58653e-07	3.64029e-05	0.896917	0.413846	0.000258072	0.00783447	2.08435e-06	0.000157874	0.960048	0.608666	0.00162637
RAP1GAP	0.0812696	-0.169972	-0.0923285	-0.127204	-0.243589	0.00680828	2.43698	-5.72604	-3.31029	-4.47874	-5.86686	0.132712	0.0148107	1.02803e-08	0.000931993	7.50844e-06	4.44125e-09	0.894421	0.0272182	4.12215e-08	0.00281529	0.000292506	3.64909e-07	0.930239
CAPZA2	0.00307713	-0.0476546	-0.0116266	0.00349605	0.0282324	0.188298	0.156194	-2.55819	-0.767626	0.165963	1.08417	4.38412	0.87588	0.0105219	0.44271	0.868186	0.278291	1.16457e-05	0.90391	0.0177684	0.541807	0.947208	0.478845	0.000135385
CAPZB	-0.0387207	-0.0183359	-0.0197727	0.000721961	-0.0211816	0.0588598	-2.65335	-1.28802	-1.39568	0.0309586	-1.17377	1.65448	0.00796975	0.197741	0.16281	0.975303	0.240489	0.0980302	0.0156113	0.252284	0.238881	0.99367	0.436279	0.194127
QARS1	-0.0896995	0.0549448	-0.0745134	-0.00572253	-0.00102751	-0.189713	-3.87858	4.27896	-3.69249	-0.277714	-0.0529913	-5.27862	0.000105066	1.87773e-05	0.000222068	0.781232	0.957739	1.30161e-07	0.000306319	4.86272e-05	0.000781561	0.901989	0.980744	3.34203e-06
RPL29	-0.0905817	-0.105659	-0.0853326	-0.0021372	0.00390996	-0.24613	-1.33975	-2.40393	-1.81563	-0.0363861	0.0717001	-3.71648	0.180325	0.0162197	0.069427	0.970975	0.942841	0.000202016	0.245448	0.0264136	0.116936	0.991914	0.971907	0.00133858
NPTX2	0.836015	0.907997	0.553632	0.22891	0.290104	0.333724	10.0412	11.9739	11.1353	5.72702	5.79953	4.67567	1.00474e-23	4.86901e-33	8.44358e-29	1.02212e-08	6.65004e-09	2.92998e-06	6.39499e-22	4.6815e-31	1.52626e-26	1.48999e-06	4.62331e-07	4.35546e-05
UQCRFS1	-0.0873323	-0.077492	-0.0797468	-0.0359606	-0.0158004	-0.150232	-4.63461	-5.0297	-4.40052	-1.9454	-0.485954	-3.24503	3.57606e-06	4.9124e-07	1.07993e-05	0.0517269	0.627	0.00117437	1.38122e-05	1.58339e-06	5.32193e-05	0.204688	0.78121	0.00562775
ATP5PO	0.0425552	0.0335239	0.00624284	0.0458727	0.0372374	0.05487	2.44456	2.70998	0.292744	1.9	1.22758	1.88809	0.0145028	0.00672867	0.769718	0.057433	0.219605	0.0590142	0.0267394	0.0117947	0.829167	0.219021	0.410249	0.13077
KCNJ6	-0.0524951	-0.0906179	0.136687	-0.0178295	0.0533768	-0.0212222	-0.791868	-1.09517	2.05102	-0.363072	0.416986	-0.112145	0.428437	0.273441	0.0402652	0.716551	0.676688	0.910708	0.514649	0.33624	0.0735185	0.866959	0.815994	0.942623
CPA2	-0.359878	-0.145675	-0.121865	-0.0719363	-0.057123	-0.395271	-5.46168	-3.39748	-3.606	-1.05419	-1.03884	-4.07061	4.71639e-08	0.000680092	0.000310954	0.291796	0.298879	4.68907e-05	2.5617e-07	0.00138501	0.00105575	0.555344	0.498942	0.000409076
LIMS1	-0.0379087	0.0118404	-0.217146	-0.0956741	0.0929369	-0.00250298	-1.27965	0.411217	-4.64203	-1.35035	1.53154	-0.0308661	0.200668	0.680914	3.4501e-06	0.176904	0.125637	0.975376	0.269646	0.73596	1.89755e-05	0.426362	0.276683	0.985926
PREP	0.0563366	0.103241	-0.13197	0.0321446	0.0577395	-0.0709218	0.614777	2.15617	-2.69249	0.353982	0.959139	-0.651393	0.538702	0.0310708	0.00709211	0.723352	0.337489	0.514793	0.618966	0.0474675	0.0163291	0.869138	0.538148	0.652009
ME1	0.515203	0.802667	0.188316	0.0556744	0.202997	0.323115	5.72856	10.1967	4.21739	0.870731	4.07476	3.03365	1.01289e-08	2.05112e-24	2.47141e-05	0.383901	4.60626e-05	0.00241615	6.20222e-08	5.86647e-23	0.000111907	0.642601	0.000678036	0.0101286
REG1B	-0.469179	-0.0845842	-0.273549	0.007708	-0.0820535	-0.299699	-5.79795	-1.78423	-5.51534	0.10221	-1.14611	-2.43523	6.71305e-09	0.0743867	3.48111e-08	0.91859	0.25175	0.0148822	4.29692e-08	0.104363	3.13995e-07	0.968414	0.448957	0.0439848
ARCN1	0.0531398	0.173842	0.0373801	0.0639398	0.0473966	-0.122428	2.10933	9.81695	2.18559	3.91258	2.90987	-3.3293	0.034916	9.51764e-23	0.0288455	9.13152e-05	0.00361582	0.000870654	0.0583958	2.17223e-21	0.0551641	0.00207363	0.0201825	0.00442353
LSS	0.0958374	0.0339144	-0.0809844	-0.0183904	0.0705175	0.0435868	3.44942	2.26806	-2.90756	-0.631303	2.90964	0.885637	0.000561796	0.0233253	0.00364262	0.527843	0.00361845	0.375813	0.00140031	0.03674	0.00910958	0.751046	0.0201825	0.529065
GCLC	-0.00720849	-0.129518	-0.0441589	0.001994	-0.0412384	-0.0880361	-0.173499	-4.71455	-1.45928	0.0558616	-0.958416	-1.75063	0.862259	2.42246e-06	0.144489	0.955452	0.337853	0.0800101	0.893294	7.11313e-06	0.216064	0.984925	0.538539	0.165628
GCLM	0.181993	-0.162709	0.0863869	-0.0846324	-0.00870672	0.299848	4.61919	-6.32439	2.7611	-2.93399	-0.253077	4.77423	3.85242e-06	2.5424e-10	0.00576077	0.00334635	0.800208	1.80396e-06	1.4716e-05	1.24881e-09	0.01358	0.0320384	0.892654	2.9219e-05
CD151	-0.257761	0.0302696	-0.147654	-0.0999309	-0.190498	-0.121971	-7.50246	0.613037	-2.95594	-1.6076	-2.14826	-0.818461	6.26305e-14	0.539852	0.00311718	0.107923	0.0316934	0.413094	9.49756e-13	0.604757	0.00793607	0.322068	0.103485	0.56415
TRAPPC10	0.0229197	0.0308333	0.078453	0.0528917	0.0514575	-0.313769	0.583425	0.774424	2.02745	1.67846	0.731246	-1.57498	0.559607	0.43868	0.0426169	0.0932565	0.464629	0.115261	0.638441	0.507655	0.0768498	0.295116	0.654915	0.220331
PSMD8	0.0612124	0.0984863	0.0294757	0.0347407	0.0453011	-0.0167574	3.3897	6.3958	1.70801	2.02398	2.46317	-0.534588	0.000699683	1.59711e-10	0.0876348	0.0429721	0.0137716	0.592935	0.00171189	8.01034e-10	0.142917	0.182854	0.0547352	0.715289
PRRC2A	0.0655261	-0.00667214	0.0755276	0.0425916	0.00688878	0.165455	2.38275	-0.423915	3.12516	1.3625	0.0955143	3.50679	0.0171837	0.671628	0.00177708	0.173041	0.923906	0.00045355	0.0310607	0.728013	0.00491169	0.42064	0.962456	0.00257486
GSS	0.167983	0.134758	0.117102	0.0392249	0.0547513	0.149991	2.83038	3.79407	3.33562	0.598685	1.01918	2.09056	0.00464924	0.000148195	0.000851083	0.549383	0.308116	0.0365672	0.00959795	0.000335686	0.00260572	0.762957	0.507795	0.0893711
CCT5	-0.0528906	0.0169358	-0.0161738	0.0134049	-0.0217666	0.0254775	-3.54761	1.2161	-1.12241	0.721155	-1.34759	0.773393	0.000388748	0.223947	0.261688	0.470814	0.177792	0.43929	0.00100501	0.281742	0.353745	0.712767	0.35285	0.587492
NES	-0.0806681	-0.15485	-0.0620373	-0.0498995	-0.290857	0.0320614	-1.76375	-3.54021	-1.52766	-0.778021	-4.69007	0.414552	0.0777738	0.000399808	0.126598	0.436557	2.73116e-06	0.67847	0.118937	0.000845849	0.193145	0.680041	6.81884e-05	0.782145
HSPA13	0.400288	0.53327	0.282812	0.128156	0.189112	0.201761	12.5368	14.2062	10.7803	6.00338	6.72684	4.61554	4.69624e-36	8.38514e-46	4.26272e-27	1.93255e-09	1.73388e-11	3.92081e-06	1.17902e-33	4.73656e-43	6.21394e-25	3.96962e-07	3.26475e-09	5.57174e-05
CSNK1A1	-0.036329	-0.141367	-0.0487881	-0.0420937	-0.0944534	-0.0869629	-0.803659	-4.61818	-2.06734	-2.01657	-3.14302	-2.49925	0.421594	3.8712e-06	0.038702	0.0437405	0.00167215	0.0124455	0.507648	1.10581e-05	0.070951	0.184621	0.0113023	0.0379752
IDH2	-0.353834	-0.0741835	-0.208726	-0.117705	-0.118802	-0.473092	-7.54273	-2.40393	-6.10919	-2.36662	-2.99776	-5.42703	4.60251e-14	0.0162199	1.00138e-09	0.0179514	0.00271972	5.72999e-08	7.0744e-13	0.0264136	1.30787e-08	0.10334	0.0162572	1.68142e-06
PITPNB	0.0697831	0.167249	0.0600966	0.00708998	-0.0639011	-0.0853049	2.01732	4.80982	1.72451	0.196203	-1.27214	-1.86431	0.0436617	1.51066e-06	0.0846154	0.844451	0.203324	0.0622786	0.0713588	4.55577e-06	0.138895	0.935771	0.389167	0.135567
PXN	0.0225952	-0.247105	0.00146221	-0.0377531	-0.148448	-0.0603084	0.765828	-6.26886	0.0610323	-1.25086	-3.44665	-0.972682	0.443779	3.6371e-10	0.951334	0.210987	0.000567583	0.330712	0.529445	1.73559e-09	0.966302	0.472238	0.00483945	0.481937
CAMLG	0.245612	-0.0325152	-0.138969	0.0488275	0.0237737	0.297804	5.92994	-1.19209	-2.66828	0.916243	0.289913	2.67526	3.0305e-09	0.233228	0.00762403	0.359539	0.771883	0.0074671	2.0532e-08	0.292197	0.0174005	0.620656	0.876534	0.0252008
NR2C2	-0.0527199	-0.217421	-0.116511	0.00531326	0.0355807	0.157141	-1.29752	-7.10271	-1.95985	0.22267	0.734038	2.27782	0.194453	1.22333e-12	0.0500137	0.823792	0.462926	0.0227375	0.262386	7.89745e-12	0.0883549	0.92651	0.653738	0.0613072
ALDH9A1	0.181474	0.114974	0.0134987	0.0588086	0.0998448	-0.000389585	3.68659	4.3324	0.481849	1.13748	3.0469	-0.00727814	0.00022728	1.4749e-05	0.629913	0.255338	0.00231212	0.994193	0.000614282	3.87504e-05	0.715041	0.519487	0.0143523	0.996619
RPL34	-0.146597	-0.0262004	-0.144906	-0.0143108	-0.0487362	-0.297803	-4.95814	-1.12822	-4.40522	-0.374803	-1.19333	-3.47485	7.11715e-07	0.259226	1.05675e-05	0.707807	0.232738	0.000511136	3.12257e-06	0.32068	5.2248e-05	0.862384	0.427539	0.00285164
RPIA	-0.152751	-0.11375	-0.0801654	-0.0375915	-0.0506501	-0.169027	-1.78615	-2.10341	-1.78163	-0.833297	-0.950361	-2.00741	0.0740751	0.0354303	0.074809	0.404677	0.341929	0.0447061	0.113859	0.053435	0.124654	0.657832	0.542151	0.104731
LMAN1	0.0807752	0.390185	0.062267	0.123451	0.0990755	-0.0897023	1.60546	11.9011	2.64769	4.52177	3.45823	-1.6249	0.108393	1.16866e-32	0.00810434	6.13244e-06	0.000543743	0.104184	0.158828	1.08998e-30	0.0183301	0.000249662	0.00469823	0.203198
NASP	-0.087747	-0.17057	-0.0221135	0.0430223	-0.125665	-0.00941861	-3.32619	-7.58825	-0.901953	1.54752	-4.33028	-0.220333	0.000880415	3.24261e-14	0.367082	0.121738	1.4892e-05	0.825612	0.00210972	2.50057e-13	0.467148	0.341929	0.000270268	0.884043
FASN	0.144361	0.271576	0.0931964	0.0481532	0.0271898	0.343884	5.50768	10.4556	4.86016	2.9293	1.62564	6.86013	3.636e-08	1.38173e-25	1.1729e-06	0.00339721	0.104027	6.88e-12	2.02353e-07	4.69475e-24	7.29067e-06	0.0322521	0.244206	9.71585e-10
FNTA	0.129755	0.0179451	-0.0607187	-0.0484273	0.0201417	-0.15491	2.84243	0.42587	-2.02783	-1.52524	0.783545	-2.23131	0.00447708	0.670203	0.0425781	0.127199	0.433307	0.0256606	0.00928496	0.726991	0.0768105	0.349219	0.626797	0.0676942
CCT3	-0.0548338	-0.00408013	-0.0138017	0.0106243	-0.0218243	0.00239977	-4.70573	-0.325301	-0.93668	0.526468	-1.11311	0.0877122	2.52955e-06	0.744953	0.348923	0.598563	0.265659	0.930105	1.00184e-05	0.790988	0.447823	0.798137	0.464595	0.954249
MRPL19	0.133747	0.155008	0.0531308	0.0636969	0.095178	0.16702	5.78168	4.51307	1.86251	2.96528	3.5404	3.76778	7.39585e-09	6.3896e-06	0.0625314	0.00302405	0.000399526	0.000164705	4.66135e-08	1.76495e-05	0.107159	0.0299686	0.00366218	0.00113808
ARRB1	-0.141459	-0.295894	-0.156969	-0.112813	-0.340741	-0.352361	-4.6717	-8.40286	-5.97102	-2.32554	-5.6378	-6.35106	2.98711e-06	4.35732e-17	2.35768e-09	0.0200432	1.7224e-08	2.13837e-10	1.1657e-05	4.83802e-16	2.81861e-08	0.112842	1.08105e-06	1.75696e-08
TUFM	0.0182423	0.113536	-0.0144346	0.0164213	0.033087	-0.0771948	1.01204	5.35298	-0.9532	1.26412	1.95846	-1.73813	0.311517	8.65155e-08	0.340489	0.206188	0.0501765	0.0821885	0.394216	3.04726e-07	0.438993	0.466073	0.143875	0.168823
AMPH	0.472312	0.251683	0.339346	0.102308	0.171908	-0.16061	7.81533	7.78044	8.53462	2.92614	5.27085	-3.02687	5.48184e-15	7.22733e-15	1.40616e-17	0.00343201	1.3579e-07	0.00247098	1.0279e-13	5.92746e-14	6.83272e-16	0.0325142	5.62968e-06	0.0102727
ALDH7A1	-0.129678	-0.0442211	-0.0696799	-0.0674427	-0.0310847	-0.24292	-5.95649	-1.36709	-3.14508	-2.11422	-1.15227	-3.84833	2.57719e-09	0.171598	0.00166039	0.0344966	0.24921	0.000118925	1.76727e-08	0.222383	0.00461458	0.159012	0.446365	0.000858503
INPP1	0.147449	0.151318	-0.0786471	0.0173572	0.0724134	-0.00768445	3.90593	2.70784	-2.6264	0.431363	1.68829	-0.127664	9.3865e-05	0.00677223	0.00862946	0.666204	0.091356	0.898415	0.000276156	0.0118573	0.0193627	0.839281	0.223276	0.933105
CYB561	0.0622744	-0.00680012	0.249961	-0.0648481	0.0068305	0.0674149	1.2386	-0.204023	7.30017	-1.85534	0.102233	0.441604	0.215492	0.838335	2.87411e-13	0.0635471	0.918572	0.658776	0.287174	0.869107	7.37961e-12	0.230559	0.958888	0.767864
SRP9	-0.060315	-0.0381905	0.0472558	0.0172371	0.0211894	-0.079932	-1.23347	-0.762798	1.05983	0.224786	0.191017	-0.97237	0.217402	0.445584	0.289224	0.822146	0.848512	0.330866	0.288867	0.514411	0.384299	0.92558	0.920539	0.482007
UBE2A	0.0985772	-0.0302225	-0.00677414	-0.038027	-0.000809123	0.280458	2.61033	-0.883971	-0.218014	-1.19335	-0.0146145	4.10434	0.00904559	0.376712	0.827418	0.232732	0.98834	4.05463e-05	0.017439	0.445761	0.875053	0.496507	0.993795	0.000364271
PCYT1A	-0.0903265	-0.00395689	-0.00606807	-0.0151418	-0.0236687	-0.0375074	-4.82726	-0.318262	-0.401024	-0.82807	-1.08358	-1.10914	1.38423e-06	0.750286	0.688403	0.407631	0.278553	0.267371	5.75468e-06	0.795115	0.765875	0.659772	0.478988	0.41032
AARS1	-0.0606161	0.0700021	0.00126634	0.0348489	0.0416776	-0.121951	-2.37862	4.05979	0.0833144	1.91685	1.63544	-2.81928	0.0173776	4.91167e-05	0.933602	0.0552564	0.101958	0.00481313	0.0313365	0.000119204	0.953771	0.213422	0.241355	0.0175833
CARS1	-0.0332326	0.118337	0.0372044	0.0183991	0.0324286	-0.196496	-0.956787	4.21899	1.38816	0.731337	1.16208	-3.63909	0.338675	2.45402e-05	0.16509	0.464573	0.245204	0.000273603	0.422199	6.20925e-05	0.24175	0.707109	0.440938	0.00169604
HARS2	0.162342	0.170463	0.106355	0.0761605	0.132721	0.0544612	1.69571	7.49021	1.41152	2.39245	2.96051	0.563058	0.0899401	6.87632e-14	0.158092	0.0167362	0.00307125	0.573395	0.135316	5.15325e-13	0.233089	0.099123	0.0179315	0.699075
SARS1	0.0418683	0.0998209	0.00181885	0.0396031	0.0280377	-0.098438	1.05488	2.76347	0.0536517	0.942079	1.21753	-1.88831	0.29148	0.00571912	0.957213	0.346152	0.223401	0.0589842	0.372933	0.0101551	0.970153	0.609782	0.414429	0.13077
PPM1F	-0.034667	-0.164678	-0.0591751	0.010732	-0.0815218	-0.0361056	-1.44147	-4.90275	-2.00256	0.406806	-3.04812	-0.884897	0.149453	9.4504e-07	0.0452246	0.684151	0.00230277	0.376212	0.209225	2.9271e-06	0.0808106	0.849362	0.0143241	0.529462
MAN2A2	0.045704	-0.117753	-0.0375682	0.0250823	0.0516136	-0.10731	0.732873	-2.22969	-0.778531	0.625218	0.835403	-1.1838	0.463636	0.0257684	0.436256	0.531828	0.403491	0.236494	0.548905	0.0401542	0.535427	0.753159	0.599492	0.376872
CTCF	-0.321327	-0.384536	-0.302494	-0.0556851	0.0174614	0.0394294	-3.64744	-3.24479	-3.15851	-0.737226	0.218598	0.630276	0.00026487	0.00117539	0.0015858	0.460985	0.826963	0.528514	0.000706165	0.00232352	0.00445384	0.703543	0.90727	0.663616
PSMB3	0.0346093	-0.0556888	-0.133359	0.0630073	0.0249977	-0.0418261	0.943149	-1.25111	-4.10299	1.86237	0.771706	-0.687485	0.345605	0.210893	4.07844e-05	0.0625508	0.440288	0.491777	0.429695	0.267553	0.000174201	0.228695	0.632442	0.633187
PSMB2	-0.0462657	0.0579617	-0.128488	0.00943557	-0.021756	-0.186061	-1.64942	2.64734	-4.30975	0.237465	-0.569674	-2.86832	0.0990608	0.00811275	1.6344e-05	0.812296	0.568899	0.00412657	0.14711	0.014009	7.74199e-05	0.91884	0.737268	0.0155789
ACADVL	0.000965056	0.127674	-0.0274719	-0.008325	-0.0110919	-0.118136	0.042809	7.78133	-1.8493	-0.485554	-0.779662	-3.10324	0.965854	7.17686e-15	0.0644146	0.627284	0.43559	0.00191416	0.972525	5.89677e-14	0.109804	0.815974	0.629092	0.00838188
YLPM1	-0.00772409	-0.105009	0.0672712	0.00682804	-0.078018	0.0136319	-0.253572	-5.3138	3.05465	0.336714	-2.70982	0.267505	0.799826	1.07364e-07	0.00225321	0.736332	0.00673204	0.78908	0.840757	3.7379e-07	0.00601078	0.876808	0.0322952	0.857642
TMED10	0.10329	0.281607	0.0810392	0.0755978	0.0546658	-0.141574	2.47545	10.8917	3.28723	3.55946	2.02613	-2.28101	0.0133067	1.26218e-27	0.00101177	0.000371617	0.0427516	0.0225477	0.0247868	5.88018e-26	0.00300803	0.00609811	0.128968	0.0609407
RBM25	-0.0494083	-0.0179836	0.0394681	-0.0132896	0.0222281	0.0650175	-1.60835	-1.29715	2.45022	-0.692383	1.01303	1.93079	0.107758	0.19458	0.014277	0.488697	0.311047	0.0535094	0.158052	0.248673	0.029897	0.722179	0.511372	0.121208
EIF2B2	-0.07887	0.0774861	-0.0233437	0.0140952	-0.0156224	-0.132325	-2.62042	3.8557	-1.23382	0.668689	-0.769053	-3.13098	0.00878209	0.000115401	0.217271	0.503694	0.441862	0.00174224	0.016989	0.000265124	0.304922	0.732707	0.633499	0.00777981
HINT1	0.082021	0.125161	-0.10973	-0.000209489	0.000869306	0.0433895	1.58811	3.10968	-2.8515	-0.0037646	0.0124769	0.747092	0.112261	0.00187287	0.0043514	0.996996	0.990045	0.455008	0.163912	0.00359232	0.0106005	0.998764	0.99416	0.600594
FHIT	0.0864212	0.0225272	0.205244	0.134691	0.00918344	0.120522	1.66292	0.538587	2.02218	1.32401	0.125329	1.41707	0.0963289	0.590172	0.0431577	0.185501	0.900263	0.156464	0.143667	0.651597	0.0776083	0.437583	0.947078	0.277366
NUP153	-0.085762	-0.0732373	0.0200589	0.000183516	-0.0396239	0.000431367	-3.35395	-4.19303	0.955985	0.00794176	-1.62048	0.00953391	0.000796659	2.75258e-05	0.33908	0.993663	0.10513	0.992393	0.00192725	6.9182e-05	0.437925	0.997935	0.245942	0.995256
RANBP2	-0.0697572	-0.0231529	0.0438088	-0.00912297	0.013765	-0.0508078	-4.07334	-2.13371	3.51732	-0.611738	0.863404	-1.88206	4.63431e-05	0.0328669	0.000435925	0.540711	0.387915	0.0598282	0.000145941	0.0499413	0.00142669	0.756876	0.583163	0.132207
TSC2	0.110382	-0.0506318	0.100453	0.110427	0.0550263	0.267927	2.74559	-3.43488	3.90397	2.91877	0.777766	4.59243	0.00604015	0.000592818	9.46278e-05	0.0035141	0.436707	4.38121e-06	0.0121963	0.00122103	0.000363316	0.033015	0.630303	6.0919e-05
NDUFV1	-0.0147975	-0.0250426	-0.0743647	-0.0274867	0.031992	-0.062149	-0.884071	-1.26456	-3.03486	-1.11882	1.26758	-1.67177	0.376658	0.206029	0.00240646	0.263219	0.204946	0.0945701	0.461654	0.261897	0.006341	0.52866	0.391277	0.188695
GSK3A	0.0768869	0.0630656	0.0449622	0.0497719	-0.0774965	0.0346768	2.40467	1.76841	0.809366	1.46984	-1.93562	0.38485	0.016187	0.0769921	0.418305	0.141604	0.0529139	0.700349	0.0295194	0.107784	0.518243	0.370318	0.14889	0.797399
GSK3B	0.197488	0.109233	0.0970899	0.00694914	0.0512235	0.172741	6.88533	4.73454	3.68013	0.303451	1.9161	3.83521	5.76555e-12	2.19548e-06	0.000233112	0.761546	0.0553517	0.000125455	6.05919e-11	6.49303e-06	0.000815351	0.890638	0.154024	0.000898467
NT5C2	-0.137775	0.22309	0.00132484	0.0654517	0.0952937	-0.00361589	-2.4363	6.86843	0.0245678	1.3714	1.51351	-0.0475605	0.0148384	6.49121e-12	0.9804	0.170251	0.130149	0.962067	0.027258	3.92688e-11	0.987397	0.415647	0.284402	0.977643
SEPHS1	-0.0827148	-0.245063	-0.0540115	-0.0133794	-0.0119912	0.0104274	-3.705	-4.80417	-2.48822	-0.53288	-0.429062	0.247532	0.000211393	1.55397e-06	0.0128385	0.594117	0.667878	0.804496	0.000580016	4.67536e-06	0.0272349	0.795523	0.809153	0.868702
GMPS	-0.0547526	-0.0475092	-0.0534112	0.0162461	0.0209346	0.0100498	-3.46685	-2.60122	-2.58214	0.833753	0.827147	0.29429	0.000526594	0.00928924	0.00981906	0.40442	0.408154	0.768536	0.00132131	0.0158169	0.0216134	0.657832	0.603945	0.84481
LIG3	-0.304108	-0.177068	-0.159336	0.00848394	-0.00113404	-0.205541	-6.85138	-3.87187	-4.28496	0.262686	-0.0373742	-2.77907	7.31401e-12	0.000108006	1.82773e-05	0.792793	0.970187	0.00545149	7.47783e-11	0.000249784	8.53255e-05	0.908977	0.984917	0.0195054
CDKN1C	0.61865	0.731182	0.498669	0.0552045	0.221373	0.433769	4.86506	8.68976	6.99655	0.904895	3.79383	5.03632	1.14423e-06	3.63208e-18	2.62348e-12	0.365521	0.000148343	4.74564e-07	4.82801e-06	4.54664e-17	5.69976e-11	0.626627	0.00170158	1.01158e-05
MRE11	-0.0740501	-0.0504532	-0.0160417	-0.010057	-0.0127377	-0.055948	-3.91371	-3.50189	-1.02447	-0.472848	-0.381716	-1.31236	9.08895e-05	0.000461966	0.305612	0.636321	0.702672	0.189398	0.0002681	0.000969635	0.401746	0.820563	0.83453	0.31948
ENTPD1	-0.012944	-0.224711	-0.0299724	-0.0899395	-0.189495	0.00371569	-0.192343	-3.75025	-0.647879	-1.05743	-2.35721	0.0415141	0.847474	0.000176661	0.517063	0.290317	0.0184127	0.966886	0.880905	0.000394823	0.611415	0.554216	0.0685536	0.980996
HNMT	-0.13578	-0.235013	-0.218658	0.0329361	-0.26805	-0.293035	-3.18892	-5.1216	-7.28873	0.852073	-3.41221	-3.89341	0.00142807	3.02948e-07	3.12885e-13	0.394174	0.000644387	9.8843e-05	0.00327919	1.00075e-06	7.98829e-12	0.651652	0.00534309	0.000739522
GNAQ	0.0610968	-0.0942859	0.000634355	0.0246676	-0.0400248	0.0839081	2.39469	-3.98641	0.0245608	0.937224	-0.989628	1.66316	0.0166346	6.70809e-05	0.980405	0.348643	0.322356	0.0962809	0.0301653	0.000160137	0.987397	0.611523	0.522312	0.191418
GNG4	0.446211	0.0172707	0.108019	0.115651	0.109352	0.952969	6.13585	0.420507	1.0936	0.538172	0.804834	3.78375	8.47041e-10	0.674115	0.274129	0.590458	0.420915	0.000154483	6.31646e-09	0.730184	0.367266	0.792777	0.61617	0.00108067
IDH3A	0.146604	0.190998	0.0564994	0.0605369	0.0822151	0.028316	7.13417	9.15461	2.76951	1.5705	2.55088	0.823934	9.73716e-13	5.45527e-20	0.00561402	0.1163	0.0107451	0.409977	1.21553e-11	8.61971e-19	0.0132548	0.333984	0.045458	0.561761
SULT1A1	-0.147313	-0.0883016	-0.147993	-0.0551063	-0.160466	-0.30666	-2.30748	-2.31362	-4.48717	-1.66648	-3.17256	-4.35829	0.0210279	0.0206888	7.21745e-06	0.0956178	0.00151101	1.31081e-05	0.0371918	0.0329199	3.72325e-05	0.29841	0.0103773	0.000148089
PPOX	0.102355	0.151255	-0.00970025	0.0456402	0.180086	0.039045	4.18348	7.00356	-0.317678	1.05961	3.19138	0.687488	2.87077e-05	2.49545e-12	0.750729	0.289324	0.00141593	0.491775	9.45553e-05	1.55974e-11	0.81395	0.554006	0.00984399	0.633187
GDI2	0.018453	0.0385191	0.0313364	0.0239062	0.0192728	0.00465461	1.06387	2.52341	2.71494	1.08604	0.945475	0.154612	0.287386	0.0116224	0.00662873	0.277463	0.344417	0.877127	0.368739	0.0194885	0.0153774	0.542948	0.544012	0.919448
EMD	-0.0501552	-0.0641864	-0.0246513	0.000284704	-0.0347584	-0.0209745	-2.48952	-4.19761	-1.43719	0.0161788	-1.66493	-0.458173	0.0127917	2.69746e-05	0.150665	0.987092	0.095926	0.646828	0.023956	6.7872e-05	0.224113	0.995399	0.231194	0.758474
CPT1A	-0.0320309	-0.0176895	-0.0728076	-0.0271635	-0.0240052	0.0413268	-1.57095	-0.730122	-2.85562	-1.19103	-0.748416	1.04192	0.116195	0.465316	0.0042953	0.233643	0.454209	0.29745	0.168513	0.534103	0.0104808	0.496862	0.644854	0.446126
GATM	-0.548058	-0.231407	-0.162676	-0.110797	-0.136278	-0.546654	-6.22656	-2.95578	-3.72538	-1.60988	-1.32477	-3.50565	4.76778e-10	0.00311884	0.000195017	0.107424	0.185249	0.000455498	3.67672e-09	0.00577862	0.000695018	0.321065	0.363559	0.00258268
SERPINB9	0.0284164	-0.0394812	-0.140341	0.0112032	-0.368642	-0.0718377	0.396804	-0.902919	-3.5936	0.247184	-6.8633	-0.957485	0.691512	0.366569	0.000326139	0.804765	6.72861e-12	0.338322	0.751549	0.435698	0.00110481	0.916225	1.52033e-09	0.489887
SERPINH1	-0.017905	0.0697945	-0.170087	-0.0218801	-0.194358	-0.132557	-0.492813	1.47826	-5.00285	-0.407148	-2.99649	-2.40034	0.622144	0.139338	5.64894e-07	0.6839	0.00273108	0.01638	0.691459	0.184222	3.79875e-06	0.849283	0.0163035	0.0470874
PDLIM4	-0.0236133	-0.357801	-0.0797004	-0.266103	-0.213635	-0.417044	-0.468312	-10.0113	-2.30034	-3.56824	-2.75293	-3.17645	0.639561	1.36022e-23	0.0214288	0.000359384	0.00590648	0.00149089	0.706645	3.49251e-22	0.0426405	0.00592721	0.0293635	0.00682609
ST13	0.157842	0.0190968	0.166672	0.0195661	0.0676869	0.222577	5.10456	0.983527	6.21429	0.743384	2.81084	5.25091	3.31568e-07	0.325348	5.15567e-10	0.45725	0.00494128	1.51352e-07	1.52582e-06	0.392589	7.19089e-09	0.700385	0.0258744	3.75801e-06
PEX5	0.427297	0.0120186	-0.136871	-0.00501677	-0.00841597	0.0647235	3.82404	0.303096	-2.08084	-0.158139	-0.150283	0.704734	0.000131285	0.761817	0.0374482	0.874348	0.880542	0.480976	0.000374072	0.804546	0.0690728	0.94895	0.940035	0.624219
VASP	-0.124057	-0.108559	-0.0486393	-0.0149329	-0.179632	-0.0291384	-4.32677	-5.73621	-2.02073	-0.601945	-6.40137	-0.809755	1.51313e-05	9.68183e-09	0.0433076	0.547211	1.53986e-10	0.418081	5.23171e-05	3.89254e-08	0.077816	0.761572	2.04666e-08	0.568726
DNM2	-0.167782	-0.0543482	-0.0130956	-0.0207472	-0.0350006	-0.0574369	-8.82622	-4.92835	-1.24831	-1.3206	-1.96883	-2.2307	1.08271e-18	8.29261e-07	0.211917	0.186635	0.0489723	0.0257007	3.49485e-17	2.58622e-06	0.298242	0.438248	0.1415	0.0677606
METAP2	-0.0180058	0.0660732	-0.0264866	-0.0203635	-0.0412906	-0.024795	-0.716867	2.72135	-0.873249	-0.610324	-1.30246	-0.48584	0.473456	0.00650152	0.382528	0.541647	0.192759	0.62708	0.558483	0.0114304	0.48165	0.757167	0.375141	0.742993
NUDT2	0.0927755	-0.243868	-0.14101	-0.0485752	-0.0579664	0.0118501	2.24694	-3.08649	-3.03581	-1.32591	-1.07552	0.146202	0.0246438	0.00202532	0.00239891	0.18487	0.282143	0.883762	0.0427341	0.00386015	0.00633217	0.437396	0.482226	0.923404
CDK9	-0.0560083	-0.0455095	0.0344258	0.00972381	0.000551848	0.0427211	-2.61922	-2.45386	1.45632	0.456246	0.0243623	0.952814	0.00881314	0.0141331	0.145304	0.648213	0.980564	0.340684	0.0170418	0.0233008	0.216924	0.827479	0.990802	0.492499
LRBA	0.0913287	0.0389395	0.0735876	0.0160205	0.0242445	0.0910298	5.62429	4.01204	5.97811	1.13736	1.70534	4.08682	1.86273e-08	6.0197e-05	2.25738e-09	0.255389	0.0881312	4.37331e-05	1.10179e-07	0.00014462	2.72757e-08	0.519487	0.217329	0.000386752
BCAM	-0.103051	-0.300478	-0.0181009	-0.139147	-0.152557	-0.0539782	-2.72843	-9.96053	-0.690257	-3.51684	-3.79498	-1.17871	0.00636373	2.26852e-23	0.490033	0.000436711	0.000147657	0.238514	0.0127642	5.63266e-22	0.586767	0.0068763	0.00170158	0.379122
PPT1	-0.300316	-0.274537	-0.123792	0.0171984	0.0676224	-0.0135091	-7.38777	-6.75982	-4.71947	0.401562	2.03454	-0.213097	1.49316e-13	1.3816e-11	2.3646e-06	0.688006	0.0418976	0.831251	2.12858e-12	7.92314e-11	1.36995e-05	0.851109	0.127214	0.886786
RPL14	-0.195462	0.0337533	-0.137091	-0.0192061	0.00112276	-0.277134	-5.44037	1.5232	-5.1677	-0.647952	0.0267925	-5.32215	5.31699e-08	0.127708	2.36991e-07	0.517016	0.978625	1.0255e-07	2.85701e-07	0.17039	1.75856e-06	0.741719	0.989459	2.79171e-06
CCT8	-0.050335	-0.00298144	-0.01359	-0.00639116	-0.00968768	-0.0236418	-4.69005	-0.289055	-0.954555	-0.430712	-0.459372	-0.891301	2.73139e-06	0.772539	0.339803	0.666678	0.645967	0.372768	1.07425e-05	0.813939	0.438358	0.839281	0.796328	0.526418
CCT4	-0.0783288	-0.00680852	-0.0312739	0.00183394	-0.00592673	-0.0168531	-4.78353	-0.741483	-2.11604	0.103116	-0.326124	-0.646278	1.72241e-06	0.458401	0.0343413	0.917871	0.74433	0.518099	7.0249e-06	0.527102	0.0640744	0.968221	0.861006	0.654357
ANXA11	-0.0966006	-0.0611118	-0.112406	-0.0329986	-0.0652447	-0.0737865	-6.05467	-2.95805	-6.30269	-1.14003	-3.49989	-2.86546	1.40709e-09	0.00309592	2.92528e-10	0.254273	0.000465454	0.00416402	1.01414e-08	0.00574321	4.37726e-09	0.518852	0.00414943	0.0156941
PAPOLA	-0.0574259	-0.0531427	0.026396	0.0288298	-0.0467663	0.024053	-2.30212	-2.50824	0.811312	0.705579	-1.15825	0.202574	0.0213282	0.0121335	0.417187	0.48045	0.246761	0.839468	0.0376934	0.0203003	0.517646	0.718279	0.443228	0.891343
FXR1	-0.0506786	-0.0616141	0.119304	-0.0131954	-0.00783388	0.160595	-2.02147	-4.33194	5.98453	-0.857126	-0.362965	4.16991	0.0432307	1.47798e-05	2.17011e-09	0.391375	0.716631	3.04722e-05	0.07073	3.88088e-05	2.63621e-08	0.649513	0.842386	0.000286883
FXR2	0.0722184	-0.0260716	0.113172	0.0370471	-0.0403635	0.102615	2.00773	-1.60463	5.32428	1.72942	-1.38179	2.646	0.0446718	0.108575	1.01352e-07	0.0837338	0.167035	0.00814502	0.0728253	0.146946	8.1934e-07	0.276116	0.338035	0.0271241
RAB5C	-0.0731412	-0.146329	0.0114018	-0.0564106	-0.00553615	0.077422	-3.70042	-7.66751	0.62249	-2.00504	-0.247402	1.88023	0.00021524	1.75364e-14	0.53362	0.0449584	0.804597	0.0600769	0.000588783	1.37821e-13	0.626759	0.187397	0.89556	0.132304
RAB7A	0.016798	-0.0554978	0.028044	0.0381512	0.030982	0.0984366	0.953386	-3.18976	1.99269	1.86587	1.63733	3.04962	0.340395	0.00142389	0.0462958	0.0620592	0.101562	0.00229129	0.42401	0.0027807	0.082529	0.228562	0.240796	0.00972238
RAB9A	-0.0309255	-0.0885317	0.0509512	0.0359912	0.043431	-0.0816456	-0.980473	-1.91939	1.67447	0.950034	0.923623	-1.45893	0.326853	0.0549348	0.0940392	0.342095	0.355683	0.144585	0.409722	0.0793125	0.151071	0.6067	0.555246	0.261143
RAB13	-0.119989	-0.167446	-0.0887068	-0.126588	-0.153876	-0.0949661	-2.24786	-6.23588	-3.03587	-3.47482	-3.84138	-1.42961	0.0245851	4.49255e-10	0.00239841	0.000511194	0.000122347	0.152828	0.0426489	2.11698e-09	0.00633217	0.00779882	0.0014783	0.272653
RAB27A	-0.0225339	-0.174915	0.0496464	-0.223306	-0.147457	-0.0587803	-0.596201	-6.35174	1.66405	-5.35554	-4.03684	-0.8342	0.551041	2.129e-10	0.0961026	8.53012e-08	5.41768e-05	0.404168	0.630453	1.05608e-09	0.154057	6.8835e-06	0.000767477	0.556515
DAP3	0.13654	0.256269	0.0106698	-0.00222267	0.121375	0.0806263	4.30021	8.51328	0.335117	-0.085376	3.91257	2.24719	1.70633e-05	1.69087e-17	0.737537	0.931963	9.13183e-05	0.0246279	5.84601e-05	2.00552e-16	0.80389	0.973991	0.0011527	0.0654667
DUSP3	0.179579	0.12037	0.0800854	-0.000471985	0.0514794	0.163703	5.35224	4.45119	3.51558	-0.0205643	1.60005	3.93589	8.68712e-08	8.53939e-06	0.00043879	0.983593	0.109586	8.2889e-05	4.43583e-07	2.31769e-05	0.0014348	0.995266	0.25331	0.000650305
SMARCA2	-0.0176996	-0.137892	0.00567607	-0.0190092	-0.0239798	0.0838103	-0.824057	-8.36815	0.371603	-1.08532	-1.1313	2.08184	0.409907	5.85274e-17	0.710188	0.277782	0.257928	0.0373569	0.495753	6.38854e-16	0.782485	0.542948	0.455304	0.0909077
SMARCA4	-0.0327481	-0.253684	-0.0195389	-0.0458928	0.0338079	0.0153502	-0.427125	-4.51338	-0.629664	-1.58489	1.18657	0.408478	0.669288	6.38035e-06	0.528915	0.11299	0.235396	0.682923	0.733578	1.76347e-05	0.621791	0.328785	0.430395	0.785429
IDH3G	0.189355	0.1148	0.0108511	0.0684577	0.0946843	0.124258	8.3816	4.91462	0.46186	3.16505	2.91318	2.6128	5.22123e-17	8.89553e-07	0.644182	0.00155056	0.00357766	0.00898042	1.27539e-15	2.76471e-06	0.726745	0.018295	0.0200588	0.0291123
GALK1	-0.412179	-0.291474	-0.189785	-0.0507151	-0.194935	-0.545647	-6.20827	-5.86105	-5.72518	-1.58783	-3.04397	-5.88137	5.35708e-10	4.59938e-09	1.03325e-08	0.112325	0.00233481	4.06889e-09	4.09622e-09	1.9174e-08	1.07586e-07	0.327693	0.0144733	1.9175e-07
SSR4	-0.201383	0.10884	-0.110372	0.029256	0.0286543	-0.368732	-3.95148	3.51259	-3.3203	0.856803	0.717432	-4.48024	7.76685e-05	0.000443768	0.000899222	0.391554	0.473107	7.45598e-06	0.000232594	0.000933172	0.00272844	0.649571	0.661092	9.46448e-05
BCAP31	-0.134834	-0.00912701	-0.0695787	0.0190415	0.0194568	-0.1919	-4.85189	-0.413361	-3.153	0.659906	0.381165	-2.72121	1.2229e-06	0.679342	0.00161604	0.509314	0.703081	0.00650433	5.14071e-06	0.734613	0.00451899	0.736509	0.834793	0.0225753
MECP2	-0.031879	-0.213609	0.0386657	0.0145322	0.00154731	0.141903	-0.874988	-7.99021	1.4883	0.630213	0.0495087	2.67959	0.38158	1.34714e-15	0.136671	0.528555	0.960514	0.00737116	0.466927	1.25521e-14	0.206546	0.751732	0.982197	0.0249328
HCFC1	-0.10215	-0.143438	-0.0092533	-0.00186063	-0.030916	0.0120667	-4.74671	-7.91825	-0.607601	-0.0966312	-1.17831	0.329771	2.06753e-06	2.40868e-15	0.543452	0.923019	0.238675	0.741573	8.30503e-06	2.1301e-14	0.635739	0.96994	0.434208	0.826021
ALDH3A2	-0.195118	-0.042435	-0.201445	-0.104305	-0.0404412	-0.212133	-5.2799	-2.23862	-6.1345	-4.17729	-1.10586	-4.3547	1.29254e-07	0.0251804	8.54267e-10	2.95005e-05	0.268786	1.33248e-05	6.37662e-07	0.0393329	1.13877e-08	0.000833204	0.466677	0.000149788
ALDH5A1	0.0183677	0.0185822	-0.00439428	-0.0486359	-0.0377769	-0.0972321	0.745791	0.882965	-0.251632	-1.91013	-1.35972	-1.91269	0.455794	0.377255	0.801325	0.0561159	0.173919	0.0557878	0.541749	0.446287	0.854116	0.215453	0.347639	0.125238
HSD17B4	0.259327	0.393467	0.0597649	0.119933	0.154991	0.0974903	9.02655	13.5522	3.5121	5.9771	5.83091	2.64551	1.77163e-19	7.69055e-42	0.000444578	2.27145e-09	5.5126e-09	0.00815689	6.40479e-18	2.04433e-39	0.00144792	4.4629e-07	4.08384e-07	0.0271436
PSMD7	0.0918278	0.0709825	0.0270794	0.0160838	0.0256526	0.00927224	5.06333	2.41358	1.70705	0.618757	0.869796	0.267768	4.11986e-07	0.0157966	0.0878128	0.536077	0.384412	0.788878	1.87678e-06	0.0257892	0.143052	0.754786	0.580019	0.857642
SUOX	0.165247	0.0175402	0.172113	0.0026803	-0.0324011	0.0931801	3.141	0.481718	3.73626	0.0576925	-0.564681	1.60646	0.00168372	0.630006	0.000186779	0.953994	0.572291	0.108173	0.00381023	0.688845	0.00067023	0.984925	0.739966	0.209171
SGSH	-0.315639	-0.102377	0.0675266	-0.184301	0.0167827	-0.306039	-4.98219	-2.24168	2.047	-3.06248	0.484309	-3.53632	6.28672e-07	0.0249823	0.0406578	0.00219513	0.628167	0.000405747	2.77479e-06	0.0390505	0.0739443	0.0241947	0.782342	0.00235981
STAT5B	0.125951	-0.134538	-0.140247	-0.0202614	-0.0524025	0.0895234	4.18993	-7.79474	-1.79775	-0.675164	-0.825263	1.53078	2.79043e-05	6.45418e-15	0.0722163	0.499571	0.409222	0.125824	9.19763e-05	5.36148e-14	0.120824	0.730317	0.604734	0.235153
APLP1	0.120703	0.130943	-0.104547	0.0237088	0.00789759	0.418971	2.46113	2.30366	-0.733107	0.482948	0.167864	3.53833	0.01385	0.0212417	0.463493	0.629133	0.866691	0.000402669	0.025693	0.0337285	0.562742	0.816499	0.931543	0.00234795
USP11	0.0649932	0.0704014	-0.00223555	0.0283495	0.0553409	0.0188522	0.855498	1.83712	-0.0548165	0.70749	1.30614	0.185669	0.392275	0.0661919	0.956285	0.479262	0.191505	0.852704	0.477557	0.0940338	0.969779	0.718098	0.372862	0.901795
CLCN3	0.123815	0.168279	0.129129	0.0418247	0.0923395	0.0980512	4.35197	5.37538	4.68045	1.67301	2.51332	1.52798	1.34922e-05	7.64204e-08	2.86242e-06	0.0943251	0.01196	0.126519	4.72279e-05	2.71497e-07	1.61574e-05	0.296628	0.0490892	0.235906
DYNLT3	0.189892	0.117074	0.0621483	0.236911	0.24993	-0.228644	2.63151	2.03684	0.900891	1.39898	2.67554	-1.43544	0.00850056	0.0416659	0.367646	0.16182	0.00746097	0.151162	0.0164938	0.0617946	0.467603	0.402754	0.0350115	0.270321
VAMP7	0.0836938	0.0590697	-0.17068	-0.133421	0.0410941	-0.00303912	1.86914	2.82767	-1.13607	-1.56054	1.07147	-0.0145572	0.0616038	0.00468875	0.255929	0.118632	0.28396	0.988385	0.0966624	0.00842484	0.346997	0.336957	0.48395	0.992559
RPS6KA3	0.0171474	-0.227186	-0.0575731	-0.0693801	-0.107026	0.0844876	0.494404	-8.88618	-2.66067	-3.23937	-3.36392	1.69396	0.621021	6.32451e-19	0.00779845	0.00119793	0.000768435	0.0902727	0.69038	8.87591e-18	0.0177448	0.0147506	0.00608154	0.181862
NR0B1	0.280704	0.0866852	0.210449	0.105728	0.240337	0.141546	3.83971	2.44864	4.10375	2.51038	4.74977	1.54055	0.000123177	0.0143396	4.06512e-05	0.0120601	2.03652e-06	0.123426	0.000352526	0.0235809	0.000173796	0.0794457	5.31968e-05	0.232226
HDGF	-0.0617862	-0.177538	-0.0226539	-0.0434262	0.00371571	0.00795774	-1.53107	-6.85258	-0.914659	-1.07956	0.119043	0.216887	0.125751	7.25284e-12	0.360371	0.280337	0.905241	0.828296	0.180805	4.34114e-11	0.460423	0.545817	0.950427	0.88493
LUM	-0.00249131	0.0336126	-0.215546	0.0465262	-0.215047	-0.287862	-0.0428098	0.595192	-3.56571	0.571634	-3.1156	-3.7541	0.965853	0.551715	0.000362872	0.56757	0.00183571	0.000173969	0.972525	0.615453	0.00121558	0.776024	0.01204	0.00118936
PRELP	0.17747	0.173467	-0.162044	0.092616	-0.162545	-0.00679283	2.84664	2.60098	-2.71275	0.880686	-1.76788	-0.0752634	0.00441837	0.00929586	0.00667265	0.378488	0.0770816	0.940005	0.00917583	0.0158199	0.0154555	0.638931	0.196133	0.96106
NDUFA8	0.0730081	-0.0119223	-0.057697	-0.00199748	-0.0421139	0.0455637	2.20956	-0.354332	-2.36437	-0.0413914	-0.618362	0.410158	0.0271358	0.72309	0.0180609	0.966984	0.536337	0.68169	0.0465377	0.771945	0.0369475	0.990211	0.712017	0.784728
HNRNPA3	-0.0536203	-0.105884	0.00663081	-0.0271038	-0.0256867	-0.0149161	-2.73225	-6.03471	0.390377	-1.6206	-0.857656	-0.331972	0.00629039	1.59248e-09	0.696257	0.105104	0.391082	0.73991	0.0126451	7.06918e-09	0.771741	0.318099	0.586783	0.825593
PGD	0.155235	0.0701276	0.0271152	-0.00574457	0.0817857	0.0768071	3.78263	3.22855	0.995081	-0.122797	2.67462	2.14106	0.00015518	0.00124421	0.319697	0.902268	0.00748146	0.032269	0.00043774	0.00245183	0.416296	0.962295	0.0350349	0.0810131
HNRNPM	-0.12705	-0.149777	0.0129914	-0.0118606	-0.0233687	-0.0384521	-5.13797	-7.7977	0.704621	-0.521474	-0.913968	-0.605198	2.77718e-07	6.30444e-15	0.481046	0.602037	0.360734	0.545048	1.29382e-06	5.25641e-14	0.579514	0.800178	0.559806	0.677599
KPNA1	-0.0466516	-0.00354678	0.0491915	0.0372542	-0.0628811	-0.179357	-2.00655	-0.165517	1.74866	1.15689	-1.06736	-2.41041	0.0447974	0.868537	0.0803491	0.247317	0.28581	0.0159344	0.0729774	0.895282	0.132857	0.511667	0.485738	0.0461588
NCBP2	-0.03617	-0.00622149	0.0120839	-0.0266245	0.0476745	0.0406226	-0.999583	-0.245549	0.646904	-1.14298	1.15628	0.902461	0.317513	0.806031	0.517694	0.253048	0.247565	0.366812	0.400681	0.842381	0.611784	0.517416	0.444124	0.519957
RAP1GDS1	0.150218	0.0748793	0.0525337	-0.00587256	0.0277232	0.0786556	6.95346	3.62193	3.09728	-0.276487	1.41531	2.44586	3.56437e-12	0.000292413	0.00195305	0.782174	0.156977	0.0144507	3.90956e-11	0.000633164	0.00532066	0.902386	0.324446	0.0428778
POLR2H	-0.114055	-0.0781694	-0.0834944	-0.055156	-0.0352858	-0.00359656	-3.7036	-2.45551	-2.51657	-1.52801	-0.801169	-0.108007	0.000212563	0.0140687	0.0118504	0.126509	0.423034	0.91399	0.000582872	0.0232115	0.0254645	0.349019	0.61827	0.944938
ARHGDIA	-0.0804917	-0.101261	-0.087615	0.00132255	0.0184906	0.0084426	-1.57136	-3.62127	-3.11844	0.0314617	0.496737	0.147212	0.116099	0.000293163	0.00181814	0.974901	0.619375	0.882965	0.168428	0.000634484	0.0050007	0.993632	0.77596	0.922784
ARHGDIB	-0.0135797	-0.171307	-0.220145	-0.0328507	-0.25182	0.0487172	-0.268473	-3.6157	-4.87472	-0.712406	-3.92286	0.832421	0.788335	0.000299538	1.08963e-06	0.476213	8.75027e-05	0.405171	0.830286	0.000647042	6.82826e-06	0.715691	0.00111387	0.557542
SLC7A2	-0.129577	-0.341385	0.107528	-0.251166	-0.137259	0.0402839	-1.93693	-8.77833	1.63753	-5.58014	-2.64655	0.359064	0.0527543	1.65919e-18	0.101519	2.40332e-08	0.00813173	0.719547	0.084418	2.21176e-17	0.161026	2.75582e-06	0.0369969	0.811828
AGFG1	0.0635559	-0.0816168	0.0793142	-0.0277355	-0.0851797	0.0412145	2.53717	-4.42254	3.89526	-1.2712	-3.74031	1.41669	0.0111752	9.75482e-06	9.80923e-05	0.203656	0.000183795	0.156575	0.0212188	2.62549e-05	0.000376298	0.462939	0.00199656	0.277366
HNRNPF	-0.145145	-0.141561	-0.083206	-0.024457	-0.0858399	-0.0941255	-7.08349	-6.2876	-4.53722	-1.14998	-2.77121	-2.70423	1.40568e-12	3.22404e-10	5.70012e-06	0.250153	0.00558492	0.0068462	1.68943e-11	1.5549e-09	3.0022e-05	0.514773	0.028294	0.0235808
STAT2	0.071815	0.285344	-0.0813888	-0.0273949	-0.0268544	-0.0431568	1.38064	6.29784	-1.8564	-0.888887	-0.900069	-0.571624	0.167391	3.01825e-10	0.0633964	0.374064	0.368084	0.567577	0.230411	1.46503e-09	0.108436	0.635009	0.564986	0.695655
MSH6	-0.20966	-0.193541	-0.0727759	0.0171578	-0.065056	-0.0238121	-6.31313	-7.29357	-3.5482	0.960107	-2.17259	-0.718826	2.73443e-10	3.01852e-13	0.000387871	0.337001	0.0298113	0.472248	2.2145e-09	2.11812e-12	0.00129072	0.603132	0.0987663	0.615899
VAV2	0.0215625	0.137092	-0.0120706	0.0579612	0.0709214	-0.0184935	0.67865	4.60835	-0.649641	1.7742	1.7883	-0.239445	0.49736	4.05886e-06	0.515924	0.0760307	0.0737281	0.81076	0.580467	1.15504e-05	0.61036	0.2597	0.190956	0.872547
RBM5	-0.0110763	-0.0341437	0.0470151	-0.0237811	0.082979	-0.299488	-0.293975	-1.1302	1.07246	-0.226781	1.96002	-2.57129	0.768777	0.258392	0.283513	0.820594	0.049993	0.0101321	0.815134	0.319911	0.377934	0.924063	0.143623	0.0320928
RIDA	-0.00322659	-0.193147	-0.209504	-0.0707713	-0.112576	-0.255176	-0.0522522	-2.99078	-4.65875	-1.88758	-1.40078	-4.26658	0.958328	0.00278265	3.18134e-06	0.0590825	0.161281	1.98491e-05	0.966886	0.0052091	1.77487e-05	0.222374	0.329936	0.000203859
SMS	0.282324	-0.00620209	0.0541719	-0.0233621	0.0240667	0.158546	5.47465	-0.24699	2.33005	-0.688283	0.640138	3.00289	4.38377e-08	0.804916	0.0198037	0.491275	0.522083	0.0026743	2.39834e-07	0.841799	0.0398278	0.723726	0.701341	0.010917
MRPL12	0.144066	0.170481	0.108385	0.0182399	0.10178	0.23553	5.63528	5.87389	2.6462	0.759507	3.07864	5.62968	1.74777e-08	4.2568e-09	0.00814024	0.447549	0.00207947	1.80543e-08	1.0406e-07	1.78281e-08	0.0183962	0.692154	0.0131797	6.85607e-07
THOP1	0.245287	0.0587314	0.0796883	-0.00145716	0.050018	0.166326	5.56691	2.73732	3.22287	-0.0543356	1.458	3.29959	2.59296e-08	0.00619419	0.00126913	0.956668	0.144841	0.000968257	1.49079e-07	0.0109129	0.00367642	0.985004	0.307388	0.00481889
CAPZA1	-0.133286	-0.0444961	-0.0975498	-0.034598	-0.118229	-0.01942	-4.68478	-1.76773	-4.33386	-1.21211	-3.33615	-0.405555	2.80266e-06	0.0771063	1.46519e-05	0.225472	0.000849471	0.68507	1.10037e-05	0.107911	7.00655e-05	0.488919	0.00656198	0.786633
CRIP2	0.145688	-0.0989495	0.039919	-0.0299065	-0.0577616	0.00108473	3.54467	-3.88519	1.29833	-0.763554	-1.18617	0.020455	0.000393106	0.000102248	0.194175	0.445133	0.235555	0.98368	0.00101453	0.000237807	0.276981	0.690115	0.430395	0.989813
NUP98	-0.0618268	-0.0364624	-0.0251529	0.00913025	-0.00574608	0.0325971	-3.10644	-2.55929	-1.90354	0.51781	-0.281545	0.857368	0.00189357	0.0104886	0.0569696	0.604591	0.778293	0.391242	0.00424037	0.0177255	0.0986004	0.801686	0.878837	0.543672
BLVRA	0.0379151	0.000398507	-0.104008	-0.0205882	-0.0423211	-0.0394807	0.923008	0.0163472	-4.37783	-0.682728	-1.44199	-1.11297	0.356003	0.986957	1.1987e-05	0.494779	0.149305	0.26572	0.439917	0.989366	5.83718e-05	0.725944	0.312756	0.408015
SLC25A1	0.077687	0.0836068	-0.0289378	0.047975	0.0804035	0.0980157	3.29432	2.89979	-0.954636	1.45022	1.73795	1.39413	0.000986607	0.00373407	0.339762	0.146997	0.0822201	0.163277	0.00233184	0.00682616	0.438358	0.37894	0.206253	0.286099
PPP5C	0.0977787	-0.0355104	0.052567	-0.0467789	0.0633167	0.093341	3.56082	-1.60819	1.95905	-1.04852	2.03683	1.88024	0.000369693	0.107793	0.0501065	0.2944	0.0416668	0.0600759	0.000960692	0.146106	0.0884387	0.556985	0.12685	0.132304
DAPK1	0.0371887	-0.1719	-0.0116238	0.0289994	-0.117675	0.186869	1.03704	-2.50248	-0.497081	0.660797	-2.06151	2.41121	0.299717	0.0123325	0.619132	0.508743	0.0392545	0.0158997	0.381635	0.0205952	0.705639	0.736154	0.12078	0.0461164
ARFIP2	0.169141	0.185431	0.133641	0.065135	0.0496853	-0.015425	6.039	8.5006	6.01117	2.4881	1.69096	-0.358237	1.55071e-09	1.8862e-17	1.84184e-09	0.0128428	0.0908452	0.720166	1.11233e-08	2.21972e-16	2.28661e-08	0.0829103	0.222268	0.811828
ARFIP1	0.151972	0.043267	0.0884411	0.0278988	0.0427402	0.0927637	6.82821	2.25305	4.81472	1.29747	1.42637	3.23454	8.598e-12	0.0242558	1.47405e-06	0.19447	0.153762	0.00121839	8.65353e-11	0.0380333	8.97738e-06	0.452062	0.319912	0.00579568
NUBP1	-0.051684	-0.125449	-0.134317	0.0213307	-0.0715456	-0.103763	-1.69428	-3.09557	-6.44423	0.682737	-1.03259	-1.35022	0.090212	0.00196435	1.16191e-10	0.494773	0.301797	0.176945	0.135663	0.00375663	1.84234e-09	0.725944	0.501773	0.302541
ACLY	0.307172	0.144234	0.25225	0.092993	0.167939	0.42206	8.92429	7.38312	10.0656	4.31614	7.1557	7.2792	4.4857e-19	1.54617e-13	7.83883e-24	1.58781e-05	8.32474e-13	3.358e-13	1.50155e-17	1.12153e-12	8.05084e-22	0.000505304	2.89381e-10	9.48424e-11
METAP1	-0.102596	-0.121307	-0.106578	-0.137448	0.0584138	0.0488976	-1.89698	-2.67964	-2.36245	-2.45428	1.01152	0.619855	0.0578306	0.00737006	0.0181546	0.0141168	0.311767	0.535353	0.0916648	0.0128245	0.0371057	0.0878705	0.512131	0.669908
SUCLG1	0.0645631	0.0547021	-0.00864679	0.0688886	0.0490495	-0.115569	2.52175	2.3632	-0.304975	1.8878	1.084	-2.15865	0.0116771	0.0181178	0.760385	0.0590523	0.278364	0.0308775	0.0220146	0.0291783	0.821463	0.222374	0.478845	0.0781712
RABGGTB	0.126877	0.0713113	0.172058	0.00443084	0.00396315	-0.0627961	1.88644	2.39047	4.59901	0.107105	0.084945	-1.47921	0.0592352	0.016827	4.24499e-06	0.914706	0.932305	0.139084	0.0934324	0.0273235	2.29463e-05	0.966687	0.965591	0.253436
COPB1	0.0593694	0.131289	0.000194356	0.0423658	0.0677871	-0.0652374	1.8698	4.88164	0.00839207	1.74301	2.32067	-1.44835	0.0615119	1.05207e-06	0.993304	0.0813322	0.0203049	0.147519	0.0965517	3.23862e-06	0.995844	0.271849	0.073465	0.265065
COPA	0.0389747	0.157837	-0.0226801	0.0415704	0.0701903	-0.0912968	1.41755	10.1023	-0.995579	2.15162	2.69927	-2.07947	0.156321	5.39614e-24	0.319455	0.0314276	0.00694921	0.0375741	0.217358	1.4515e-22	0.416148	0.150606	0.0331498	0.091289
CTSC	-0.0104365	-0.17648	-0.197396	-0.0692697	-0.254485	-0.405022	-0.136157	-4.09683	-3.51169	-1.09327	-3.60558	-3.2106	0.891697	4.18846e-05	0.000445263	0.274273	0.000311456	0.00132459	0.917273	0.000102756	0.00144863	0.538435	0.00295687	0.00620934
CRYBA2	0.080662	-0.0841637	-0.153009	-0.287023	-0.308226	-0.204825	0.987662	-1.49877	-1.97353	-4.33333	-4.50135	-2.03087	0.323318	0.133934	0.0484348	1.46871e-05	6.75243e-06	0.0422681	0.406203	0.177753	0.0860365	0.000484459	0.00014127	0.0999526
AP3M2	-0.133726	-0.00604076	0.128844	0.0115012	0.00863801	0.173075	-1.08236	-0.189729	4.60224	0.382761	0.212038	2.40064	0.279091	0.849521	4.17974e-06	0.701897	0.832077	0.0163665	0.359627	0.879292	2.2675e-05	0.859528	0.911281	0.0470874
AP2S1	-0.00279391	0.0696703	-0.0442809	0.00590569	-0.010838	0.0728881	-0.0449381	2.53519	-1.47472	0.189106	-0.321615	0.561397	0.964157	0.0112386	0.140288	0.85001	0.747745	0.574527	0.971249	0.0189363	0.210618	0.938708	0.862613	0.699619
IST1	-0.00539286	-0.0149639	0.040013	0.00198705	-0.00208005	0.0454362	-0.345748	-0.809636	2.44899	0.118482	-0.0915014	1.65793	0.729532	0.418149	0.0143259	0.905685	0.927094	0.0973318	0.78435	0.487769	0.0299855	0.962527	0.963555	0.192913
SEC24C	0.0294065	0.149284	0.0517005	0.0415934	0.0836809	-0.0341153	1.57995	9.875	3.33481	2.83009	3.76251	-1.2359	0.114118	5.34328e-23	0.000853577	0.00465354	0.000168217	0.216497	0.166086	1.27086e-21	0.00260982	0.0405972	0.00186317	0.352432
SUB1	-0.117891	-0.136061	0.0342183	-0.0797829	-0.0685481	-0.0397943	-3.50957	-3.89756	1.06083	-2.40648	-2.16844	-0.66397	0.000448827	9.7168e-05	0.288769	0.0161071	0.0301256	0.506709	0.00114526	0.000226809	0.384033	0.0969215	0.0994436	0.644656
RARS1	-0.0941965	0.0344928	-0.091292	-0.0160223	0.00794798	-0.142935	-4.41488	2.98399	-5.1893	-1.131	0.461857	-4.21036	1.01064e-05	0.00284519	2.11087e-07	0.258056	0.644184	2.54963e-05	3.63333e-05	0.00531079	1.58719e-06	0.52237	0.795808	0.000248315
CACNA2D1	0.293886	0.188049	0.139728	0.0333969	0.102385	0.491161	6.89344	5.36897	4.63649	1.68324	3.3622	7.04419	5.44606e-12	7.91873e-08	3.54382e-06	0.0923281	0.000773248	1.86543e-12	5.79077e-11	2.80445e-07	1.94587e-05	0.293411	0.00610893	3.66516e-10
PNLIPRP1	-0.43038	0.0450115	-0.121882	-0.104728	-0.132335	-0.533319	-5.76276	1.05928	-2.35483	-1.74157	-1.58385	-4.02238	8.27489e-09	0.289474	0.0185312	0.081584	0.113227	5.76122e-05	5.13657e-08	0.3547	0.0376371	0.272489	0.259206	0.000481238
PNLIPRP2	-0.307719	-0.00680412	-0.0636368	-0.0588935	-0.0815187	-0.409398	-4.70463	-0.128711	-1.28089	-0.752412	-1.19245	-3.34513	2.54326e-06	0.897587	0.200232	0.451803	0.233086	0.000822431	1.00639e-05	0.919772	0.284454	0.695438	0.428003	0.00423782
YARS1	-0.212491	0.0460369	-0.0508804	-0.0333291	-0.0442173	-0.316262	-5.12978	2.11712	-2.61174	-1.15747	-1.39897	-5.25663	2.90076e-07	0.0342498	0.00900815	0.247079	0.161823	1.46721e-07	1.34585e-06	0.0518162	0.020063	0.511667	0.330446	3.70408e-06
USP14	0.00755659	0.0371856	0.0114792	0.0331143	0.00323973	-0.0737495	0.343746	2.18222	0.671727	1.49004	0.144066	-2.36916	0.731038	0.0290935	0.501757	0.136214	0.885449	0.0178285	0.785626	0.0447036	0.596695	0.362776	0.941714	0.0505439
PRKAG1	0.0411568	0.0127336	-0.0620152	-0.0213947	0.042508	-0.00850445	1.89499	0.459472	-2.12782	-0.835739	1.57422	-0.232695	0.0580939	0.645895	0.033352	0.403302	0.115437	0.815998	0.0919532	0.704174	0.0625645	0.657311	0.262305	0.87589
HSPA2	-0.0888578	-0.155218	-0.0114966	-0.0681388	-0.115142	-0.156835	-2.80506	-6.17724	-0.466696	-2.76073	-3.49963	-2.74944	0.00503078	6.52308e-10	0.640718	0.00576719	0.000465897	0.00596964	0.0103056	3.00487e-09	0.723308	0.0467059	0.00414943	0.0209122
ATP1B3	0.102016	0.130821	-0.0138511	-0.0576318	-0.0371642	0.102949	2.08771	4.39596	-0.491291	-1.06381	-0.77032	1.95753	0.0368244	1.10283e-05	0.623221	0.287413	0.44111	0.050285	0.0611956	2.95242e-05	0.709047	0.551281	0.633125	0.115057
FXYD2	-0.0309238	-0.175898	0.075672	-0.0634385	0.245479	0.290027	-0.479857	-3.63878	1.297	-0.946438	3.36988	3.84943	0.631329	0.000273937	0.19463	0.343925	0.000752	0.000118394	0.69943	0.00059513	0.277455	0.608535	0.00599345	0.000856037
RAD23A	0.0732514	0.00703764	-0.0909682	0.00329833	0.0585206	0.138198	1.71699	0.272968	-2.61636	0.0971226	1.44758	2.77082	0.0859813	0.784877	0.00888725	0.922629	0.147735	0.0055915	0.130092	0.823702	0.0198521	0.96994	0.310375	0.0198563
RAD23B	0.0198158	0.00163774	0.0019323	0.00465477	0.0615104	-0.0152848	0.747112	0.0973382	0.0958981	0.242474	2.63094	-0.490435	0.454996	0.922458	0.923602	0.808413	0.00851494	0.623826	0.540944	0.938219	0.946215	0.9174	0.0383218	0.740666
GALC	-0.0920642	-0.123624	0.164321	-0.0513509	0.0182252	0.147027	-1.52711	-4.0056	3.78874	-1.50271	0.46158	2.96211	0.126734	6.18591e-05	0.000151413	0.132914	0.644383	0.0030554	0.18187	0.000148377	0.000551358	0.357612	0.795836	0.0121224
AK2	-0.109391	-0.0013084	-0.048903	-0.00963518	-0.0722098	-0.0989941	-3.76105	-0.0705878	-2.42291	-0.361514	-2.04962	-2.62109	0.000169198	0.943726	0.0153968	0.717716	0.0404013	0.00876503	0.000473148	0.954071	0.0319606	0.86744	0.123527	0.0286608
ALDH18A1	0.0795484	0.329403	0.0455562	0.085453	0.066517	-0.0172102	2.90165	11.3625	2.33223	3.66734	2.47448	-0.475252	0.00371198	6.42883e-30	0.0196883	0.000245082	0.0133429	0.634607	0.00783486	3.82262e-28	0.0396487	0.00450214	0.0534071	0.748966
NAPA	0.172703	0.0584274	0.0928651	0.0107079	0.109503	0.135326	9.24371	4.19998	4.48028	0.357817	3.53035	4.24579	2.38103e-20	2.66942e-05	7.45449e-06	0.72048	0.000415004	2.1782e-05	9.87146e-19	6.7204e-05	3.8237e-05	0.868295	0.00377345	0.000220207
EIF5	-0.116954	-0.0125882	-0.0203956	-0.00730251	-0.0295179	-0.248589	-5.60464	-0.806954	-1.1744	-0.30306	-1.29725	-5.38689	2.08693e-08	0.419693	0.240235	0.761844	0.194545	7.16877e-08	1.21845e-07	0.488938	0.33068	0.89074	0.37748	2.02473e-06
PSMD4	0.0657145	0.103452	0.0552687	0.0981838	0.0531026	0.0225134	3.16285	6.32203	2.90376	2.96982	2.25888	0.581078	0.00156234	2.58153e-10	0.00368714	0.00297978	0.0238907	0.561188	0.00355141	1.26666e-09	0.00919546	0.0297912	0.0834047	0.690641
DRG2	0.00518815	-0.00657115	-0.0747028	-0.0137899	-0.0175544	-0.099631	0.311528	-0.375509	-3.6495	-0.612092	-0.623898	-2.39717	0.755399	0.707282	0.000262747	0.540477	0.532695	0.0165223	0.805296	0.758293	0.000907764	0.756876	0.709596	0.0473758
CSE1L	-0.0282742	-0.0073264	-0.0727977	-0.0171309	0.0399288	0.00513072	-1.84943	-0.675285	-3.16733	-1.10288	1.81242	0.139237	0.0643955	0.499495	0.00153844	0.270081	0.0699215	0.889263	0.100728	0.56714	0.00434221	0.535121	0.183862	0.926918
TMBIM6	-0.300426	-0.246417	-0.0296114	-0.218112	0.00231808	-0.160893	-6.83103	-4.38148	-0.228335	-2.00528	0.0170157	-1.5572	8.43064e-12	1.17876e-05	0.819386	0.0449333	0.986424	0.119422	8.50403e-11	3.1408e-05	0.868591	0.187397	0.993469	0.226087
VCP	0.0735455	0.225889	0.119292	0.083475	0.044841	-0.0154076	3.1863	12.5864	5.99631	4.35446	2.32518	-0.526752	0.00144103	2.5079e-36	2.01855e-09	1.33394e-05	0.0200623	0.598366	0.00330224	3.43431e-34	2.47876e-08	0.000452573	0.0729963	0.719919
MFAP1	-0.0794689	-0.0928974	-0.0235053	0.0106383	-0.0475481	-0.0832992	-3.27508	-2.92164	-1.10679	0.30189	-1.00799	-2.06855	0.0010563	0.00348196	0.268386	0.762736	0.31346	0.0385884	0.0024797	0.00640154	0.360856	0.890879	0.513606	0.093202
HADHB	0.0217697	0.10409	-0.00102612	0.0234069	0.0662424	-0.0528091	1.15375	7.26086	-0.0793034	1.52554	3.46631	-1.37383	0.248602	3.84649e-13	0.936791	0.127126	0.000527659	0.169496	0.325632	2.64168e-12	0.955827	0.349219	0.00459942	0.29358
MANF	-0.0819126	0.266251	0.0677081	-0.0574806	0.0870518	-0.355796	-1.79707	7.93975	1.80937	-0.878888	1.99381	-3.2749	0.0723247	2.02597e-15	0.0703933	0.379462	0.046173	0.00105701	0.111606	1.82377e-14	0.118432	0.638931	0.136734	0.00516951
AFDN	-0.0650033	0.00673837	0.0328712	-0.0137408	-0.0286456	0.0433428	-3.59609	0.623033	1.77776	-0.845653	-1.38513	1.54423	0.000323039	0.533263	0.0754437	0.397747	0.166013	0.122533	0.000848236	0.599158	0.125573	0.65375	0.33672	0.230912
NAP1L1	0.1102	-0.0402264	0.0293469	0.0201435	-0.0672422	0.0131872	3.1106	-1.09787	0.962445	0.684303	-1.77776	0.242643	0.00186711	0.272261	0.335826	0.493784	0.0754437	0.808282	0.0041894	0.335062	0.434256	0.725426	0.19323	0.871332
CASP7	-0.176096	-0.146943	-0.219377	-0.134017	-0.0978729	-0.259549	-4.0194	-3.40628	-4.65692	-2.19796	-1.66265	-2.99612	5.83458e-05	0.000658542	3.20979e-06	0.0279521	0.0963828	0.00273443	0.000178514	0.00134537	1.78854e-05	0.138504	0.231678	0.0110649
GP2	-0.818135	-0.279028	-0.282095	-0.271171	-0.190857	-0.665523	-6.82273	-2.73852	-4.7065	-2.06451	-1.27478	-3.58985	8.93238e-12	0.00617169	2.52007e-06	0.0389697	0.202385	0.000330869	8.95021e-11	0.0108817	1.4452e-05	0.172313	0.387698	0.00199626
ADK	0.049271	0.0778051	0.0311374	-0.0306064	0.00756552	0.032996	1.08497	3.57246	1.15483	-0.66234	0.136478	0.858006	0.277933	0.000353637	0.248159	0.507754	0.891443	0.390889	0.358237	0.000754883	0.33993	0.735901	0.945256	0.543349
ADAR	0.0604535	0.0014935	0.0717085	0.00311954	0.0151452	0.123375	3.39746	0.111145	4.16152	0.171388	0.759211	2.60028	0.000680133	0.911501	3.16135e-05	0.863918	0.447726	0.00931468	0.00166858	0.930864	0.000139923	0.946601	0.638535	0.0299595
LAMB2	-0.00883651	-0.163768	-0.0403391	-0.0218416	-0.218821	-0.112194	-0.199108	-4.06158	-0.966384	-0.31128	-3.66312	-1.55916	0.842179	4.87419e-05	0.333852	0.755587	0.00024916	0.118959	0.876914	0.000118422	0.432286	0.886149	0.00248555	0.225494
TPD52	0.069785	0.0583806	0.146021	0.057358	0.136411	0.172015	2.63762	2.42485	4.74469	1.93615	4.36842	4.27019	0.00834903	0.0153148	2.08827e-06	0.0528496	1.25149e-05	1.95311e-05	0.0162626	0.0250935	1.23519e-05	0.208012	0.000236713	0.000201509
SEC13	0.0260072	0.209808	0.00116873	0.079916	0.08694	-0.0894858	1.12473	8.96366	0.0456055	2.72154	2.58243	-1.52208	0.260703	3.14075e-19	0.963625	0.00649785	0.00981063	0.12799	0.338929	4.56453e-18	0.97506	0.0504807	0.0427112	0.237922
SNU13	-0.133536	-0.0829617	-0.075708	-0.0621147	0.0359459	-0.0469117	-6.63333	-3.51308	-3.39814	-2.06875	0.739248	-1.05808	3.28195e-11	0.000442951	0.000678447	0.0385692	0.459757	0.29002	3.05797e-10	0.000931887	0.00212762	0.171718	0.649668	0.437305
NPEPPS	0.0200597	-0.0150131	-0.0113279	-0.0106885	0.0390447	0.0653222	1.35002	-1.00287	-0.958371	-0.545548	2.11821	2.13791	0.177011	0.315925	0.337876	0.585376	0.0341571	0.0325243	0.2416	0.382649	0.436495	0.790041	0.108931	0.081428
GFER	0.0813215	0.12184	0.0658748	0.0282087	0.157436	0.122146	2.61554	2.20939	0.768065	0.627062	4.26548	1.16934	0.00890857	0.0271473	0.442448	0.530619	1.99474e-05	0.242265	0.0172042	0.0420564	0.541807	0.752138	0.000341448	0.38315
HNRNPH2	0.020946	-0.048908	-0.0144701	0.0467062	0.0156044	-0.0199928	0.850572	-1.84938	-0.471131	1.39894	0.368168	-0.555197	0.395007	0.0644024	0.637547	0.16183	0.712748	0.57876	0.479978	0.0918669	0.720629	0.402754	0.840299	0.702314
OXCT1	0.372991	0.148446	0.234939	0.0560363	0.0464086	0.502384	5.82229	6.01368	7.5442	2.2999	1.75213	6.138	5.80457e-09	1.81364e-09	4.55071e-14	0.021454	0.0797511	8.35661e-10	3.7634e-08	8.01155e-09	1.31556e-12	0.117658	0.201563	5.10318e-08
EIF3B	-0.0797471	0.00792207	-0.068461	-0.00411671	0.0133203	-0.0658129	-3.65792	0.663098	-3.21373	-0.18541	0.624452	-2.16145	0.000254275	0.507267	0.00131024	0.852907	0.532331	0.0306608	0.000680326	0.574522	0.00377812	0.940453	0.709596	0.0778404
[truncated: 2,871 more rows]

## Sheet: CAMERA-PR gene set enrichment
cluster	GeneSet	NGenes	ZScore_6450	ZScore_6521	ZScore_6267	ZScore_6178	ZScore_6440	ZScore_6539	PValue_6450	PValue_6521	PValue_6267	PValue_6178	PValue_6440	PValue_6539	FDR_6450	FDR_6521	FDR_6267	FDR_6178	FDR_6440	FDR_6539
[truncated: 841 more rows]
